# Supplementary material for: Extent, Causes, and Consequences of Small RNA Expression Variation in Human Adipose Tissue
Source: PLoS Genet. 2012 May 10;8(5):e1002704. doi: 10.1371/journal.pgen.1002704 (PMC3349731; doi:10.1371/journal.pgen.1002704)
Supplement: Dataset S1 — Novel miRNA gene calls. The fields in the first line of the file are: [Query#] [Sequence] [Reference] [window extension side (internal)] [number of mature mismatches] [chromosome] [strand] [mature start] [mature end] [mature length] [hairpin start] [hairpin end] [hairpin length] [stem matches (internal)] [Minimal free energy] [MapMi score] [Self-containment score]. E.g, the line #Query453204 TTTTGTGTGTCAGGGTGCAGG Homo_sapiens left 0 14+94580022 94580042 21 94579957 94580072 115 49−45.7000007629395 64.0318185632879 0.772222222222 corresponds to a new microRNA candidate with sequence TTTTGTGTGTCAGGGTGCAGG of length 21 (human chromosome 14:94580022–94580042+strand, in the enclosing 115-nt hairpin with 49 internal stem matches at chr14:94579957–94580072). The hairpin has minimum free energy of −45.7, MapMi score of 64.03, and self-containment score of 0.77. The rest of the lines give: 1) observed short-reads mapping to the candidate hairpin without mismatches, and the lane/tag combinations they were observed in 2) a text-based histogram of reads mapped to the hairpin to demonstrate the characteristic camel shape 3) the minimum free energy RNA structure. (ZIP) [file pgen.1002704.s001.zip › novel_mirna_calls/README]

Each file in this directory corresponds to a single microRNA gene prediction.

The fields in the first line of the file are:
[Query#] [Sequence] [Reference] [window extension side (internal)]
[number of mature mismatches] [chromosome] [strand] [mature start]
[mature end] [mature length] [hairpin start] [hairpin end] [hairpin
length] [stem matches (internal)] [Minimal free energy] [MapMi score]
[Self-containment score]

E.g, the line #Query453204 TTTTGTGTGTCAGGGTGCAGG Homo_sapiens left 0
14 + 94580022 94580042 21 94579957 94580072 115 49 -45.7000007629395
64.0318185632879 0.772222222222

corresponds to a new microRNA candidate with sequence
TTTTGTGTGTCAGGGTGCAGG of length 21 (human chromosome
14:94580022-94580042 + strand, in the enclosing 115-nt hairpin 
with 49 internal stem matches at chr14:94579957-94580072). The 
hairpin has minimum free energy of -45.7, MapMi score of 64.03, and 
self-containment score of 0.77.

The rest of the lines give:
1) observed short-reads mapping to the candidate hairpin without
mismatches, and the lane/tag combinations they were observed in
2) a text-based histogram of reads mapped to the hairpin to
demonstrate the characteristic camel shape
3) the minimum free energy RNA structure
