# Supplementary material for: Extent, Causes, and Consequences of Small RNA Expression Variation in Human Adipose Tissue
Source: PLoS Genet. 2012 May 10;8(5):e1002704. doi: 10.1371/journal.pgen.1002704 (PMC3349731; doi:10.1371/journal.pgen.1002704)
Supplement: Table S1 — Raw read counts for known RNAs. Every row corresponds to one quantified RNA molecule. The first seven columns describe the RNA - its common name (column 1), accession number (if applicable, column 2), internal ID (column 3), chromosome (column 4), start coordinate (column 5), end coordinate (column 6), and small RNA type (column 7). The rest of the columns each correspond to one individual in the cohort. The entries in the columns are the raw read counts from mapping, before normalisation, obtained as described in Materials and Methods. (XLS) [file pgen.1002704.s010.xls]

## Sheet: table_S1.xls
RNA	Accession	internal_ID	Chromosome	Start	End	Type	TWPID5350	TWPID4171	TWPID1335	TWPID1681	TWPID5359	TWPID1405	TWPID1235	TWPID4622	TWPID5142	TWPID6568	TWPID12215	TWPID4167	TWPID12645	TWPID9307	TWPID12017	TWPID6952	TWPID6989	TWPID5591	TWPID1193	TWPID4434	TWPID5225	TWPID2114	TWPID4865	TWPID11742	TWPID11095	TWPID9759	TWPID10929	TWPID11425	TWPID12590	TWPID7442	TWPID6790	TWPID2427	TWPID2004	TWPID4428	TWPID11786	TWPID8445	TWPID8505	TWPID9287	TWPID9248	TWPID4497	TWPID11825	TWPID5160	TWPID11773
ENSG00000210082	J01415	Mt_rRNA.ENSG00000210082.J01415.4	MT	1670	3231	Mt_rRNA	1328	3427	2771	3530	1263	7353	1756	14476	9157	14143	1924	2932	6487	1495	4337	4116	7767	2312	1930	3844	7692	4295	7683	6037	7340	1772	3893	11947	8898	4044	4801	2491	3504	4176	3453	5949	4893	5784	3601	3668	3471	4155	4813
ENSG00000211459	J01415	Mt_rRNA.ENSG00000211459.J01415.24	MT	647	1603	Mt_rRNA	343	590	239	184	207	517	78	451	990	699	153	65	133	38	713	128	640	162	1042	320	169	319	349	250	238	189	199	850	505	136	1043	521	191	527	523	703	739	357	502	814	494	538	963
ENSG00000209082	J01415	Mt_tRNA.ENSG00000209082.J01415.1	MT	3229	3306	Mt_tRNA	183	443	84	397	127	255	64	54	1879	63	182	9	41	70	301	74	63	30	75	118	23	43	117	31	48	37	30	567	46	39	276	161	16	66	267	214	80	78	76	1137	40	218	279
ENSG00000210049	J01415	Mt_tRNA.ENSG00000210049.J01415.2	MT	576	649	Mt_tRNA	1115	2122	1819	2392	1579	4461	601	1833	3244	479	1961	709	2502	552	3835	1652	2098	1753	639	2035	850	274	971	2182	2815	475	465	1895	827	2061	1463	1161	549	440	2024	2066	4989	759	1774	2835	514	1534	1447
ENSG00000210077	J01415	Mt_tRNA.ENSG00000210077.J01415.3	MT	1601	1672	Mt_tRNA	75	169	117	54	32	172	27	37	148	20	108	22	76	7	129	81	159	66	55	145	58	69	69	27	106	48	63	152	83	57	302	65	85	136	56	102	159	44	181	260	84	230	292
ENSG00000210077	J01415	Mt_tRNA.ENSG00000210077.J01415.3|alt-1	11	10530735	10530806	Mt_tRNA	18	60	33	17	11	42	9	14	38	6	35	10	45	2	54	42	50	26	18	31	4	20	11	6	24	13	15	19	9	21	107	33	18	42	25	50	65	23	95	106	33	86	114
ENSG00000210100	J01415	Mt_tRNA.ENSG00000210100.J01415.5	MT	4262	4333	Mt_tRNA	47	107	55	38	35	160	13	28	178	18	43	14	31	2	106	22	17	22	65	50	22	22	23	36	57	39	23	162	56	16	64	38	11	24	27	76	35	37	51	122	16	59	108
ENSG00000210112	J01415	Mt_tRNA.ENSG00000210112.J01415.7	MT	4401	4471	Mt_tRNA	95	25	74	40	29	108	17	9	163	20	14	6	22	6	75	16	19	14	29	24	37	122	42	28	64	46	20	201	45	21	68	9	11	17	30	26	24	15	19	81	14	42	81
ENSG00000210112	J01415	Mt_tRNA.ENSG00000210112.J01415.7|alt-1	1	564951	565021	Mt_tRNA	61	17	55	37	14	100	14	5	141	15	4	5	16	3	67	15	15	9	16	14	28	106	39	28	54	41	17	181	34	14	53	4	9	12	22	20	19	12	7	62	9	34	55
ENSG00000210117	J01415	Mt_tRNA.ENSG00000210117.J01415.8	1	566061	566131	Mt_tRNA	24	15	5	0	4	28	1	0	18	0	3	2	2	0	18	2	9	2	4	2	0	2	1	0	4	1	0	7	0	2	43	4	1	5	3	6	14	2	5	10	1	9	77
ENSG00000210117	J01415	Mt_tRNA.ENSG00000210117.J01415.8|alt-1	MT	5511	5581	Mt_tRNA	24	15	5	0	4	28	1	0	18	0	3	2	2	0	18	2	9	2	4	2	0	2	1	0	4	1	0	7	0	2	43	4	1	5	3	6	14	2	5	10	1	9	77
ENSG00000210140	J01415	Mt_tRNA.ENSG00000210140.J01415.11	MT	5760	5828	Mt_tRNA	64	33	99	425	23	173	26	20	726	36	3	2	12	15	66	30	10	17	78	35	30	904	817	10	145	92	90	645	133	185	165	26	16	106	324	51	76	36	78	401	55	473	150
ENSG00000210144	J01415	Mt_tRNA.ENSG00000210144.J01415.12	MT	5825	5893	Mt_tRNA	271	223	484	131	290	384	22	52	280	82	62	24	32	9	59	42	31	20	237	72	57	90	39	57	105	43	19	199	123	25	105	85	41	76	103	124	81	52	60	204	76	106	163
ENSG00000210144	J01415	Mt_tRNA.ENSG00000210144.J01415.12|alt-1	21	10492971	10493039	Mt_tRNA	265	212	473	126	289	375	21	48	275	81	57	20	22	8	57	40	24	18	232	66	53	80	33	51	103	42	18	192	122	23	99	81	37	68	99	121	72	49	58	194	75	101	154
ENSG00000210144	J01415	Mt_tRNA.ENSG00000210144.J01415.12|alt-2	1	566375	566443	Mt_tRNA	265	212	473	126	289	375	21	48	275	81	57	20	22	8	57	40	24	18	232	66	53	80	33	51	103	42	18	192	122	23	99	81	37	68	99	121	72	49	58	194	75	101	154
ENSG00000210151	J01415	Mt_tRNA.ENSG00000210151.J01415.13	1	567996	568067	Mt_tRNA	3	18	13	3	14	9	3	3	28	5	11	2	5	1	12	4	6	4	10	9	8	5	3	11	6	4	4	20	5	12	9	6	2	7	2	13	17	8	6	16	4	15	14
ENSG00000210151	J01415	Mt_tRNA.ENSG00000210151.J01415.13|alt-1	MT	7445	7516	Mt_tRNA	3	18	13	3	14	9	3	3	28	5	11	2	5	1	12	4	6	4	10	9	8	5	3	11	6	4	4	20	5	12	9	6	2	7	2	13	17	8	6	16	4	15	14
ENSG00000210154	J01415	Mt_tRNA.ENSG00000210154.J01415.14	MT	7517	7587	Mt_tRNA	18	19	36	16	9	58	5	13	37	1	7	4	20	6	15	16	12	4	21	18	14	10	10	7	8	10	3	36	12	9	26	9	10	16	11	14	17	4	19	60	16	28	36
ENSG00000210154	J01415	Mt_tRNA.ENSG00000210154.J01415.14|alt-1	1	568068	568138	Mt_tRNA	2	7	18	5	4	30	3	10	17	0	4	2	5	2	5	13	5	4	21	6	10	6	6	3	5	10	2	31	11	6	16	1	7	7	9	6	8	8	12	35	11	18	22
ENSG00000210164	J01415	Mt_tRNA.ENSG00000210164.J01415.16	MT	9990	10060	Mt_tRNA	38	31	33	9	9	40	12	17	90	6	14	6	18	2	22	13	11	10	51	17	21	28	11	13	41	20	25	38	15	3	60	18	9	14	24	22	37	15	37	127	24	39	72
ENSG00000210174	J01415	Mt_tRNA.ENSG00000210174.J01415.17	MT	10404	10471	Mt_tRNA	18	32	34	32	55	88	14	11	333	10	15	1	15	5	93	8	8	15	31	52	12	25	36	12	25	14	6	123	37	28	62	31	1	25	44	85	48	18	14	180	17	173	75
ENSG00000210174	J01415	Mt_tRNA.ENSG00000210174.J01415.17|alt-1	5	134264016	134264083	Mt_tRNA	11	9	15	15	4	19	8	7	96	7	5	1	10	1	13	7	5	5	32	12	10	18	15	6	17	9	4	71	30	12	39	2	1	18	10	17	16	7	10	33	11	49	32
ENSG00000210176	J01415	Mt_tRNA.ENSG00000210176.J01415.18	MT	12137	12208	Mt_tRNA	225	541	697	426	450	4040	181	184	607	151	144	44	71	37	403	160	62	60	185	486	234	449	332	1251	845	189	254	623	210	118	274	173	44	67	207	1175	263	100	175	245	92	251	319
ENSG00000210176	J01415	Mt_tRNA.ENSG00000210176.J01415.18|alt-1	5	134262279	134262350	Mt_tRNA	49	205	148	126	42	116	26	104	197	31	105	34	51	12	111	82	42	33	160	117	74	42	61	72	49	65	14	216	69	44	75	30	19	29	66	95	92	31	74	110	17	121	128
ENSG00000210184	J01415	Mt_tRNA.ENSG00000210184.J01415.19	MT	12206	12267	Mt_tRNA	743	5692	1384	1188	506	2915	252	438	7569	358	2267	228	878	116	3260	973	599	325	219	3556	562	837	928	427	1810	831	1373	5227	1304	838	1210	963	206	394	602	594	1045	430	1866	2622	475	1440	1375
ENSG00000210191	J01415	Mt_tRNA.ENSG00000210191.J01415.20	MT	12265	12338	Mt_tRNA	49	46	141	42	25	90	22	122	287	43	33	13	65	7	103	102	98	39	87	15	50	36	27	12	44	27	38	286	47	16	91	16	37	36	60	41	68	33	100	143	38	133	217
ENSG00000210195	J01415	Mt_tRNA.ENSG00000210195.J01415.22	MT	15887	15955	Mt_tRNA	427	171	167	27	137	179	76	135	1250	115	108	52	90	72	80	19	44	26	29	197	71	534	58	117	105	36	99	430	43	148	398	147	46	125	196	315	153	49	115	842	125	282	427
ENSG00000210196	J01415	Mt_tRNA.ENSG00000210196.J01415.23	MT	15955	16025	Mt_tRNA	94	230	173	83	44	134	28	48	431	110	95	42	45	15	106	16	51	42	117	77	73	89	48	38	40	49	34	274	143	47	133	41	48	43	75	102	84	32	57	196	60	142	208
ENSG00000152931	PART1	lincRNA.ENSG00000152931.PART1	5	59783539	59843486	lincRNA	1	5	1	6	4	2	7	11	7	57	3	4	11	6	38	5	42	0	6	3	1	5	6	4	13	17	9	8	40	31	13	2	21	4	1	7	1	15	12	7	11	10	0
ENSG00000175061	NCRNA00188	lincRNA.ENSG00000175061.NCRNA00188	17	16342288	16367302	lincRNA	4	26	5	5	2	38	6	6	19	12	3	2	14	1	4	2	3	1	3	6	6	5	4	12	30	10	11	29	6	4	10	5	2	4	8	7	10	16	5	15	5	4	4
ENSG00000177410	NCRNA00275	lincRNA.ENSG00000177410.NCRNA00275	20	47894714	47905799	lincRNA	4	3	0	0	0	2	1	2	9	5	1	1	2	1	3	1	6	1	2	6	1	5	6	4	6	2	4	22	8	2	6	2	1	4	4	3	10	5	7	34	4	3	8
ENSG00000177822	AC108142	lincRNA.ENSG00000177822.AC108142.1	4	182795590	183066404	lincRNA	1	24	5	4	3	10	1	12	8	19	7	5	12	3	8	6	8	5	32	2	0	0	4	3	1	0	2	9	3	5	14	3	6	11	14	14	16	8	14	13	7	8	11
ENSG00000196756	RP4-564F22	lincRNA.ENSG00000196756.RP4-564F22.2	20	37049234	37063998	lincRNA	4	15	1	12	3	2	1	5	10	4	4	0	3	0	7	2	3	5	15	8	5	11	29	5	14	7	3	17	4	4	11	4	4	14	8	8	3	9	14	44	20	7	8
ENSG00000197085	AC005688	lincRNA.ENSG00000197085.AC005688.1	7	34386123	34911196	lincRNA	0	10	3	6	3	10	2	7	10	5	12	4	4	5	3	10	5	15	24	2	4	4	4	4	9	1	6	1	3	3	14	3	4	6	3	3	11	9	7	6	8	6	14
ENSG00000197989	SNHG12	lincRNA.ENSG00000197989.SNHG12	1	28905049	28909497	lincRNA	25	53	20	35	15	34	5	21	40	15	15	4	19	11	29	6	20	23	30	26	17	35	33	28	29	10	14	23	23	25	43	25	11	80	31	32	53	40	14	55	33	37	35
ENSG00000198221	C6orf124	lincRNA.ENSG00000198221.C6orf124	6	168224555	168227468	lincRNA	3	8	0	5	0	1	0	0	4	2	3	1	8	1	1	3	2	15	2	2	1	3	1	5	5	0	1	0	1	0	29	10	34	40	2	22	25	4	36	15	26	17	25
ENSG00000203499	RP11-429J17	lincRNA.ENSG00000203499.RP11-429J17.6	8	144816309	144828509	lincRNA	3	10	2	7	2	5	2	10	10	17	7	3	4	5	7	5	4	6	17	1	1	1	2	2	2	0	3	3	2	7	21	4	6	20	20	18	9	9	10	20	13	5	13
ENSG00000203875	SNHG5	lincRNA.ENSG00000203875.SNHG5	6	86386724	86388453	lincRNA	13	31	15	20	3	16	6	22	24	17	8	5	19	4	20	7	20	33	27	21	23	25	29	21	33	8	22	37	39	20	87	25	21	296	20	25	127	44	30	92	51	73	90
ENSG00000205628	GS1-179L18	lincRNA.ENSG00000205628.GS1-179L18.1	7	53723201	53879626	lincRNA	4	25	7	13	4	10	3	21	5	2	10	9	9	2	9	2	16	5	6	15	3	7	9	7	5	2	3	9	4	6	5	3	4	11	8	4	4	3	2	10	2	12	7
ENSG00000214432	AC068831	lincRNA.ENSG00000214432.AC068831.1	15	91413147	91579843	lincRNA	49	184	67	158	30	22	18	219	113	57	24	7	215	67	40	139	50	94	158	18	39	45	39	75	99	8	51	26	23	31	122	97	137	144	70	80	157	62	215	73	170	121	199
ENSG00000215386	C21orf34	lincRNA.ENSG00000215386.C21orf34	21	17442841	17982096	lincRNA	5	26	7	11	5	19	4	32	25	17	14	20	18	1	37	11	22	16	24	13	26	10	17	39	19	23	16	22	18	9	13	9	9	17	15	26	15	24	9	16	8	11	10
ENSG00000215863	RP11-495P10	lincRNA.ENSG00000215863.RP11-495P10.2	1	147835126	147931935	lincRNA	4	7	2	4	1	5	1	17	14	4	2	1	10	1	13	2	22	4	29	4	1	3	5	2	4	2	1	17	8	1	7	3	3	9	4	4	5	5	4	13	6	7	7
ENSG00000223546	LL0XNC01-157D4	lincRNA.ENSG00000223546.LL0XNC01-157D4.1	X	102024088	102140336	lincRNA	3	8	5	3	3	9	3	17	20	6	10	2	8	1	17	11	12	3	7	1	4	12	4	2	2	4	4	11	9	4	23	1	0	14	6	7	5	7	6	14	4	3	16
ENSG00000223804	BX284650	lincRNA.ENSG00000223804.BX284650.1	1	143647637	143745419	lincRNA	4	8	3	5	1	6	2	17	15	5	2	1	10	1	13	2	23	4	29	3	1	3	5	4	4	2	1	18	8	1	7	4	3	10	5	3	6	5	4	14	6	7	7
ENSG00000224189	AC009336	lincRNA.ENSG00000224189.AC009336.23	2	177037922	177053688	lincRNA	4	50	6	25	0	5	6	25	26	44	6	5	29	9	24	5	14	20	46	12	8	10	4	8	20	3	11	11	15	18	32	19	12	67	22	12	44	22	31	15	18	27	28
ENSG00000224209	RP11-335E6	lincRNA.ENSG00000224209.RP11-335E6.1	1	63624706	63782904	lincRNA	4	56	5	9	5	28	6	63	22	45	3	8	6	3	23	15	31	2	30	8	6	3	3	10	6	5	3	34	12	9	7	3	7	3	24	16	17	8	7	30	10	8	3
ENSG00000224687	RP11-21M7	lincRNA.ENSG00000224687.RP11-21M7.1	1	178060642	178063121	lincRNA	0	52	2	8	1	0	1	2	2	0	35	0	9	2	7	2	0	8	9	22	1	2	4	5	3	0	2	1	2	1	24	12	2	12	12	2	4	4	12	14	0	2	108
ENSG00000225074	NCRNA00261	lincRNA.ENSG00000225074.NCRNA00261	20	22541190	22559282	lincRNA	24	9	14	2	3	2	4	18	17	4	1	0	11	0	6	5	13	83	44	0	18	60	1	1	26	4	16	3	9	22	195	119	302	416	131	294	338	56	381	258	187	412	234
ENSG00000225889	AC074289	lincRNA.ENSG00000225889.AC074289.1	2	64370372	64479995	lincRNA	1	6	5	5	2	7	1	12	4	1	1	3	6	3	15	6	10	4	5	0	3	8	4	5	1	4	2	2	2	6	11	4	15	20	6	11	35	3	49	9	16	26	9
ENSG00000226803	RP11-203B9	lincRNA.ENSG00000226803.RP11-203B9.4	6	56979708	57037196	lincRNA	5	13	1	3	3	6	2	4	4	5	3	0	5	5	7	1	1	6	7	5	2	1	4	1	3	0	0	2	1	4	6	4	0	8	8	3	4	2	2	5	1	5	3
ENSG00000227110	AC087859	lincRNA.ENSG00000227110.AC087859.1	3	7994491	8653612	lincRNA	0	22	4	20	5	11	9	41	26	28	23	9	11	10	45	11	26	14	20	13	10	12	16	17	13	7	5	11	30	11	21	18	10	22	17	13	14	42	13	20	18	16	9
ENSG00000227195	RP3-410C9	lincRNA.ENSG00000227195.RP3-410C9.1	20	26167654	26189871	lincRNA	1	15	3	6	2	4	2	1	8	6	2	0	7	1	7	5	2	8	9	9	4	6	11	2	10	0	1	6	7	1	23	10	4	21	3	7	10	4	9	16	5	18	23
ENSG00000227906	RP5-839B4	lincRNA.ENSG00000227906.RP5-839B4.7	20	10006263	10349453	lincRNA	3	22	4	9	2	15	7	15	29	19	36	13	14	2	28	10	10	6	51	27	1	2	7	5	7	2	3	7	3	4	10	16	1	15	10	12	6	8	7	7	3	7	11
ENSG00000228414	AC010733	lincRNA.ENSG00000228414.AC010733.4	2	61052266	61108451	lincRNA	1	2	0	0	3	1	2	2	1	0	0	1	0	1	4	2	0	1	1	0	0	0	1	31	2	2	2	1	1	0	14	2	1	12	4	34	8	8	3	12	7	7	18
ENSG00000228624	RP3-399L15	lincRNA.ENSG00000228624.RP3-399L15.3	6	114290864	114792871	lincRNA	3	42	7	11	4	12	4	24	36	21	26	6	10	3	34	9	17	7	33	9	2	4	5	5	6	2	2	10	6	6	10	10	2	16	5	11	20	10	6	19	9	7	13
ENSG00000229807	XIST	lincRNA.ENSG00000229807.XIST	X	73040485	73072590	lincRNA	8	24	0	13	6	24	7	8	8	29	20	2	5	0	6	1	6	2	23	10	2	6	9	2	20	6	4	18	16	1	12	7	5	14	10	4	8	8	9	19	3	15	8
ENSG00000230257	RP11-645N11	lincRNA.ENSG00000230257.RP11-645N11.2	7	102613968	102629305	lincRNA	14	4	7	7	1	1	5	13	8	6	0	1	4	6	5	6	34	6	57	4	5	5	8	1	6	5	3	3	2	5	37	2	7	35	12	13	22	18	30	45	20	27	45
ENSG00000230417	RP11-90J7	lincRNA.ENSG00000230417.RP11-90J7.3	10	80008496	80434726	lincRNA	10	24	6	27	4	9	4	32	20	31	23	6	4	3	15	13	16	5	18	7	3	3	1	5	4	1	3	2	7	6	25	7	44	39	18	35	33	21	33	16	50	32	6
ENSG00000230530	RP11-697K23	lincRNA.ENSG00000230530.RP11-697K23.1	3	45720534	45730628	lincRNA	137	852	33	131	193	28	18	44	484	25	377	14	164	734	218	10	137	77	16	151	6	31	137	63	6	3	8	77	12	42	234	164	20	416	608	442	133	96	76	446	63	172	323
ENSG00000231721	AC058791	lincRNA.ENSG00000231721.AC058791.2	7	130626518	130794937	lincRNA	3	8	0	4	1	3	0	6	7	11	3	0	5	2	6	2	3	6	154	5	2	4	3	5	5	1	0	7	8	3	22	10	16	24	11	10	30	13	17	15	29	22	12
ENSG00000232284	RP11-518D3	lincRNA.ENSG00000232284.RP11-518D3.1	1	68297985	68668672	lincRNA	2	18	0	4	1	15	3	10	10	6	9	1	4	4	23	7	14	5	9	2	0	3	4	5	3	1	5	9	6	5	9	1	1	8	8	10	8	5	6	10	2	4	7
ENSG00000233421	RP5-875O13	lincRNA.ENSG00000233421.RP5-875O13.1	1	16860380	16862146	lincRNA	17	26	30	23	14	46	22	23	29	14	4	2	24	21	17	2	10	6	9	32	30	191	311	28	48	19	15	30	23	12	12	4	4	27	20	33	11	9	21	24	15	21	12
ENSG00000233559	AC016831	lincRNA.ENSG00000233559.AC016831.7	7	130538478	130613410	lincRNA	0	3	1	3	8	7	4	3	3	1	2	2	0	2	16	2	0	5	10	3	3	1	0	29	8	9	23	6	2	3	5	3	1	6	3	12	7	18	12	6	6	3	2
ENSG00000233577	RP3-462D8	lincRNA.ENSG00000233577.RP3-462D8.2	22	25675495	25679063	lincRNA	0	5	0	3	3	0	2	1	1	0	8	0	2	0	10	2	0	17	64	6	2	2	2	0	3	0	1	1	1	1	80	10	8	48	39	8	19	17	37	25	19	15	76
ENSG00000234690	AC073283	lincRNA.ENSG00000234690.AC073283.4	2	47419543	47572215	lincRNA	230	299	93	146	90	437	264	37	483	69	7	5	15	7	28	14	12	17	5	340	149	1309	667	214	288	118	94	654	97	75	138	35	29	89	73	150	36	42	29	383	40	119	112
ENSG00000234741	GAS5	lincRNA.ENSG00000234741.GAS5	1	173833037	173838022	lincRNA	181	645	237	235	79	1525	149	147	1378	1671	79	19	81	31	298	45	107	71	62	1358	1060	616	1184	1319	936	438	1161	1349	1289	668	503	537	141	495	769	660	562	548	274	1250	1330	439	530
ENSG00000235106	NCRNA00094	lincRNA.ENSG00000235106.NCRNA00094	9	136890560	136894639	lincRNA	10	2	4	1	0	0	0	15	2	0	23	1	15	19	5	18	2	52	34	6	1	4	1	1	22	1	2	1	1	1	132	79	36	188	46	49	91	29	191	46	32	44	212
ENSG00000235408	AL080249	lincRNA.ENSG00000235408.AL080249.2	20	37053842	37053980	lincRNA	1	10	1	7	1	2	0	5	5	0	3	0	2	0	3	1	2	4	12	4	0	4	6	2	7	2	2	4	1	2	9	4	2	14	5	5	3	8	8	32	12	5	8
ENSG00000235875	ARHGEF7-AS2	lincRNA.ENSG00000235875.ARHGEF7-AS2	13	111766620	111768924	lincRNA	3	27	2	19	0	2	0	3	5	3	16	0	4	2	5	2	1	16	5	6	0	5	3	2	11	0	1	0	1	1	48	28	15	45	8	2	26	3	16	5	5	6	64
ENSG00000237187	RP11-65F13	lincRNA.ENSG00000237187.RP11-65F13.2	5	92746994	92921356	lincRNA	244	157	154	220	62	24	31	1044	104	48	11	35	126	44	77	342	78	273	222	28	72	804	34	122	108	13	141	45	52	790	1627	304	661	1674	883	1246	1202	569	1159	2176	1968	922	1153
ENSG00000237647	CTD-3212A4	lincRNA.ENSG00000237647.CTD-3212A4.1	8	687650	1087779	lincRNA	4	52	2	14	2	2	5	23	14	15	31	1	17	5	24	11	13	14	36	12	1	13	15	10	3	1	4	5	7	13	32	8	7	39	17	12	16	12	16	13	13	16	30
ENSG00000237686	RP5-1120P11	lincRNA.ENSG00000237686.RP5-1120P11.1	6	43963459	44042391	lincRNA	6	6	0	4	1	1	1	4	3	4	1	0	7	2	14	8	7	11	11	1	1	27	0	0	6	0	3	1	0	4	144	7	1	72	4	4	14	0	226	2	3	126	251
ENSG00000237742	RP11-624M8	lincRNA.ENSG00000237742.RP11-624M8.1	6	125899712	126070334	lincRNA	2	9	3	10	1	5	7	9	11	41	5	6	16	4	7	1	8	8	21	7	1	5	11	3	7	7	2	9	21	6	11	6	4	9	12	4	9	3	8	24	1	14	5
ENSG00000240875	RP11-392A22	lincRNA.ENSG00000240875.RP11-392A22.2	3	156465134	156534853	lincRNA	1	4	0	6	0	11	0	1	2	1	1	3	1	0	2	0	3	6	2	4	16	6	16	7	8	13	1	2	11	17	7	4	2	5	4	1	6	2	0	4	3	3	17
ENSG00000241684	CTD-2230D16	lincRNA.ENSG00000241684.CTD-2230D16.1	3	64670584	64997145	lincRNA	2	22	2	12	1	27	5	15	18	19	34	7	11	0	13	9	9	6	9	24	2	3	7	3	13	2	3	17	6	2	10	13	2	12	5	12	6	6	11	6	6	6	12
ENSG00000242759	RP11-280F2	lincRNA.ENSG00000242759.RP11-280F2.2	3	106555657	106959490	lincRNA	24	111	72	149	36	121	35	225	279	290	83	69	80	35	103	24	104	29	47	58	73	75	217	96	87	64	104	193	213	145	101	32	66	102	207	77	75	96	60	158	138	82	88
ENSG00000242808	SOX2OT	lincRNA.ENSG00000242808.SOX2OT	3	180721561	181508736	lincRNA	6	35	2	14	1	15	6	31	22	42	16	10	18	2	16	13	16	44	20	5	2	4	3	4	3	2	3	6	6	7	10	9	5	14	9	11	13	13	8	21	17	6	13
ENSG00000244040	CTD-2049J23	lincRNA.ENSG00000244040.CTD-2049J23.2	3	159631188	159943088	lincRNA	5	13	1	5	2	6	3	6	9	9	6	5	4	0	11	2	1	4	15	5	4	5	8	4	5	3	1	6	10	2	101	3	17	63	7	17	43	6	9	33	11	25	75
ENSG00000244300	RP11-475N22	lincRNA.ENSG00000244300.RP11-475N22.4	3	128208054	128221193	lincRNA	3	3	0	3	1	1	3	1	2	3	1	0	1	1	3	4	3	8	94	1	0	3	0	10	1	1	1	2	0	2	86	9	46	119	22	126	81	19	39	71	13	52	34
ENSG00000244342	RP11-129K20	lincRNA.ENSG00000244342.RP11-129K20.2	3	62936104	63110740	lincRNA	10	59	53	37	33	92	28	133	76	123	27	48	56	19	70	40	67	12	13	15	138	31	48	64	49	61	45	39	26	69	42	13	58	38	43	27	36	70	26	35	38	55	34
ENSG00000244625	CTA-211A9	lincRNA.ENSG00000244625.CTA-211A9.5	22	27068729	27176172	lincRNA	6	10	1	2	0	15	0	3	43	0	14	1	0	8	8	1	2	1	3	78	0	4	8	10	1	1	0	39	0	5	4	5	1	3	12	10	2	4	1	8	1	3	2
ENSG00000244922	AL121936	lincRNA.ENSG00000244922.AL121936.3	6	26569551	26574927	lincRNA	26	63	9	19	14	6	7	5	63	3	13	1	9	7	18	3	4	1	1	101	1	48	82	38	7	2	8	26	2	12	17	41	1	24	23	22	10	5	6	51	3	11	22
ENSG00000244968	MIR3650	lincRNA.ENSG00000244968.MIR3650	5	38556887	38671320	lincRNA	3	79	10	42	2	3	1	9	28	10	12	5	52	10	7	4	11	8	5	24	4	4	7	18	3	0	0	2	3	8	15	53	2	14	18	6	12	6	11	7	6	8	13
ENSG00000245017	RP11-181C3	lincRNA.ENSG00000245017.RP11-181C3.1	12	98879321	98897635	lincRNA	35	55	37	26	21	11	14	33	35	61	18	20	53	15	41	16	51	30	23	58	49	37	78	89	16	20	19	30	59	34	86	37	29	81	68	97	43	48	38	115	105	45	102
ENSG00000245208	AC103876	lincRNA.ENSG00000245208.AC103876.1	15	83876654	83896951	lincRNA	0	8	1	1	0	1	1	0	9	2	11	0	2	2	2	1	0	3	12	0	0	9	1	1	1	0	0	0	0	1	9	9	6	67	8	23	16	9	9	16	11	6	5
ENSG00000245532	NEAT1	lincRNA.ENSG00000245532.NEAT1	11	65190244	65213013	lincRNA	6	37	6	10	7	10	7	15	51	23	10	6	6	10	21	5	10	11	79	12	8	16	29	16	21	16	13	103	26	10	29	9	11	33	9	21	25	18	23	38	9	41	28
ENSG00000245573	BDNF-AS1	lincRNA.ENSG00000245573.BDNF-AS1	11	27528384	27719723	lincRNA	2	28	9	5	1	216	11	17	10	7	6	7	3	2	87	6	36	103	4	13	3	0	7	7	17	3	2	9	4	2	22	0	2	18	1	10	974	10	8	13	4	28	4
ENSG00000245598	CTB-12A17	lincRNA.ENSG00000245598.CTB-12A17.1	19	47163620	47180706	lincRNA	3	24	20	17	3	1	4	11	11	15	0	2	15	5	8	6	10	23	125	1	8	1	1	13	6	0	4	1	8	10	17	1	30	25	15	9	20	3	11	10	12	10	4
ENSG00000245651	RP11-620J15	lincRNA.ENSG00000245651.RP11-620J15.2	12	58263617	58290267	lincRNA	21	6	9	2	13	27	5	2	5	8	2	0	1	2	56	3	4	2	7	2	3	1	24	35	20	28	3	0	1	3	11	10	1	44	10	145	17	49	5	33	5	2	22
ENSG00000245768	AC092378	lincRNA.ENSG00000245768.AC092378.1	16	58783541	59142880	lincRNA	2	10	3	6	4	10	2	13	12	17	4	10	8	5	17	9	12	6	5	5	2	0	26	7	2	0	1	7	4	5	10	6	1	20	11	13	15	2	4	8	9	12	11
ENSG00000245832	RP11-179A16	lincRNA.ENSG00000245832.RP11-179A16.1	11	81590892	82429126	lincRNA	17	67	30	21	5	61	14	98	86	58	21	32	74	6	58	54	116	15	33	16	16	39	52	57	18	23	18	40	74	11	34	11	18	43	34	35	61	89	49	83	56	53	24
ENSG00000245910	SNHG6	lincRNA.ENSG00000245910.SNHG6	8	67833918	67838635	lincRNA	9	17	10	5	5	29	4	11	32	16	4	0	4	0	3	1	32	4	4	13	13	18	33	26	13	10	20	38	27	11	14	4	3	12	17	16	6	6	10	24	21	11	17
ENSG00000246228	RP11-382A18	lincRNA.ENSG00000246228.RP11-382A18.1	8	128302061	128494386	lincRNA	1	12	6	17	6	12	2	18	13	25	10	14	17	7	12	9	7	7	19	0	8	3	7	4	9	4	3	3	4	4	5	4	9	5	15	7	15	5	8	6	13	5	4
ENSG00000246350	RP5-1186N24	lincRNA.ENSG00000246350.RP5-1186N24.3	6	28555154	28559526	lincRNA	10	141	14	24	9	22	8	23	88	11	40	5	28	14	29	7	23	21	9	64	6	8	21	19	13	4	6	18	23	15	13	28	4	19	34	28	26	8	12	28	14	17	15
ENSG00000246892	AL034548	lincRNA.ENSG00000246892.AL034548.1	20	306268	309374	lincRNA	1	10	3	5	0	0	0	2	1	1	0	2	6	1	3	2	6	31	21	3	3	2	0	0	4	0	0	1	0	0	45	11	16	41	2	8	58	7	22	8	16	21	20
ENSG00000246896	AC020911	lincRNA.ENSG00000246896.AC020911.1	19	15050245	16748907	lincRNA	29	196	46	84	16	48	37	110	92	86	86	19	98	28	96	44	69	161	260	57	25	38	48	40	59	14	24	45	39	44	139	71	108	175	71	75	189	77	143	111	78	84	152
ENSG00000246979	AC009108	lincRNA.ENSG00000246979.AC009108.1	16	86508134	86542468	lincRNA	5	112	5	21	2	0	1	5	19	0	15	0	22	30	5	9	3	25	24	69	3	2	3	6	6	0	1	2	0	3	8	86	10	17	9	5	17	1	14	4	8	4	45
ENSG00000247134	RP11-11N9	lincRNA.ENSG00000247134.RP11-11N9.4	8	32853695	32902375	lincRNA	10	25	9	10	9	43	9	26	47	18	10	5	17	5	49	15	20	9	18	14	7	22	12	10	13	9	6	53	22	5	38	6	7	20	13	19	24	8	18	30	12	28	31
ENSG00000247193	RP11-431M7	lincRNA.ENSG00000247193.RP11-431M7.3	4	36245737	36275844	lincRNA	3	110	2	18	2	0	2	6	11	2	21	0	14	3	8	3	7	22	13	41	10	1	4	7	55	0	6	2	0	5	33	90	6	39	8	11	69	10	19	10	14	15	26
ENSG00000247276	AL031780	lincRNA.ENSG00000247276.AL031780.1	6	8435925	8712521	lincRNA	1	4	3	0	0	5	2	10	4	3	4	4	14	3	6	1	13	2	683	6	1	1	2	4	0	1	5	11	0	6	7	8	2	12	9	9	5	2	4	7	2	3	6
ENSG00000247416	RP11-629G13	lincRNA.ENSG00000247416.RP11-629G13.1	11	112830001	112834184	lincRNA	2	21	0	9	2	0	1	1	2	0	0	0	4	2	2	5	1	14	5	2	1	4	2	3	2	0	1	0	0	8	19	8	6	34	6	4	15	5	14	4	7	6	27
ENSG00000247743	AC091558	lincRNA.ENSG00000247743.AC091558.1	8	28779447	28922455	lincRNA	54	48	20	5	8	86	1	24	64	14	13	5	4	3	33	14	4	6	5	9	1	7	7	2	9	8	5	8	12	5	24	6	7	7	6	3	12	8	2	12	7	7	99
ENSG00000247809	AC016251	lincRNA.ENSG00000247809.AC016251.2	15	96812000	96870579	lincRNA	10	15	10	9	1	6	11	16	15	4	0	2	36	2	10	7	47	15	26	6	3	1	5	4	5	1	2	3	5	3	23	4	4	30	5	18	25	31	21	17	22	21	22
ENSG00000248045	AC022098	lincRNA.ENSG00000248045.AC022098.3	19	14247990	14282073	lincRNA	2	23	4	2	3	5	3	10	9	7	13	4	2	0	6	4	3	5	20	3	2	6	6	2	4	1	1	5	3	6	27	5	5	29	6	4	5	2	22	10	4	14	4
ENSG00000248135	BX276092	lincRNA.ENSG00000248135.BX276092.4	X	70994969	71004230	lincRNA	18	4	11	9	4	17	15	125	28	33	4	7	67	20	51	22	213	155	27	7	7	7	4	4	13	6	5	3	46	3	28	4	10	30	29	47	21	57	137	151	54	16	15
ENSG00000248272	AL593851	lincRNA.ENSG00000248272.AL593851.1	9	135894815	135896555	lincRNA	8	18	4	18	3	27	5	12	28	12	9	5	11	3	19	1	7	4	14	28	7	7	20	10	20	9	7	32	13	9	15	13	4	17	15	24	22	9	5	42	16	16	13
ENSG00000248402	AC091305	lincRNA.ENSG00000248402.AC091305.1	18	68047377	68243319	lincRNA	4	28	12	9	2	12	2	23	17	37	0	3	9	4	43	7	14	10	18	11	13	3	9	9	11	2	2	6	8	6	14	14	8	17	29	20	19	9	3	37	26	19	25
ENSG00000248499	BX276092	lincRNA.ENSG00000248499.BX276092.5	X	70917045	70926307	lincRNA	18	4	11	9	4	17	15	125	28	33	4	7	67	20	51	22	213	155	27	7	7	7	4	4	13	6	5	3	46	3	28	4	10	30	29	47	21	57	137	151	54	16	15
ENSG00000248650	AL356534	lincRNA.ENSG00000248650.AL356534.1	6	126698800	127440996	lincRNA	17	21	8	25	3	20	1	21	21	24	12	5	10	1	45	10	14	18	40	17	6	9	7	17	13	3	6	12	7	7	46	17	19	47	23	32	49	36	40	88	51	27	24
ENSG00000249550	RP11-438N16	lincRNA.ENSG00000249550.RP11-438N16.1	12	114117263	114211490	lincRNA	16	95	12	12	19	48	14	20	26	6	20	4	40	4	151	12	129	28	6	20	6	0	12	60	57	19	8	2	2	3	62	55	8	111	34	180	121	56	25	52	32	30	141
ENSG00000249556	AC010627	lincRNA.ENSG00000249556.AC010627.1	5	14651754	14653494	lincRNA	3	7	2	8	2	16	3	13	20	8	6	5	8	2	9	1	3	4	8	17	2	4	12	8	15	9	4	19	5	5	9	3	4	8	5	18	13	7	4	17	11	8	6
ENSG00000249862	AC016205	lincRNA.ENSG00000249862.AC016205.1	18	36786887	37380284	lincRNA	5	18	3	10	1	13	5	14	13	12	7	7	20	2	20	6	11	4	23	9	6	3	4	6	5	2	3	10	4	10	12	8	11	28	4	10	17	3	7	8	7	9	12
ENSG00000250546	RP11-8L2	lincRNA.ENSG00000250546.RP11-8L2.1	4	84717588	85214567	lincRNA	1	26	2	14	2	10	2	22	13	12	8	8	22	6	20	14	11	6	55	3	7	2	3	4	7	2	5	4	2	5	6	14	5	8	1	7	9	7	2	5	3	6	1
ENSG00000250988	AC105339	lincRNA.ENSG00000250988.AC105339.1	15	83419323	83425833	lincRNA	65	839	169	291	40	445	72	314	401	1048	518	94	362	103	502	162	297	164	101	712	225	133	291	105	368	101	305	190	814	538	135	514	110	194	294	72	297	174	164	158	474	232	162
ENSG00000251381	CTC-497E21	lincRNA.ENSG00000251381.CTC-497E21.4	11	12984056	13011097	lincRNA	4	11	1	3	5	3	3	20	9	6	0	2	3	1	12	9	18	3	9	3	0	1	1	3	1	0	5	10	4	4	7	4	0	3	2	4	11	3	2	12	4	32	8
ENSG00000251384	AC018755	lincRNA.ENSG00000251384.AC018755.1	19	52188615	52196711	lincRNA	3	14	1	14	1	4	1	38	15	40	4	3	16	4	5	4	6	3	11	4	11	2	14	10	6	5	4	9	14	9	7	1	6	9	10	8	6	13	8	10	14	12	10
ENSG00000251531	AC097470	lincRNA.ENSG00000251531.AC097470.1	4	75144013	75196257	lincRNA	0	7	0	3	3	4	0	7	7	1	5	2	2	4	5	3	0	0	12	4	1	1	2	1	1	1	1	1	0	2	3	3	0	0	6	3	1	0	0	10	1	2	0
ENSG00000251562	MALAT1	lincRNA.ENSG00000251562.MALAT1	11	65265232	65273942	lincRNA	24	80	10	44	10	70	17	22	80	40	23	7	28	13	59	12	41	27	147	45	39	42	91	32	88	26	23	210	104	34	133	28	14	131	39	62	107	30	54	107	41	140	111
ENSG00000251600	RP11-673E1	lincRNA.ENSG00000251600.RP11-673E1.1	4	144833483	144903609	lincRNA	6	21	6	7	2	30	4	33	6	64	12	4	20	4	9	16	19	5	17	14	42	7	13	36	20	15	17	39	15	18	6	16	25	14	14	7	11	8	12	6	7	15	14
ENSG00000253661	RP11-65D13	lincRNA.ENSG00000253661.RP11-65D13.1	8	77403434	77595515	lincRNA	22	58	24	16	10	26	8	77	75	26	32	11	38	8	42	21	225	9	82	12	11	11	15	10	17	12	8	33	28	9	34	55	18	11	51	33	24	40	38	34	12	38	56
ENSG00000253769	AC004080	lincRNA.ENSG00000253769.AC004080.17	7	27241648	27246880	lincRNA	2	9	1	0	1	0	0	0	1	0	0	0	0	0	2	0	0	5	2	1	1	1	0	0	1	0	1	0	0	0	82	1	17	95	2	4	35	0	2	7	2	15	23
ENSG00000254341	AC011031	lincRNA.ENSG00000254341.AC011031.1	8	67834708	67834788	lincRNA	8	17	10	5	5	27	4	11	32	16	3	0	4	0	1	1	31	3	3	13	13	18	33	26	12	10	19	36	26	11	11	4	3	8	17	16	5	6	9	23	21	9	14
ENSG00000255717	SNHG1	lincRNA.ENSG00000255717.SNHG1	11	62619459	62623388	lincRNA	367	984	547	512	162	1963	218	249	1365	2153	107	12	56	44	522	43	255	75	96	2000	2173	992	2218	1656	1882	793	1241	1456	1920	1395	1153	948	226	1025	1387	948	925	1130	479	1545	1791	871	1082
ENSG00000255739	AP000689	lincRNA.ENSG00000255739.AP000689.1	21	37502669	37648526	lincRNA	1	15	10	12	7	5	8	19	7	5	4	3	12	8	13	7	16	16	221	3	5	2	2	3	7	1	3	1	1	3	15	5	12	14	17	10	23	9	26	15	10	22	19
ENSG00000255745	RP11-625L16	lincRNA.ENSG00000255745.RP11-625L16.1	12	24857498	24927149	lincRNA	3	14	7	3	0	19	4	12	18	26	23	11	6	1	19	2	85	10	3	9	9	12	16	7	12	8	3	28	25	4	19	5	4	5	15	8	8	12	9	11	7	34	5
ENSG00000255768	AL137139	lincRNA.ENSG00000255768.AL137139.2	13	100504883	100609403	lincRNA	9	34	4	9	2	4	2	8	13	1	6	3	3	1	19	4	5	2	15	1	3	3	12	1	2	8	1	3	3	12	5	9	2	5	8	1	3	2	3	2	4	10	3
ENSG00000256193	RP11-749H20	lincRNA.ENSG00000256193.RP11-749H20.6	12	128399916	128436099	lincRNA	6	11	13	13	4	113	20	187	69	154	5	27	33	12	27	30	95	20	6	21	77	42	71	48	45	19	53	174	61	54	42	9	40	20	37	31	40	69	34	20	14	24	15
ENSG00000256256	RP11-443N24	lincRNA.ENSG00000256256.RP11-443N24.4	12	26035887	26038790	lincRNA	16	57	21	43	2	34	20	52	64	60	25	9	44	10	29	31	39	8	19	17	8	8	31	4	34	14	10	33	30	21	22	15	8	24	17	5	36	41	14	21	9	17	38
ENSG00000256559	AC003983	lincRNA.ENSG00000256559.AC003983.1	X	114752496	114797060	lincRNA	4	43	2	14	3	2	2	12	7	6	3	0	5	0	5	5	12	4	10	8	2	3	3	1	7	1	1	0	2	1	5	18	7	7	4	0	5	2	12	6	1	12	3
ENSG00000256725	RP11-662M24	lincRNA.ENSG00000256725.RP11-662M24.2	12	131112860	131200828	lincRNA	2	9	4	3	3	0	4	4	2	2	0	1	28	2	2	9	8	5	12	1	2	0	2	2	12	0	1	0	1	0	23	8	3	26	5	3	74	1	8	3	21	7	31
ENSG00000256956	AL590482	lincRNA.ENSG00000256956.AL590482.2	6	166193756	166399986	lincRNA	6	57	9	45	8	30	6	51	20	39	14	29	14	7	17	9	21	8	8	12	28	9	26	36	25	14	13	13	35	21	18	25	31	9	23	32	15	15	14	18	22	10	18
ENSG00000256971	RP11-749H20	lincRNA.ENSG00000256971.RP11-749H20.7	12	128425139	128434707	lincRNA	6	10	13	13	4	113	20	187	69	154	5	27	33	12	27	30	95	20	5	21	77	42	71	48	45	19	53	174	61	54	41	9	40	20	37	31	40	69	34	20	14	24	15
ENSG00000257060	AC091078	lincRNA.ENSG00000257060.AC091078.2	15	93855785	94098101	lincRNA	2	11	2	6	0	3	4	6	7	15	10	1	6	7	20	3	5	5	8	6	2	1	4	5	5	4	2	1	7	5	8	10	2	11	5	3	5	9	12	11	9	10	1
ENSG00000257259	RP11-767I20	lincRNA.ENSG00000257259.RP11-767I20.1	12	58959742	59175531	lincRNA	8	329	22	53	9	9	4	12	188	1	39	2	6	5	20	18	13	3	1	29	2	5	12	2	4	4	2	28	0	4	7	23	2	6	13	11	11	1	3	34	2	13	4
ENSG00000257585	RP11-259K15	lincRNA.ENSG00000257585.RP11-259K15.1	14	36539632	36634496	lincRNA	24	33	13	20	3	16	3	57	25	3	4	12	15	5	25	17	132	76	268	9	21	65	9	13	20	22	19	14	84	12	461	22	94	223	47	120	151	118	243	669	713	180	135
ENSG00000257931	CTD-2311B13	lincRNA.ENSG00000257931.CTD-2311B13.7	14	19932011	19972294	lincRNA	31	64	80	75	35	428	91	1006	323	577	80	127	241	71	205	108	533	96	24	136	607	325	703	244	213	102	527	1036	390	315	239	112	183	117	258	208	206	222	165	102	108	229	224
ENSG00000258109	RP11-314D7	lincRNA.ENSG00000258109.RP11-314D7.4	12	73605191	74335958	lincRNA	4	9	2	5	0	12	5	22	14	13	5	3	18	2	13	10	9	7	7	7	4	27	5	3	6	3	5	5	5	5	23	5	2	51	3	11	12	2	4	2	7	14	10
ENSG00000258137	RP11-753H16	lincRNA.ENSG00000258137.RP11-753H16.3	12	54747444	54891474	lincRNA	0	35	12	3	0	2	7	20	11	9	6	2	22	5	12	15	13	5	29	6	4	3	5	5	2	0	1	8	7	6	10	6	6	3	9	9	13	8	5	9	8	19	2
ENSG00000258185	RP11-202H2	lincRNA.ENSG00000258185.RP11-202H2.1	12	86993354	87232907	lincRNA	1	24	0	5	2	12	3	35	16	17	3	3	3	5	11	7	11	3	14	7	1	1	4	4	1	1	0	6	12	3	6	8	3	4	14	10	3	5	0	8	5	3	3
hsa-let-7a-3p	MIMAT0004481	mature-miRNA.hsa-let-7a*|hsa-let-7a-1:57-3..77+3	9	96938291	96938320	mature-miRNA	2	4	2	1	2	3	1	8	3	8	3	3	4	0	3	1	2	3	9	13	23	13	36	23	13	19	26	11	12	20	20	10	8	24	12	12	22	27	17	18	15	15	22
hsa-let-7a-3p	MIMAT0004481	mature-miRNA.hsa-let-7a*|hsa-let-7a-1:57-3..77+3|alt-1	22	46508676	46508705	mature-miRNA	2	5	2	3	3	3	2	8	3	11	4	3	8	1	5	2	4	3	9	15	22	13	37	24	15	19	28	12	14	21	20	11	8	25	12	12	22	26	17	19	15	16	23
hsa-let-7a-3p	MIMAT0004481	mature-miRNA.hsa-let-7a*|hsa-let-7a-3:52-3..72+2	9	96938291	96938319	mature-miRNA	2	4	2	1	2	3	1	8	3	8	3	3	4	0	3	1	2	3	9	13	22	13	36	23	13	19	26	11	12	20	20	10	8	24	12	12	22	26	17	18	15	15	22
hsa-let-7a-3p	MIMAT0004481	mature-miRNA.hsa-let-7a*|hsa-let-7a-3:52-3..72+2|alt-1	22	46508676	46508704	mature-miRNA	2	4	2	1	2	3	1	8	3	8	3	3	4	0	3	1	2	3	9	13	22	13	36	23	13	19	26	11	12	20	20	10	8	24	12	12	22	26	17	18	15	15	22
hsa-let-7a-5p	MIMAT0000062	mature-miRNA.hsa-let-7a|hsa-let-7a-1:6-3..27+5	9	96938240	96938272	mature-miRNA	14992	55013	46174	77152	16196	79725	18211	85483	66579	280446	49166	31685	41394	12864	85620	14998	74621	44121	18919	71201	96524	81229	232296	72848	128019	60359	115787	95009	217175	213930	80647	64769	73777	98643	180169	46227	87168	83719	49040	72220	136795	103601	78712
hsa-let-7a-5p	MIMAT0000062	mature-miRNA.hsa-let-7a|hsa-let-7a-1:6-3..27+5|alt-1	X	53584201	53584233	mature-miRNA	11866	30187	30933	42954	19806	53153	13565	66248	68349	178740	18321	15143	17043	9075	52870	11073	44823	18804	12862	44054	71949	51977	92948	59797	60648	51520	62340	80725	155476	143448	52376	55409	41281	52760	72924	37148	46233	59289	35732	65914	94675	63178	45754
hsa-let-7a-5p	MIMAT0000062	mature-miRNA.hsa-let-7a|hsa-let-7a-2:5-3..26+5	11	122017270	122017302	mature-miRNA	15152	55582	46452	77796	16415	80961	18464	85808	67594	283786	49563	31704	41523	12969	86664	15045	75214	44410	19432	71897	97192	81698	233833	74012	128943	60808	116696	95670	218596	215107	81177	65293	74155	99268	181317	46781	87799	84395	49297	72568	137515	104217	79360
hsa-let-7a-5p	MIMAT0000062	mature-miRNA.hsa-let-7a|hsa-let-7a-3:4-3..25+5	22	46508628	46508660	mature-miRNA	15212	56526	46446	77281	16290	80083	18437	86238	66957	283302	50012	31730	41482	12883	86477	15061	74844	44421	18939	72088	96708	81117	232111	73332	128576	60842	116850	95189	218624	215310	81431	65229	73866	98530	180141	46661	87974	84798	49494	72383	138081	104384	79652
hsa-let-7b-3p	MIMAT0004482	mature-miRNA.hsa-let-7b*|hsa-let-7b:60-3..81+2	22	46509621	46509650	mature-miRNA	21	41	24	31	50	53	19	77	35	57	30	11	25	15	41	14	30	50	39	149	47	31	101	227	178	60	118	74	62	120	80	82	35	103	81	121	122	124	69	73	57	90	93
hsa-let-7b-5p	MIMAT0000063	mature-miRNA.hsa-let-7b|hsa-let-7b:6-3..27+5	22	46509567	46509599	mature-miRNA	26903	183066	87978	114785	40505	291889	52970	263641	139758	488855	213964	60779	60233	20901	220894	23041	156825	136137	20033	258328	158423	128143	379469	248202	319549	113924	267729	145988	275541	315965	141209	158649	137425	173350	329398	133868	173663	176875	108944	134106	177100	163438	162107
hsa-let-7c	MIMAT0000064	mature-miRNA.hsa-let-7c|hsa-let-7c:11-3..32+5	21	17912154	17912186	mature-miRNA	11452	81275	29891	45608	23790	57240	20355	96185	68515	291835	66653	19904	27051	8556	70790	7629	61533	38813	5431	99679	52173	59518	160581	151182	74332	42588	90719	78603	175105	104664	53825	62110	45927	105942	154802	85049	69451	83664	40687	72007	117309	69520	68164
hsa-let-7d-3p	MIMAT0004484	mature-miRNA.hsa-let-7d*|hsa-let-7d:62-3..83+4	9	96941173	96941204	mature-miRNA	5	29	9	12	8	111	18	56	22	56	45	9	46	11	73	36	22	192	16	127	37	35	88	77	426	52	100	49	38	115	77	65	29	91	48	52	160	74	54	22	33	53	141
hsa-let-7d-5p	MIMAT0000065	mature-miRNA.hsa-let-7d|hsa-let-7d:8-3..29+5	9	96941119	96941151	mature-miRNA	2165	22070	1152	4231	884	2623	595	1052	8637	3576	10461	362	806	758	1451	425	1005	892	733	7497	1330	1497	2567	1441	3134	1379	990	7157	2878	4506	3393	6394	1009	3934	1948	1153	2831	1523	887	6209	2025	2272	3013
hsa-let-7e-5p	MIMAT0000066	mature-miRNA.hsa-let-7e|hsa-let-7e:8-3..29+5	19	52196042	52196074	mature-miRNA	1259	3707	2561	3772	6577	8179	1818	6007	5109	16189	4377	2143	2168	1248	17487	684	6077	2908	7690	7468	5134	3878	8965	17725	7016	3725	5699	4778	10103	9984	6727	7452	3740	8512	8319	8306	7449	7277	3942	4102	8610	7547	6453
hsa-let-7f-1-3p	MIMAT0004486	mature-miRNA.hsa-let-7f-1*|hsa-let-7f-1:63-3..84+3	9	96938687	96938717	mature-miRNA	4	2	1	1	1	2	1	4	2	21	0	3	3	0	7	6	3	4	3	0	9	3	8	21	9	4	6	6	3	6	16	4	9	17	8	12	12	10	10	9	11	11	12
hsa-let-7f-5p	MIMAT0000067	mature-miRNA.hsa-let-7f|hsa-let-7f-1:7-3..28+5	9	96938631	96938663	mature-miRNA	11806	30201	30859	42907	19669	52736	13335	65900	67488	176260	18162	14987	16844	9045	52023	10963	44161	18678	12709	43889	71430	51313	91902	58965	60183	50779	61580	79453	153791	141931	51631	54872	40882	52015	72200	36593	45830	58272	35381	65070	93122	62398	45144
hsa-let-7f-5p	MIMAT0000067	mature-miRNA.hsa-let-7f|hsa-let-7f-2:8-3..29+5	X	53584201	53584233	mature-miRNA	11866	30187	30933	42954	19806	53153	13565	66248	68349	178740	18321	15143	17043	9075	52870	11073	44823	18804	12862	44054	71949	51977	92948	59797	60648	51520	62340	80725	155476	143448	52376	55409	41281	52760	72924	37148	46233	59289	35732	65914	94675	63178	45754
hsa-let-7f-5p	MIMAT0000067	mature-miRNA.hsa-let-7f|hsa-let-7f-2:8-3..29+5|alt-1	9	96938240	96938272	mature-miRNA	14992	55013	46174	77152	16196	79725	18211	85483	66579	280446	49166	31685	41394	12864	85620	14998	74621	44121	18919	71201	96524	81229	232296	72848	128019	60359	115787	95009	217175	213930	80647	64769	73777	98643	180169	46227	87168	83719	49040	72220	136795	103601	78712
hsa-let-7g-3p	MIMAT0004584	mature-miRNA.hsa-let-7g*|hsa-let-7g:62-3..82+2	3	52302293	52302321	mature-miRNA	6	19	15	46	41	28	2	66	6	0	11	5	12	24	12	45	6	55	10	14	1	5	31	68	67	8	14	5	0	26	13	14	7	11	27	34	63	26	43	12	14	12	20
hsa-let-7g-5p	MIMAT0000414	mature-miRNA.hsa-let-7g|hsa-let-7g:5-3..26+5	3	52302346	52302378	mature-miRNA	4207	72476	5150	31067	20452	29502	3102	12939	41923	21010	40428	3870	20863	5212	52026	11470	19233	5164	4322	35510	3567	5789	17942	28883	16979	5017	13073	38089	13376	30098	18670	34423	4859	18168	15723	19717	16469	7901	11214	36222	11687	20730	19594
hsa-let-7i-3p	MIMAT0004585	mature-miRNA.hsa-let-7i*|hsa-let-7i:62-3..83+1	12	62997523	62997551	mature-miRNA	19	63	81	40	260	16	21	42	37	17	7	12	83	19	17	18	30	29	112	17	60	9	19	943	37	35	9	7	11	20	53	20	27	52	16	511	57	69	56	68	67	23	50
hsa-let-7i-5p	MIMAT0000415	mature-miRNA.hsa-let-7i|hsa-let-7i:6-3..27+5	12	62997467	62997499	mature-miRNA	3167	7907	7277	8491	2282	6687	1602	4339	7883	20794	4190	2874	15379	2383	11992	3026	9239	4030	4640	5738	11844	6926	17872	9061	6734	5304	5264	8035	19031	12249	18599	4647	8461	17041	12500	6358	9746	7547	5255	10234	20723	11242	18279
hsa-miR-100-5p	MIMAT0000098	mature-miRNA.hsa-miR-100|hsa-mir-100:13-3..34+5	11	122022977	122023009	mature-miRNA	2170	9447	2885	8176	920	4724	1857	9804	4771	18561	6336	1007	6095	3232	6078	4577	4637	3742	4124	11511	9661	4536	12367	4470	6754	4690	9824	6298	13093	10519	2880	6197	4473	6860	10481	2465	4284	8289	6083	3058	8057	5037	3893
hsa-miR-101-5p	MIMAT0004513	mature-miRNA.hsa-miR-101*|hsa-mir-101-1:11-3..32+5	1	65524154	65524186	mature-miRNA	48	21	232	84	14	137	48	115	145	51	7	78	409	56	89	120	153	37	44	16	211	70	101	19	58	77	35	80	46	130	84	12	120	104	82	12	65	119	37	91	46	113	130
hsa-miR-101-3p	MIMAT0000099	mature-miRNA.hsa-miR-101|hsa-mir-101-1:47-3..67+5	1	65524119	65524150	mature-miRNA	7	10	5	8	2	19	2	11	12	25	7	3	15	1	10	7	16	7	8	43	44	41	52	60	24	72	23	42	39	63	17	25	14	20	38	22	23	48	13	33	22	16	13
hsa-miR-101-3p	MIMAT0000099	mature-miRNA.hsa-miR-101|hsa-mir-101-1:47-3..67+5|alt-1	9	4850341	4850372	mature-miRNA	14	1	1	2	0	5	1	10	2	5	3	0	6	0	6	2	3	0	0	32	23	30	41	44	16	72	14	28	19	52	12	15	4	12	25	14	13	44	8	23	10	10	7
hsa-miR-101-3p	MIMAT0000099	mature-miRNA.hsa-miR-101|hsa-mir-101-2:49-3..69+5	9	4850341	4850372	mature-miRNA	14	1	1	2	0	5	1	10	2	5	3	0	6	0	6	2	3	0	0	32	23	30	41	44	16	72	14	28	19	52	12	15	4	12	25	14	13	44	8	23	10	10	7
hsa-miR-101-3p	MIMAT0000099	mature-miRNA.hsa-miR-101|hsa-mir-101-2:49-3..69+5|alt-1	1	65524119	65524150	mature-miRNA	7	10	5	8	2	19	2	11	12	25	7	3	15	1	10	7	16	7	8	43	44	41	52	60	24	72	23	42	39	63	17	25	14	20	38	22	23	48	13	33	22	16	13
hsa-miR-103a-2-5p	MIMAT0009196	mature-miRNA.hsa-miR-103a-2*|hsa-mir-103a-2:11-3..33+5	20	3898147	3898180	mature-miRNA	24	6	65	2	0	6	1	17	2	2	1	8	252	0	16	31	58	1	1	4	102	20	12	8	10	7	18	16	11	80	22	7	20	25	7	2	15	9	17	15	4	39	29
hsa-miR-103a-3p	MIMAT0000101	mature-miRNA.hsa-miR-103a|hsa-mir-103a-1:48-3..70+5	5	167987903	167987936	mature-miRNA	567	2176	580	1241	170	2210	351	738	962	820	2465	69	426	927	1227	727	417	548	368	1030	698	927	1931	715	1861	1262	759	987	1131	2781	1670	1103	337	1134	1271	649	1418	1327	732	738	770	1076	1670
hsa-miR-103a-3p	MIMAT0000101	mature-miRNA.hsa-miR-103a|hsa-mir-103a-2:48-3..70+5	20	3898184	3898217	mature-miRNA	569	2178	580	1243	168	2205	352	738	965	809	2469	70	425	926	1232	728	417	549	371	1028	701	928	1924	709	1863	1264	758	989	1131	2782	1680	1101	335	1132	1273	649	1419	1328	732	738	772	1074	1691
hsa-miR-103b	MIMAT0007402	mature-miRNA.hsa-miR-103b|hsa-mir-103b-1:1-0..23+5	5	167987908	167987938	mature-miRNA	557	2140	571	1227	165	2168	344	731	935	794	2427	69	419	916	1198	712	408	541	358	1003	686	910	1887	689	1830	1244	741	972	1110	2750	1629	1075	330	1098	1244	637	1398	1295	717	724	752	1059	1614
hsa-miR-103b	MIMAT0007402	mature-miRNA.hsa-miR-103b|hsa-mir-103b-1:1-0..23+5|alt-1	20	3898182	3898212	mature-miRNA	557	2140	571	1227	165	2168	344	731	935	794	2427	69	419	916	1198	712	408	541	358	1003	686	910	1887	689	1830	1244	741	972	1110	2750	1629	1075	330	1098	1244	637	1398	1295	717	724	752	1059	1614
hsa-miR-103b	MIMAT0007402	mature-miRNA.hsa-miR-103b|hsa-mir-103b-2:1-0..23+5	20	3898182	3898212	mature-miRNA	557	2140	571	1227	165	2168	344	731	935	794	2427	69	419	916	1198	712	408	541	358	1003	686	910	1887	689	1830	1244	741	972	1110	2750	1629	1075	330	1098	1244	637	1398	1295	717	724	752	1059	1614
hsa-miR-103b	MIMAT0007402	mature-miRNA.hsa-miR-103b|hsa-mir-103b-2:1-0..23+5|alt-1	5	167987908	167987938	mature-miRNA	557	2140	571	1227	165	2168	344	731	935	794	2427	69	419	916	1198	712	408	541	358	1003	686	910	1887	689	1830	1244	741	972	1110	2750	1629	1075	330	1098	1244	637	1398	1295	717	724	752	1059	1614
hsa-miR-106a-5p	MIMAT0000103	mature-miRNA.hsa-miR-106a|hsa-mir-106a:13-3..35+5	X	133304268	133304301	mature-miRNA	90	384	1577	1054	14	630	61	48	62	68	125	114	1316	268	495	175	585	560	62	1084	8071	352	1265	11	2133	287	87	59	126	444	116	1752	1757	274	358	11	733	89	86	34	28	97	97
hsa-miR-106b-3p	MIMAT0004672	mature-miRNA.hsa-miR-106b*|hsa-mir-106b:52-3..73+5	7	99691619	99691651	mature-miRNA	24	122	131	106	19	60	15	78	77	116	33	17	130	45	58	56	43	43	71	105	313	90	126	62	156	90	41	130	225	262	45	129	58	92	65	66	59	51	76	98	71	59	71
hsa-miR-106b-5p	MIMAT0000680	mature-miRNA.hsa-miR-106b|hsa-mir-106b:12-3..32+5	7	99691660	99691691	mature-miRNA	434	2029	3281	2490	202	1876	311	1086	687	551	804	549	3706	928	1848	997	1835	1322	375	908	10818	1347	2025	295	3784	2928	818	1450	1455	2737	1047	1092	3115	659	794	264	1937	713	786	657	364	687	977
hsa-miR-107	MIMAT0000104	mature-miRNA.hsa-miR-107|hsa-mir-107:50-3..72+5	10	91352507	91352540	mature-miRNA	55	141	27	34	14	38	12	23	31	27	143	10	25	20	33	46	17	14	16	49	31	31	37	23	40	38	24	23	30	65	192	52	12	64	24	15	33	35	24	23	13	34	182
hsa-miR-10a-3p	MIMAT0004555	mature-miRNA.hsa-miR-10a*|hsa-mir-10a:63-3..84+5	17	46657220	46657252	mature-miRNA	11	22	31	64	6	73	15	78	53	62	9	24	79	17	73	27	49	40	40	28	39	29	280	41	109	29	51	55	68	59	40	29	22	36	133	25	37	39	21	48	35	29	51
hsa-miR-10a-5p	MIMAT0000253	mature-miRNA.hsa-miR-10a|hsa-mir-10a:22-3..44+5	17	46657260	46657293	mature-miRNA	2277	18975	4499	14638	2545	16762	3320	18443	14517	35985	14830	4766	8294	3528	13139	8858	7714	12192	15181	28719	16497	9102	30288	18471	32117	14098	34522	22387	28739	24787	8822	18523	9857	12424	29131	11073	11062	16919	12693	11958	16034	14212	13649
hsa-miR-10b-3p	MIMAT0004556	mature-miRNA.hsa-miR-10b*|hsa-mir-10b:66-3..87+5	2	177015092	177015124	mature-miRNA	26	109	29	66	27	76	30	83	181	100	83	26	173	22	79	55	83	24	55	42	22	20	37	252	52	33	36	57	38	101	53	61	32	22	63	114	44	80	25	62	37	48	41
hsa-miR-10b-5p	MIMAT0000254	mature-miRNA.hsa-miR-10b|hsa-mir-10b:27-3..49+5	2	177015053	177015086	mature-miRNA	1355	8435	1924	4793	1238	17666	2717	13292	11158	52744	11184	5338	7809	1183	9669	5915	7696	10802	12841	16022	21777	8966	23416	28085	34023	11423	25346	20323	26344	21612	11470	14466	11032	10695	17365	11202	10347	13115	11334	10851	16210	9820	17548
hsa-miR-1179	MIMAT0005824	mature-miRNA.hsa-miR-1179|hsa-mir-1179:15-3..35+5	15	89151348	89151379	mature-miRNA	16	21	16	8	22	38	3	25	33	49	4	9	17	0	18	34	47	7	2	28	23	7	1	115	224	2	12	35	4	14	63	8	2	22	2	78	128	6	22	6	2	3	111
hsa-miR-1185-5p	MIMAT0005798	mature-miRNA.hsa-miR-1185|hsa-mir-1185-1:15-3..35+5	14	101510545	101510576	mature-miRNA	3	4	4	6	0	14	2	4	21	39	3	1	7	6	5	2	0	2	1	7	1	14	9	1	11	0	2	21	15	2	8	5	0	12	18	0	5	5	1	9	27	0	8
hsa-miR-1185-5p	MIMAT0005798	mature-miRNA.hsa-miR-1185|hsa-mir-1185-1:15-3..35+5|alt-1	14	101509324	101509355	mature-miRNA	3	4	4	6	0	14	2	4	21	39	3	1	7	6	5	2	0	2	1	7	1	14	9	1	11	0	2	21	15	2	8	5	0	12	18	0	5	5	1	9	27	0	8
hsa-miR-122-5p	MIMAT0000421	mature-miRNA.hsa-miR-122|hsa-mir-122:15-3..36+5	18	56118316	56118348	mature-miRNA	0	0	0	0	0	2	0	1	0	0	1	0	0	0	2	1	0	0	1	1	4	1	2	2	1	0	0	2	1	3	27	110	17	75	82	103	54	41	25	39	30	64	40
hsa-miR-125a-3p	MIMAT0004602	mature-miRNA.hsa-miR-125a-3p|hsa-mir-125a:53-3..74+5	19	52196555	52196587	mature-miRNA	2	12	6	36	3	6	5	20	55	34	3	5	30	10	11	16	15	5	3	9	4	8	29	4	7	6	5	32	9	6	17	7	7	21	34	7	16	9	7	47	14	12	22
hsa-miR-125a-5p	MIMAT0000443	mature-miRNA.hsa-miR-125a-5p|hsa-mir-125a:15-3..38+5	19	52196517	52196551	mature-miRNA	2591	6253	3323	10018	1618	16193	8253	20136	9352	10341	3679	609	10773	5006	16232	16854	4452	8635	2692	6423	2146	1725	3867	3064	10226	9788	14738	1794	1770	2724	7400	4943	3347	9809	3950	3446	8739	17394	12654	4757	6189	6322	11887
hsa-miR-125b-1-3p	MIMAT0004592	mature-miRNA.hsa-miR-125b-1*|hsa-mir-125b-1:55-3..76+5	11	121970471	121970503	mature-miRNA	8	48	28	29	3	11	5	41	23	18	23	9	54	11	11	6	28	11	9	20	20	16	18	15	28	9	16	20	9	30	12	13	16	28	29	9	24	20	20	23	10	20	18
hsa-miR-125b-2-3p	MIMAT0004603	mature-miRNA.hsa-miR-125b-2*|hsa-mir-125b-2:54-3..75+5	21	17962606	17962638	mature-miRNA	80	380	240	375	61	285	124	678	550	812	201	105	604	248	341	195	367	230	257	417	329	248	474	238	292	205	353	397	491	326	236	211	185	368	542	209	306	426	308	347	448	277	311
hsa-miR-125b-5p	MIMAT0000423	mature-miRNA.hsa-miR-125b|hsa-mir-125b-1:15-3..36+5	11	121970511	121970543	mature-miRNA	848	2271	2086	4340	859	4479	3678	9592	2161	2244	929	221	6162	2481	8515	6609	1960	3216	1261	1893	1068	1213	1997	1367	5431	4607	7989	873	968	1522	2341	1374	1130	5571	2263	1579	4598	9760	6800	1275	2078	2317	3990
hsa-miR-125b-5p	MIMAT0000423	mature-miRNA.hsa-miR-125b|hsa-mir-125b-2:17-3..38+5	21	17962569	17962601	mature-miRNA	851	2279	2095	4344	862	4506	3690	9631	2168	2249	929	221	6185	2491	8559	6627	1969	3233	1260	1908	1073	1212	2005	1380	5464	4615	8017	878	974	1530	2343	1375	1135	5576	2275	1592	4623	9810	6832	1281	2082	2316	4002
hsa-miR-126-5p	MIMAT0000444	mature-miRNA.hsa-miR-126*|hsa-mir-126:15-3..35+5	9	139565064	139565095	mature-miRNA	3921	9255	12212	25824	1892	24747	5586	36167	14474	15799	3930	5625	43664	13504	25582	15372	12465	6674	6063	9722	16514	8988	53575	12153	14830	12978	17350	7786	15253	17029	12143	8787	6872	13352	39920	8002	13309	20381	10547	8369	13581	8121	18381
hsa-miR-1260b	MIMAT0015041	mature-miRNA.hsa-miR-1260b|hsa-mir-1260b:10-3..28+5	11	96074607	96074636	mature-miRNA	7	17	4	19	1	12	4	42	41	13	0	0	1	0	22	5	10	5	1	24	2	9	10	7	12	3	9	13	6	5	49	5	6	39	5	8	20	11	9	8	5	11	38
hsa-miR-1260a	MIMAT0005911	mature-miRNA.hsa-miR-1260|hsa-mir-1260:14-3..31+5	14	77732570	77732598	mature-miRNA	8	6	3	8	6	11	3	12	14	22	3	0	16	9	29	9	11	11	10	6	2	14	2	2	20	6	1	7	10	16	46	5	11	37	4	6	36	14	6	10	4	16	55
hsa-miR-126-3p	MIMAT0000445	mature-miRNA.hsa-miR-126|hsa-mir-126:52-3..73+5	9	139565101	139565133	mature-miRNA	36718	77239	69448	230201	12864	171114	57870	105042	189436	142966	25656	22205	156452	106604	147324	79802	112473	60262	60185	103462	65703	78865	502100	39278	132374	81855	78799	87680	65687	177040	111778	82882	42200	123585	316170	36058	102906	149538	44486	69884	61757	95903	151029
hsa-miR-127-3p	MIMAT0000446	mature-miRNA.hsa-miR-127-3p|hsa-mir-127:57-3..78+5	14	101349368	101349400	mature-miRNA	25	298	195	233	36	383	82	639	371	1175	94	85	445	215	279	188	148	166	215	352	289	149	224	298	607	148	323	478	401	257	61	197	136	271	423	130	213	338	387	246	661	162	61
hsa-miR-127-5p	MIMAT0004604	mature-miRNA.hsa-miR-127-5p|hsa-mir-127:23-3..44+5	14	101349334	101349366	mature-miRNA	7	66	7	20	10	49	17	69	40	53	19	3	19	16	22	32	9	20	26	68	4	13	19	86	9	8	30	25	13	14	9	28	9	13	25	37	16	44	50	11	49	19	5
hsa-miR-1271-5p	MIMAT0005796	mature-miRNA.hsa-miR-1271|hsa-mir-1271:15-3..36+5	5	175794959	175794991	mature-miRNA	2	12	0	6	9	4	7	19	7	3	0	3	5	3	4	2	1	8	5	12	4	2	5	34	16	12	5	1	5	13	6	9	2	10	3	18	15	22	8	6	10	13	6
hsa-miR-1277-3p	MIMAT0005933	mature-miRNA.hsa-miR-1277|hsa-mir-1277:47-3..68+5	X	117520399	117520431	mature-miRNA	4	4	14	1	2	19	1	2	3	7	1	13	49	3	26	7	66	5	0	2	25	13	3	12	2	2	2	2	5	2	36	2	17	48	1	5	33	3	2	2	25	25	58
hsa-miR-1287	MIMAT0005878	mature-miRNA.hsa-miR-1287|hsa-mir-1287:16-3..37+5	10	100155022	100155054	mature-miRNA	9	22	8	25	17	18	9	41	31	38	8	0	7	17	34	14	4	5	22	21	5	17	46	22	21	18	17	26	24	19	11	7	1	25	51	18	22	47	17	22	26	15	19
hsa-miR-128	MIMAT0000424	mature-miRNA.hsa-miR-128|hsa-mir-128-1:50-3..70+5	2	136423012	136423043	mature-miRNA	5	41	65	102	14	54	58	68	19	56	32	25	64	38	47	43	94	34	38	97	167	73	472	74	102	261	54	58	42	151	44	40	45	111	152	36	116	237	51	32	28	87	105
hsa-miR-128	MIMAT0000424	mature-miRNA.hsa-miR-128|hsa-mir-128-2:52-3..72+5	3	35786015	35786046	mature-miRNA	5	40	67	98	14	52	62	69	18	55	27	23	64	39	44	42	93	32	36	77	130	57	399	58	89	220	46	49	32	132	37	33	36	102	118	31	99	193	42	28	27	78	97
hsa-miR-1292	MIMAT0005943	mature-miRNA.hsa-miR-1292|hsa-mir-1292:3-2..27+5	20	2633422	2633456	mature-miRNA	1	22	6	13	1	12	3	9	9	7	11	2	6	6	20	10	2	9	2	27	2	0	11	6	38	6	12	2	1	23	5	17	3	2	8	3	18	6	9	8	0	6	5
hsa-miR-1301	MIMAT0005797	mature-miRNA.hsa-miR-1301|hsa-mir-1301:48-3..71+5	2	25551514	25551548	mature-miRNA	5	6	7	8	14	42	6	9	5	1	7	5	22	8	35	7	10	30	7	7	18	3	10	25	45	7	20	2	4	9	16	3	8	7	9	9	29	19	7	1	5	7	25
hsa-miR-1307-3p	MIMAT0005951	mature-miRNA.hsa-miR-1307|hsa-mir-1307:80-3..101+5	10	105154052	105154084	mature-miRNA	44	365	104	217	39	91	45	201	202	275	77	25	356	95	331	174	106	145	127	341	189	103	204	155	284	74	141	146	242	199	94	174	68	187	186	97	235	153	110	87	181	103	115
hsa-miR-130a-3p	MIMAT0000425	mature-miRNA.hsa-miR-130a|hsa-mir-130a:55-3..76+5	11	57408721	57408753	mature-miRNA	168	173	254	296	226	288	106	602	199	228	39	64	319	112	318	389	267	161	214	343	376	271	312	354	312	164	843	125	168	812	491	386	231	788	270	424	427	290	816	399	403	576	701
hsa-miR-130b-3p	MIMAT0000691	mature-miRNA.hsa-miR-130b|hsa-mir-130b:51-3..72+5	22	22007639	22007671	mature-miRNA	12	15	36	34	20	39	10	50	66	22	4	4	28	12	47	51	32	24	5	10	93	27	21	22	48	22	76	78	26	237	54	27	31	53	9	26	49	12	76	107	35	67	48
hsa-miR-132-5p	MIMAT0004594	mature-miRNA.hsa-miR-132*|hsa-mir-132:23-3..44+5	17	1953253	1953285	mature-miRNA	10	15	31	33	4	30	23	16	36	25	11	27	117	20	38	28	63	22	69	12	99	30	42	15	28	27	31	12	13	8	41	5	42	58	48	15	50	63	24	16	27	10	43
hsa-miR-1323	MIMAT0005795	mature-miRNA.hsa-miR-1323|hsa-mir-1323:11-3..32+5	19	54175228	54175260	mature-miRNA	6	2	56	1	6	2	81	14	32	0	32	77	46	8	39	8	46	3	13	9	12	0	14	17	7	37	20	2	0	27	90	23	3	11	10	46	42	249	27	32	30	23	60
hsa-miR-132-3p	MIMAT0000426	mature-miRNA.hsa-miR-132|hsa-mir-132:59-3..80+5	17	1953217	1953249	mature-miRNA	46	34	136	161	123	373	115	304	320	305	31	39	442	84	342	124	181	172	63	52	121	96	171	470	246	126	261	134	102	229	126	24	67	224	140	217	237	254	120	54	116	137	147
hsa-miR-134	MIMAT0000447	mature-miRNA.hsa-miR-134|hsa-mir-134:8-3..29+5	14	101521027	101521059	mature-miRNA	22	104	59	100	19	100	16	188	169	541	77	39	144	77	120	29	98	56	93	224	109	117	100	128	140	54	94	131	132	107	56	95	38	147	163	78	61	94	66	90	264	64	78
hsa-miR-136-3p	MIMAT0004606	mature-miRNA.hsa-miR-136*|hsa-mir-136:49-3..70+5	14	101351083	101351115	mature-miRNA	0	12	9	10	0	33	5	85	27	37	5	8	16	11	14	22	16	12	11	21	18	28	13	12	18	11	27	31	13	16	7	8	12	15	31	7	25	16	26	26	43	23	13
hsa-miR-136-5p	MIMAT0000448	mature-miRNA.hsa-miR-136|hsa-mir-136:15-3..37+5	14	101351049	101351082	mature-miRNA	80	35	362	20	42	85	47	153	1516	591	38	211	715	31	74	136	346	52	53	49	114	39	34	149	48	31	23	1732	61	30	134	25	175	139	49	86	147	113	51	1269	385	88	164
hsa-miR-139-3p	MIMAT0004552	mature-miRNA.hsa-miR-139-3p|hsa-mir-139:44-3..65+3	11	72326106	72326136	mature-miRNA	191	244	301	563	45	564	140	452	645	500	163	115	745	339	815	351	367	343	446	250	361	252	839	403	719	250	359	489	472	727	482	174	244	297	782	332	346	609	388	387	307	330	415
hsa-miR-139-5p	MIMAT0000250	mature-miRNA.hsa-miR-139-5p|hsa-mir-139:7-3..28+5	11	72326141	72326173	mature-miRNA	671	453	2704	6166	434	2987	1996	1141	453	496	315	935	7203	1814	2519	1214	3547	583	579	273	3742	720	4905	1122	1949	3892	644	194	226	608	989	268	1809	1881	4265	565	879	6419	365	228	259	463	1624
hsa-miR-140-3p	MIMAT0004597	mature-miRNA.hsa-miR-140-3p|hsa-mir-140:62-3..82+5	16	69967041	69967072	mature-miRNA	2854	20281	7816	6792	1874	6921	3184	9665	10762	11334	9371	3170	12694	3535	8215	7787	7020	6093	4542	17346	16054	5361	9893	5242	12876	10616	9233	8433	9864	19020	7216	15183	8527	7632	5387	4293	7808	10012	9395	7094	8692	11755	7037
hsa-miR-140-5p	MIMAT0000431	mature-miRNA.hsa-miR-140-5p|hsa-mir-140:23-3..44+5	16	69967002	69967034	mature-miRNA	946	2970	1496	6843	259	1244	679	1013	4168	18921	1482	1296	3970	5303	1183	884	2332	849	7418	2333	1014	5065	18924	344	1134	1024	870	1411	11727	1402	1551	1711	655	5789	12403	326	1583	1737	921	1746	13528	1850	1461
hsa-miR-141-3p	MIMAT0000432	mature-miRNA.hsa-miR-141|hsa-mir-141:59-3..80+5	12	7073314	7073346	mature-miRNA	3	8	9	0	7	3	4	2	7	8	7	1	68	0	1	5	80	0	34	6	6	2	3	23	3	1	3	3	3	6	4	2	63	4	3	16	56	4	3	35	4	2	6
hsa-miR-142-3p	MIMAT0000434	mature-miRNA.hsa-miR-142-3p|hsa-mir-142:52-3..74+5	17	56408600	56408633	mature-miRNA	2968	2157	19340	6814	3237	10575	2858	4359	4430	3214	1734	2297	11491	6279	11579	8335	4820	14606	579	437	13308	4062	11548	3188	12010	12090	2008	2116	2686	5897	2934	593	3240	2001	4462	1755	12978	8192	2051	1768	4538	1827	4447
hsa-miR-142-5p	MIMAT0000433	mature-miRNA.hsa-miR-142-5p|hsa-mir-142:16-3..36+5	17	56408638	56408669	mature-miRNA	233	211	252	277	103	148	83	211	99	74	86	95	79	202	162	165	70	216	25	243	276	356	360	58	567	252	87	65	104	1296	427	563	162	432	213	120	387	173	203	174	174	326	331
hsa-miR-143-5p	MIMAT0004599	mature-miRNA.hsa-miR-143*|hsa-mir-143:27-3..48+5	5	148808503	148808535	mature-miRNA	521	4679	1461	886	487	1228	331	1539	1337	376	1638	599	4210	501	1633	714	1487	765	689	2862	2179	492	665	1394	859	457	516	778	175	706	614	1898	879	679	846	847	1638	950	809	882	252	565	1258
hsa-miR-143-3p	MIMAT0000435	mature-miRNA.hsa-miR-143|hsa-mir-143:61-3..81+5	5	148808537	148808568	mature-miRNA	350656	598831	401786	427449	156371	1003410	166390	1166878	858785	979120	262871	271976	733300	203173	495915	378212	552400	283474	644961	663362	1565108	496202	853735	828701	630226	564968	556506	628440	370667	744646	632528	488101	761256	442673	588282	357195	628767	601854	545419	625614	338181	746208	570636
hsa-miR-144-5p	MIMAT0004600	mature-miRNA.hsa-miR-144*|hsa-mir-144:15-3..36+5	17	27188595	27188627	mature-miRNA	5500	20479	29969	23377	5633	13041	4072	7236	5642	571	5462	3218	13487	8896	11782	11678	10534	9700	2152	10356	91031	40659	45641	7618	34356	47404	8555	15073	3717	22301	15423	37144	27588	15735	12283	11214	12320	4850	9090	9388	259	5139	13613
hsa-miR-144-3p	MIMAT0000436	mature-miRNA.hsa-miR-144|hsa-mir-144:52-3..71+5	17	27188560	27188590	mature-miRNA	779	705	2849	899	3458	1134	791	484	20909	12821	154	486	960	666	1265	1693	992	1239	451	102	848	2430	829	1301	523	1359	102	66218	39669	3711	4988	606	2349	4636	392	1970	3703	381	1154	28087	7619	3714	6101
hsa-miR-145-3p	MIMAT0004601	mature-miRNA.hsa-miR-145*|hsa-mir-145:54-3..75+5	5	148810258	148810290	mature-miRNA	541	1466	499	592	283	1663	368	1024	1518	2509	1069	439	941	245	855	597	842	975	1795	1969	1826	1111	2701	2772	2050	1287	1428	1793	1075	1598	930	1483	641	1048	1782	1375	1209	1343	745	1184	727	1269	1576
hsa-miR-145-5p	MIMAT0000437	mature-miRNA.hsa-miR-145|hsa-mir-145:16-3..38+5	5	148810220	148810253	mature-miRNA	2632	3123	1050	5614	1473	1533	357	763	8510	822	577	168	4157	2243	2546	1557	1027	726	3993	1135	1091	1864	4322	4523	4600	463	1564	5495	589	4890	1468	847	234	2116	2941	1761	2666	724	1137	5153	267	3030	1819
hsa-miR-146a-5p	MIMAT0000449	mature-miRNA.hsa-miR-146a|hsa-mir-146a:21-3..42+5	5	159912375	159912407	mature-miRNA	1089	5028	1856	3118	2216	4832	2154	6466	4573	4874	3611	916	4451	2598	9116	1949	2329	7748	1312	12171	3528	3719	7718	13921	4714	4223	5744	892	1712	8220	2354	5014	1086	3515	7715	7589	4046	8260	2409	1582	3186	2701	2799
hsa-miR-146b-3p	MIMAT0004766	mature-miRNA.hsa-miR-146b-3p|hsa-mir-146b:45-3..66+5	10	104196309	104196341	mature-miRNA	2	11	7	1	1	0	1	5	9	9	1	1	4	5	1	0	3	7	3	10	5	7	15	12	1	7	6	1	6	3	4	3	4	14	6	6	2	14	3	6	42	0	6
hsa-miR-146b-5p	MIMAT0002809	mature-miRNA.hsa-miR-146b-5p|hsa-mir-146b:9-3..30+5	10	104196273	104196305	mature-miRNA	1548	8143	5163	1276	1165	2085	2087	7952	7536	7081	4907	1194	4565	6005	4520	865	2463	7208	1490	11433	3672	5889	17007	25704	1575	9021	9827	815	2100	6844	5280	5332	1456	9281	9748	8375	2907	15262	2658	4010	25777	2090	6819
hsa-miR-148a-5p	MIMAT0004549	mature-miRNA.hsa-miR-148a*|hsa-mir-148a:6-3..27+5	7	25989574	25989606	mature-miRNA	15	135	24	75	26	106	23	95	66	64	49	11	46	23	40	59	45	33	30	118	39	29	55	78	139	42	64	46	41	101	27	80	20	44	68	67	55	89	35	26	32	35	28
hsa-miR-148a-3p	MIMAT0000243	mature-miRNA.hsa-miR-148a|hsa-mir-148a:44-3..65+3	7	25989538	25989568	mature-miRNA	698	9314	2631	4225	1251	19887	3296	8217	4320	6627	9216	3522	8090	2128	6320	6458	4587	9203	3338	12956	9826	3921	11376	10844	18260	8277	12360	7917	4989	15442	4243	11014	6852	6298	14696	10299	15833	19146	9165	7325	4961	8862	4173
hsa-miR-148b-5p	MIMAT0004699	mature-miRNA.hsa-miR-148b*|hsa-mir-148b:25-3..46+5	12	54731020	54731052	mature-miRNA	43	211	56	111	39	60	24	47	196	52	119	15	58	40	55	31	56	51	27	253	88	81	161	93	101	56	128	217	36	277	112	182	28	85	111	65	77	82	88	179	41	101	101
hsa-miR-148b-3p	MIMAT0000759	mature-miRNA.hsa-miR-148b|hsa-mir-148b:63-3..84+5	12	54731058	54731090	mature-miRNA	182	1280	1002	1525	344	1688	1074	1722	1302	1208	2050	866	4032	1450	2369	1400	2393	1170	1070	2193	2918	1258	4583	1592	1448	1813	1463	1009	988	3388	991	1725	1332	1700	5230	1209	1872	3492	1607	1314	968	1517	1206
hsa-miR-149-5p	MIMAT0000450	mature-miRNA.hsa-miR-149|hsa-mir-149:15-3..37+5	2	241395428	241395461	mature-miRNA	14	49	49	38	12	58	20	59	10	23	11	23	146	36	62	29	61	38	8	22	62	19	137	31	73	55	38	3	27	31	28	5	43	44	79	17	40	98	24	10	25	28	30
hsa-miR-150-3p	MIMAT0004610	mature-miRNA.hsa-miR-150*|hsa-mir-150:51-3..72+5	19	50004048	50004080	mature-miRNA	6	20	13	35	8	16	7	37	21	43	12	3	21	8	24	12	4	23	25	25	6	7	14	57	22	17	19	9	30	23	16	19	8	13	31	29	26	29	20	18	23	10	21
hsa-miR-150-5p	MIMAT0000451	mature-miRNA.hsa-miR-150|hsa-mir-150:16-3..37+5	19	50004083	50004115	mature-miRNA	199	262	804	1500	138	853	488	940	471	636	16	85	1182	350	1124	537	554	289	160	290	732	617	896	314	744	1408	855	189	169	631	1240	228	320	1591	458	229	584	2437	583	427	330	587	1498
hsa-miR-151a-3p	MIMAT0000757	mature-miRNA.hsa-miR-151-3p|hsa-mir-151:47-3..67+5	8	141742680	141742711	mature-miRNA	838	5916	1407	3752	527	2882	713	4596	3852	5878	2537	688	3001	1285	2337	1720	2473	1576	1741	6528	4427	2417	5197	2826	3256	2252	2770	3384	4100	5408	2523	4035	2091	3177	4110	1850	2397	2715	2061	2734	3137	2949	2676
hsa-miR-151a-5p	MIMAT0004697	mature-miRNA.hsa-miR-151-5p|hsa-mir-151:11-3..31+5	8	141742716	141742747	mature-miRNA	750	1352	2731	1694	445	5698	1870	1286	2062	409	912	1406	10407	585	4990	1005	4038	1396	275	792	1379	277	781	520	4493	1714	789	1021	278	4019	1027	614	580	572	648	327	2569	2493	588	781	283	2045	1051
hsa-miR-151b	MIMAT0010214	mature-miRNA.hsa-miR-151b|hsa-mir-151b:60-3..77+5	14	100575769	100575797	mature-miRNA	74	101	234	197	34	452	116	145	217	64	78	121	599	69	441	188	227	114	33	51	117	28	82	32	417	151	79	85	43	367	131	40	64	50	54	28	224	218	41	76	32	164	114
hsa-miR-152	MIMAT0000438	mature-miRNA.hsa-miR-152|hsa-mir-152:54-3..74+5	17	46114534	46114565	mature-miRNA	1283	5746	8469	5763	958	3740	4228	4891	5132	4924	3467	4416	18118	2682	5310	1774	13146	2659	1498	4080	20330	2053	5804	2267	3707	8819	2871	2883	3339	8593	2530	3292	9499	3418	7627	1756	4293	15722	2700	4955	3660	4421	2710
hsa-miR-155-5p	MIMAT0000646	mature-miRNA.hsa-miR-155|hsa-mir-155:4-3..26+5	21	26946291	26946324	mature-miRNA	144	135	356	265	63	744	168	547	853	1262	99	91	673	297	741	109	514	578	285	234	1244	641	1655	811	760	736	744	364	560	1204	501	132	564	771	864	311	576	1460	229	409	1601	536	840
hsa-miR-15a-5p	MIMAT0000068	mature-miRNA.hsa-miR-15a|hsa-mir-15a:14-3..35+5	13	50623297	50623329	mature-miRNA	1041	219	1960	4239	719	1450	438	1261	1588	888	129	384	2867	1882	1856	1790	1323	436	1616	238	3323	12521	3394	856	1194	1000	699	987	820	3043	1131	294	1028	8246	1423	585	848	615	683	571	511	1050	1421
hsa-miR-15b-3p	MIMAT0004586	mature-miRNA.hsa-miR-15b*|hsa-mir-15b:58-3..79+5	3	160122429	160122461	mature-miRNA	16	9	51	6	15	26	14	7	2	2	2	6	34	2	22	17	31	34	5	19	97	21	9	24	129	59	3	11	13	86	51	55	28	28	5	46	50	20	3	28	1	19	35
hsa-miR-15b-5p	MIMAT0000417	mature-miRNA.hsa-miR-15b|hsa-mir-15b:20-3..41+5	3	160122391	160122423	mature-miRNA	518	39	197	70	566	580	233	114	55	24	19	35	201	29	1212	149	125	217	14	27	296	131	90	797	629	539	46	56	71	336	476	35	94	149	44	828	295	293	66	38	22	65	337
hsa-miR-16-1-3p	MIMAT0004489	mature-miRNA.hsa-miR-16-1*|hsa-mir-16-1:56-3..77+5	13	50623115	50623147	mature-miRNA	5	4	16	1	2	11	0	11	3	0	2	1	6	2	6	17	2	3	1	2	9	6	4	0	15	4	5	3	0	7	4	4	4	4	2	3	9	6	1	7	7	3	9
hsa-miR-16-2-3p	MIMAT0004518	mature-miRNA.hsa-miR-16-2*|hsa-mir-16-2:53-3..74+5	3	160122581	160122613	mature-miRNA	42	70	177	49	12	55	21	73	44	7	43	18	95	20	80	42	50	70	6	40	479	89	52	13	368	208	85	59	64	295	90	109	155	73	32	44	132	49	110	101	5	85	83
hsa-miR-16-5p	MIMAT0000069	mature-miRNA.hsa-miR-16|hsa-mir-16-1:14-3..35+5	13	50623157	50623189	mature-miRNA	2373	2130	1515	21788	3251	3588	1169	2000	957	445	1021	241	1279	6979	4189	2748	945	1019	33	1278	2527	1778	22931	2062	4126	2744	943	788	1014	3993	3448	3221	1198	1656	10150	1646	2280	1174	1044	650	374	1479	2448
hsa-miR-16-5p	MIMAT0000069	mature-miRNA.hsa-miR-16|hsa-mir-16-2:10-3..31+5	3	160122538	160122570	mature-miRNA	2393	2334	1558	21844	3252	3666	1206	2034	979	451	1075	246	1310	7000	4299	2765	964	1026	393	1369	2611	1811	22987	2077	4221	2809	958	794	1034	4057	3499	3348	1232	1693	10184	1641	2326	1197	1058	657	376	1511	2459
hsa-miR-17-3p	MIMAT0000071	mature-miRNA.hsa-miR-17*|hsa-mir-17:51-3..72+5	13	92002905	92002937	mature-miRNA	18	20	80	134	13	35	22	111	45	19	21	11	26	112	20	209	26	13	32	12	26	101	80	23	24	46	24	19	22	60	44	7	33	116	66	7	42	44	58	25	27	70	53
hsa-miR-17-5p	MIMAT0000070	mature-miRNA.hsa-miR-17|hsa-mir-17:14-3..36+5	13	92002868	92002901	mature-miRNA	994	2339	11173	8327	103	5031	565	632	935	4114	747	900	10039	3312	4220	1215	5737	1871	1638	1755	46994	4201	14724	175	6585	2233	583	719	6930	4327	1350	2643	10803	3131	6285	121	2576	977	494	411	2947	1048	1314
hsa-miR-181a-3p	MIMAT0000270	mature-miRNA.hsa-miR-181a*|hsa-mir-181a-1:64-3..85+5	1	198828192	198828224	mature-miRNA	4	32	40	25	7	20	10	59	47	85	20	12	73	24	39	19	46	21	37	48	70	24	56	90	37	27	28	45	70	53	19	13	16	36	54	37	38	61	40	31	49	18	26
hsa-miR-181a-2-3p	MIMAT0004558	mature-miRNA.hsa-miR-181a-2*|hsa-mir-181a-2:77-3..98+5	9	127454793	127454825	mature-miRNA	16	42	49	56	19	105	7	103	80	233	21	20	72	17	37	32	65	14	67	42	114	31	63	63	77	47	35	94	113	158	35	33	33	35	55	42	36	44	21	30	47	42	46
hsa-miR-181a-5p	MIMAT0000256	mature-miRNA.hsa-miR-181a|hsa-mir-181a-1:24-3..46+5	1	198828231	198828264	mature-miRNA	500	1841	1641	2712	470	2691	642	6507	2405	3590	1281	525	3211	1713	2161	2820	2012	1687	1197	2426	2346	1373	4536	1464	3090	1818	3563	1942	1698	2349	1427	1609	1199	1750	3255	875	2312	2620	2636	1262	1477	1541	1967
hsa-miR-181a-5p	MIMAT0000256	mature-miRNA.hsa-miR-181a|hsa-mir-181a-2:39-3..61+5	9	127454755	127454788	mature-miRNA	501	1845	1640	2712	472	2691	642	6507	2405	3590	1285	525	3211	1713	2161	2819	2012	1687	1197	2426	2346	1374	4536	1464	3090	1818	3564	1942	1698	2350	1427	1612	1200	1750	3254	875	2312	2619	2636	1262	1476	1541	1969
hsa-miR-181b-5p	MIMAT0000257	mature-miRNA.hsa-miR-181b|hsa-mir-181b-1:36-3..58+5	1	198828048	198828081	mature-miRNA	75	343	210	233	68	369	78	804	384	592	215	69	567	152	300	395	371	200	131	334	393	195	385	292	382	202	399	258	211	328	172	188	208	279	277	162	298	404	292	151	199	256	244
hsa-miR-181b-5p	MIMAT0000257	mature-miRNA.hsa-miR-181b|hsa-mir-181b-2:16-3..38+5	9	127456000	127456033	mature-miRNA	76	344	216	236	70	389	79	808	390	600	216	69	569	152	309	396	374	202	131	343	414	205	392	299	400	212	406	267	212	338	179	190	212	285	281	168	307	414	300	154	207	260	258
hsa-miR-181c-3p	MIMAT0004559	mature-miRNA.hsa-miR-181c*|hsa-mir-181c:65-3..86+5	19	13985573	13985605	mature-miRNA	2	14	15	13	1	10	2	23	17	25	6	0	20	10	10	7	15	12	12	17	20	9	20	9	8	7	15	9	14	16	7	9	5	19	24	4	10	7	12	10	13	4	6
hsa-miR-181c-5p	MIMAT0000258	mature-miRNA.hsa-miR-181c|hsa-mir-181c:27-3..48+5	19	13985535	13985567	mature-miRNA	30	30	60	59	22	50	44	111	69	80	19	17	176	50	94	62	81	52	54	33	109	69	90	67	31	61	109	52	74	61	66	22	43	78	77	45	61	115	91	71	77	42	92
hsa-miR-181d	MIMAT0002821	mature-miRNA.hsa-miR-181d|hsa-mir-181d:36-3..58+5	19	13985720	13985753	mature-miRNA	17	36	35	25	13	25	13	75	83	149	39	16	91	29	28	25	53	24	31	56	43	33	66	16	11	17	28	18	32	35	33	30	22	43	47	17	21	30	35	29	53	34	41
hsa-miR-182-5p	MIMAT0000259	mature-miRNA.hsa-miR-182|hsa-mir-182:23-3..46+5	7	129410281	129410315	mature-miRNA	300	1076	1369	1523	399	1331	669	929	422	391	656	329	721	446	1166	1740	1037	1470	265	415	4652	1132	2689	603	6973	5257	637	2667	2767	5014	1059	1129	2346	601	693	791	2084	466	1237	1870	264	1673	861
hsa-miR-183-5p	MIMAT0000261	mature-miRNA.hsa-miR-183|hsa-mir-183:27-3..48+5	7	129414801	129414833	mature-miRNA	84	337	372	403	92	292	133	183	99	135	112	66	258	67	281	291	227	258	65	109	812	239	502	128	1255	811	97	550	622	1065	240	292	467	160	104	163	397	89	204	304	67	337	205
hsa-miR-184	MIMAT0000454	mature-miRNA.hsa-miR-184|hsa-mir-184:53-3..74+5	15	79502178	79502210	mature-miRNA	3	36	4	7	1	4	2	20	7	6	7	1	5	4	18	4	2	2	0	5	4	10	8	17	5	2	5	2	8	10	7	5	5	15	8	4	3	0	1	6	9	3	4
hsa-miR-185-3p	MIMAT0004611	mature-miRNA.hsa-miR-185*|hsa-mir-185:50-3..71+5	22	20020707	20020739	mature-miRNA	3	20	15	6	1	2	1	10	2	4	4	2	18	2	7	13	6	3	2	14	17	5	5	3	10	11	2	2	5	18	3	15	4	4	5	3	5	6	3	7	3	1	6
hsa-miR-185-5p	MIMAT0000455	mature-miRNA.hsa-miR-185|hsa-mir-185:15-3..36+5	22	20020672	20020704	mature-miRNA	661	1510	2931	5768	3743	10267	1570	3298	2085	3275	1161	621	4116	2259	10972	4722	1502	5525	1104	2710	3635	3374	5152	6058	12655	9617	1890	2432	4398	17805	1810	3964	1169	2229	1951	5006	5304	2680	2063	1479	1746	3321	1592
hsa-miR-186-3p	MIMAT0004612	mature-miRNA.hsa-miR-186*|hsa-mir-186:54-3..75+5	1	71533319	71533351	mature-miRNA	3	6	6	9	3	0	1	2	24	9	2	3	12	9	1	0	5	5	35	0	0	7	26	8	0	2	0	20	16	14	12	3	1	20	32	9	11	6	11	26	19	9	13
hsa-miR-186-5p	MIMAT0000456	mature-miRNA.hsa-miR-186|hsa-mir-186:15-3..36+5	1	71533358	71533390	mature-miRNA	624	2021	1031	2157	311	9069	417	2279	752	382	702	396	5781	954	9467	5001	2491	2402	111	2366	843	324	1241	862	7271	578	1718	293	265	1498	692	1550	347	417	940	548	4189	679	1421	331	161	664	1084
hsa-miR-188-5p	MIMAT0000457	mature-miRNA.hsa-miR-188-5p|hsa-mir-188:15-3..35+5	X	49768119	49768150	mature-miRNA	1	3	7	4	1	1	3	0	12	8	0	0	21	8	17	0	5	7	36	1	8	7	6	2	2	5	1	15	12	10	12	0	5	19	6	2	11	6	1	7	18	13	12
hsa-miR-18a-5p	MIMAT0000072	mature-miRNA.hsa-miR-18a|hsa-mir-18a:6-3..28+5	13	92003006	92003039	mature-miRNA	62	49	1250	1081	22	180	52	86	480	875	17	197	1413	513	170	147	617	89	122	33	3609	1625	2618	24	244	313	78	1030	1628	1353	97	76	760	741	739	23	134	82	69	380	562	235	120
hsa-miR-18b-5p	MIMAT0001412	mature-miRNA.hsa-miR-18b|hsa-mir-18b:6-3..28+5	X	133304108	133304141	mature-miRNA	5	0	105	55	0	20	2	6	8	17	0	14	80	25	8	7	39	8	1	4	182	50	80	3	17	22	3	33	37	56	10	5	67	19	22	4	11	2	8	16	10	13	8
hsa-miR-190b	MIMAT0004929	mature-miRNA.hsa-miR-190b|hsa-mir-190b:11-3..31+5	1	154166183	154166214	mature-miRNA	3	15	10	7	4	14	2	21	13	28	7	1	15	0	13	4	15	9	11	20	30	16	34	25	14	10	10	15	25	39	7	6	8	16	21	15	13	22	10	15	18	6	19
hsa-miR-190a	MIMAT0000458	mature-miRNA.hsa-miR-190|hsa-mir-190:15-3..36+5	15	63116166	63116198	mature-miRNA	466	3109	3100	948	604	1758	528	2107	2339	2429	1271	1207	4646	726	2469	1136	3907	846	979	1971	7716	2161	1899	2771	840	2012	879	1990	2389	4059	1370	1465	2539	1390	1179	1599	1414	1234	847	1756	1331	1358	2186
hsa-miR-191-3p	MIMAT0001618	mature-miRNA.hsa-miR-191*|hsa-mir-191:58-3..79+5	3	49058058	49058090	mature-miRNA	4	7	7	10	1	5	5	10	18	6	9	4	5	6	9	6	4	1	3	2	17	9	12	2	4	5	7	7	4	14	4	6	1	6	3	9	6	9	3	1	6	10	8
hsa-miR-191-5p	MIMAT0000440	mature-miRNA.hsa-miR-191|hsa-mir-191:16-3..38+5	3	49058099	49058132	mature-miRNA	1272	1945	1317	2173	845	9536	1347	15436	2397	2188	1012	212	1949	1000	9033	8051	1871	4292	771	2967	1467	976	1518	1494	13831	2216	11377	962	1298	1785	2918	2130	703	2213	1196	1593	6137	3024	8072	1284	1268	956	2889
hsa-miR-192-5p	MIMAT0000222	mature-miRNA.hsa-miR-192|hsa-mir-192:24-3..44+5	11	64658669	64658700	mature-miRNA	214	1134	729	1203	236	701	131	793	469	394	379	139	711	395	498	710	345	410	334	832	1880	1009	1416	1085	1034	1308	414	1128	1120	2933	438	1048	597	532	566	798	488	415	387	589	281	700	364
hsa-miR-193a-3p	MIMAT0000459	mature-miRNA.hsa-miR-193a-3p|hsa-mir-193a:55-3..76+5	17	29887065	29887097	mature-miRNA	47	363	55	96	62	130	36	58	167	19	283	47	212	52	283	150	104	59	13	59	10	31	33	34	54	14	46	20	5	32	33	28	7	33	23	20	79	63	80	45	10	34	87
hsa-miR-193a-5p	MIMAT0004614	mature-miRNA.hsa-miR-193a-5p|hsa-mir-193a:21-3..42+5	17	29887031	29887063	mature-miRNA	1132	3601	3066	6686	1706	10037	803	9637	6016	19265	3930	1348	7175	2110	8726	2787	3774	4526	7634	5366	2807	2677	5520	4016	11452	1784	5727	6163	8026	6980	3003	3950	2391	4628	8845	3018	6483	4580	3605	3424	4344	3975	5225
hsa-miR-193b-5p	MIMAT0004767	mature-miRNA.hsa-miR-193b*|hsa-mir-193b:14-3..35+5	16	14397833	14397865	mature-miRNA	60	97	67	227	37	258	44	137	400	595	100	57	124	46	186	84	127	80	303	263	39	67	127	36	152	26	61	70	135	346	97	164	38	137	147	36	93	111	65	111	89	175	126
hsa-miR-193b-3p	MIMAT0002819	mature-miRNA.hsa-miR-193b|hsa-mir-193b:51-3..72+5	16	14397870	14397902	mature-miRNA	190	3030	334	2071	264	2957	127	615	417	137	573	77	1827	448	3506	1317	535	710	102	1130	108	137	560	238	2269	155	1933	124	91	616	136	760	50	164	438	137	886	274	2007	153	39	286	277
hsa-miR-194-5p	MIMAT0000460	mature-miRNA.hsa-miR-194|hsa-mir-194-1:15-3..36+5	1	220291542	220291574	mature-miRNA	58	146	281	359	106	377	51	310	60	147	72	48	258	123	215	189	140	160	4	124	597	88	382	369	460	302	174	48	151	272	97	204	135	70	179	269	228	121	166	24	27	64	135
hsa-miR-194-5p	MIMAT0000460	mature-miRNA.hsa-miR-194|hsa-mir-194-2:15-3..36+5	11	64658870	64658902	mature-miRNA	59	138	306	377	92	322	52	271	58	113	74	44	277	121	209	209	151	171	86	118	648	134	380	355	477	339	152	50	150	350	108	201	148	98	174	263	222	116	171	23	27	69	134
hsa-miR-195-3p	MIMAT0004615	mature-miRNA.hsa-miR-195*|hsa-mir-195:53-3..74+5	17	6920941	6920973	mature-miRNA	1	15	5	18	3	17	1	12	12	42	7	2	22	3	22	15	19	6	7	17	19	7	18	10	21	14	12	18	17	12	6	16	11	14	21	6	11	11	12	12	11	10	13
hsa-miR-195-5p	MIMAT0000461	mature-miRNA.hsa-miR-195|hsa-mir-195:15-3..35+5	17	6920980	6921011	mature-miRNA	402	263	223	206	4468	2276	419	802	315	262	171	116	346	97	2318	390	309	203	133	182	210	146	194	3918	656	363	405	129	120	163	688	309	197	268	339	1820	609	806	329	197	120	258	621
hsa-miR-196a-5p	MIMAT0000226	mature-miRNA.hsa-miR-196a|hsa-mir-196a-1:7-3..28+5	17	46709888	46709920	mature-miRNA	245	711	684	1017	146	1720	468	3234	1598	5511	848	536	1034	194	1200	192	1397	1093	460	1579	1413	869	1814	1367	1914	973	1579	1523	2002	1511	657	693	1109	1362	2170	753	1180	1390	445	925	1848	1019	696
hsa-miR-196a-5p	MIMAT0000226	mature-miRNA.hsa-miR-196a|hsa-mir-196a-2:25-3..46+5	12	54385542	54385574	mature-miRNA	401	916	956	1521	223	2806	745	4013	2481	8888	1156	655	1504	348	2072	302	2225	1640	656	1975	2025	1253	2626	2282	3150	1597	2187	2179	3275	2110	972	887	1589	1902	3080	1184	1791	2197	619	1285	2704	1442	1125
hsa-miR-196b-5p	MIMAT0001080	mature-miRNA.hsa-miR-196b|hsa-mir-196b:15-3..36+5	7	27209141	27209173	mature-miRNA	618	832	1217	1171	402	3208	639	2031	2180	5275	689	738	2417	536	2250	655	2202	1451	1011	1325	1431	990	1668	1161	2503	1712	1346	1712	2278	1520	1686	691	1001	1955	1917	955	2164	2550	753	1253	1900	1313	2212
hsa-miR-197-3p	MIMAT0000227	mature-miRNA.hsa-miR-197|hsa-mir-197:48-3..69+5	1	110141558	110141590	mature-miRNA	49	72	79	167	55	189	71	172	92	106	10	22	174	43	162	88	50	42	13	66	82	54	69	85	168	62	99	60	57	153	92	23	45	145	49	32	80	109	51	45	43	76	111
hsa-miR-199a-3p	MIMAT0000232	mature-miRNA.hsa-miR-199a-3p|hsa-mir-199a-1:47-3..68+3	19	10928101	10928131	mature-miRNA	154	2117	165	934	75	1073	184	2557	504	397	699	99	386	405	1068	596	282	740	217	2018	173	402	1714	314	1281	289	2127	293	308	1402	289	1198	127	739	1889	215	1005	730	1237	343	394	766	326
hsa-miR-199a-3p	MIMAT0000232	mature-miRNA.hsa-miR-199a-3p|hsa-mir-199a-1:47-3..68+3|alt-1	9	131007020	131007050	mature-miRNA	154	2117	165	934	75	1073	184	2557	504	397	699	99	386	405	1068	596	282	740	217	2018	173	402	1714	314	1281	289	2127	293	308	1402	289	1198	127	739	1889	215	1005	730	1237	343	394	766	326
hsa-miR-199a-3p	MIMAT0000232	mature-miRNA.hsa-miR-199a-3p|hsa-mir-199a-1:47-3..68+3|alt-2	1	172113690	172113720	mature-miRNA	158	2152	169	951	78	1098	187	2569	517	429	711	100	393	410	1100	602	295	754	221	2049	186	412	1753	327	1320	300	2166	306	326	1431	298	1223	134	755	1921	222	1033	747	1257	350	406	777	340
hsa-miR-199a-3p	MIMAT0000232	mature-miRNA.hsa-miR-199a-3p|hsa-mir-199a-2:70-3..91+5	1	172113688	172113720	mature-miRNA	158	2152	169	951	78	1098	187	2569	517	429	711	100	393	410	1100	602	295	754	221	2049	186	412	1753	327	1320	300	2166	306	326	1431	298	1223	134	755	1921	222	1033	747	1257	350	406	777	340
hsa-miR-199a-3p	MIMAT0000232	mature-miRNA.hsa-miR-199a-3p|hsa-mir-199a-2:70-3..91+5|alt-1	9	131007018	131007050	mature-miRNA	154	2117	165	934	75	1073	184	2557	504	397	699	99	386	405	1068	596	282	740	217	2018	173	402	1714	314	1281	289	2127	293	308	1402	289	1198	127	739	1889	215	1005	730	1237	343	394	766	326
hsa-miR-199a-3p	MIMAT0000232	mature-miRNA.hsa-miR-199a-3p|hsa-mir-199a-2:70-3..91+5|alt-2	19	10928099	10928131	mature-miRNA	154	2117	165	934	75	1073	184	2557	504	397	699	99	386	405	1068	596	282	740	217	2018	173	402	1714	314	1281	289	2127	293	308	1402	289	1198	127	739	1889	215	1005	730	1237	343	394	766	326
hsa-miR-199a-5p	MIMAT0000231	mature-miRNA.hsa-miR-199a-5p|hsa-mir-199a-1:6-3..28+5	19	10928139	10928172	mature-miRNA	449	215	430	1781	140	350	222	598	1181	1216	160	307	1482	1073	461	395	593	257	111	271	239	812	2731	209	227	152	247	275	490	324	592	361	307	1871	2895	569	493	748	606	1044	1687	491	948
hsa-miR-199a-5p	MIMAT0000231	mature-miRNA.hsa-miR-199a-5p|hsa-mir-199a-2:31-3..53+5	1	172113726	172113759	mature-miRNA	477	218	437	1803	141	356	256	599	1185	1221	162	308	1485	1096	476	408	595	261	3026	273	244	815	2772	209	231	167	253	276	493	329	609	362	310	1890	2932	571	497	803	608	1045	1699	505	968
hsa-miR-199b-3p	MIMAT0004563	mature-miRNA.hsa-miR-199b-3p|hsa-mir-199b:65-3..86+5	19	10928099	10928131	mature-miRNA	154	2117	165	934	75	1073	184	2557	504	397	699	99	386	405	1068	596	282	740	217	2018	173	402	1714	314	1281	289	2127	293	308	1402	289	1198	127	739	1889	215	1005	730	1237	343	394	766	326
hsa-miR-199b-3p	MIMAT0004563	mature-miRNA.hsa-miR-199b-3p|hsa-mir-199b:65-3..86+5|alt-1	9	131007018	131007050	mature-miRNA	154	2117	165	934	75	1073	184	2557	504	397	699	99	386	405	1068	596	282	740	217	2018	173	402	1714	314	1281	289	2127	293	308	1402	289	1198	127	739	1889	215	1005	730	1237	343	394	766	326
hsa-miR-199b-3p	MIMAT0004563	mature-miRNA.hsa-miR-199b-3p|hsa-mir-199b:65-3..86+5|alt-2	1	172113688	172113720	mature-miRNA	158	2152	169	951	78	1098	187	2569	517	429	711	100	393	410	1100	602	295	754	221	2049	186	412	1753	327	1320	300	2166	306	326	1431	298	1223	134	755	1921	222	1033	747	1257	350	406	777	340
hsa-miR-199b-5p	MIMAT0000263	mature-miRNA.hsa-miR-199b-5p|hsa-mir-199b:26-3..48+5	9	131007056	131007089	mature-miRNA	291	1298	804	883	76	355	253	641	700	798	313	168	2119	417	637	349	764	345	1001	1420	1065	662	1458	331	410	284	677	316	667	666	465	1459	620	1429	2148	515	564	1000	1041	1359	1492	470	611
hsa-miR-19a-3p	MIMAT0000073	mature-miRNA.hsa-miR-19a|hsa-mir-19a:49-3..71+5	13	92003189	92003222	mature-miRNA	110	150	408	411	313	1320	128	466	159	105	87	103	481	200	1468	1370	188	863	7	227	493	141	660	899	1430	1781	1262	161	187	672	353	377	146	286	315	535	1225	533	1210	159	124	305	507
hsa-miR-19b-3p	MIMAT0000074	mature-miRNA.hsa-miR-19b|hsa-mir-19b-1:54-3..76+5	13	92003495	92003528	mature-miRNA	200	212	499	679	535	1880	202	766	218	136	75	117	517	242	2042	2005	202	1184	120	295	661	206	855	2042	2971	2289	2018	198	284	856	489	476	196	497	428	1211	1656	835	1896	253	188	376	673
hsa-miR-19b-3p	MIMAT0000074	mature-miRNA.hsa-miR-19b|hsa-mir-19b-2:62-3..84+5	X	133303707	133303740	mature-miRNA	200	220	499	680	536	1881	201	765	218	136	82	117	517	242	2044	2012	202	1185	124	295	661	207	855	2041	2970	2290	2025	198	285	856	490	477	196	497	428	1212	1658	836	1900	253	188	377	673
hsa-miR-1	MIMAT0000416	mature-miRNA.hsa-miR-1|hsa-mir-1-1:46-3..67+4	20	61151554	61151585	mature-miRNA	385	335	69	145	234	1269	332	167	485	128	338	66	345	11	491	130	272	275	418	522	1007	668	369	5659	723	915	232	321	89	608	223	461	285	162	144	228	309	156	167	101	69	1134	155
hsa-miR-1	MIMAT0000416	mature-miRNA.hsa-miR-1|hsa-mir-1-2:53-3..74+5	18	19408970	19409002	mature-miRNA	393	347	72	150	241	1323	342	168	505	139	349	68	351	11	505	130	279	289	424	545	1069	684	379	5831	746	952	238	334	95	624	232	478	294	167	147	233	322	157	173	109	71	1159	160
hsa-miR-200b-3p	MIMAT0000318	mature-miRNA.hsa-miR-200b|hsa-mir-200b:57-3..78+5	1	1102536	1102568	mature-miRNA	3	28	10	13	4	16	17	12	24	15	12	7	237	7	25	3	268	6	18	26	25	2	21	17	21	15	17	13	6	10	9	13	131	4	8	17	109	26	7	38	10	7	9
hsa-miR-200c-3p	MIMAT0000617	mature-miRNA.hsa-miR-200c|hsa-mir-200c:44-3..66+2	12	7072901	7072931	mature-miRNA	18	8	20	32	18	20	13	33	50	87	14	8	557	11	36	13	652	23	136	14	114	19	49	26	51	55	41	38	47	77	37	14	361	28	27	21	340	78	8	117	50	17	33
hsa-miR-203	MIMAT0000264	mature-miRNA.hsa-miR-203|hsa-mir-203:65-3..86+5	14	104583802	104583834	mature-miRNA	7	25	10	11	11	42	9	34	11	165	11	3	77	1	15	46	184	15	63	24	49	1	8	22	30	17	66	17	53	28	9	21	206	4	9	29	106	49	6	34	9	13	19
hsa-miR-204-5p	MIMAT0000265	mature-miRNA.hsa-miR-204|hsa-mir-204:33-3..54+5	9	73424941	73424973	mature-miRNA	8	3	6	22	14	13	29	10	38	44	1	3	52	10	34	10	15	21	11	9	18	12	38	13	17	10	6	5	10	3	40	6	5	42	6	34	25	12	7	15	5	9	41
hsa-miR-20a-3p	MIMAT0004493	mature-miRNA.hsa-miR-20a*|hsa-mir-20a:44-3..65+5	13	92003358	92003390	mature-miRNA	3	12	2	17	5	4	6	30	1	1	14	0	6	11	12	31	6	23	5	3	6	6	15	6	28	8	40	0	0	14	14	6	2	14	17	8	32	15	40	4	7	16	15
hsa-miR-20a-5p	MIMAT0000075	mature-miRNA.hsa-miR-20a|hsa-mir-20a:8-3..30+5	13	92003322	92003355	mature-miRNA	766	5234	17571	8575	405	5452	831	963	1406	2398	1439	1129	13123	2588	5804	1846	8898	4005	1789	2420	70729	6721	14731	472	11360	6169	1477	1980	6069	8697	1495	3957	15824	4384	5780	334	5777	2231	1155	791	2309	2294	1402
hsa-miR-20b-5p	MIMAT0001413	mature-miRNA.hsa-miR-20b|hsa-mir-20b:6-3..28+5	X	133303874	133303907	mature-miRNA	83	222	978	1030	31	507	72	115	115	269	70	53	639	314	383	341	305	374	213	176	4741	832	2084	46	1538	593	141	496	1336	1662	201	399	854	638	456	66	478	122	159	227	136	359	167
hsa-miR-21-3p	MIMAT0004494	mature-miRNA.hsa-miR-21*|hsa-mir-21:46-3..66+5	17	57918668	57918699	mature-miRNA	2	6	10	3	2	5	1	0	3	8	1	0	4	5	4	3	3	6	11	6	8	5	7	9	4	4	2	3	3	4	3	7	0	12	4	5	4	19	2	17	52	0	7
hsa-miR-210	MIMAT0000267	mature-miRNA.hsa-miR-210|hsa-mir-210:66-3..87+5	11	568106	568138	mature-miRNA	45	100	129	244	178	76	43	88	56	31	62	22	150	182	178	195	73	194	805	193	110	637	567	427	279	100	70	59	43	292	128	114	55	361	572	301	386	193	105	57	43	184	135
hsa-miR-2110	MIMAT0010133	mature-miRNA.hsa-miR-2110|hsa-mir-2110:8-3..29+5	10	115933904	115933936	mature-miRNA	4	1	17	3	1	40	16	28	6	4	3	1	19	30	54	8	10	17	2	4	3	11	23	9	32	10	11	3	6	34	11	9	5	12	50	8	12	39	17	7	11	15	10
hsa-miR-212-3p	MIMAT0000269	mature-miRNA.hsa-miR-212|hsa-mir-212:71-3..91+5	17	1953578	1953609	mature-miRNA	5	11	2	10	43	30	3	5	5	1	2	2	3	7	43	10	5	16	3	4	2	2	3	116	16	3	5	1	0	3	4	2	1	4	3	66	16	1	4	1	3	0	1
hsa-miR-214-5p	MIMAT0004564	mature-miRNA.hsa-miR-214*|hsa-mir-214:30-3..51+5	1	172107991	172108023	mature-miRNA	14	363	33	172	33	61	42	150	104	38	129	16	88	70	110	104	32	27	29	334	21	17	99	50	44	30	134	35	12	53	21	147	12	39	77	27	32	86	108	34	28	31	40
hsa-miR-214-3p	MIMAT0000271	mature-miRNA.hsa-miR-214|hsa-mir-214:71-3..92+5	1	172107950	172107982	mature-miRNA	53	58	17	11	119	45	24	24	27	17	15	6	20	10	86	29	28	110	28	15	14	26	6	86	101	16	18	11	9	13	802	39	101	1606	24	109	503	123	241	133	163	401	828
hsa-miR-215	MIMAT0000272	mature-miRNA.hsa-miR-215|hsa-mir-215:27-3..47+5	1	220291252	220291283	mature-miRNA	154	655	127	318	158	888	36	1612	362	1198	421	205	177	66	285	392	341	94	221	773	492	235	639	294	559	237	909	1213	723	1495	181	705	165	235	494	189	293	344	222	323	117	385	473
hsa-miR-217	MIMAT0000274	mature-miRNA.hsa-miR-217|hsa-mir-217:35-3..57+5	2	56210149	56210182	mature-miRNA	19	0	3	3	0	15	8	5	2	11	3	1	19	3	4	9	3	6	19	7	101	11	19	7	9	9	4	5	6	16	8	3	7	5	5	3	3	1	13	3	9	4	7
hsa-miR-218-5p	MIMAT0000275	mature-miRNA.hsa-miR-218|hsa-mir-218-1:25-3..45+5	4	20529918	20529949	mature-miRNA	91	122	33	161	20	246	99	163	141	215	50	11	63	156	333	81	33	223	272	193	34	216	629	116	185	153	180	82	152	207	229	84	19	332	423	58	244	343	158	135	178	199	395
hsa-miR-218-5p	MIMAT0000275	mature-miRNA.hsa-miR-218|hsa-mir-218-2:25-3..45+5	5	168195210	168195241	mature-miRNA	81	115	29	149	18	233	84	160	122	200	47	11	60	148	319	77	30	207	256	180	32	205	559	107	163	139	164	76	132	189	207	74	18	317	392	55	233	300	142	124	162	179	361
hsa-miR-21-5p	MIMAT0000076	mature-miRNA.hsa-miR-21|hsa-mir-21:8-3..29+5	17	57918630	57918662	mature-miRNA	10796	33970	28361	19557	8778	18644	25516	80690	67140	182393	16106	14731	39681	43284	25508	23927	41973	8401	56707	51638	27755	59128	124729	97390	5427	79881	86736	39678	85209	68235	43295	27045	11453	72924	76351	48554	7780	110101	38085	62805	311619	24757	54706
hsa-miR-22-5p	MIMAT0004495	mature-miRNA.hsa-miR-22*|hsa-mir-22:15-3..36+5	17	1617240	1617272	mature-miRNA	46	226	17	31	56	76	47	137	129	105	231	41	188	53	281	157	112	45	104	187	60	61	100	116	53	49	143	78	64	499	115	99	28	224	132	107	142	114	116	77	41	151	234
hsa-miR-221-5p	MIMAT0004568	mature-miRNA.hsa-miR-221*|hsa-mir-221:25-3..46+5	X	45605643	45605675	mature-miRNA	4	200	10	34	13	18	20	25	102	34	96	5	71	33	70	63	19	27	3	35	17	9	21	19	44	18	25	14	23	16	21	13	4	25	16	10	33	32	15	53	37	5	15
hsa-miR-221-3p	MIMAT0000278	mature-miRNA.hsa-miR-221|hsa-mir-221:65-3..87+5	X	45605602	45605635	mature-miRNA	217	312	304	354	125	250	255	777	774	452	125	108	369	289	463	939	193	123	544	237	196	731	657	571	236	647	408	438	656	1066	401	140	79	956	518	305	248	968	375	668	799	359	416
hsa-miR-222-5p	MIMAT0004569	mature-miRNA.hsa-miR-222*|hsa-mir-222:31-3..52+5	X	45606473	45606505	mature-miRNA	4	60	19	20	3	1	4	6	55	8	47	6	33	25	9	7	10	6	27	75	19	6	34	6	1	1	17	32	6	10	8	35	13	15	18	2	4	6	28	20	12	6	5
hsa-miR-222-3p	MIMAT0000279	mature-miRNA.hsa-miR-222|hsa-mir-222:69-3..89+5	X	45606436	45606467	mature-miRNA	589	1065	261	384	146	488	834	1205	630	234	644	158	493	279	1009	1468	231	158	199	867	130	199	189	180	188	629	585	108	90	226	918	690	68	525	198	112	260	1573	417	154	141	122	1307
hsa-miR-223-5p	MIMAT0004570	mature-miRNA.hsa-miR-223*|hsa-mir-223:26-3..47+5	X	65238733	65238765	mature-miRNA	3	17	8	5	0	7	5	9	4	6	5	0	3	1	11	2	6	13	4	13	20	14	8	2	28	12	9	6	14	51	16	21	2	4	3	4	18	17	3	3	14	3	16
hsa-miR-223-3p	MIMAT0000280	mature-miRNA.hsa-miR-223|hsa-mir-223:68-3..89+5	X	65238775	65238807	mature-miRNA	141	91	319	451	272	480	85	163	334	154	36	30	572	422	1208	367	255	733	54	46	1040	415	406	494	1701	532	93	224	147	636	638	92	94	200	117	279	510	328	73	116	163	102	490
hsa-miR-224-3p	MIMAT0009198	mature-miRNA.hsa-miR-224*|hsa-mir-224:53-3..75+5	X	151127050	151127083	mature-miRNA	8	36	182	243	5	31	25	59	83	764	11	82	656	127	114	40	384	17	164	22	244	95	313	13	35	36	33	30	303	152	25	10	109	150	267	13	38	31	19	36	174	68	42
hsa-miR-224-5p	MIMAT0000281	mature-miRNA.hsa-miR-224|hsa-mir-224:8-3..28+5	X	151127097	151127128	mature-miRNA	159	492	464	777	179	1074	252	904	2134	3713	343	55	520	215	971	208	964	521	561	1186	801	588	2111	853	1446	619	1230	851	1520	1374	588	838	368	1199	1616	847	1069	1136	417	906	932	619	1377
hsa-miR-22-3p	MIMAT0000077	mature-miRNA.hsa-miR-22|hsa-mir-22:53-3..74+5	17	1617202	1617234	mature-miRNA	11489	6336	31726	6554	12788	3239	27483	63787	11977	5280	2826	8638	76656	3614	4514	32954	39797	769	1507	3976	36669	5242	5072	11261	1396	34675	29094	2405	2427	5284	10178	2644	16272	8713	3464	8182	2039	56138	19667	2662	1674	2623	15305
hsa-miR-2355-3p	MIMAT0017950	mature-miRNA.hsa-miR-2355-3p|hsa-mir-2355:54-3..75+5	2	207974717	207974749	mature-miRNA	3	7	9	7	1	9	0	14	13	17	4	3	27	4	17	3	5	8	12	8	22	7	19	13	11	15	1	10	13	14	6	5	10	13	13	7	5	9	3	15	7	5	8
hsa-miR-23a-3p	MIMAT0000078	mature-miRNA.hsa-miR-23a|hsa-mir-23a:45-3..65+5	19	13947403	13947434	mature-miRNA	2014	1730	1881	1503	1192	3533	1968	3820	3636	3348	452	706	5588	438	5010	1667	1963	1609	971	721	1474	1511	1395	2336	2418	1420	1529	731	1112	1951	4427	1019	1141	6769	1645	2129	3233	3320	2214	3770	2498	2270	6289
hsa-miR-23b-5p	MIMAT0004587	mature-miRNA.hsa-miR-23b*|hsa-mir-23b:20-3..41+5	9	97847505	97847537	mature-miRNA	3	20	6	13	6	26	2	9	20	2	41	5	5	3	26	7	5	16	2	44	2	4	14	11	20	0	10	5	1	11	5	47	1	4	6	8	13	8	7	4	1	10	16
hsa-miR-23b-3p	MIMAT0000418	mature-miRNA.hsa-miR-23b|hsa-mir-23b:58-3..78+5	9	97847543	97847574	mature-miRNA	1162	510	893	685	652	1767	1161	1179	1386	976	151	273	2444	183	1394	881	907	540	160	235	763	457	611	829	887	743	505	274	311	497	1549	366	463	1842	373	671	1505	1343	552	923	680	882	2187
hsa-miR-24-1-5p	MIMAT0000079	mature-miRNA.hsa-miR-24-1*|hsa-mir-24-1:7-3..28+5	9	97848305	97848337	mature-miRNA	18	123	17	22	35	78	10	38	58	3	88	5	24	13	76	28	4	38	16	75	2	6	16	29	36	10	18	18	1	8	7	43	1	15	8	22	87	24	15	11	1	12	17
hsa-miR-24-2-5p	MIMAT0004497	mature-miRNA.hsa-miR-24-2*|hsa-mir-24-2:13-3..34+5	19	13947134	13947166	mature-miRNA	104	1485	80	371	180	186	135	252	597	81	785	19	139	269	576	147	56	154	257	1680	38	141	287	589	111	124	242	320	30	355	98	884	23	276	431	375	218	310	275	287	35	202	168
hsa-miR-24-3p	MIMAT0000080	mature-miRNA.hsa-miR-24|hsa-mir-24-1:44-3..65+3	9	97848342	97848372	mature-miRNA	2735	36149	5998	14766	21631	48728	5253	22414	4839	6845	16223	1963	8997	4084	45690	8865	2302	30099	2390	23855	1954	1929	5529	104815	39748	5916	7541	1365	1973	6100	3937	14943	1300	5754	6224	53663	34979	13021	7224	2084	2175	4747	4741
hsa-miR-24-3p	MIMAT0000080	mature-miRNA.hsa-miR-24|hsa-mir-24-1:44-3..65+3|alt-1	19	13947099	13947129	mature-miRNA	2675	35459	5880	14515	21214	47591	5157	22189	4716	6676	15860	1945	8794	3996	44483	8671	2256	29400	2348	23283	1909	1886	5422	102182	38809	5772	7338	1318	1908	5939	3853	14552	1270	5666	6112	52395	34159	12710	7075	2035	2129	4644	4608
hsa-miR-24-3p	MIMAT0000080	mature-miRNA.hsa-miR-24|hsa-mir-24-2:50-3..71+2	19	13947100	13947129	mature-miRNA	2675	35459	5880	14515	21214	47591	5157	22189	4716	6676	15859	1944	8794	3996	44481	8671	2256	29400	2348	23283	1909	1886	5422	102182	38808	5772	7338	1318	1908	5939	3853	14552	1270	5666	6112	52395	34157	12710	7075	2035	2129	4643	4608
hsa-miR-24-3p	MIMAT0000080	mature-miRNA.hsa-miR-24|hsa-mir-24-2:50-3..71+2|alt-1	9	97848342	97848371	mature-miRNA	2732	36130	5994	14759	21626	48713	5249	22407	4818	6824	16208	1963	8994	4079	45673	8864	2297	30096	2389	23820	1951	1923	5518	104797	39738	5909	7527	1354	1962	6085	3929	14923	1299	5743	6211	53646	34971	13010	7212	2076	2171	4740	4727
hsa-miR-25-3p	MIMAT0000081	mature-miRNA.hsa-miR-25|hsa-mir-25:52-3..73+5	7	99691188	99691220	mature-miRNA	234	685	1262	1061	165	557	149	761	442	476	185	124	919	244	647	567	570	581	349	686	3431	753	1276	504	2008	1133	549	979	1499	2859	657	982	956	761	497	535	821	386	695	709	474	570	557
hsa-miR-26a-2-3p	MIMAT0004681	mature-miRNA.hsa-miR-26a-2*|hsa-mir-26a-2:52-3..73+5	12	58218397	58218429	mature-miRNA	0	0	2	0	2	1	0	1	1	0	3	5	2	0	0	0	2	0	1	7	20	1	16	18	5	4	6	4	2	2	7	4	6	1	12	4	3	9	2	9	3	1	3
hsa-miR-26a-5p	MIMAT0000082	mature-miRNA.hsa-miR-26a|hsa-mir-26a-1:10-3..31+5	3	38010900	38010932	mature-miRNA	3817	3818	13576	35653	2680	14413	10568	9735	12359	11941	1672	5383	12924	11095	15181	5022	8373	3489	9578	3236	11556	12445	55131	5990	10420	13689	7181	7772	11326	11600	9720	3085	7380	15111	50224	3853	7910	23777	4715	9864	8744	6759	8511
hsa-miR-26a-5p	MIMAT0000082	mature-miRNA.hsa-miR-26a|hsa-mir-26a-2:14-3..35+5	12	58218435	58218467	mature-miRNA	3829	3930	13577	35677	2685	14415	10568	9734	12369	11942	1752	5384	12929	11097	15218	5038	8388	3489	9592	3243	11562	12451	55157	5995	10423	13695	7181	7775	11328	11601	9733	3092	7382	15162	50237	3853	7911	23784	4716	9862	8743	6765	8515
hsa-miR-26b-3p	MIMAT0004500	mature-miRNA.hsa-miR-26b*|hsa-mir-26b:47-3..68+5	2	219267411	219267443	mature-miRNA	5	28	35	33	5	28	4	36	11	13	8	4	27	6	14	22	3	16	2	35	18	4	18	16	26	37	18	4	1	9	11	28	12	15	21	17	15	39	20	13	9	13	18
hsa-miR-26b-5p	MIMAT0000083	mature-miRNA.hsa-miR-26b|hsa-mir-26b:12-3..32+5	2	219267376	219267407	mature-miRNA	1311	2642	7633	5794	1367	17274	5252	3229	3850	4072	1589	2487	4441	1942	12607	2366	3527	3205	1394	1538	3624	1964	9145	2531	7373	6289	2514	2546	3155	2595	3355	1944	1805	2575	10628	1607	6821	7986	2051	4130	3975	1817	2912
hsa-miR-27a-5p	MIMAT0004501	mature-miRNA.hsa-miR-27a*|hsa-mir-27a:10-3..31+5	19	13947295	13947327	mature-miRNA	15	220	31	28	11	37	12	32	35	32	110	11	34	17	47	16	16	20	12	158	20	43	11	24	34	24	21	18	12	33	23	90	8	47	14	18	32	14	20	37	20	18	19
hsa-miR-27a-3p	MIMAT0000084	mature-miRNA.hsa-miR-27a|hsa-mir-27a:51-3..71+5	19	13947255	13947286	mature-miRNA	2856	11447	7358	6670	1625	7449	3903	8534	10856	8475	4439	2795	24505	6204	10647	6492	9079	3677	3956	6509	4986	3033	5883	3494	3078	3412	2430	3122	2618	4144	5127	4505	4180	7356	6055	2094	6552	9588	4482	6148	7477	5028	7449
hsa-miR-27b-5p	MIMAT0004588	mature-miRNA.hsa-miR-27b*|hsa-mir-27b:19-3..40+5	9	97847741	97847773	mature-miRNA	90	182	48	81	35	232	80	294	208	322	161	36	95	38	193	57	115	139	125	203	76	60	97	93	214	125	257	146	175	91	123	184	31	75	84	57	218	219	130	111	128	54	190
hsa-miR-27b-3p	MIMAT0000419	mature-miRNA.hsa-miR-27b|hsa-mir-27b:61-3..81+5	9	97847783	97847814	mature-miRNA	3155	9265	4232	5590	1972	5851	3553	6726	9953	8733	5784	2719	13260	3690	6040	3682	6212	3482	5559	7785	9240	3401	11187	6953	4391	5240	4094	5727	5488	7158	5735	6221	4595	5963	6486	3307	6523	8954	3313	5559	6659	6316	7327
hsa-miR-28-3p	MIMAT0004502	mature-miRNA.hsa-miR-28-3p|hsa-mir-28:54-3..75+5	3	188406618	188406650	mature-miRNA	281	1693	493	775	239	919	150	1035	810	2271	471	170	1384	260	649	576	679	495	635	1359	1107	370	910	970	1025	459	703	571	1055	837	417	904	422	545	760	645	458	629	517	599	932	531	559
hsa-miR-28-5p	MIMAT0000085	mature-miRNA.hsa-miR-28-5p|hsa-mir-28:14-3..35+5	3	188406578	188406610	mature-miRNA	272	328	559	369	67	1717	150	521	561	168	229	527	2798	230	1889	425	1428	445	98	159	787	86	216	129	1332	185	301	123	103	191	410	112	360	400	221	67	718	297	203	135	89	241	427
hsa-miR-299-3p	MIMAT0000687	mature-miRNA.hsa-miR-299-3p|hsa-mir-299:39-3..60+3	14	101490165	101490195	mature-miRNA	1	12	4	12	1	8	0	13	9	21	6	2	10	3	10	10	3	2	4	16	6	8	9	3	8	1	15	8	5	3	5	12	7	26	15	1	7	3	19	1	15	3	5
hsa-miR-29a-5p	MIMAT0004503	mature-miRNA.hsa-miR-29a*|hsa-mir-29a:4-3..25+5	7	130561539	130561571	mature-miRNA	28	32	58	72	18	81	14	32	163	125	15	17	206	56	102	29	110	55	86	20	97	60	119	45	49	54	33	123	77	73	53	17	45	96	96	36	70	88	33	167	126	60	72
hsa-miR-29a-3p	MIMAT0000086	mature-miRNA.hsa-miR-29a|hsa-mir-29a:42-3..63+1	7	130561505	130561533	mature-miRNA	999	8359	1551	3513	13287	17784	2884	16083	1663	1257	2776	684	2639	1196	15327	9362	1564	6256	1459	3988	1120	1130	1920	46993	10307	3616	14920	1003	922	1620	1901	2885	907	2640	2278	22946	10302	7311	13640	1802	1506	1873	2441
hsa-miR-29b-1-5p	MIMAT0004514	mature-miRNA.hsa-miR-29b-1*|hsa-mir-29b-1:10-3..33+5	7	130562260	130562294	mature-miRNA	1	8	4	8	1	1	2	3	12	31	10	0	4	3	5	1	3	1	8	12	1	15	30	7	3	1	3	25	16	18	3	4	0	17	14	8	1	2	0	16	16	9	9
hsa-miR-29b-2-5p	MIMAT0004515	mature-miRNA.hsa-miR-29b-2*|hsa-mir-29b-2:11-3..32+5	1	207975831	207975863	mature-miRNA	37	142	88	97	57	73	25	92	176	174	78	15	142	38	141	87	87	54	154	147	128	70	166	154	158	115	168	181	161	182	77	136	68	107	155	125	138	160	118	118	104	87	127
hsa-miR-29b-3p	MIMAT0000100	mature-miRNA.hsa-miR-29b|hsa-mir-29b-1:51-3..73+5	7	130562220	130562253	mature-miRNA	471	750	1125	1493	694	885	193	869	1448	531	459	248	2207	1003	1406	1122	1566	2757	525	302	241	725	2064	922	1922	141	423	367	213	390	437	236	177	823	1556	679	4613	349	324	442	234	313	899
hsa-miR-29b-3p	MIMAT0000100	mature-miRNA.hsa-miR-29b|hsa-mir-29b-2:52-3..74+5	1	207975789	207975822	mature-miRNA	471	750	1142	1493	694	884	193	869	1448	531	460	248	2217	1004	1405	1124	1568	2757	526	302	242	724	2064	922	1921	141	423	367	213	391	437	236	177	821	1556	679	4616	349	325	442	236	313	901
hsa-miR-29c-5p	MIMAT0004673	mature-miRNA.hsa-miR-29c*|hsa-mir-29c:16-3..37+5	1	207975242	207975274	mature-miRNA	41	221	89	111	105	162	43	110	188	202	57	26	181	55	192	88	131	57	146	117	85	50	123	415	207	81	148	114	84	146	68	79	42	93	101	252	199	135	134	95	50	86	137
hsa-miR-29c-3p	MIMAT0000681	mature-miRNA.hsa-miR-29c|hsa-mir-29c:54-3..75+5	1	207975204	207975236	mature-miRNA	905	1534	1583	777	5192	1815	550	2898	1652	1467	544	593	2520	358	2521	2145	1815	509	267	931	1498	430	980	3567	917	526	1635	925	1067	1206	1096	689	1030	874	890	2377	1593	1137	1711	888	1105	1131	1701
hsa-miR-301a-3p	MIMAT0000688	mature-miRNA.hsa-miR-301a|hsa-mir-301a:51-3..73+5	17	57228504	57228537	mature-miRNA	25	4	122	53	11	49	8	508	29	10	4	24	142	57	48	234	112	103	28	16	105	46	77	15	79	15	365	17	13	77	97	12	93	87	54	40	192	25	444	32	45	63	108
hsa-miR-301b	MIMAT0004958	mature-miRNA.hsa-miR-301b|hsa-mir-301b:45-3..67+5	22	22007310	22007343	mature-miRNA	2	1	3	3	0	7	0	20	11	3	2	2	12	1	11	15	5	3	3	0	5	1	2	0	3	1	17	28	2	36	9	1	3	10	0	0	6	2	18	15	6	15	2
hsa-miR-3065-3p	MIMAT0015378	mature-miRNA.hsa-miR-3065-3p|hsa-mir-3065:50-3..72+5	17	79099722	79099755	mature-miRNA	3	24	12	16	2	49	4	33	19	38	12	6	43	2	20	31	34	27	12	5	18	12	14	32	26	15	9	14	55	24	6	8	13	18	13	5	11	22	4	10	14	18	6
hsa-miR-3065-5p	MIMAT0015066	mature-miRNA.hsa-miR-3065-5p|hsa-mir-3065:10-3..32+5	17	79099682	79099715	mature-miRNA	35	131	83	126	32	188	61	58	39	13	19	56	329	44	101	240	159	129	41	15	67	108	164	88	82	127	56	44	35	43	55	27	79	188	164	30	121	297	59	68	54	105	113
hsa-miR-3074-3p	MIMAT0015027	mature-miRNA.hsa-miR-3074-3p|hsa-mir-3074:50-3..71+5	9	97848300	97848332	mature-miRNA	18	123	17	22	35	78	10	38	58	3	88	5	24	13	76	28	4	38	16	75	2	6	16	29	36	10	18	18	1	8	7	43	1	15	8	22	87	24	15	11	1	12	17
hsa-miR-3074-5p	MIMAT0019208	mature-miRNA.hsa-miR-3074-5p|hsa-mir-3074:12-3..32+5	9	97848339	97848370	mature-miRNA	2668	35423	5875	14487	21192	47510	5153	22171	4709	6666	15842	1943	8787	3989	44421	8659	2254	29364	2336	23250	1904	1891	5375	102075	38751	5765	7330	1316	1906	5934	3844	14530	1269	5667	6058	52357	34112	12693	7067	2030	2125	4636	4604
hsa-miR-30a-3p	MIMAT0000088	mature-miRNA.hsa-miR-30a*|hsa-mir-30a:47-3..68+3	6	72113253	72113283	mature-miRNA	1200	4306	2477	3120	1402	3738	693	5852	3937	12912	1626	603	4151	793	3286	1740	2867	2220	2626	2988	3099	1521	4044	6270	4855	1788	2994	4191	6719	3728	1936	2545	1767	2775	4110	4229	3994	2778	2330	3281	4850	2614	2533
hsa-miR-30a-5p	MIMAT0000087	mature-miRNA.hsa-miR-30a|hsa-mir-30a:6-3..27+5	6	72113292	72113324	mature-miRNA	6338	31875	16090	13404	10132	36008	5547	35118	28279	90944	20478	6470	28727	8534	20943	11745	38937	15515	25286	41737	28137	17735	40185	60975	20632	13374	20550	46489	32302	24628	14402	23223	16439	17555	31820	32496	27536	20806	16629	18341	30092	18924	21922
hsa-miR-30b-3p	MIMAT0004589	mature-miRNA.hsa-miR-30b*|hsa-mir-30b:55-3..76+5	8	135812769	135812801	mature-miRNA	2	3	4	2	7	12	7	8	5	12	2	4	11	1	8	10	8	16	25	6	4	3	2	33	20	5	8	2	16	6	9	18	5	13	17	52	19	23	19	25	27	12	23
hsa-miR-30b-5p	MIMAT0000420	mature-miRNA.hsa-miR-30b|hsa-mir-30b:17-3..38+5	8	135812807	135812839	mature-miRNA	856	992	2112	4967	5348	12719	1004	4566	489	1370	409	1427	3998	1640	13013	2493	1849	7573	1010	433	2272	1023	4618	29132	23075	2441	2980	405	2546	2134	931	456	668	691	3499	14490	14351	4083	1787	552	1258	577	1217
hsa-miR-30c-1-3p	MIMAT0004674	mature-miRNA.hsa-miR-30c-1*|hsa-mir-30c-1:56-3..77+5	1	41223007	41223039	mature-miRNA	5	4	8	8	5	18	2	11	7	5	3	7	13	3	1	2	14	6	10	5	6	3	9	17	17	7	13	12	4	3	16	12	13	12	17	23	15	20	14	18	17	15	20
hsa-miR-30c-2-3p	MIMAT0004550	mature-miRNA.hsa-miR-30c-2*|hsa-mir-30c-2:47-3..68+4	6	72086662	72086693	mature-miRNA	84	244	185	257	51	427	101	765	339	356	157	105	320	149	306	225	320	169	232	321	394	229	867	160	458	240	527	401	318	693	253	226	242	356	727	171	344	430	490	302	244	425	299
hsa-miR-30c-5p	MIMAT0000244	mature-miRNA.hsa-miR-30c|hsa-mir-30c-1:17-3..39+5	1	41222968	41223001	mature-miRNA	1190	1717	3584	6148	4364	15109	2160	5748	1929	4974	619	726	6674	2856	10457	3001	3891	6916	33	2002	3277	769	6685	22889	18610	3423	4896	618	2454	2337	1178	2038	1254	1288	4877	11819	11914	6039	2794	438	1743	1227	1964
hsa-miR-30c-5p	MIMAT0000244	mature-miRNA.hsa-miR-30c|hsa-mir-30c-2:7-3..29+5	6	72086700	72086733	mature-miRNA	1449	1730	3721	6198	4367	15986	2255	7499	1933	5053	624	744	6871	2880	10908	4167	3976	7144	1866	2020	3424	1180	6734	22916	19343	3529	5844	619	2487	3699	1349	2026	1307	1737	4915	11835	12328	6226	3275	441	1776	1890	2249
hsa-miR-30d-3p	MIMAT0004551	mature-miRNA.hsa-miR-30d*|hsa-mir-30d:46-3..67+3	8	135817118	135817148	mature-miRNA	8	5	19	8	8	38	9	35	22	44	0	12	62	3	37	15	25	32	12	13	48	11	19	30	24	15	18	35	38	22	29	11	26	23	23	24	41	18	22	51	51	28	44
hsa-miR-30d-5p	MIMAT0000245	mature-miRNA.hsa-miR-30d|hsa-mir-30d:6-3..27+5	8	135817156	135817188	mature-miRNA	4898	19338	11661	16271	11296	30773	5636	24056	24223	68581	18478	5796	18357	5503	17154	6458	17788	11531	736	8645	13148	6495	12841	33027	20537	7007	12486	11395	10292	13971	6292	13304	7570	10007	9120	23621	17277	10497	7531	5244	13178	7858	9150
hsa-miR-30e-3p	MIMAT0000693	mature-miRNA.hsa-miR-30e*|hsa-mir-30e:59-3..80+5	1	41220081	41220113	mature-miRNA	521	1965	1244	2020	575	1615	254	2171	1962	3495	629	331	1871	423	1328	732	1201	986	1059	1592	2322	836	1717	2138	2231	1082	1311	1612	1864	2009	833	1425	912	1335	1951	1476	1713	1585	1068	1565	2020	1241	1185
hsa-miR-30e-5p	MIMAT0000692	mature-miRNA.hsa-miR-30e|hsa-mir-30e:17-3..38+5	1	41220039	41220071	mature-miRNA	2955	9041	9240	5956	4418	15884	2335	12981	14084	21516	5349	2809	10461	4788	7465	6404	13426	6872	7457	13024	14722	8995	15173	27482	6982	6630	6834	14987	7934	8690	6248	6285	7180	5998	12072	11951	9969	9870	6472	8587	11398	5997	9513
hsa-miR-3120-3p	MIMAT0014982	mature-miRNA.hsa-miR-3120-3p|hsa-mir-3120:51-3..71+5	1	172107994	172108025	mature-miRNA	14	363	33	172	32	61	42	149	104	38	129	16	87	70	109	104	32	27	29	334	21	17	99	50	44	30	134	35	12	52	21	147	12	39	77	27	32	86	108	34	27	30	40
hsa-miR-3120-5p	MIMAT0019198	mature-miRNA.hsa-miR-3120-5p|hsa-mir-3120:13-3..33+5	1	172107956	172107987	mature-miRNA	12	15	6	5	44	15	11	12	14	9	6	2	10	6	21	9	8	32	8	6	4	7	2	27	20	5	7	5	2	5	216	13	36	381	10	44	137	31	76	51	59	99	194
hsa-miR-3184-5p	MIMAT0015064	mature-miRNA.hsa-miR-3184|hsa-mir-3184:10-3..33+5	17	28444140	28444174	mature-miRNA	330	558	427	1451	295	847	309	393	1683	864	359	90	1154	881	1327	706	367	400	390	366	350	303	810	515	829	500	390	672	435	495	602	254	182	342	632	329	395	709	251	410	321	289	862
hsa-miR-31-5p	MIMAT0000089	mature-miRNA.hsa-miR-31|hsa-mir-31:8-3..28+5	9	21512151	21512182	mature-miRNA	39	2	2	1	47	8	0	14	0	0	2	0	3	1	4	27	2	5	2	1	0	2	0	3	4	1	23	0	0	2	14	4	0	49	2	10	7	1	9	4	10	8	28
hsa-miR-320a	MIMAT0000510	mature-miRNA.hsa-miR-320a|hsa-mir-320a:48-3..69+5	8	22102482	22102514	mature-miRNA	2312	1732	818	543	238	1806	407	676	1243	797	1128	148	736	305	1460	1012	699	250	208	444	446	374	267	326	997	368	493	352	302	868	4144	379	342	606	312	224	581	717	499	467	385	394	4308
hsa-miR-320b	MIMAT0005792	mature-miRNA.hsa-miR-320b|hsa-mir-320b-2:72-3..93+5	1	224444745	224444777	mature-miRNA	20	14	5	4	1	12	4	12	13	7	10	2	6	2	8	6	4	3	2	7	4	3	3	2	8	5	4	3	2	3	40	2	4	10	2	1	7	8	6	6	5	3	36
hsa-miR-324-3p	MIMAT0000762	mature-miRNA.hsa-miR-324-3p|hsa-mir-324:53-3..72+5	17	7126621	7126651	mature-miRNA	49	64	142	74	8	138	27	276	69	36	50	37	393	38	155	219	108	113	59	36	161	39	42	27	271	40	150	54	19	92	125	35	82	81	43	27	170	93	193	46	37	51	162
hsa-miR-324-5p	MIMAT0000761	mature-miRNA.hsa-miR-324-5p|hsa-mir-324:16-3..38+5	17	7126655	7126688	mature-miRNA	21	31	100	130	15	23	10	37	113	71	24	10	203	63	80	68	72	58	184	92	60	93	99	26	95	67	21	149	88	114	73	63	21	114	56	25	53	33	46	96	62	58	113
hsa-miR-326	MIMAT0000756	mature-miRNA.hsa-miR-326|hsa-mir-326:60-3..79+5	11	75046146	75046176	mature-miRNA	13	12	5	16	3	16	7	48	9	7	2	2	17	6	30	37	10	12	32	11	6	15	7	14	33	18	8	12	3	15	64	54	18	74	40	58	63	53	97	93	140	51	79
hsa-miR-328	MIMAT0000752	mature-miRNA.hsa-miR-328|hsa-mir-328:48-3..69+5	16	67236224	67236256	mature-miRNA	10	68	19	38	38	29	7	51	24	18	7	5	27	17	38	17	11	43	19	102	13	22	51	308	156	28	64	12	13	49	52	61	14	53	41	129	83	62	56	26	16	43	61
hsa-miR-32-5p	MIMAT0000090	mature-miRNA.hsa-miR-32|hsa-mir-32:6-3..27+5	9	111808546	111808578	mature-miRNA	90	154	518	189	81	531	352	222	160	137	79	234	805	173	638	96	284	154	47	82	449	123	211	70	174	970	103	133	128	226	385	97	176	423	115	55	391	706	74	117	113	294	750
hsa-miR-330-5p	MIMAT0004693	mature-miRNA.hsa-miR-330-5p|hsa-mir-330:18-3..39+5	19	46142301	46142333	mature-miRNA	1	14	18	16	5	18	7	49	25	18	3	5	37	12	13	27	11	6	10	11	13	6	11	6	8	8	8	10	7	15	10	4	10	9	18	3	13	9	11	11	4	7	8
hsa-miR-331-3p	MIMAT0000760	mature-miRNA.hsa-miR-331-3p|hsa-mir-331:61-3..81+5	12	95702252	95702283	mature-miRNA	11	42	12	52	13	7	7	11	61	8	6	1	22	30	23	17	14	9	62	9	17	18	26	18	21	2	12	27	7	31	30	34	26	50	23	45	34	17	37	75	50	30	47
hsa-miR-331-5p	MIMAT0004700	mature-miRNA.hsa-miR-331-5p|hsa-mir-331:26-3..47+5	12	95702217	95702249	mature-miRNA	7	5	9	7	5	11	5	8	5	30	2	3	27	3	8	4	13	7	9	2	14	6	18	7	15	14	5	12	19	13	9	4	5	14	12	12	12	13	3	9	12	11	15
hsa-miR-335-3p	MIMAT0004703	mature-miRNA.hsa-miR-335*|hsa-mir-335:52-3..73+5	7	130135999	130136031	mature-miRNA	266	2192	306	1376	344	1531	589	4369	1655	677	560	108	635	209	1831	1677	475	1595	173	1577	607	186	463	564	3743	1375	2965	378	384	942	458	1324	267	249	436	736	956	3045	2366	572	198	350	794
hsa-miR-335-5p	MIMAT0000765	mature-miRNA.hsa-miR-335|hsa-mir-335:16-3..38+5	7	130135963	130135996	mature-miRNA	1921	704	10445	2071	1976	12173	13631	16825	18141	1337	1480	9695	30958	801	8555	8695	30299	5068	399	808	13838	850	2939	3269	8231	21062	13705	8920	1436	8708	7313	1319	6726	4608	6641	4811	9085	56936	11227	14242	3051	6352	11765
hsa-miR-337-3p	MIMAT0000754	mature-miRNA.hsa-miR-337-3p|hsa-mir-337:61-3..82+5	14	101340886	101340918	mature-miRNA	1	3	16	6	3	18	17	16	38	70	2	23	28	1	16	9	9	11	17	8	25	9	3	11	24	71	23	107	12	12	49	16	29	79	13	17	33	111	35	55	106	36	56
hsa-miR-338-3p	MIMAT0000763	mature-miRNA.hsa-miR-338-3p|hsa-mir-338:42-3..63+4	17	79099682	79099713	mature-miRNA	35	131	83	126	32	188	61	58	39	13	19	56	329	44	101	240	159	129	41	15	67	108	164	88	82	127	56	44	35	43	55	27	79	188	164	30	121	297	59	68	54	105	113
hsa-miR-338-5p	MIMAT0004701	mature-miRNA.hsa-miR-338-5p|hsa-mir-338:6-3..27+5	17	79099717	79099749	mature-miRNA	3	24	11	16	2	49	4	33	17	35	12	6	44	2	18	31	33	27	11	5	17	12	13	32	26	15	9	14	52	23	6	8	13	18	13	5	11	18	4	11	14	17	6
hsa-miR-339-3p	MIMAT0004702	mature-miRNA.hsa-miR-339-3p|hsa-mir-339:50-3..72+5	7	1062585	1062618	mature-miRNA	71	186	247	380	247	671	107	448	361	369	173	55	573	206	639	362	145	304	426	129	185	142	206	1282	788	260	181	184	217	214	202	94	120	206	153	798	332	290	158	124	179	151	231
hsa-miR-339-5p	MIMAT0000764	mature-miRNA.hsa-miR-339-5p|hsa-mir-339:15-3..37+5	7	1062620	1062653	mature-miRNA	53	38	52	76	8	67	40	119	37	20	9	4	182	50	98	99	53	29	18	28	61	123	47	32	151	68	92	23	17	128	94	17	14	165	32	26	46	76	110	21	25	72	97
hsa-miR-33a-5p	MIMAT0000091	mature-miRNA.hsa-miR-33a|hsa-mir-33a:6-3..26+5	22	42296949	42296980	mature-miRNA	122	1568	32	224	54	82	12	289	910	26	1354	31	32	250	17	205	10	11	312	1120	8	255	230	140	15	1	42	589	2	392	82	448	9	125	217	67	43	11	83	337	12	464	101
hsa-miR-33b-5p	MIMAT0003301	mature-miRNA.hsa-miR-33b|hsa-mir-33b:16-3..35+5	17	17717205	17717235	mature-miRNA	153	64	15	16	6	50	3	123	55	0	57	13	15	1	11	175	26	17	7	6	14	2	0	2	28	2	6	16	0	5	119	6	15	26	1	4	118	4	28	16	1	42	212
hsa-miR-340-3p	MIMAT0000750	mature-miRNA.hsa-miR-340*|hsa-mir-340:58-3..79+5	5	179442313	179442345	mature-miRNA	45	46	169	130	28	216	37	186	250	451	26	50	178	73	137	77	188	81	96	122	159	59	91	75	190	134	138	144	147	213	81	95	81	113	93	56	115	197	56	99	150	124	123
hsa-miR-340-5p	MIMAT0004692	mature-miRNA.hsa-miR-340|hsa-mir-340:16-3..37+5	5	179442355	179442387	mature-miRNA	92	71	190	39	52	570	168	2170	345	242	69	105	295	62	346	401	431	117	55	88	186	111	98	341	110	300	669	239	91	451	355	84	148	234	145	241	302	610	581	237	217	392	399
hsa-miR-342-3p	MIMAT0000753	mature-miRNA.hsa-miR-342-3p|hsa-mir-342:61-3..83+5	14	100576048	100576081	mature-miRNA	311	178	1322	1033	243	2009	1014	452	126	138	160	248	3170	883	1924	625	1139	1583	127	72	1637	68	494	240	1958	2118	330	22	38	100	283	215	513	203	398	303	1126	4090	208	485	201	121	735
hsa-miR-342-5p	MIMAT0004694	mature-miRNA.hsa-miR-342-5p|hsa-mir-342:19-3..39+5	14	100576006	100576037	mature-miRNA	80	177	199	248	21	253	44	179	232	143	118	46	249	105	257	48	189	121	5	106	283	82	416	55	256	129	146	83	52	127	114	83	148	117	341	50	149	249	67	112	137	63	122
hsa-miR-345-5p	MIMAT0000772	mature-miRNA.hsa-miR-345|hsa-mir-345:18-3..39+5	14	100774209	100774241	mature-miRNA	38	566	42	215	16	19	22	242	180	10	257	24	92	60	24	231	35	14	39	267	16	17	63	35	22	39	128	54	3	96	72	164	18	59	55	36	34	113	159	71	17	58	68
hsa-miR-34a-5p	MIMAT0000255	mature-miRNA.hsa-miR-34a|hsa-mir-34a:22-3..43+5	1	9211788	9211820	mature-miRNA	70	102	110	57	86	143	29	145	111	210	51	31	226	83	259	108	164	123	99	157	237	329	230	449	183	140	250	78	100	120	139	84	113	368	198	213	200	257	186	127	273	106	204
hsa-miR-34c-5p	MIMAT0000686	mature-miRNA.hsa-miR-34c-5p|hsa-mir-34c:13-3..35+5	11	111384172	111384205	mature-miRNA	43	505	20	49	19	82	16	44	173	39	409	0	23	85	34	24	23	11	16	436	8	75	82	31	12	15	23	82	4	106	31	266	11	79	106	39	28	40	16	84	32	82	31
hsa-miR-3545-5p	MIMAT0019813	mature-miRNA.hsa-miR-3545-5p|hsa-mir-3545:15-3..36+5	14	104583799	104583831	mature-miRNA	7	25	10	11	11	42	9	34	11	165	11	3	77	1	15	46	184	15	63	24	49	1	8	22	30	17	66	17	52	28	9	21	206	4	9	29	106	49	6	34	9	13	19
hsa-miR-3591-3p	MIMAT0019877	mature-miRNA.hsa-miR-3591-3p|hsa-mir-3591:45-3..66+5	18	56118313	56118345	mature-miRNA	0	0	0	0	0	2	0	1	0	0	1	0	0	0	2	1	0	0	1	1	4	1	2	2	1	0	0	2	1	3	27	110	17	75	82	103	54	41	25	39	30	64	40
hsa-miR-361-3p	MIMAT0004682	mature-miRNA.hsa-miR-361-3p|hsa-mir-361:45-3..67+5	X	85158640	85158673	mature-miRNA	10	66	32	37	15	51	9	38	79	102	20	5	56	12	44	26	34	28	48	71	62	70	95	61	90	33	52	97	100	112	65	60	29	82	62	43	52	59	48	85	72	60	45
hsa-miR-361-5p	MIMAT0000703	mature-miRNA.hsa-miR-361-5p|hsa-mir-361:6-3..27+5	X	85158680	85158712	mature-miRNA	100	722	265	535	58	2532	364	590	234	229	259	88	737	198	2363	591	408	1085	109	389	214	88	367	216	3107	385	344	178	175	401	281	272	116	369	280	87	1399	683	219	95	118	275	353
hsa-miR-3613-5p	MIMAT0017990	mature-miRNA.hsa-miR-3613-5p|hsa-mir-3613:16-3..37+5	13	50570595	50570627	mature-miRNA	3	10	8	4	4	101	7	15	8	21	83	112	21	4	78	11	63	291	20	328	854	237	782	455	1031	527	342	377	192	528	265	85	116	140	199	80	430	260	47	197	68	90	361
hsa-miR-3615	MIMAT0017994	mature-miRNA.hsa-miR-3615|hsa-mir-3615:51-3..71+5	17	72744798	72744829	mature-miRNA	11	9	67	59	10	27	10	24	28	45	2	4	46	19	40	32	23	26	25	17	107	26	50	17	112	59	22	27	36	42	19	19	22	24	26	20	35	39	25	29	13	20	28
hsa-miR-362-5p	MIMAT0000705	mature-miRNA.hsa-miR-362-5p|hsa-mir-362:5-3..28+5	X	49773572	49773606	mature-miRNA	11	41	57	56	8	35	13	15	71	71	12	4	60	11	46	16	39	10	21	27	117	30	40	12	30	38	31	48	45	59	44	11	22	41	33	10	18	40	19	41	29	37	60
hsa-miR-363-3p	MIMAT0000707	mature-miRNA.hsa-miR-363|hsa-mir-363:50-3..71+4	X	133303407	133303438	mature-miRNA	258	288	1416	1626	115	896	292	1197	539	425	228	412	1775	783	728	1591	813	557	208	319	4257	972	2379	244	1805	1432	913	1398	1455	2363	848	582	1292	667	806	240	736	314	948	593	193	612	787
hsa-miR-365a-5p	MIMAT0009199	mature-miRNA.hsa-miR-365*|hsa-mir-365-2:29-3..50+5	17	29902454	29902486	mature-miRNA	19	177	22	54	17	50	25	92	112	128	164	5	30	15	147	12	53	22	17	100	20	22	61	32	54	9	68	50	22	64	29	72	10	43	53	23	56	40	51	31	20	49	50
hsa-miR-3656	MIMAT0018076	mature-miRNA.hsa-miR-3656|hsa-mir-3656:49-3..65+4	11	118889698	118889724	mature-miRNA	2	187	9	28	3	0	0	1	1	3	52	0	62	18	17	6	7	26	2	32	1	4	4	6	16	0	10	1	0	5	4	153	4	21	12	3	29	4	21	1	3	7	14
hsa-miR-365a-3p	MIMAT0000710	mature-miRNA.hsa-miR-365|hsa-mir-365-1:56-3..77+5	16	14403193	14403225	mature-miRNA	11	11	11	17	64	28	6	14	77	92	1	2	40	6	94	26	57	10	6	26	26	21	30	95	55	35	43	39	47	45	28	11	6	18	38	47	22	46	10	28	13	14	38
hsa-miR-365a-3p	MIMAT0000710	mature-miRNA.hsa-miR-365|hsa-mir-365-1:56-3..77+5|alt-1	17	29902493	29902525	mature-miRNA	11	11	11	17	64	28	6	14	77	91	1	2	40	6	94	26	57	10	6	26	26	21	30	95	55	35	43	39	47	45	28	11	6	18	38	47	22	46	10	28	13	14	38
hsa-miR-365a-3p	MIMAT0000710	mature-miRNA.hsa-miR-365|hsa-mir-365-2:68-3..89+5	17	29902493	29902525	mature-miRNA	11	11	11	17	64	28	6	14	77	91	1	2	40	6	94	26	57	10	6	26	26	21	30	95	55	35	43	39	47	45	28	11	6	18	38	47	22	46	10	28	13	14	38
hsa-miR-365a-3p	MIMAT0000710	mature-miRNA.hsa-miR-365|hsa-mir-365-2:68-3..89+5|alt-1	16	14403193	14403225	mature-miRNA	11	11	11	17	64	28	6	14	77	92	1	2	40	6	94	26	57	10	6	26	26	21	30	95	55	35	43	39	47	45	28	11	6	18	38	47	22	46	10	28	13	14	38
hsa-miR-369-3p	MIMAT0000721	mature-miRNA.hsa-miR-369-3p|hsa-mir-369:44-3..64+5	14	101531974	101532005	mature-miRNA	3	6	4	4	0	31	9	49	33	206	16	13	26	3	9	10	19	26	45	100	196	61	113	37	115	92	80	171	125	120	31	33	55	38	96	19	35	62	28	48	151	38	33
hsa-miR-369-5p	MIMAT0001621	mature-miRNA.hsa-miR-369-5p|hsa-mir-369:9-3..30+5	14	101531939	101531971	mature-miRNA	4	4	18	32	3	45	4	55	46	142	4	10	41	20	31	9	27	20	22	16	19	52	43	21	60	19	35	38	39	42	23	6	20	79	67	6	40	32	29	28	68	31	27
hsa-miR-370	MIMAT0000722	mature-miRNA.hsa-miR-370|hsa-mir-370:48-3..69+5	14	101377519	101377551	mature-miRNA	3	44	25	40	6	23	29	100	66	138	22	3	37	22	55	25	15	17	23	66	15	18	23	20	29	11	36	42	24	27	21	37	10	25	51	11	17	46	51	8	45	13	23
hsa-miR-374a-3p	MIMAT0004688	mature-miRNA.hsa-miR-374a*|hsa-mir-374a:42-3..63+5	X	73507124	73507156	mature-miRNA	195	1058	409	257	160	1088	262	774	1029	3128	991	727	664	235	691	344	1406	1125	1437	2215	3828	1530	3218	3489	819	1893	1518	2818	2639	1880	1007	1354	1369	999	2631	1807	1127	1672	836	1862	2756	1012	1689
hsa-miR-374a-5p	MIMAT0000727	mature-miRNA.hsa-miR-374a|hsa-mir-374a:12-3..33+5	X	73507154	73507186	mature-miRNA	300	1359	1088	991	196	1449	523	2149	905	888	533	355	1220	413	1262	466	999	628	502	464	930	414	1268	529	919	1044	2002	480	341	661	472	731	316	1053	1366	628	1211	1751	1428	463	489	392	881
hsa-miR-374b-3p	MIMAT0004956	mature-miRNA.hsa-miR-374b*|hsa-mir-374b:41-3..62+5	X	73438386	73438418	mature-miRNA	4	1	3	0	2	6	1	2	4	7	1	2	3	0	3	0	7	5	22	4	13	3	6	15	14	6	5	7	7	2	25	3	5	8	9	13	9	9	5	8	5	7	34
hsa-miR-374b-5p	MIMAT0004955	mature-miRNA.hsa-miR-374b|hsa-mir-374b:11-3..32+5	X	73438416	73438448	mature-miRNA	477	513	686	870	92	764	399	1864	998	1061	381	438	1547	387	896	491	1131	211	295	449	992	1305	1930	182	569	380	1445	348	391	2283	960	288	416	1465	1165	108	331	404	443	144	311	851	1511
hsa-miR-376a-5p	MIMAT0003386	mature-miRNA.hsa-miR-376a*|hsa-mir-376a-1:7-3..28+5	14	101507121	101507153	mature-miRNA	5	13	5	5	3	22	4	0	26	6	2	7	34	8	23	4	5	8	38	2	5	2	7	9	14	2	3	20	0	0	6	4	1	13	10	4	10	6	14	10	3	7	7
hsa-miR-376c	MIMAT0000720	mature-miRNA.hsa-miR-376c|hsa-mir-376c:43-3..63+3	14	101506065	101506094	mature-miRNA	20	27	12	17	34	49	9	49	19	28	19	7	101	10	66	121	31	15	79	16	6	11	8	38	18	10	51	13	6	12	71	15	24	98	10	14	46	18	48	17	77	38	86
hsa-miR-377-3p	MIMAT0000730	mature-miRNA.hsa-miR-377|hsa-mir-377:45-3..66+3	14	101528427	101528457	mature-miRNA	20	13	7	4	4	16	4	253	19	7	10	4	33	7	38	105	10	10	2	2	7	6	0	16	18	3	167	1	4	3	27	7	7	76	7	5	24	7	119	21	34	21	32
hsa-miR-378a-5p	MIMAT0000731	mature-miRNA.hsa-miR-378*|hsa-mir-378:5-3..26+5	5	149112388	149112420	mature-miRNA	21	59	52	68	21	89	21	160	46	113	23	36	109	35	73	136	157	23	92	94	202	53	141	189	186	76	147	183	150	185	55	58	69	98	156	138	117	140	167	79	68	72	128
hsa-miR-378c	MIMAT0016847	mature-miRNA.hsa-miR-378c|hsa-mir-378c:11-3..35+5	10	132760891	132760926	mature-miRNA	150	989	394	466	169	855	107	1743	588	1250	398	364	1010	238	580	563	864	222	806	781	858	309	719	808	615	374	662	879	669	744	357	300	357	485	815	595	494	616	597	478	458	367	562
hsa-miR-378d	MIMAT0018926	mature-miRNA.hsa-miR-378d|hsa-mir-378d-1:31-3..50+4	4	5925001	5925030	mature-miRNA	8	65	21	31	15	58	7	110	31	72	27	38	49	11	30	32	37	9	2	37	44	18	29	39	42	18	39	50	34	45	27	22	20	33	38	33	27	42	41	28	24	25	39
hsa-miR-378d	MIMAT0018926	mature-miRNA.hsa-miR-378d|hsa-mir-378d-2:22-3..41+5	8	94928301	94928331	mature-miRNA	6	67	21	28	13	52	5	91	26	61	25	19	54	10	35	32	39	9	62	39	41	13	31	41	44	20	29	46	29	36	21	22	19	31	38	33	28	39	40	26	26	24	27
hsa-miR-378a-3p	MIMAT0000732	mature-miRNA.hsa-miR-378|hsa-mir-378:43-3..63+3	5	149112426	149112455	mature-miRNA	4555	27396	10320	16830	5829	43618	3038	44476	18617	56552	14087	9001	21760	5903	15400	13418	22672	7649	18483	29748	23887	10230	20297	24654	30477	10377	19504	39361	23222	26202	10738	14002	11130	13616	24284	16519	15905	16261	17740	13691	12643	15293	16087
hsa-miR-378a-3p	MIMAT0000732	mature-miRNA.hsa-miR-378|hsa-mir-378:43-3..63+3|alt-1	3	32027796	32027825	mature-miRNA	4546	27150	10317	16814	5821	43630	3038	44473	18586	56555	13982	9002	21758	5894	15394	13416	22670	7647	18480	29540	23883	10217	20291	24643	30483	10375	19502	39335	23221	26194	10729	13918	11130	13606	24278	16510	15908	16266	17737	13685	12640	15284	16075
hsa-miR-379-5p	MIMAT0000733	mature-miRNA.hsa-miR-379|hsa-mir-379:6-3..26+5	14	101488404	101488435	mature-miRNA	131	725	340	458	101	887	270	2320	1094	2391	345	201	575	249	421	262	445	365	258	1450	527	524	641	558	788	398	1272	960	613	656	353	747	392	629	1287	301	405	860	778	490	1136	330	305
hsa-miR-381	MIMAT0000736	mature-miRNA.hsa-miR-381|hsa-mir-381:49-3..70+5	14	101512301	101512333	mature-miRNA	23	272	73	143	30	264	41	332	126	191	103	40	185	59	128	89	102	89	36	327	92	100	141	187	181	84	172	171	85	99	73	144	78	90	181	61	158	184	186	69	217	128	73
hsa-miR-382-5p	MIMAT0000737	mature-miRNA.hsa-miR-382|hsa-mir-382:11-3..32+5	14	101520649	101520681	mature-miRNA	8	6	26	54	11	45	32	303	109	381	8	15	101	24	31	59	45	16	42	1	57	49	77	67	25	80	111	41	40	43	7	4	23	75	132	30	10	95	61	34	92	19	11
hsa-miR-383	MIMAT0000738	mature-miRNA.hsa-miR-383|hsa-mir-383:7-3..28+5	8	14710986	14711018	mature-miRNA	2	21	3	13	1	17	5	10	6	6	2	0	24	12	10	6	24	7	7	3	9	12	31	13	14	6	9	19	73	5	5	0	45	21	20	5	8	17	0	38	2	9	12
hsa-miR-3912	MIMAT0018186	mature-miRNA.hsa-miR-3912|hsa-mir-3912:63-3..83+5	5	170813676	170813707	mature-miRNA	3	0	14	14	7	15	7	27	26	31	1	4	21	13	14	10	15	7	13	4	23	13	10	19	17	8	10	14	18	19	9	4	15	8	13	10	17	12	9	8	13	8	12
hsa-miR-3928	MIMAT0018205	mature-miRNA.hsa-miR-3928|hsa-mir-3928:37-3..58+0	22	31556047	31556074	mature-miRNA	5	28	8	11	3	12	0	33	21	43	16	1	16	8	10	9	4	2	9	25	9	11	15	15	18	9	8	9	10	13	8	12	7	7	19	10	4	7	9	8	9	5	7
hsa-miR-409-3p	MIMAT0001639	mature-miRNA.hsa-miR-409-3p|hsa-mir-409:47-3..68+5	14	101531679	101531711	mature-miRNA	7	46	11	21	4	25	17	112	66	249	22	7	39	8	48	13	17	24	31	61	40	26	34	35	55	30	47	43	51	8	19	33	7	53	71	15	13	53	43	22	78	1	20
hsa-miR-411-5p	MIMAT0003329	mature-miRNA.hsa-miR-411|hsa-mir-411:16-3..36+5	14	101489673	101489704	mature-miRNA	18	180	24	136	5	413	34	207	101	125	67	20	87	66	222	59	63	74	22	168	31	47	64	18	258	39	117	87	42	79	84	88	40	126	150	16	220	106	141	62	121	82	50
hsa-miR-421	MIMAT0003339	mature-miRNA.hsa-miR-421|hsa-mir-421:48-3..70+5	X	73438221	73438254	mature-miRNA	5	26	12	5	8	24	21	17	23	12	17	1	25	5	36	8	25	17	10	17	17	16	9	9	9	11	10	14	14	39	81	50	22	113	39	74	38	65	31	94	67	61	99
hsa-miR-423-3p	MIMAT0001340	mature-miRNA.hsa-miR-423-3p|hsa-mir-423:53-3..75+5	17	28444145	28444178	mature-miRNA	331	561	432	1461	297	858	309	394	1689	868	361	90	1159	884	1339	709	372	406	390	367	354	307	817	523	841	508	396	677	438	500	608	263	182	344	636	332	400	716	252	417	326	290	868
hsa-miR-423-5p	MIMAT0004748	mature-miRNA.hsa-miR-423-5p|hsa-mir-423:17-3..39+5	17	28444109	28444142	mature-miRNA	109	117	434	259	4705	3462	167	239	665	330	476	89	545	402	5135	394	329	774	438	336	228	105	292	18723	3332	190	123	311	238	1004	346	541	158	331	288	10596	1378	356	179	567	163	271	351
hsa-miR-424-3p	MIMAT0004749	mature-miRNA.hsa-miR-424*|hsa-mir-424:48-3..68+5	X	133680668	133680699	mature-miRNA	0	3	3	96	5	7	2	7	9	10	8	1	11	56	11	2	9	3	15	7	7	9	57	7	5	5	6	5	5	6	14	10	3	9	58	5	4	9	11	6	6	8	19
hsa-miR-424-5p	MIMAT0001341	mature-miRNA.hsa-miR-424|hsa-mir-424:11-3..32+5	X	133680704	133680736	mature-miRNA	190	44	280	87	217	286	82	1101	208	234	67	187	993	35	546	1544	843	178	115	93	404	75	71	340	201	104	300	89	67	75	1096	191	329	418	130	530	693	359	517	640	535	512	1546
hsa-miR-425-3p	MIMAT0001343	mature-miRNA.hsa-miR-425*|hsa-mir-425:55-3..76+5	3	49057586	49057618	mature-miRNA	11	37	37	102	8	38	3	25	46	34	15	17	59	57	89	42	32	34	56	32	70	99	138	32	102	46	27	73	66	252	40	24	19	62	89	30	69	58	26	57	38	89	42
hsa-miR-425-5p	MIMAT0003393	mature-miRNA.hsa-miR-425|hsa-mir-425:14-3..36+5	3	49057626	49057659	mature-miRNA	604	1441	2694	1309	545	1293	771	690	1031	615	399	283	5866	853	2463	1932	2367	737	113	1811	3109	473	1188	974	3173	2221	624	929	888	2000	1374	1352	629	587	487	924	1181	1320	588	312	310	565	1543
hsa-miR-432-5p	MIMAT0002814	mature-miRNA.hsa-miR-432|hsa-mir-432:14-3..36+5	14	101350829	101350862	mature-miRNA	5	23	19	19	4	35	42	56	33	276	15	9	39	7	22	7	11	10	0	32	35	30	17	16	42	43	27	37	60	29	18	16	22	34	45	9	20	76	15	17	100	30	9
hsa-miR-4421	MIMAT0018934	mature-miRNA.hsa-miR-4421|hsa-mir-4421:43-3..64+5	1	51525547	51525579	mature-miRNA	5	25	9	26	1	11	2	14	16	38	15	3	16	2	4	5	28	3	8	16	17	7	21	4	13	10	4	24	23	9	3	20	4	5	9	6	10	13	6	10	5	5	5
hsa-miR-450a-5p	MIMAT0001545	mature-miRNA.hsa-miR-450a|hsa-mir-450a-1:18-3..39+5	X	133674417	133674449	mature-miRNA	1	4	3	29	1	16	10	20	42	41	7	8	15	11	23	26	14	4	42	12	17	99	159	9	21	16	22	72	13	194	17	12	2	103	71	6	20	39	13	38	11	105	37
hsa-miR-450a-5p	MIMAT0001545	mature-miRNA.hsa-miR-450a|hsa-mir-450a-2:23-3..44+5	X	133674588	133674620	mature-miRNA	1	4	3	29	1	16	10	20	42	41	7	8	15	11	23	26	14	4	42	12	17	99	160	9	21	16	22	72	13	195	17	12	2	103	71	6	20	39	13	38	11	105	37
hsa-miR-450b-5p	MIMAT0004909	mature-miRNA.hsa-miR-450b-5p|hsa-mir-450b:11-3..32+5	X	133674255	133674287	mature-miRNA	8	31	6	31	2	27	16	60	27	111	50	18	9	7	41	33	33	33	36	163	76	18	112	48	66	54	144	53	43	116	41	115	14	28	50	25	52	82	63	27	53	59	84
hsa-miR-4510	MIMAT0019047	mature-miRNA.hsa-miR-4510|hsa-mir-4510:8-3..29+5	15	36219060	36219092	mature-miRNA	17	200	30	51	25	96	24	189	71	205	199	155	8	4	65	6	159	31	0	115	147	135	169	271	93	98	214	66	237	228	74	72	106	224	183	84	147	151	35	148	131	197	73
hsa-miR-4516	MIMAT0019053	mature-miRNA.hsa-miR-4516|hsa-mir-4516:2-1..18+5	16	2183119	2183144	mature-miRNA	2	74	5	8	5	1	0	8	9	2	33	0	3	4	6	4	5	11	16	22	5	1	11	8	12	6	3	4	4	13	11	40	15	18	20	32	38	6	25	30	11	21	7
hsa-miR-451a	MIMAT0001631	mature-miRNA.hsa-miR-451|hsa-mir-451:17-3..38+5	17	27188415	27188447	mature-miRNA	62334	18740	264396	112388	23849	58902	61818	51583	81231	22403	8144	27389	140447	63667	105164	81945	65907	41748	8532	19416	323096	97774	81448	11650	226921	366213	22467	128197	172826	235874	129526	61261	125556	56209	22757	20265	65225	58063	29359	58789	9336	47865	118165
hsa-miR-452-5p	MIMAT0001635	mature-miRNA.hsa-miR-452|hsa-mir-452:14-3..35+5	X	151128144	151128176	mature-miRNA	1703	15937	2781	8629	2190	7231	2044	7550	15198	14122	12386	1056	5989	5007	8746	3085	6868	3494	4948	25173	4981	7242	16229	8566	6926	3772	10537	5916	9589	18657	3452	13393	2224	8781	16211	6499	6122	6122	6989	8067	5575	7186	4176
hsa-miR-454-3p	MIMAT0003885	mature-miRNA.hsa-miR-454|hsa-mir-454:64-3..86+5	17	57215142	57215175	mature-miRNA	57	22	508	60	20	121	48	386	58	82	15	109	642	46	405	393	288	131	81	6	681	42	42	24	308	106	331	52	101	237	116	27	234	92	23	8	186	48	223	35	35	60	132
hsa-miR-455-3p	MIMAT0004784	mature-miRNA.hsa-miR-455-3p|hsa-mir-455:54-3..74+5	9	116971763	116971794	mature-miRNA	18	20	20	12	26	95	3	11	22	14	10	18	50	16	143	13	36	302	16	8	3	13	5	46	1209	10	5	13	11	9	66	12	5	113	8	25	748	16	22	12	27	43	70
hsa-miR-455-5p	MIMAT0003150	mature-miRNA.hsa-miR-455-5p|hsa-mir-455:16-3..37+5	9	116971725	116971757	mature-miRNA	5	100	33	26	4	53	5	59	33	44	26	19	98	26	20	28	49	15	52	54	37	22	60	29	31	19	27	32	40	26	16	28	39	40	49	16	43	26	28	28	77	35	16
hsa-miR-4634	MIMAT0019691	mature-miRNA.hsa-miR-4634|hsa-mir-4634:10-3..28+5	5	174178742	174178771	mature-miRNA	29	27	47	17	10	3	10	41	75	13	4	3	74	7	39	17	22	381	47	8	67	159	13	16	110	1	30	21	23	63	424	390	562	784	491	773	769	136	504	313	675	538	443
hsa-miR-4732-5p	MIMAT0019855	mature-miRNA.hsa-miR-4732-5p|hsa-mir-4732:9-3..31+5	17	27188712	27188745	mature-miRNA	9	14	105	95	2	43	9	37	5	5	3	6	14	19	25	25	8	38	0	0	119	13	122	0	167	66	22	5	59	41	14	9	36	8	37	0	38	14	28	1	3	12	10
hsa-miR-4792	MIMAT0019964	mature-miRNA.hsa-miR-4792|hsa-mir-4792:7-3..24+5	3	24562897	24562925	mature-miRNA	0	4	2	2	1	0	0	8	2	7	0	0	1	0	1	0	0	1	1217	1	0	1	0	0	0	0	1	0	0	4	1	0	7	6	15	3	15	1	5	0	3	21	1
hsa-miR-483-5p	MIMAT0004761	mature-miRNA.hsa-miR-483-5p|hsa-mir-483:8-3..29+5	11	2155405	2155437	mature-miRNA	2	27	15	10	4	34	14	17	101	229	43	14	38	4	19	3	35	9	10	15	9	7	11	14	12	9	7	8	23	38	81	19	9	14	10	16	24	40	12	60	40	18	32
hsa-miR-484	MIMAT0002174	mature-miRNA.hsa-miR-484|hsa-mir-484:8-3..29+5	16	15737154	15737186	mature-miRNA	19	60	199	87	24	123	74	71	31	14	22	25	245	67	255	129	116	57	9	47	128	41	68	44	196	366	53	31	28	380	75	60	53	35	24	28	84	227	61	24	8	127	54
hsa-miR-486-3p	MIMAT0004762	mature-miRNA.hsa-miR-486-3p|hsa-mir-486:46-3..66+2	8	41517958	41517986	mature-miRNA	514	1330	3545	5761	317	2311	491	1663	1125	994	422	131	3636	2191	3518	3872	1010	2012	331	1415	4553	1590	4011	281	6449	3981	1175	1617	2158	9411	1391	4457	1170	944	984	426	1282	589	1760	725	172	1451	1716
hsa-miR-486-5p	MIMAT0002177	mature-miRNA.hsa-miR-486-5p|hsa-mir-486:4-3..25+5	8	41517996	41518028	mature-miRNA	510	1333	3562	5783	322	2321	492	1662	1124	1006	423	130	3642	2205	3525	3881	1014	2028	332	1414	4574	1592	4030	278	6472	3992	1174	1620	2160	9399	1395	4469	1168	945	992	425	1283	592	1762	723	173	1445	1701
hsa-miR-487b	MIMAT0003180	mature-miRNA.hsa-miR-487b|hsa-mir-487b:51-3..72+5	14	101512838	101512870	mature-miRNA	3	2	6	15	2	15	16	32	51	53	2	4	46	16	19	16	25	5	8	9	24	11	10	10	23	19	14	12	13	14	23	5	4	14	15	5	9	24	11	7	22	6	16
hsa-miR-489	MIMAT0002805	mature-miRNA.hsa-miR-489|hsa-mir-489:52-3..73+5	7	93113253	93113285	mature-miRNA	3	117	0	8	63	3	5	4	22	1	76	0	3	10	12	6	7	2	13	45	0	0	7	118	1	3	10	5	1	1	7	44	2	11	13	101	3	11	2	12	4	4	17
hsa-miR-491-5p	MIMAT0002807	mature-miRNA.hsa-miR-491-5p|hsa-mir-491:16-3..37+5	9	20716115	20716147	mature-miRNA	7	10	8	14	5	14	5	4	25	7	6	6	16	6	26	9	9	18	11	15	1	4	9	2	31	4	5	10	1	7	4	4	1	15	9	3	31	6	6	12	2	8	8
hsa-miR-493-5p	MIMAT0002813	mature-miRNA.hsa-miR-493*|hsa-mir-493:16-3..37+5	14	101335408	101335440	mature-miRNA	0	4	0	2	1	0	2	0	1	3	14	4	3	1	5	0	0	2	1	27	18	6	9	19	18	9	8	4	11	17	10	14	3	4	6	2	2	18	6	2	7	7	6
hsa-miR-494	MIMAT0002816	mature-miRNA.hsa-miR-494|hsa-mir-494:48-3..69+5	14	101496014	101496046	mature-miRNA	18	9	13	13	231	180	21	19	34	6	26	11	192	6	329	14	73	24	103	15	12	4	8	2423	63	7	11	6	3	1	50	14	5	62	16	927	34	33	14	10	24	17	39
hsa-miR-497-5p	MIMAT0002820	mature-miRNA.hsa-miR-497|hsa-mir-497:24-3..44+5	17	6921292	6921323	mature-miRNA	340	397	386	321	89	382	139	2177	327	284	162	194	1003	146	346	1395	373	123	474	423	403	593	273	212	324	183	1708	237	179	195	498	419	209	901	283	151	349	519	1539	269	211	216	842
hsa-miR-500a-3p	MIMAT0002871	mature-miRNA.hsa-miR-500a*|hsa-mir-500a:52-3..73+5	X	49773086	49773118	mature-miRNA	7	22	9	18	4	21	10	48	17	23	13	3	19	7	31	24	11	8	11	19	15	9	18	19	20	23	34	11	14	23	10	14	6	16	16	12	16	29	28	16	15	11	14
hsa-miR-501-3p	MIMAT0004774	mature-miRNA.hsa-miR-501-3p|hsa-mir-501:51-3..72+5	X	49774376	49774408	mature-miRNA	11	28	18	34	15	25	31	36	58	41	16	7	41	18	55	33	20	39	16	27	27	19	27	28	26	38	19	15	35	55	22	11	9	26	27	16	29	28	23	16	21	19	30
hsa-miR-501-3p	MIMAT0004774	mature-miRNA.hsa-miR-501-3p|hsa-mir-501:51-3..72+5|alt-1	X	49773085	49773117	mature-miRNA	7	22	9	18	4	21	10	48	17	23	13	3	19	7	31	24	11	8	11	19	15	9	18	19	20	23	34	11	14	23	10	14	6	16	16	12	16	29	28	16	15	11	14
hsa-miR-501-5p	MIMAT0002872	mature-miRNA.hsa-miR-501-5p|hsa-mir-501:14-3..35+5	X	49774339	49774371	mature-miRNA	2	1	8	7	1	2	3	2	17	6	0	0	29	4	22	5	10	6	6	4	19	5	10	5	14	10	7	13	6	9	7	2	6	7	7	3	9	6	7	12	2	4	7
hsa-miR-502-3p	MIMAT0004775	mature-miRNA.hsa-miR-502-3p|hsa-mir-502:52-3..73+5	X	49779253	49779285	mature-miRNA	9	25	14	18	9	25	14	86	19	10	4	4	22	5	42	41	14	6	7	9	11	3	16	12	22	27	73	7	10	22	12	10	5	18	11	14	24	31	48	22	16	10	30
hsa-miR-502-3p	MIMAT0004775	mature-miRNA.hsa-miR-502-3p|hsa-mir-502:52-3..73+5|alt-1	X	49773085	49773117	mature-miRNA	7	22	9	18	4	21	10	48	17	23	13	3	19	7	31	24	11	8	11	19	15	9	18	19	20	23	34	11	14	23	10	14	6	16	16	12	16	29	28	16	15	11	14
hsa-miR-503	MIMAT0002874	mature-miRNA.hsa-miR-503|hsa-mir-503:6-3..28+5	X	133680395	133680428	mature-miRNA	2	8	4	28	2	25	17	9	14	24	17	0	15	48	36	8	12	9	2	19	5	23	83	18	7	32	8	4	8	42	26	31	4	19	37	19	15	29	3	5	16	30	10
hsa-miR-504	MIMAT0002875	mature-miRNA.hsa-miR-504|hsa-mir-504:13-3..34+5	X	137749915	137749947	mature-miRNA	6	49	12	6	4	3	3	18	12	11	8	0	10	2	8	13	14	3	9	18	17	8	23	9	6	11	16	18	6	23	8	19	7	7	13	17	9	20	16	10	8	6	19
hsa-miR-505-5p	MIMAT0004776	mature-miRNA.hsa-miR-505*|hsa-mir-505:15-3..36+5	X	139006349	139006381	mature-miRNA	7	105	5	24	1	13	3	7	56	6	113	1	4	6	19	6	5	2	5	82	1	7	10	12	14	3	8	10	1	15	8	56	1	4	10	2	5	1	4	10	2	8	4
hsa-miR-505-3p	MIMAT0002876	mature-miRNA.hsa-miR-505|hsa-mir-505:51-3..72+5	X	139006313	139006345	mature-miRNA	12	51	27	37	9	71	6	57	46	33	24	17	78	10	54	27	33	53	30	54	39	28	59	59	129	70	38	77	13	56	47	45	25	36	58	33	73	96	37	68	24	17	60
hsa-miR-511	MIMAT0002808	mature-miRNA.hsa-miR-511|hsa-mir-511-1:16-3..36+5	10	17887118	17887149	mature-miRNA	3	44	4	9	1	4	7	20	35	12	12	4	19	13	11	3	5	9	7	31	5	5	14	10	10	8	19	7	1	8	9	12	6	12	15	11	9	16	11	12	7	4	11
hsa-miR-511	MIMAT0002808	mature-miRNA.hsa-miR-511|hsa-mir-511-1:16-3..36+5|alt-1	10	18134047	18134078	mature-miRNA	3	44	4	9	1	4	7	20	35	12	12	4	19	13	11	3	5	9	7	31	5	5	14	10	10	8	19	7	1	8	9	12	6	12	15	11	9	16	11	12	7	4	11
hsa-miR-516b-5p	MIMAT0002859	mature-miRNA.hsa-miR-516b|hsa-mir-516b-1:16-3..37+5	19	54240110	54240142	mature-miRNA	3	0	9	1	2	0	13	4	23	3	3	6	3	2	10	0	6	0	3	1	2	0	6	5	6	9	5	3	0	0	8	1	1	1	0	4	7	47	2	1	1	4	6
hsa-miR-516b-5p	MIMAT0002859	mature-miRNA.hsa-miR-516b|hsa-mir-516b-2:16-3..37+5|alt-1	19	54240110	54240142	mature-miRNA	3	0	9	1	2	0	13	4	23	3	3	6	3	2	10	0	6	0	3	1	2	0	6	5	6	9	5	3	0	0	8	1	1	1	0	4	7	47	2	1	1	4	6
hsa-miR-519a-5p	MIMAT0005452	mature-miRNA.hsa-miR-519a*|hsa-mir-519a-1:15-3..36+5	19	54255661	54255693	mature-miRNA	7	1	3	1	0	0	12	26	5	0	1	4	2	2	4	9	1	1	5	0	1	1	8	1	12	0	57	0	0	4	36	0	0	0	1	0	9	41	19	2	1	5	22
hsa-miR-519c-3p	MIMAT0002832	mature-miRNA.hsa-miR-519c-3p|hsa-mir-519c:54-3..75+5	19	54189772	54189804	mature-miRNA	2	0	74	4	0	0	4	27	19	42	0	27	64	4	14	23	135	1	5	0	33	0	21	2	6	1	86	3	5	1	2	0	12	0	0	3	4	9	39	1	14	0	1
hsa-miR-532-3p	MIMAT0004780	mature-miRNA.hsa-miR-532-3p|hsa-mir-532:57-3..78+5	X	49767806	49767838	mature-miRNA	19	15	32	25	10	14	7	31	15	17	0	2	56	14	25	20	23	7	22	9	38	27	24	27	32	12	17	8	4	44	53	18	27	62	53	29	24	29	22	42	47	35	60
hsa-miR-532-5p	MIMAT0002888	mature-miRNA.hsa-miR-532-5p|hsa-mir-532:20-3..41+5	X	49767769	49767801	mature-miRNA	47	251	203	158	27	193	65	242	285	358	94	51	426	75	215	151	252	136	182	281	543	188	423	161	252	179	168	233	338	383	149	183	168	182	242	97	156	179	125	183	243	127	175
hsa-miR-539-5p	MIMAT0003163	mature-miRNA.hsa-miR-539|hsa-mir-539:9-3..30+5	14	101513662	101513694	mature-miRNA	4	18	3	6	1	16	0	7	35	34	36	1	9	2	6	2	6	14	12	34	5	21	4	1	39	0	5	22	3	7	7	29	1	38	10	3	12	3	1	10	6	10	9
hsa-miR-542-3p	MIMAT0003389	mature-miRNA.hsa-miR-542-3p|hsa-mir-542:53-3..74+5	X	133675388	133675420	mature-miRNA	46	186	47	91	59	132	46	234	149	484	222	68	138	82	227	92	154	92	295	476	194	303	278	373	126	143	236	233	205	514	158	271	44	123	143	182	175	203	143	144	231	258	198
hsa-miR-542-5p	MIMAT0003340	mature-miRNA.hsa-miR-542-5p|hsa-mir-542:16-3..38+5	X	133675424	133675457	mature-miRNA	5	1	8	33	4	3	10	9	37	45	4	6	24	26	26	4	15	3	24	4	8	15	63	15	7	9	5	11	15	25	13	2	2	15	33	10	19	31	15	23	32	32	23
hsa-miR-545-5p	MIMAT0004785	mature-miRNA.hsa-miR-545*|hsa-mir-545:25-3..46+5	X	73506993	73507025	mature-miRNA	4	6	13	7	2	7	14	4	48	99	3	7	34	11	23	7	21	7	9	2	19	10	16	7	3	32	3	57	69	60	21	4	7	20	16	6	10	47	4	73	71	31	39
hsa-miR-545-3p	MIMAT0003165	mature-miRNA.hsa-miR-545|hsa-mir-545:63-3..84+5	X	73506955	73506987	mature-miRNA	6	1	49	6	1	1	11	14	7	0	2	9	18	4	1	24	12	6	8	2	2	22	11	1	3	14	1	3	2	4	17	4	9	14	5	22	17	26	10	29	25	11	34
hsa-miR-551b-3p	MIMAT0003233	mature-miRNA.hsa-miR-551b|hsa-mir-551b:61-3..81+5	3	168269698	168269729	mature-miRNA	11	73	48	8	15	25	5	12	25	2	57	43	276	0	13	6	278	4	6	22	21	29	5	26	17	1	3	5	0	7	12	14	16	16	7	11	31	7	8	12	3	12	19
hsa-miR-574-3p	MIMAT0003239	mature-miRNA.hsa-miR-574-3p|hsa-mir-574:61-3..82+5	4	38869709	38869741	mature-miRNA	23	83	36	51	14	77	27	82	49	39	24	2	90	27	74	61	46	55	31	63	31	40	47	69	121	32	58	36	24	50	99	80	40	171	68	124	116	127	104	158	144	73	148
hsa-miR-576-3p	MIMAT0004796	mature-miRNA.hsa-miR-576-3p|hsa-mir-576:55-3..76+5	4	110409904	110409936	mature-miRNA	6	38	12	24	1	15	4	15	9	5	26	7	19	4	6	9	8	3	4	38	17	11	14	4	9	12	17	4	11	68	2	27	7	11	5	5	9	9	10	4	3	12	7
hsa-miR-576-5p	MIMAT0003241	mature-miRNA.hsa-miR-576-5p|hsa-mir-576:16-3..37+5	4	110409865	110409897	mature-miRNA	1	4	4	2	0	5	2	4	0	3	0	4	1	2	8	2	2	15	0	1	23	11	7	6	80	11	13	6	6	28	11	6	5	17	1	7	23	1	7	6	2	9	14
hsa-miR-582-3p	MIMAT0004797	mature-miRNA.hsa-miR-582-3p|hsa-mir-582:53-3..74+5	5	58999450	58999482	mature-miRNA	3	16	5	19	2	13	3	11	8	16	4	1	16	7	3	3	12	6	11	11	28	9	24	15	15	2	7	7	13	17	7	7	5	2	18	11	10	15	10	10	9	4	4
hsa-miR-582-5p	MIMAT0003247	mature-miRNA.hsa-miR-582-5p|hsa-mir-582:16-3..38+5	5	58999486	58999519	mature-miRNA	9	6	2	5	0	10	9	8	2	2	6	3	10	4	12	10	10	5	2	18	6	8	3	3	12	31	10	7	3	10	15	5	3	7	4	2	9	50	4	4	1	5	19
hsa-miR-584-5p	MIMAT0003249	mature-miRNA.hsa-miR-584|hsa-mir-584:16-3..37+5	5	148441930	148441962	mature-miRNA	11	47	44	75	9	64	9	74	26	125	23	12	79	16	90	60	42	44	19	47	183	59	71	45	123	81	70	93	144	178	33	42	44	25	43	26	37	23	45	24	43	50	54
hsa-miR-585	MIMAT0003250	mature-miRNA.hsa-miR-585|hsa-mir-585:61-3..79+5	5	168690614	168690643	mature-miRNA	10	115	33	49	32	23	26	78	38	100	19	9	216	11	77	42	73	8	10	211	31	51	53	22	45	21	86	29	31	75	47	62	49	101	42	57	64	23	42	21	191	15	20
hsa-miR-589-5p	MIMAT0004799	mature-miRNA.hsa-miR-589|hsa-mir-589:24-3..45+5	7	5535498	5535530	mature-miRNA	2	38	20	29	11	26	3	27	25	40	32	11	48	10	28	20	34	22	13	44	50	9	43	63	44	27	30	25	24	63	11	25	19	12	39	60	22	25	10	15	23	22	14
hsa-miR-590-3p	MIMAT0004801	mature-miRNA.hsa-miR-590-3p|hsa-mir-590:56-3..76+5	7	73605579	73605610	mature-miRNA	74	197	149	30	13	213	23	86	135	55	89	73	251	10	179	86	211	43	20	39	159	63	29	24	65	36	56	46	24	154	101	52	50	43	12	19	62	30	17	32	24	35	157
hsa-miR-590-5p	MIMAT0003258	mature-miRNA.hsa-miR-590-5p|hsa-mir-590:16-3..37+5	7	73605539	73605571	mature-miRNA	25	158	226	8	35	47	1	7	29	6	125	63	202	7	33	18	153	27	20	44	118	16	6	72	17	7	13	5	1	18	35	30	63	37	8	45	44	10	17	21	18	21	63
hsa-miR-598	MIMAT0003266	mature-miRNA.hsa-miR-598|hsa-mir-598:61-3..82+5	8	10892725	10892757	mature-miRNA	3	49	46	41	28	75	12	105	28	163	14	28	91	16	40	86	52	26	41	57	191	60	66	112	95	70	153	148	145	198	7	25	75	19	80	46	51	56	61	36	77	101	31
hsa-miR-615-3p	MIMAT0003283	mature-miRNA.hsa-miR-615-3p|hsa-mir-615:61-3..82+5	12	54427790	54427822	mature-miRNA	10	7	43	27	6	21	34	13	5	6	7	6	126	18	48	13	32	16	4	5	18	2	40	10	40	53	3	3	3	14	25	3	14	28	24	19	24	69	14	14	14	17	27
hsa-miR-627	MIMAT0003296	mature-miRNA.hsa-miR-627|hsa-mir-627:16-3..37+5	15	42491822	42491854	mature-miRNA	8	83	18	36	23	68	5	41	41	15	31	6	9	5	48	38	11	33	6	32	11	5	20	28	60	6	32	32	4	42	15	32	4	11	11	25	35	10	18	11	2	49	16
hsa-miR-628-3p	MIMAT0003297	mature-miRNA.hsa-miR-628-3p|hsa-mir-628:61-3..81+5	15	55665146	55665177	mature-miRNA	14	8	67	49	7	86	60	38	26	34	7	21	225	37	76	20	99	57	20	5	171	27	83	12	107	132	23	22	32	51	35	15	63	69	104	11	95	227	35	33	22	44	59
hsa-miR-628-5p	MIMAT0004809	mature-miRNA.hsa-miR-628-5p|hsa-mir-628:23-3..44+5	15	55665183	55665215	mature-miRNA	77	212	102	181	181	158	212	451	402	265	182	42	98	74	122	91	120	27	82	155	87	36	91	485	59	444	331	102	57	79	110	118	36	93	118	391	71	670	143	73	85	36	143
hsa-miR-629-5p	MIMAT0004810	mature-miRNA.hsa-miR-629|hsa-mir-629:22-3..42+5	15	70371760	70371791	mature-miRNA	20	97	112	174	23	129	11	171	79	282	51	42	195	46	137	108	130	82	48	122	220	94	237	139	175	100	123	111	256	403	65	83	71	92	146	66	70	61	76	105	133	95	61
hsa-miR-651	MIMAT0003321	mature-miRNA.hsa-miR-651|hsa-mir-651:16-3..37+5	X	8095017	8095049	mature-miRNA	1	3	3	0	2	8	3	2	0	7	4	22	10	1	1	1	6	4	5	6	72	6	19	6	13	36	6	14	16	47	7	7	17	9	16	6	10	18	2	5	11	8	8
hsa-miR-652-3p	MIMAT0003322	mature-miRNA.hsa-miR-652|hsa-mir-652:61-3..81+5	X	109298613	109298644	mature-miRNA	295	1278	1284	1148	181	2908	339	1536	1481	1505	752	368	3351	597	2390	1560	1268	1044	899	1460	1833	715	1447	404	4661	1021	961	1465	1958	2181	755	1021	713	661	942	329	2471	1252	602	755	650	662	774
hsa-miR-653	MIMAT0003328	mature-miRNA.hsa-miR-653|hsa-mir-653:13-3..33+5	7	93112129	93112160	mature-miRNA	4	18	9	14	5	28	11	36	31	31	15	7	26	13	33	7	18	13	9	35	18	6	28	53	12	19	39	8	7	19	7	42	16	11	43	33	10	36	8	7	17	7	16
hsa-miR-654-3p	MIMAT0004814	mature-miRNA.hsa-miR-654-3p|hsa-mir-654:51-3..72+5	14	101506602	101506634	mature-miRNA	3	31	5	11	3	35	11	76	11	34	8	5	24	8	30	14	13	25	9	24	17	6	3	12	59	14	39	8	10	13	19	20	8	19	13	4	32	26	23	9	21	5	9
hsa-miR-660-5p	MIMAT0003338	mature-miRNA.hsa-miR-660|hsa-mir-660:16-3..37+5	X	49777860	49777892	mature-miRNA	24	34	102	39	6	83	25	53	77	41	2	20	207	23	80	48	83	50	17	47	240	43	94	59	87	64	64	59	62	108	62	40	77	83	49	23	119	110	74	60	69	45	95
hsa-miR-664-5p	MIMAT0005948	mature-miRNA.hsa-miR-664*|hsa-mir-664:11-3..34+5	1	220373922	220373956	mature-miRNA	11	176	27	86	27	38	18	148	163	137	125	15	35	30	56	38	51	31	56	107	22	37	137	96	119	28	95	86	71	140	46	101	9	59	130	58	60	43	49	89	50	72	59
hsa-miR-664-3p	MIMAT0005949	mature-miRNA.hsa-miR-664|hsa-mir-664:49-3..71+5	1	220373885	220373918	mature-miRNA	9	9	7	37	19	29	4	13	21	41	1	4	45	31	67	8	51	12	18	8	24	19	30	33	55	26	34	15	30	54	42	8	6	47	37	29	20	21	10	5	10	23	38
hsa-miR-671-5p	MIMAT0003880	mature-miRNA.hsa-miR-671-5p|hsa-mir-671:29-3..51+5	7	150935531	150935564	mature-miRNA	41	44	27	29	12	30	20	37	70	37	30	12	70	30	75	48	22	25	22	17	12	13	45	11	27	14	42	17	13	12	29	16	11	13	34	5	28	42	21	21	9	12	17
hsa-miR-675-3p	MIMAT0006790	mature-miRNA.hsa-miR-675*|hsa-mir-675:45-3..64+5	11	2017992	2018022	mature-miRNA	7	14	12	73	20	34	7	62	16	16	3	3	24	24	51	73	5	22	2	12	7	8	19	111	70	15	36	6	9	16	17	8	6	8	18	34	69	27	27	3	5	7	33
hsa-miR-708-3p	MIMAT0004927	mature-miRNA.hsa-miR-708*|hsa-mir-708:57-3..78+5	11	79113070	79113102	mature-miRNA	16	76	43	13	19	29	15	64	56	51	22	34	86	23	33	20	77	10	83	63	52	23	38	80	6	16	21	36	28	25	13	34	20	27	53	48	39	46	25	25	61	26	53
hsa-miR-708-5p	MIMAT0004926	mature-miRNA.hsa-miR-708|hsa-mir-708:11-3..33+5	11	79113115	79113148	mature-miRNA	649	401	2842	228	166	2116	799	584	436	173	302	1252	7791	669	4307	432	6918	564	311	322	5235	356	829	250	878	771	512	138	92	246	2570	190	1461	486	610	181	2111	1495	390	110	76	170	3823
hsa-miR-744-5p	MIMAT0004945	mature-miRNA.hsa-miR-744|hsa-mir-744:11-3..32+5	17	11985222	11985254	mature-miRNA	66	475	402	663	368	507	250	453	912	899	307	207	918	342	1230	257	308	487	479	431	205	161	298	596	582	206	199	335	303	552	145	269	132	247	437	368	449	577	271	361	391	282	126
hsa-miR-769-5p	MIMAT0003886	mature-miRNA.hsa-miR-769-5p|hsa-mir-769:30-3..51+5	19	46522215	46522247	mature-miRNA	56	590	118	226	32	219	62	210	153	100	194	78	429	100	241	138	149	148	121	389	164	84	253	309	269	102	180	119	106	248	126	293	76	167	225	170	221	241	191	217	138	137	115
hsa-miR-7-5p	MIMAT0000252	mature-miRNA.hsa-miR-7|hsa-mir-7-1:24-3..46+5	9	86584721	86584754	mature-miRNA	4	1	6	35	5	135	5	4	9	4	17	2	10	28	71	4	6	20	0	39	18	21	73	58	67	14	2	11	8	85	29	77	11	24	32	60	58	6	11	11	4	19	18
hsa-miR-7-5p	MIMAT0000252	mature-miRNA.hsa-miR-7|hsa-mir-7-2:32-3..54+5	15	89155083	89155116	mature-miRNA	14	7	7	74	7	248	5	10	15	21	18	2	11	29	94	6	10	21	15	59	19	26	109	78	126	15	4	20	14	102	40	91	13	30	55	94	93	7	14	15	5	35	27
hsa-miR-7-5p	MIMAT0000252	mature-miRNA.hsa-miR-7|hsa-mir-7-3:31-3..53+5	19	4770708	4770741	mature-miRNA	4	1	6	35	5	133	5	4	9	4	17	2	10	28	69	4	6	20	0	39	18	20	72	52	67	14	2	10	8	85	29	72	11	24	32	60	58	6	11	11	4	19	17
hsa-miR-874	MIMAT0004911	mature-miRNA.hsa-miR-874|hsa-mir-874:47-3..68+5	5	136983265	136983297	mature-miRNA	8	7	8	31	36	11	10	36	21	12	9	2	85	17	69	40	20	12	34	5	4	6	29	100	38	12	21	6	7	11	49	12	12	46	14	61	48	40	21	14	19	15	41
hsa-miR-887	MIMAT0004951	mature-miRNA.hsa-miR-887|hsa-mir-887:48-3..69+5	5	15935334	15935366	mature-miRNA	5	35	13	11	31	16	11	11	49	3	35	3	42	6	40	9	13	8	16	18	8	6	10	163	6	11	8	29	3	11	9	9	1	2	16	51	21	19	8	11	2	4	11
hsa-miR-889	MIMAT0004921	mature-miRNA.hsa-miR-889|hsa-mir-889:49-3..69+5	14	101514282	101514313	mature-miRNA	0	3	4	0	0	7	4	23	2	39	4	4	9	0	6	3	9	15	20	26	35	10	20	33	23	12	40	28	22	22	12	15	5	21	29	7	19	28	18	9	50	8	16
hsa-miR-891a	MIMAT0004902	mature-miRNA.hsa-miR-891a|hsa-mir-891a:11-3..32+5	X	145109353	145109385	mature-miRNA	3	8	3	8	6	15	3	23	8	19	7	0	8	8	15	6	5	14	6	16	8	7	15	51	14	11	8	1	4	9	2	4	1	7	18	23	11	11	14	1	5	3	7
hsa-miR-92a-3p	MIMAT0000092	mature-miRNA.hsa-miR-92a|hsa-mir-92a-1:48-3..69+5	13	92003611	92003643	mature-miRNA	320	1274	1755	1738	178	1040	205	727	440	676	257	93	1335	426	1513	691	767	1256	512	926	4560	969	2028	557	4409	2704	1319	1360	2090	4470	802	1384	1080	821	1036	468	1070	928	889	438	574	1006	1005
hsa-miR-92a-3p	MIMAT0000092	mature-miRNA.hsa-miR-92a|hsa-mir-92a-2:48-3..69+5	X	133303568	133303600	mature-miRNA	300	1206	1632	1685	171	989	196	706	432	650	239	89	1352	425	1479	685	735	1167	478	869	4056	880	1818	525	4035	2449	1201	1240	1922	4003	745	1293	1006	744	976	440	1006	873	829	407	528	941	938
hsa-miR-92b-3p	MIMAT0003218	mature-miRNA.hsa-miR-92b|hsa-mir-92b:61-3..82+5	1	155165024	155165056	mature-miRNA	11	158	45	109	11	33	14	111	30	44	39	3	110	48	141	31	34	115	25	113	41	20	82	26	143	58	80	26	43	86	23	56	13	46	88	17	87	70	38	18	39	21	28
hsa-miR-93-3p	MIMAT0004509	mature-miRNA.hsa-miR-93*|hsa-mir-93:50-3..71+5	7	99691394	99691426	mature-miRNA	2	20	1	28	6	8	3	40	7	0	9	1	7	20	17	16	2	13	1	8	2	9	31	1	43	15	45	2	2	75	9	13	0	14	22	4	27	8	25	2	1	14	5
hsa-miR-93-5p	MIMAT0000093	mature-miRNA.hsa-miR-93|hsa-mir-93:11-3..33+5	7	99691432	99691465	mature-miRNA	1027	1763	5930	3755	346	2723	367	1481	1343	1739	669	322	3962	1613	2643	1620	2613	1627	904	2118	11755	3611	8902	1165	6293	3172	1682	3621	5126	13213	2008	2831	2271	2467	2995	786	2192	1094	1709	1851	1341	2608	2282
hsa-miR-942	MIMAT0004985	mature-miRNA.hsa-miR-942|hsa-mir-942:13-3..34+5	1	117637273	117637305	mature-miRNA	2	3	20	9	0	9	2	5	1	6	3	3	15	3	6	9	2	9	7	4	38	7	14	10	36	11	6	11	18	32	10	11	8	6	8	3	6	0	11	0	1	8	10
hsa-miR-95	MIMAT0000094	mature-miRNA.hsa-miR-95|hsa-mir-95:49-3..70+5	4	8007033	8007065	mature-miRNA	71	58	78	133	16	159	122	124	356	177	46	99	380	153	299	112	242	88	73	96	119	100	221	120	87	147	117	142	82	125	292	70	140	245	180	114	149	315	90	266	191	82	265
hsa-miR-96-5p	MIMAT0000095	mature-miRNA.hsa-miR-96|hsa-mir-96:9-3..31+5	7	129414573	129414606	mature-miRNA	1	3	47	14	3	40	76	1	5	5	8	44	60	3	33	94	47	46	4	2	175	6	26	8	192	600	5	38	13	114	45	8	92	15	6	10	92	53	11	33	2	51	37
hsa-miR-98	MIMAT0000096	mature-miRNA.hsa-miR-98|hsa-mir-98:22-3..43+5	X	53583254	53583286	mature-miRNA	298	577	528	712	236	1030	251	814	792	3570	812	451	674	160	1716	313	779	567	350	818	1431	858	3010	1422	1386	992	974	1268	4942	2173	2132	708	874	1507	2146	962	1327	1230	519	1185	3087	1159	2101
hsa-miR-99a-3p	MIMAT0004511	mature-miRNA.hsa-miR-99a*|hsa-mir-99a:50-3..71+5	21	17911454	17911486	mature-miRNA	9	17	31	47	8	70	10	73	55	48	10	6	83	25	66	28	61	50	39	14	34	20	89	43	60	36	32	53	40	10	15	7	20	27	38	24	83	47	43	28	38	24	26
hsa-miR-99a-5p	MIMAT0000097	mature-miRNA.hsa-miR-99a|hsa-mir-99a:13-3..34+5	21	17911417	17911449	mature-miRNA	1092	5888	1424	10218	754	1909	527	3365	2572	10268	4086	668	5358	5033	5338	4179	2059	1738	1603	6169	2110	3513	11484	1330	4100	1085	6186	1837	15907	3303	1689	3544	1175	6403	10066	919	3052	2211	4110	1339	8870	2166	2342
hsa-miR-99b-3p	MIMAT0004678	mature-miRNA.hsa-miR-99b*|hsa-mir-99b:45-3..66+4	19	52195905	52195936	mature-miRNA	9	45	24	28	9	27	7	55	40	90	20	3	58	8	36	26	30	12	47	39	30	25	60	45	9	26	21	40	41	31	18	23	18	32	48	26	28	30	24	37	63	18	36
hsa-miR-99b-5p	MIMAT0000689	mature-miRNA.hsa-miR-99b|hsa-mir-99b:7-3..28+5	19	52195867	52195899	mature-miRNA	1337	6304	3293	6087	1402	3384	1629	7828	7702	13240	3106	582	6741	3139	4092	3255	2713	2522	2703	7984	3873	1649	5834	2979	4431	3128	4914	3767	4188	4276	2321	4491	2132	3262	5487	2105	2556	4799	3819	2094	3803	3086	3739
hsa-miR-9-5p	MIMAT0000441	mature-miRNA.hsa-miR-9|hsa-mir-9-1:16-3..38+5	1	156390178	156390211	mature-miRNA	1	15	3	2	1	19	1	3	8	11	4	1	23	2	5	13	30	6	0	4	18	9	18	26	9	12	6	10	20	9	2	6	15	3	9	4	6	8	4	12	11	13	5
hsa-miR-9-5p	MIMAT0000441	mature-miRNA.hsa-miR-9|hsa-mir-9-2:16-3..38+5	5	87962714	87962747	mature-miRNA	1	15	3	2	1	19	1	3	8	11	4	1	23	2	5	13	30	6	0	4	18	9	18	26	9	12	6	10	20	9	2	6	15	3	9	4	6	8	4	12	11	13	5
hsa-miR-9-5p	MIMAT0000441	mature-miRNA.hsa-miR-9|hsa-mir-9-3:16-3..38+5	15	89911259	89911292	mature-miRNA	1	15	3	2	1	19	1	3	8	11	4	1	25	2	5	13	32	6	12	4	18	9	20	26	9	14	6	10	20	9	2	6	16	3	9	5	7	8	4	12	12	13	5
ENSG00000221181	AC078899	miRNA.ENSG00000221181.AC078899.1	19	20473326	20473433	miRNA	8	12	5	7	3	6	4	34	8	11	6	1	30	7	14	13	42	11	0	3	5	0	1	2	11	4	4	4	10	5	7	0	1	6	10	4	7	7	4	7	3	7	6
ENSG00000221349	hsa-mir-1274b	miRNA.ENSG00000221349.hsa-mir-1274b	19	58024374	58024443	miRNA	5	17	13	8	8	4	0	50	19	3	0	4	15	6	11	3	57	7	11	6	14	6	6	6	8	13	6	8	37	10	29	2	15	27	12	10	15	26	21	21	16	14	25
ENSG00000221391	AC013489	miRNA.ENSG00000221391.AC013489.1	15	89081809	89081915	miRNA	1	3	8	10	3	4	7	14	6	5	2	3	26	2	12	2	30	5	0	2	9	2	2	1	5	8	2	2	4	3	3	3	2	3	4	2	11	7	3	3	2	3	8
ENSG00000238828	hsa-mir-1974	miRNA.ENSG00000238828.hsa-mir-1974	5	134259742	134259814	miRNA	1	62	0	6	0	1	1	0	18	3	8	3	1	0	5	1	3	1	2	11	1	3	3	0	4	0	1	11	1	4	3	3	1	3	2	1	0	0	2	9	0	6	1
ENSG00000238916	hsa-mir-1977	miRNA.ENSG00000238916.hsa-mir-1977	1	566186	566267	miRNA	18	11	40	19	4	26	10	30	30	27	11	24	65	9	19	32	93	7	19	8	56	34	37	6	25	7	12	29	24	26	36	4	25	43	18	7	22	15	12	10	7	29	39
ENSG00000238916	hsa-mir-1977	miRNA.ENSG00000238916.hsa-mir-1977|alt-1	MT	5636	5717	miRNA	18	11	40	19	4	26	10	30	30	27	11	24	65	9	19	32	93	7	19	8	56	34	37	6	25	7	12	29	24	26	36	4	25	43	18	7	22	15	12	10	7	29	39
ENSG00000251826	AL365332	miRNA.ENSG00000251826.AL365332.1	1	237766511	237766587	miRNA	32	314	33	75	31	107	26	127	157	108	75	19	44	39	102	45	77	26	56	66	11	24	88	28	24	14	33	45	25	37	82	109	24	73	149	87	62	53	73	174	53	65	83
ENSG00000251855	AL592188	miRNA.ENSG00000251855.AL592188.5	1	91852861	91852951	miRNA	104	638	104	177	91	335	87	322	433	313	219	78	239	107	600	208	321	180	359	159	48	133	152	107	161	56	68	188	173	139	456	275	148	798	466	503	624	293	253	828	349	402	541
ENSG00000251948	AC092279	miRNA.ENSG00000251948.AC092279.1	19	24184074	24184167	miRNA	223	1281	207	390	178	1090	178	851	720	1144	339	132	258	161	772	233	816	496	134	545	130	189	471	460	457	179	315	423	381	448	408	644	171	541	936	750	2161	422	440	1123	510	971	512
ENSG00000252044	AL928646	miRNA.ENSG00000252044.AL928646.1	X	108297552	108297628	miRNA	6	34	7	9	5	15	2	16	24	21	13	6	14	6	20	5	22	8	15	7	4	4	9	8	5	2	6	2	5	8	23	14	7	34	30	33	28	16	13	42	20	20	18
ENSG00000252194	AC114491	miRNA.ENSG00000252194.AC114491.2	1	108113460	108113554	miRNA	11	34	14	12	9	13	2	11	28	12	11	2	5	8	37	9	13	1	52	9	6	1	8	3	2	2	1	4	0	7	26	13	6	19	21	27	22	11	9	36	21	9	29
ENSG00000252248	AC093693	miRNA.ENSG00000252248.AC093693.1	7	68527370	68527459	miRNA	4	28	3	25	4	18	3	47	18	12	6	3	9	9	28	8	8	4	0	7	1	2	9	3	9	0	2	0	4	4	7	5	2	6	16	8	7	12	1	8	6	4	8
ENSG00000252318	AC097532	miRNA.ENSG00000252318.AC097532.1	2	133038646	133038740	miRNA	133	747	147	267	116	568	145	679	398	775	236	110	226	125	512	170	663	460	132	358	91	120	337	346	362	137	172	338	281	355	273	338	118	446	560	563	1810	278	287	616	303	509	309
ENSG00000252331	AP002812	miRNA.ENSG00000252331.AP002812.1	11	77597678	77597754	miRNA	19	291	26	64	24	77	22	113	124	82	63	14	42	31	77	35	65	19	40	57	6	20	57	22	16	11	23	34	19	29	44	87	17	41	105	61	39	38	51	127	39	47	56
ENSG00000252493	AL592188	miRNA.ENSG00000252493.AL592188.11	8	70602343	70602419	miRNA	135	893	157	379	147	216	66	271	691	525	394	64	161	110	303	104	185	144	482	239	41	93	293	152	83	34	95	192	82	232	524	402	155	645	793	486	419	239	392	732	356	362	493
ENSG00000252584	AC023050	miRNA.ENSG00000252584.AC023050.1	12	32068569	32068643	miRNA	3	16	2	6	3	5	3	20	5	4	4	2	14	0	9	2	43	16	1	4	0	0	0	1	2	0	2	1	1	2	12	42	2	1	19	21	23	24	15	5	6	50	13
ENSG00000252666	AD000090	miRNA.ENSG00000252666.AD000090.1	19	36066626	36066723	miRNA	2	7	10	7	0	11	1	11	10	10	3	3	6	5	26	8	6	8	8	0	2	1	1	0	13	1	3	1	1	3	12	4	9	8	4	13	19	9	9	11	6	3	17
ENSG00000252967	AC093693	miRNA.ENSG00000252967.AC093693.2	7	68527588	68527664	miRNA	3	32	2	11	1	11	2	23	15	10	15	4	3	10	9	8	10	4	14	5	1	3	9	3	2	1	2	8	2	5	26	12	4	29	28	21	15	8	21	36	10	16	15
hsa-mir-1307	miRNA.hsa-mir-1307	miRNA.hsa-mir-1307	10	105154009	105154160	miRNA	62	297	208	88	86	119	74	310	378	596	131	117	338	111	171	209	214	194	445	223	206	162	123	410	101	101	62	256	270	140	152	114	233	113	185	232	377	286	179	199	548	118	190
hsa-mir-140	miRNA.hsa-mir-140	miRNA.hsa-mir-140	16	69966983	69967085	miRNA	6	19	6	12	3	15	3	13	11	22	8	2	9	7	4	7	11	5	2	16	8	3	26	11	10	14	3	18	19	15	7	7	6	4	15	6	3	13	10	7	11	6	5
hsa-mir-143	miRNA.hsa-mir-143	miRNA.hsa-mir-143	5	148808480	148808588	miRNA	4	2	1	5	319	7	0	1	8	6	0	1	0	0	0	0	0	0	2	2	1	2	2	119	3	0	1	2	3	3	1	1	4	6	3	54	5	3	2	4	4	7	9
hsa-mir-320a	miRNA.hsa-mir-320a	miRNA.hsa-mir-320a	8	22102474	22102558	miRNA	1	14	15	18	2	12	3	15	30	23	5	10	41	6	15	4	9	23	42	2	3	1	13	10	10	0	2	7	3	3	36	20	10	39	36	15	27	24	16	25	25	16	26
hsa-mir-3647	miRNA.hsa-mir-3647	miRNA.hsa-mir-3647	16	70563401	70563504	miRNA	3	1	0	0	1	5	0	0	1	2	0	0	0	0	0	0	0	0	0	3	1	14	2	4	4	0	4	1	1	1	3	0	0	5	1	0	2	1	2	15	5	0	5
hsa-mir-365-1	miRNA.hsa-mir-365-1	miRNA.hsa-mir-365-1	16	14403141	14403230	miRNA	4	51	8	15	5	84	8	29	40	46	73	6	9	4	36	7	12	18	14	49	8	6	17	10	45	7	14	13	13	15	12	47	4	10	25	8	24	21	12	18	12	8	13
hsa-mir-3653	miRNA.hsa-mir-3653	miRNA.hsa-mir-3653	22	29729146	29729258	miRNA	6	3	1	10	1	8	2	1	26	17	1	0	4	2	10	2	7	3	1	6	4	3	14	5	7	4	4	19	22	16	12	8	1	10	14	6	5	12	11	22	20	11	11
hsa-mir-3676	miRNA.hsa-mir-3676	miRNA.hsa-mir-3676	17	8090492	8090579	miRNA	7	2	5	0	1	1	1	4	2	1	0	0	3	0	1	0	5	16	7	0	0	0	0	1	0	0	0	0	0	0	34	0	4	62	2	9	20	8	16	20	13	9	25
hsa-mir-376a-2	miRNA.hsa-mir-376a-2	miRNA.hsa-mir-376a-2	14	101506405	101506487	miRNA	2	6	4	2	3	12	3	3	18	7	4	12	28	3	19	2	8	3	2	4	3	3	3	9	5	9	3	12	0	0	19	5	0	21	3	7	5	4	3	15	3	8	11
hsa-mir-452	miRNA.hsa-mir-452	miRNA.hsa-mir-452	X	151128099	151128186	miRNA	77	118	587	186	73	385	547	207	268	174	60	267	755	91	661	179	333	107	58	66	130	44	119	109	193	484	119	47	79	345	413	62	75	420	116	136	310	933	198	258	136	308	544
hsa-mir-511-1	miRNA.hsa-mir-511-1	miRNA.hsa-mir-511-1	10	18134035	18134124	miRNA	3	66	2	13	10	7	7	15	11	8	26	2	9	8	24	22	5	4	10	20	1	3	15	41	2	8	43	4	0	2	6	15	2	19	17	23	7	12	26	7	8	6	11
hsa-mir-511-1	miRNA.hsa-mir-511-1	miRNA.hsa-mir-511-1|alt-1	10	17887106	17887195	miRNA	3	66	2	13	10	7	7	15	11	8	26	2	9	8	24	22	5	4	10	20	1	3	15	41	2	8	43	4	0	2	6	15	2	19	17	23	7	12	26	7	8	6	11
hsa-mir-98	miRNA.hsa-mir-98	miRNA.hsa-mir-98	X	53583183	53583304	miRNA	0	3	1	0	3	0	0	6	7	3	3	1	0	2	7	1	3	6	1	7	1	3	5	29	22	7	8	7	3	7	2	10	3	3	4	8	11	8	7	3	4	5	1
ENSG00000199410	Y_RNA	misc_RNA.ENSG00000199410.Y_RNA	X	16930337	16930442	misc_RNA	9	147	29	46	5	15	0	0	20	1	65	2	56	12	35	2	11	11	1	253	17	35	120	19	46	0	13	55	1	17	12	102	6	19	56	41	18	4	12	7	1	22	18
ENSG00000199422	VTRNA3-1P	misc_RNA.ENSG00000199422.VTRNA3-1P	X	53489149	53489253	misc_RNA	1	28	1	2	1	3	0	0	11	0	1	0	1	1	2	0	0	0	1	13	0	15	10	24	1	1	0	8	0	5	9	6	0	7	7	8	1	5	1	15	1	4	7
ENSG00000199515	Y_RNA	misc_RNA.ENSG00000199515.Y_RNA	22	41461557	41461652	misc_RNA	7	140	21	69	4	6	0	2	38	17	110	3	42	15	39	5	19	19	4	149	11	47	97	25	26	1	15	64	5	62	20	85	8	37	48	26	25	5	37	19	5	28	15
ENSG00000199580	Y_RNA	misc_RNA.ENSG00000199580.Y_RNA	15	75275614	75275719	misc_RNA	4	116	22	32	4	11	0	0	12	1	64	2	56	12	34	2	11	11	1	152	12	18	72	11	35	0	4	41	1	10	7	80	5	11	34	28	16	3	11	3	0	13	12
ENSG00000199678	Y_RNA	misc_RNA.ENSG00000199678.Y_RNA	8	124056956	124057054	misc_RNA	41	38	118	73	21	47	24	17	26	19	10	0	30	18	91	64	23	48	11	110	173	208	113	47	227	125	142	54	64	261	290	160	67	257	85	127	183	152	186	257	192	136	328
ENSG00000199916	RMRP	misc_RNA.ENSG00000199916.RMRP	9	35657750	35658016	misc_RNA	2	10	0	3	4	4	1	2	6	2	2	1	0	2	6	3	2	1	4	5	5	1	1	4	17	0	11	3	1	1	3	6	0	9	4	1	16	9	10	11	10	7	6
ENSG00000199990	VTRNA1-1	misc_RNA.ENSG00000199990.VTRNA1-1	5	140090859	140090960	misc_RNA	3	48	6	7	2	8	3	0	21	5	3	1	8	2	15	9	1	4	10	32	13	25	21	48	25	13	9	17	11	35	47	36	3	48	20	24	27	52	24	36	10	32	53
ENSG00000200090	Y_RNA	misc_RNA.ENSG00000200090.Y_RNA	11	47748445	47748546	misc_RNA	9	147	31	46	5	15	0	0	20	1	65	2	56	12	35	2	11	11	1	250	17	36	121	19	46	0	17	55	1	17	12	102	6	20	56	42	18	5	12	8	1	23	18
ENSG00000200141	Y_RNA	misc_RNA.ENSG00000200141.Y_RNA	9	34194809	34194907	misc_RNA	15	9	73	25	12	15	10	11	7	7	2	0	22	12	38	58	11	31	5	18	69	44	24	13	112	51	45	14	21	73	67	38	34	53	18	28	46	38	70	51	25	35	86
ENSG00000200211	Y_RNA	misc_RNA.ENSG00000200211.Y_RNA	13	95988359	95988457	misc_RNA	2	9	13	7	1	7	1	6	13	7	3	0	0	0	10	1	4	4	4	7	12	21	14	7	11	8	9	17	14	21	11	8	2	7	6	7	9	6	8	10	8	11	8
ENSG00000200291	Y_RNA	misc_RNA.ENSG00000200291.Y_RNA	X	117048206	117048310	misc_RNA	9	147	31	46	5	15	0	0	20	1	65	2	56	12	35	2	11	11	1	250	17	36	121	19	46	0	17	55	1	17	12	102	6	20	56	41	18	5	12	8	1	23	18
ENSG00000200510	RNY4P2	misc_RNA.ENSG00000200510.RNY4P2	17	41084864	41084961	misc_RNA	5	57	15	37	4	6	0	4	12	16	59	3	37	11	33	3	11	17	4	111	10	33	50	23	23	1	5	30	2	48	12	55	6	26	35	22	23	5	22	13	4	15	9
ENSG00000200615	Y_RNA	misc_RNA.ENSG00000200615.Y_RNA	11	33025795	33025893	misc_RNA	37	23	96	55	15	41	21	16	22	18	3	0	23	14	85	62	20	45	10	61	161	175	76	36	203	113	133	36	60	229	238	142	64	231	73	121	174	148	181	247	190	127	290
ENSG00000200735	RNY4P8	misc_RNA.ENSG00000200735.RNY4P8	17	38399474	38399573	misc_RNA	42	26	98	58	17	44	22	17	24	20	3	0	25	14	89	63	21	46	11	70	160	170	81	37	211	119	158	39	59	231	279	142	63	234	77	120	177	151	180	231	181	133	317
ENSG00000201098	RNY1	misc_RNA.ENSG00000201098.RNY1	7	148684227	148684342	misc_RNA	296	1292	1238	447	288	1111	71	12	327	25	77	4	49	25	491	23	27	26	0	2091	840	357	822	2275	2223	261	1107	305	18	282	168	866	56	101	320	1330	351	209	162	329	13	167	194
ENSG00000201279	Y_RNA	misc_RNA.ENSG00000201279.Y_RNA	11	3685044	3685143	misc_RNA	60	50	123	77	35	60	31	22	46	44	2	0	24	14	160	64	17	45	14	151	179	202	157	72	252	165	360	62	72	313	291	181	64	234	131	146	205	202	267	217	165	169	384
ENSG00000201405	Y_RNA	misc_RNA.ENSG00000201405.Y_RNA	1	23696746	23696841	misc_RNA	9	140	19	68	3	7	0	3	37	18	113	3	42	18	39	6	19	19	5	153	11	50	100	25	28	1	16	69	7	67	21	92	8	39	53	26	25	6	39	19	5	28	17
ENSG00000201470	RNY4P7	misc_RNA.ENSG00000201470.RNY4P7	2	128556476	128556574	misc_RNA	118	548	351	337	45	113	1	8	100	52	144	4	56	25	103	8	34	32	8	954	228	963	751	118	336	9	152	459	37	349	106	457	20	127	226	170	79	13	102	44	21	128	118
ENSG00000201555	Y_RNA	misc_RNA.ENSG00000201555.Y_RNA	6	31746593	31746684	misc_RNA	0	78	14	22	1	6	0	0	4	0	60	2	54	12	28	2	10	10	1	69	9	6	31	4	22	0	1	8	0	4	3	59	5	8	22	17	11	2	6	1	0	4	5
ENSG00000201778	Y_RNA	misc_RNA.ENSG00000201778.Y_RNA	3	156871336	156871431	misc_RNA	118	548	352	337	45	113	1	9	100	51	144	4	56	25	102	8	34	32	8	954	229	967	752	118	337	9	152	459	38	350	106	457	20	127	226	170	80	13	102	45	21	128	118
ENSG00000201818	Y_RNA	misc_RNA.ENSG00000201818.Y_RNA	4	169926399	169926497	misc_RNA	4	37	19	22	1	7	0	2	6	3	7	3	2	2	3	0	5	1	0	68	13	38	44	17	8	0	4	30	2	24	4	18	1	7	14	6	4	1	1	8	0	5	2
ENSG00000201938	Y_RNA	misc_RNA.ENSG00000201938.Y_RNA	9	98865360	98865458	misc_RNA	1	15	5	19	1	2	0	0	4	1	3	0	5	3	1	0	0	0	0	38	2	16	24	4	3	0	0	15	0	25	4	14	1	9	8	3	1	0	0	7	1	4	1
ENSG00000202012	Y_RNA	misc_RNA.ENSG00000202012.Y_RNA	2	88529087	88529185	misc_RNA	12	4	8	2	1	11	1	4	5	6	1	1	4	0	5	1	9	18	0	15	16	39	6	5	26	6	17	8	12	26	79	38	24	95	20	43	52	42	37	102	87	36	80
ENSG00000202030	VTRNA2-1	misc_RNA.ENSG00000202030.VTRNA2-1	5	135416185	135416288	misc_RNA	13	70	14	37	16	51	16	23	29	97	12	2	35	8	27	8	37	31	6	187	33	22	112	35	69	12	10	54	57	31	131	45	20	74	21	58	95	27	44	95	83	49	161
ENSG00000202111	VTRNA1-2	misc_RNA.ENSG00000202111.VTRNA1-2	5	140098509	140098600	misc_RNA	0	21	0	4	7	1	1	0	8	5	1	0	1	1	3	0	1	0	2	9	1	18	14	58	1	1	2	7	0	5	4	3	0	5	9	15	2	2	2	15	2	2	10
ENSG00000202129	Y_RNA	misc_RNA.ENSG00000202129.Y_RNA	1	35893416	35893496	misc_RNA	9	43	31	42	7	161	24	210	75	297	68	72	64	15	82	20	87	70	16	64	77	37	111	80	116	50	107	84	81	119	66	35	75	53	115	45	53	70	35	47	78	43	45
ENSG00000202144	Y_RNA	misc_RNA.ENSG00000202144.Y_RNA	X	19394891	19394995	misc_RNA	0	87	14	22	1	6	0	0	5	0	62	2	55	12	30	2	11	11	1	79	9	7	41	5	24	0	0	11	1	4	4	61	5	8	24	18	12	2	7	1	0	5	7
ENSG00000202198	RN7SK	misc_RNA.ENSG00000202198.RN7SK	6	52860417	52860750	misc_RNA	5	21	1	5	2	10	2	2	34	9	1	0	1	0	12	0	1	1	22	4	1	5	14	2	9	5	3	115	28	4	11	8	4	17	13	8	12	4	8	32	6	13	11
ENSG00000202273	Y_RNA	misc_RNA.ENSG00000202273.Y_RNA	7	6252268	6252373	misc_RNA	21	244	136	171	23	64	4	5	77	4	63	4	35	19	114	15	17	17	0	287	173	65	235	148	554	56	82	82	6	112	40	254	13	31	88	126	75	25	42	43	2	52	45
ENSG00000202354	RNY3	misc_RNA.ENSG00000202354.RNY3	7	148680846	148680950	misc_RNA	9	147	31	46	5	15	0	0	20	1	65	2	56	12	35	2	11	11	1	250	17	36	121	19	46	0	17	55	1	17	12	102	6	20	56	41	18	5	12	8	1	23	18
ENSG00000202441	Y_RNA	misc_RNA.ENSG00000202441.Y_RNA	6	33167377	33167474	misc_RNA	118	548	352	337	45	113	1	9	100	51	144	4	56	25	102	8	34	32	8	954	230	967	752	118	337	9	152	459	38	350	106	457	20	127	226	170	79	14	102	45	21	128	118
ENSG00000202487	Y_RNA	misc_RNA.ENSG00000202487.Y_RNA	10	128609375	128609474	misc_RNA	9	147	31	46	5	15	0	0	20	1	65	2	56	12	35	2	11	11	1	250	17	36	121	19	46	0	17	55	1	17	12	102	6	20	56	41	18	5	12	8	1	23	18
ENSG00000202515	VTRNA1-3	misc_RNA.ENSG00000202515.VTRNA1-3	5	140105742	140105833	misc_RNA	2	32	9	12	0	16	5	32	30	59	7	2	20	4	16	17	10	10	18	16	4	9	17	26	17	16	17	21	20	11	12	3	9	26	25	14	21	18	8	22	30	20	22
ENSG00000207207	Y_RNA	misc_RNA.ENSG00000207207.Y_RNA	2	85661629	85661744	misc_RNA	3	7	3	4	4	14	2	9	12	21	3	2	6	4	9	4	9	10	2	5	14	3	8	6	17	31	43	4	4	7	9	10	6	4	5	7	11	37	25	13	6	8	12
ENSG00000212197	Y_RNA	misc_RNA.ENSG00000212197.Y_RNA	13	100188572	100188652	misc_RNA	9	147	31	46	5	15	0	0	20	1	65	2	56	12	35	2	11	11	1	250	17	36	121	19	46	0	17	55	1	17	12	102	6	20	56	41	18	5	12	8	1	23	18
ENSG00000212409	Y_RNA	misc_RNA.ENSG00000212409.Y_RNA	9	113859604	113859695	misc_RNA	24	13	31	11	6	21	6	7	12	12	0	0	10	4	26	18	10	32	8	93	60	86	20	15	105	46	72	18	32	100	181	127	45	158	49	99	125	108	103	177	151	82	215
ENSG00000222301	RNY5P8	misc_RNA.ENSG00000222301.RNY5P8	13	103472342	103472421	misc_RNA	8	42	31	40	7	165	23	210	77	299	69	73	64	15	83	20	89	72	17	66	80	39	121	83	124	51	108	86	88	118	61	33	75	52	115	46	48	67	35	43	83	42	38
ENSG00000222373	Y_RNA	misc_RNA.ENSG00000222373.Y_RNA	6	25192640	25192720	misc_RNA	12	68	51	60	14	248	31	263	116	408	108	117	79	20	107	28	123	116	31	100	152	66	200	121	218	83	176	173	144	234	110	57	126	92	217	68	94	124	53	80	140	83	79
ENSG00000222509	Y_RNA	misc_RNA.ENSG00000222509.Y_RNA	2	171639676	171639783	misc_RNA	6	8	16	11	2	2	4	2	6	17	0	0	0	0	10	0	0	0	1	8	34	2	19	9	6	25	61	13	3	12	24	9	5	7	13	6	13	43	20	18	5	9	32
ENSG00000238711	Y_RNA	misc_RNA.ENSG00000238711.Y_RNA	1	151411475	151411573	misc_RNA	24	13	32	11	6	21	6	8	12	13	0	0	10	4	27	18	10	32	8	93	61	86	20	15	105	46	72	18	32	100	181	127	45	158	49	99	125	108	103	176	151	82	216
ENSG00000239180	Y_RNA	misc_RNA.ENSG00000239180.Y_RNA	9	72926522	72926619	misc_RNA	22	8	70	20	12	25	13	16	9	8	1	0	22	9	63	80	14	36	8	22	94	48	30	22	139	84	64	15	25	91	78	47	28	68	23	48	61	70	85	84	48	32	81
ENSG00000252159	Y_RNA	misc_RNA.ENSG00000252159.Y_RNA	9	77462421	77462519	misc_RNA	43	26	113	59	22	47	24	17	25	20	3	0	24	14	89	63	21	46	11	71	168	182	82	40	222	124	161	41	61	233	283	142	64	235	77	121	178	152	181	232	182	134	319
ENSG00000252310	RNY5	misc_RNA.ENSG00000252310.RNY5	7	148638579	148638660	misc_RNA	40	63	115	62	26	306	44	244	160	409	86	110	74	19	95	23	114	108	9	94	189	256	286	212	259	97	289	181	133	259	120	57	127	110	223	98	97	125	57	104	143	97	99
ENSG00000252316	RNY4	misc_RNA.ENSG00000252316.RNY4	7	148660406	148660504	misc_RNA	159	573	464	395	66	159	25	26	124	70	148	4	80	39	190	72	55	79	19	1021	404	1167	835	160	560	137	296	500	105	588	399	600	86	380	304	294	267	169	288	309	224	264	455
ENSG00000252403	Y_RNA	misc_RNA.ENSG00000252403.Y_RNA	20	18309649	18309748	misc_RNA	39	23	109	62	16	42	21	17	26	19	3	0	24	15	95	65	21	46	50	64	178	194	88	37	209	124	141	38	66	243	257	143	66	243	81	122	189	157	188	263	202	137	324
ENSG00000252487	Y_RNA	misc_RNA.ENSG00000252487.Y_RNA	6	151619975	151620070	misc_RNA	114	545	337	332	44	111	1	9	98	46	144	4	56	25	101	8	34	32	8	949	217	893	739	116	330	7	103	454	29	287	86	453	19	123	223	167	77	12	95	41	19	109	106
ENSG00000252678	RPPH1	misc_RNA.ENSG00000252678.RPPH1	14	20811233	20811568	misc_RNA	8	21	1	12	11	13	0	5	14	25	5	0	8	5	25	7	8	4	7	15	5	2	6	20	14	3	4	5	12	4	22	17	6	25	11	19	23	15	6	28	17	7	19
ENSG00000253018	Y_RNA	misc_RNA.ENSG00000253018.Y_RNA	13	61390830	61390925	misc_RNA	4	4	6	8	1	13	2	8	3	13	4	0	4	3	20	14	1	9	0	13	8	3	17	4	26	11	30	5	7	14	12	5	2	11	11	11	16	25	19	11	10	5	14
ENSG00000199352	RN5S1	rRNA.ENSG00000199352.RN5S1	1	228779555	228779676	rRNA	264	101	63	15	50	21	8	10	57	30	15	0	3	6	36	5	12	85	110	188	26	152	20	23	26	8	19	16	26	58	124	102	70	168	284	55	86	17	61	303	202	58	189
ENSG00000199839	5S_rRNA	rRNA.ENSG00000199839.5S_rRNA	3	181540659	181540780	rRNA	136	38	35	4	14	5	3	11	24	3	2	0	1	2	9	2	4	5	5	26	13	57	13	7	14	3	5	8	4	23	38	32	7	37	34	12	18	2	10	56	13	23	49
ENSG00000199843	5S_rRNA	rRNA.ENSG00000199843.5S_rRNA	12	38555267	38555386	rRNA	141	66	44	9	13	9	5	3	47	3	12	0	2	2	11	1	7	84	104	29	11	68	12	7	16	3	11	7	8	24	74	50	46	121	39	30	69	8	51	220	175	42	113
ENSG00000200408	5S_rRNA	rRNA.ENSG00000200408.5S_rRNA	1	204531540	204531651	rRNA	5	36	2	6	3	9	1	15	9	33	3	0	3	5	21	4	15	2	6	8	4	5	3	3	7	2	7	5	13	5	12	17	6	11	25	15	13	8	6	43	21	6	13
ENSG00000200434	5_8S_rRNA	rRNA.ENSG00000200434.5_8S_rRNA	16	33965425	33965579	rRNA	30	179	34	30	6	45	14	78	48	96	28	16	56	19	70	23	118	106	81	47	41	35	40	51	21	13	30	89	105	64	110	58	46	169	112	115	235	41	170	329	109	155	47
ENSG00000201227	5_8S_rRNA	rRNA.ENSG00000201227.5_8S_rRNA	9	111754688	111754851	rRNA	1	28	3	0	2	5	1	3	5	3	3	4	9	0	6	2	24	2	2	2	1	18	7	5	3	0	4	8	5	5	142	17	33	50	38	111	127	29	17	135	70	22	129
ENSG00000201321	RN5S9	rRNA.ENSG00000201321.RN5S9	1	228763894	228764015	rRNA	150	67	46	9	13	9	5	3	47	3	13	0	2	2	11	1	7	83	104	29	11	68	12	8	16	3	11	7	8	24	74	50	47	121	39	30	69	8	51	220	175	42	113
ENSG00000201966	5_8S_rRNA	rRNA.ENSG00000201966.5_8S_rRNA	19	24187159	24187311	rRNA	9	108	22	28	3	15	19	131	24	33	2	2	7	2	74	42	15	218	54	37	10	85	17	2	166	23	156	1	12	186	82	30	20	115	42	29	385	40	1076	27	26	286	32
ENSG00000202174	5_8S_rRNA	rRNA.ENSG00000202174.5_8S_rRNA	2	133010726	133010880	rRNA	4	332	41	88	8	15	9	28	95	13	129	7	145	16	26	16	67	51	6	23	33	30	25	37	31	6	34	10	25	53	17	151	47	67	113	73	180	17	71	38	12	89	17
ENSG00000212433	5S_rRNA	rRNA.ENSG00000212433.5S_rRNA	8	10544078	10544199	rRNA	0	6	0	0	0	1	0	4	1	0	0	0	0	1	4	0	0	0	2	0	0	0	0	1	1	0	0	0	0	1	2	2	1	2	2	2	1	2	1	7	3	0	1
ENSG00000251705	5_8S_rRNA	rRNA.ENSG00000251705.5_8S_rRNA	Y	7388243	7388397	rRNA	1114	4280	1923	2146	577	1863	983	1246	5466	5286	793	128	1081	779	2260	279	2034	1740	1247	3094	1087	3657	4681	1669	3218	559	2234	2267	1568	2173	2519	2808	713	3668	4556	2868	4656	1457	2223	5322	1947	3139	2049
ENSG00000251705	5_8S_rRNA	rRNA.ENSG00000251705.5_8S_rRNA	Y	7388243	7388397	rRNA	1114	4280	1923	2146	577	1863	983	1246	5466	5286	793	128	1081	779	2260	279	2034	1740	1247	3094	1087	3657	4681	1669	3218	559	2234	2267	1568	2173	2519	2808	713	3668	4556	2868	4656	1457	2223	5322	1947	3139	2049
ENSG00000199382	RNU12	snRNA.ENSG00000199382.RNU12	22	43011249	43011401	snRNA	9	15	10	14	3	11	2	33	17	35	11	2	13	4	12	7	39	5	20	6	9	3	15	25	15	5	15	13	29	19	9	2	3	9	24	9	8	15	7	19	9	10	3
ENSG00000200156	RNU5B-1	snRNA.ENSG00000200156.RNU5B-1	15	65597014	65597132	snRNA	2	2	0	0	2	1	0	0	0	0	1	0	5	0	0	0	6	0	0	1	5	3	4	3	7	1	0	2	2	2	7	0	1	6	2	4	9	3	7	9	0	1	11
ENSG00000200795	RNU4-1	snRNA.ENSG00000200795.RNU4-1	12	120730899	120731042	snRNA	6	2	5	3	4	9	2	2	1	0	1	0	3	0	2	0	2	5	6	12	5	53	5	7	1	1	3	2	2	5	34	5	6	39	10	6	6	3	5	12	6	8	23
ENSG00000202538	RNU4-2	snRNA.ENSG00000202538.RNU4-2	12	120729565	120729708	snRNA	46	7	32	3	27	18	5	2	4	1	3	0	8	1	5	2	9	2	17	19	44	266	3	27	46	5	33	1	0	4	92	16	15	155	15	23	16	4	6	82	18	31	99
ENSG00000206652	RNU1-1	snRNA.ENSG00000206652.RNU1-1	14	35025431	35025597	snRNA	41	31	8	9	8	20	3	22	35	11	11	1	24	4	54	5	63	69	38	49	4	17	12	6	44	4	9	18	19	5	45	68	8	275	21	10	114	10	33	83	21	27	77
ENSG00000207205	U1	snRNA.ENSG00000207205.U1	1	148604907	148605074	snRNA	2	10	2	4	2	5	1	15	12	3	0	1	7	4	12	2	20	4	29	3	1	2	3	2	4	2	3	15	8	1	4	4	1	7	2	2	10	6	11	10	4	7	6
ENSG00000207349	U1	snRNA.ENSG00000207349.U1	1	149194105	149194271	snRNA	40	23	7	7	7	16	3	16	30	4	10	0	22	3	48	3	59	67	35	45	2	15	10	4	42	3	8	14	14	3	39	63	6	270	16	6	110	8	30	68	14	23	73
ENSG00000207418	RNU1-9	snRNA.ENSG00000207418.RNU1-9	1	145969269	145969435	snRNA	6	10	1	5	2	8	0	9	9	7	3	0	6	2	8	2	9	4	8	6	2	3	4	3	10	1	1	3	8	2	11	7	2	18	9	3	11	5	4	15	6	6	8
ENSG00000212456	U1	snRNA.ENSG00000212456.U1	1	147994145	147994315	snRNA	6	2	3	2	2	3	0	3	2	1	0	0	0	1	3	0	1	0	3	3	0	3	2	1	10	0	0	0	1	0	6	3	0	8	7	1	2	0	1	6	2	4	9
ENSG00000212544	U1	snRNA.ENSG00000212544.U1	1	149514089	149514258	snRNA	6	2	3	1	2	3	0	1	1	1	0	0	1	1	3	0	1	0	3	3	0	3	2	1	10	0	1	0	1	0	6	3	0	10	8	1	4	1	1	6	2	4	9
ENSG00000222293	U2	snRNA.ENSG00000222293.U2	9	89037852	89038045	snRNA	103	53	21	12	9	38	20	150	21	29	37	19	33	11	90	14	81	146	24	67	29	148	110	35	93	31	56	39	63	18	509	38	51	456	79	66	171	88	207	193	111	93	163
ENSG00000222328	RNU2-2	snRNA.ENSG00000222328.RNU2-2	11	62609090	62609283	snRNA	86	132	61	54	23	134	24	169	99	65	55	28	86	46	168	28	95	83	39	117	66	74	147	85	176	41	131	69	114	50	490	68	42	314	109	110	186	149	160	297	138	122	108
ENSG00000222414	U2	snRNA.ENSG00000222414.U2	10	103124601	103124794	snRNA	52	33	28	9	3	26	2	70	37	8	5	9	17	16	63	22	35	72	151	14	6	31	11	13	23	4	39	9	13	9	240	25	35	154	72	66	88	60	161	249	118	54	60
ENSG00000222650	U2	snRNA.ENSG00000222650.U2	1	236431079	236431260	snRNA	5	6	2	2	1	2	1	8	9	5	3	7	12	5	8	2	6	32	6	3	5	0	4	3	5	1	4	2	6	4	7	8	4	6	8	4	20	26	46	244	10	2	6
ENSG00000222726	U2	snRNA.ENSG00000222726.U2	13	21186299	21186479	snRNA	2	5	1	0	0	2	0	4	2	5	6	1	4	1	11	0	5	4	3	1	1	4	4	1	2	1	2	0	2	1	14	1	3	14	9	7	8	7	11	16	18	5	8
ENSG00000223001	U2	snRNA.ENSG00000223001.U2	6	89773218	89773411	snRNA	3	13	4	3	0	15	1	10	9	10	7	2	5	1	14	1	4	3	3	5	6	10	14	8	34	5	11	5	4	4	14	5	0	20	11	4	7	5	4	21	14	7	7
ENSG00000223336	U2	snRNA.ENSG00000223336.U2	13	46948535	46948727	snRNA	2	5	2	0	0	4	1	5	8	11	6	1	5	1	11	1	4	1	6	5	4	5	5	4	4	1	4	3	6	3	15	4	3	17	14	6	10	8	8	37	32	4	5
ENSG00000238603	RNU1-10P	snRNA.ENSG00000238603.RNU1-10P	1	143647013	143647179	snRNA	3	5	2	2	1	5	0	4	2	4	2	0	2	2	4	1	3	1	4	4	0	3	4	0	9	0	1	1	4	2	2	3	0	2	5	1	3	1	1	5	2	2	4
ENSG00000238603	RNU1-10P	snRNA.ENSG00000238603.RNU1-10P|alt-1	1	147834501	147834667	snRNA	3	5	2	2	1	5	0	4	2	4	2	0	2	2	4	1	3	1	4	4	0	3	4	0	9	0	1	1	4	2	2	3	0	2	5	1	3	1	1	5	2	2	4
ENSG00000199298	SNORD3C	snoRNA.ENSG00000199298.SNORD3C	17	19093342	19093560	snoRNA	13	109	9	38	7	28	5	45	48	15	59	1	9	18	22	4	23	9	13	90	8	33	51	30	81	8	14	51	13	31	27	60	8	33	48	27	29	17	18	42	9	30	28
ENSG00000199298	SNORD3C	snoRNA.ENSG00000199298.SNORD3C|alt-1	17	19091328	19091546	snoRNA	13	109	9	38	7	29	5	46	48	15	59	1	9	18	22	4	23	9	13	90	8	33	51	31	81	8	15	51	13	31	27	60	8	33	48	26	29	17	19	42	9	30	27
ENSG00000199477	SNORA31	snoRNA.ENSG00000199477.SNORA31	13	45911614	45911746	snoRNA	2	10	2	3	0	8	0	2	28	7	2	0	0	0	2	0	10	5	8	15	2	11	16	11	23	22	22	46	31	0	8	1	6	12	5	11	4	5	13	14	9	4	7
ENSG00000199574	SNORD18C	snoRNA.ENSG00000199574.SNORD18C	15	66793587	66793658	snoRNA	0	10	1	1	0	10	1	5	20	11	0	1	0	0	12	0	7	4	4	8	2	4	4	6	29	2	3	49	31	9	9	1	1	4	6	7	15	15	5	17	14	3	6
ENSG00000199575	SNORD114-1	snoRNA.ENSG00000199575.SNORD114-1	14	101416169	101416243	snoRNA	10	21	18	22	5	38	5	34	16	58	2	2	5	0	3	0	7	2	7	13	8	34	7	12	24	0	42	16	16	8	17	7	5	10	16	10	8	18	12	23	34	11	5
ENSG00000199631	SNORD33	snoRNA.ENSG00000199631.SNORD33	19	49993871	49993958	snoRNA	19	232	28	122	9	30	13	58	145	44	88	9	61	73	54	14	27	24	66	160	28	28	114	49	63	20	30	94	48	85	44	88	24	57	75	36	47	37	36	119	52	51	35
ENSG00000199649	SNORD59B	snoRNA.ENSG00000199649.SNORD59B	12	57037463	57037536	snoRNA	8	13	2	3	6	65	11	11	17	22	2	0	4	2	9	1	7	1	10	15	10	9	16	20	69	17	74	30	7	8	41	10	6	51	16	11	54	29	16	37	9	22	36
ENSG00000199663	SNORD3D	snoRNA.ENSG00000199663.SNORD3D	17	19015733	19015951	snoRNA	12	107	10	38	6	28	5	45	46	7	56	1	7	18	22	4	22	7	13	89	7	31	48	25	81	5	13	46	7	29	25	58	6	31	45	22	30	14	18	41	7	28	27
ENSG00000199675	snoU2-30	snoRNA.ENSG00000199675.snoU2-30	11	93454962	93455034	snoRNA	19	164	11	79	18	54	5	4	124	15	24	1	4	16	6	0	6	2	1	199	12	30	91	70	24	4	12	69	7	57	10	51	0	25	41	32	9	8	4	73	12	28	11
ENSG00000199753	SNORD104	snoRNA.ENSG00000199753.SNORD104	17	62223442	62223514	snoRNA	755	1313	765	1829	543	1385	640	367	3101	3811	70	3	11	36	833	18	78	45	128	655	402	317	4551	2883	871	1190	1295	2212	2995	532	1302	516	110	437	4332	2143	510	2701	804	2686	2713	492	1231
ENSG00000199961	SNORD1B	snoRNA.ENSG00000199961.SNORD1B	17	74557190	74557276	snoRNA	36	62	50	36	24	105	20	9	128	155	0	0	5	1	25	0	13	4	14	142	102	118	117	83	67	29	95	67	141	89	71	98	18	121	118	64	69	33	44	170	240	56	79
ENSG00000200016	SNORD76	snoRNA.ENSG00000200016.SNORD76	1	173835771	173835855	snoRNA	7	4	3	1	0	7	2	8	7	15	0	1	5	1	5	2	8	7	3	4	0	5	2	4	7	0	4	4	7	5	26	2	6	29	5	6	15	6	11	44	21	8	12
ENSG00000200026	U8	snoRNA.ENSG00000200026.U8	9	38147424	38147560	snoRNA	10	56	14	4	110	72	22	9	92	122	18	1	7	0	51	1	7	5	19	92	44	26	5	301	75	39	114	70	110	86	42	48	8	34	4	150	39	46	33	70	75	60	27
ENSG00000200084	SNORD68	snoRNA.ENSG00000200084.SNORD68	16	89627841	89627927	snoRNA	8	13	5	14	1	9	3	3	14	17	4	0	2	2	5	4	11	1	6	26	9	13	19	20	14	6	21	19	13	12	32	28	4	29	16	18	19	21	16	23	18	30	25
ENSG00000200087	SNORA73B	snoRNA.ENSG00000200087.SNORA73B	1	28835070	28835276	snoRNA	12	78	7	17	3	5	0	6	33	1	5	2	6	5	5	2	11	7	87	73	5	9	10	7	7	0	10	8	12	13	20	47	7	18	16	9	10	9	14	55	97	15	15
ENSG00000200181	SNORD85	snoRNA.ENSG00000200181.SNORD85	1	31441010	31441085	snoRNA	152	663	293	436	87	1002	105	94	989	1860	40	1	7	12	341	5	27	31	57	1056	354	435	1139	756	626	250	748	646	946	434	403	1146	74	466	734	481	433	500	290	926	1069	378	427
ENSG00000200185	SNORD1C	snoRNA.ENSG00000200185.SNORD1C	17	74554872	74554952	snoRNA	13	25	18	19	3	37	5	4	38	44	0	0	1	0	2	0	1	0	3	30	19	26	32	38	41	19	20	21	31	16	33	5	6	19	25	15	24	14	5	36	22	6	17
ENSG00000200229	SNORD3B-1	snoRNA.ENSG00000200229.SNORD3B-1	17	18967233	18967451	snoRNA	13	109	9	38	7	29	5	47	48	15	59	1	10	18	22	5	23	9	13	90	8	33	52	31	81	8	15	51	13	31	27	60	8	33	49	27	30	17	19	42	9	30	28
ENSG00000200229	SNORD3B-1	snoRNA.ENSG00000200229.SNORD3B-1|alt-1	17	18965224	18965442	snoRNA	13	109	9	38	7	28	5	47	48	15	59	1	10	18	22	5	23	9	13	90	8	33	52	30	81	8	15	51	13	31	27	60	8	33	49	27	30	17	19	42	9	30	28
ENSG00000200229	SNORD3B-1	snoRNA.ENSG00000200229.SNORD3B-1|alt-2	17	19091328	19091546	snoRNA	13	109	9	38	7	29	5	46	48	15	59	1	9	18	22	4	23	9	13	90	8	33	51	31	81	8	15	51	13	31	27	60	8	33	48	26	29	17	19	42	9	30	27
ENSG00000200259	SNORD35A	snoRNA.ENSG00000200259.SNORD35A	19	49994431	49994519	snoRNA	3	1	9	1	0	6	1	9	9	0	4	2	6	1	3	3	13	18	1	3	0	3	5	18	15	2	6	4	6	2	7	4	1	3	1	6	18	15	6	10	2	4	8
ENSG00000200280	SNORD114-21	snoRNA.ENSG00000200280.SNORD114-21	14	101448311	101448385	snoRNA	12	10	10	5	8	7	0	10	10	6	1	0	0	0	1	0	2	0	1	2	2	10	2	1	7	0	5	0	0	2	0	2	0	2	3	2	0	2	2	3	4	2	2
ENSG00000200367	SNORD113-8	snoRNA.ENSG00000200367.SNORD113-8	14	101409787	101409863	snoRNA	5	4	5	11	3	10	2	3	18	27	1	0	0	0	1	1	3	0	1	5	1	11	2	7	8	2	19	19	7	3	2	3	0	1	3	1	3	4	3	12	7	1	1
ENSG00000200422	SNORD45	snoRNA.ENSG00000200422.SNORD45	X	86401735	86401809	snoRNA	13	16	27	16	15	0	3	2	19	0	1	1	1	1	0	1	1	2	0	0	8	51	11	18	5	2	6	11	0	12	4	7	2	7	7	8	0	3	4	18	0	7	11
ENSG00000200463	U8	snoRNA.ENSG00000200463.U8	17	8076771	8076907	snoRNA	16	70	15	6	114	81	24	13	103	130	18	2	10	0	52	1	8	7	29	99	45	32	14	313	81	44	117	83	117	90	52	49	8	37	6	156	44	51	39	87	87	71	34
ENSG00000200530	SNORD35B	snoRNA.ENSG00000200530.SNORD35B	19	50000976	50001065	snoRNA	4	10	5	3	0	7	1	11	11	1	10	1	5	1	7	2	13	4	3	7	1	5	3	11	6	2	7	18	7	0	6	2	0	2	8	4	9	14	7	31	4	3	2
ENSG00000200534	SNORA33	snoRNA.ENSG00000200534.SNORA33	6	133138357	133138489	snoRNA	5	3	11	2	9	1	5	5	4	2	0	2	15	1	1	5	18	2	1	2	4	1	2	6	2	5	0	1	5	0	12	1	4	12	6	8	7	10	7	18	9	10	12
ENSG00000200623	SNORD18A	snoRNA.ENSG00000200623.SNORD18A	15	66795580	66795654	snoRNA	4	29	15	6	1	14	1	25	18	10	3	0	9	3	16	3	56	13	31	16	18	20	23	26	37	6	23	15	82	11	24	11	11	51	23	9	25	27	22	46	24	20	5
ENSG00000200706	SNORD45	snoRNA.ENSG00000200706.SNORD45	6	38175049	38175123	snoRNA	13	16	27	16	15	0	3	2	19	0	1	1	1	1	0	1	1	2	0	0	8	51	11	18	5	2	6	11	0	12	4	7	2	7	7	8	0	3	4	18	0	7	11
ENSG00000200710	SNORD81	snoRNA.ENSG00000200710.SNORD81	1	173833283	173833362	snoRNA	66	255	110	57	15	781	60	30	641	800	26	6	13	3	148	9	20	9	13	802	867	301	711	456	369	235	626	779	816	357	231	343	71	228	501	221	286	227	132	679	887	232	310
ENSG00000200729	SNORD79	snoRNA.ENSG00000200729.SNORD79	1	173834485	173834572	snoRNA	5	13	3	6	0	9	0	13	13	29	2	0	3	0	1	0	10	1	7	2	4	2	8	4	12	1	2	27	17	5	8	1	6	12	10	4	4	7	3	29	17	8	6
ENSG00000200785	SNORD8	snoRNA.ENSG00000200785.SNORD8	14	21865450	21865562	snoRNA	4	3	1	3	2	2	0	12	8	4	0	1	4	1	6	1	9	5	2	1	2	1	1	6	4	0	2	6	7	2	11	3	4	21	7	3	20	5	6	18	4	5	11
ENSG00000200831	SNORD36B	snoRNA.ENSG00000200831.SNORD36B	9	136216949	136217025	snoRNA	1	10	6	5	1	17	0	3	14	19	1	0	0	0	1	0	1	2	1	5	7	18	34	9	9	3	15	21	8	4	12	4	0	3	11	3	2	5	3	16	12	6	6
ENSG00000200851	SNORD27	snoRNA.ENSG00000200851.SNORD27	11	62622483	62622557	snoRNA	179	576	327	276	72	1103	134	95	818	1491	51	2	9	10	373	14	84	26	28	1179	1366	555	1122	747	932	481	467	699	1070	744	576	567	130	639	778	493	528	706	224	755	1186	459	644
ENSG00000200879	SNORD14E	snoRNA.ENSG00000200879.SNORD14E	11	122928784	122928871	snoRNA	5	1	3	7	2	4	6	9	27	23	0	2	14	0	5	1	2	1	2	2	6	0	6	1	8	6	6	28	40	14	2	2	4	8	6	3	1	9	3	17	2	19	2
ENSG00000200913	SNORD46	snoRNA.ENSG00000200913.SNORD46	1	45242161	45242267	snoRNA	4	8	7	7	1	5	0	8	21	8	5	1	0	2	5	2	12	2	6	9	3	10	9	11	10	2	3	11	10	4	14	2	3	12	7	6	5	5	4	34	9	5	6
ENSG00000200954	SNORD74	snoRNA.ENSG00000200954.SNORD74	1	173836808	173836890	snoRNA	45	184	58	86	17	425	49	36	464	545	34	1	16	15	81	21	14	18	7	281	83	128	188	172	329	97	318	331	293	167	95	104	13	66	104	84	121	124	57	234	184	99	95
ENSG00000200983	SNORA3	snoRNA.ENSG00000200983.SNORA3	11	8705773	8705905	snoRNA	9	1	10	1	3	8	1	3	7	3	1	0	14	2	6	4	15	13	42	1	8	6	2	0	8	5	2	3	5	2	24	5	7	25	7	5	6	4	14	53	30	7	11
ENSG00000201199	snoU2_19	snoRNA.ENSG00000201199.snoU2_19	11	93454707	93454789	snoRNA	10	7	12	10	4	49	3	1	41	32	0	0	0	0	2	0	0	0	0	19	11	13	18	19	32	8	37	36	17	14	8	8	1	1	9	9	6	8	2	51	22	10	7
ENSG00000201240	SNORD114-9	snoRNA.ENSG00000201240.SNORD114-9	14	101432365	101432439	snoRNA	48	26	75	15	27	80	12	15	49	65	1	0	1	0	1	0	2	0	2	28	15	82	28	47	17	1	37	14	13	13	10	12	8	10	27	13	5	6	5	12	20	7	7
ENSG00000201302	SNORA65	snoRNA.ENSG00000201302.SNORA65	9	130210779	130210911	snoRNA	6	2	3	3	1	2	0	3	4	1	1	0	3	0	1	0	3	3	9	1	2	6	1	1	6	1	1	0	1	1	21	6	3	19	7	8	13	5	7	18	8	13	22
ENSG00000201487	SNORD45B	snoRNA.ENSG00000201487.SNORD45B	1	76255161	76255235	snoRNA	0	8	4	10	2	0	0	4	6	0	2	1	1	1	1	0	5	0	1	0	0	10	5	1	8	1	0	8	0	7	2	3	1	5	3	6	2	3	6	17	0	4	4
ENSG00000201569	SNORD114-17	snoRNA.ENSG00000201569.SNORD114-17	14	101441142	101441219	snoRNA	6	1	5	3	6	13	2	3	9	9	0	0	0	1	2	0	1	1	0	4	2	16	6	5	9	1	5	5	0	1	1	1	1	3	5	0	2	0	3	4	4	4	0
ENSG00000201592	snoU2_19	snoRNA.ENSG00000201592.snoU2_19	X	20154423	20154505	snoRNA	10	7	12	10	4	49	3	1	41	32	0	0	0	0	2	0	0	0	0	19	11	12	18	19	32	8	37	36	17	14	8	8	1	1	9	9	6	8	2	51	22	10	7
ENSG00000201669	SNORD31	snoRNA.ENSG00000201669.SNORD31	11	62620796	62620869	snoRNA	85	197	126	100	45	482	26	41	260	288	16	1	10	7	34	10	26	8	12	432	557	176	539	478	559	135	381	340	378	292	318	196	34	103	270	207	218	119	84	376	250	184	228
ENSG00000201675	SNORD32A	snoRNA.ENSG00000201675.SNORD32A	19	49993221	49993307	snoRNA	7	52	8	30	2	15	4	15	48	0	8	1	8	0	4	0	16	7	28	34	1	7	13	4	12	2	3	19	3	2	27	36	8	23	28	10	13	10	12	41	14	22	15
ENSG00000201692	SNORD80	snoRNA.ENSG00000201692.SNORD80	1	173833965	173834045	snoRNA	3	4	1	9	0	10	1	10	20	24	1	1	16	2	9	3	11	12	6	6	11	8	14	10	21	8	9	27	24	18	32	4	8	40	5	14	21	14	10	54	23	18	22
ENSG00000201719	SNORD87	snoRNA.ENSG00000201719.SNORD87	8	67834701	67834792	snoRNA	8	17	10	5	5	27	4	11	32	16	3	0	4	0	1	1	32	3	3	13	13	18	33	26	12	10	20	36	27	11	12	4	3	9	17	16	6	6	9	23	21	9	15
ENSG00000201754	SNORD52	snoRNA.ENSG00000201754.SNORD52	6	31804852	31804921	snoRNA	167	921	314	138	153	863	142	34	1255	251	18	2	9	3	202	0	8	0	3	2932	274	178	545	1566	291	254	292	370	129	163	171	840	24	130	253	677	349	369	85	286	185	155	238
ENSG00000201785	SNORD117	snoRNA.ENSG00000201785.SNORD117	6	31504150	31504228	snoRNA	10	6	2	5	2	4	1	2	19	3	2	1	4	1	4	2	12	11	20	2	3	12	5	1	3	1	3	11	5	4	27	1	8	56	7	10	52	13	17	55	18	12	18
ENSG00000201808	SNORA73A	snoRNA.ENSG00000201808.SNORA73A	1	28833877	28834085	snoRNA	15	77	2	27	7	13	3	1	54	0	2	0	2	1	18	0	2	1	46	110	1	5	30	8	14	1	6	16	2	17	19	76	5	36	24	10	6	8	3	61	4	10	22
ENSG00000201823	SNORD48	snoRNA.ENSG00000201823.SNORD48	6	31803039	31803105	snoRNA	107	212	201	92	121	145	59	36	413	1117	5	0	4	2	25	3	9	14	10	318	64	114	141	392	339	45	157	158	180	49	229	47	15	86	54	168	66	91	42	296	173	33	61
ENSG00000202031	SNORD38A	snoRNA.ENSG00000202031.SNORD38A	1	45243514	45243586	snoRNA	9	19	13	18	3	34	11	11	68	57	7	6	17	7	16	8	25	23	4	48	42	12	33	23	72	15	13	58	94	18	15	18	6	26	21	10	23	23	13	52	80	16	13
ENSG00000202093	SNORD58C	snoRNA.ENSG00000202093.SNORD58C	18	47015614	47015680	snoRNA	3	13	5	13	2	14	7	3	18	14	0	0	2	3	12	1	12	2	2	31	5	25	27	9	14	12	24	54	44	15	14	21	4	12	14	4	18	19	20	17	15	10	9
ENSG00000202252	SNORD14C	snoRNA.ENSG00000202252.SNORD14C	11	122930042	122930132	snoRNA	5	8	4	0	2	2	2	11	9	9	0	2	4	1	6	5	6	6	8	11	5	9	7	3	7	6	5	15	25	6	30	1	12	19	14	5	7	19	21	29	24	16	15
ENSG00000202270	SNORD114-12	snoRNA.ENSG00000202270.SNORD114-12	14	101435284	101435361	snoRNA	6	5	8	6	4	10	1	11	11	13	2	0	0	0	3	1	4	0	1	9	3	16	8	4	9	2	14	3	5	2	2	5	1	5	10	0	0	3	11	6	4	3	1
ENSG00000202293	SNORD114-22	snoRNA.ENSG00000202293.SNORD114-22	14	101449262	101449336	snoRNA	60	23	50	14	31	75	17	5	52	108	0	0	1	1	1	0	1	1	1	43	13	185	24	58	22	6	54	18	9	11	7	5	12	27	33	12	9	2	5	21	26	7	13
ENSG00000202314	SNORD6	snoRNA.ENSG00000202314.SNORD6	11	93464667	93464742	snoRNA	34	65	44	25	31	111	14	10	58	65	4	4	9	4	55	3	17	9	7	118	74	67	129	179	84	42	88	97	96	59	35	70	22	40	88	123	54	44	16	117	85	42	41
ENSG00000202364	SNORD3A	snoRNA.ENSG00000202364.SNORD3A	17	19091328	19091546	snoRNA	13	109	9	38	7	29	5	46	48	15	59	1	9	18	22	4	23	9	13	90	8	33	51	31	81	8	15	51	13	31	27	60	8	33	48	26	29	17	19	42	9	30	27
ENSG00000202364	SNORD3A	snoRNA.ENSG00000202364.SNORD3A|alt-1	17	18965224	18965442	snoRNA	13	109	9	38	7	28	5	47	48	15	59	1	10	18	22	5	23	9	13	90	8	33	52	30	81	8	15	51	13	31	27	60	8	33	49	27	30	17	19	42	9	30	28
ENSG00000202364	SNORD3A	snoRNA.ENSG00000202364.SNORD3A|alt-2	17	19093342	19093560	snoRNA	13	109	9	38	7	28	5	45	48	15	59	1	9	18	22	4	23	9	13	90	8	33	51	30	81	8	14	51	13	31	27	60	8	33	48	27	29	17	18	42	9	30	28
ENSG00000202364	SNORD3A	snoRNA.ENSG00000202364.SNORD3A|alt-3	17	18967233	18967451	snoRNA	13	109	9	38	7	29	5	47	48	15	59	1	10	18	22	5	23	9	13	90	8	33	52	31	81	8	15	51	13	31	27	60	8	33	49	27	30	17	19	42	9	30	28
ENSG00000202394	SNORD47	snoRNA.ENSG00000202394.SNORD47	1	173833506	173833585	snoRNA	5	4	2	2	0	5	1	10	11	8	2	0	4	0	0	0	12	2	6	8	5	6	6	5	7	4	5	14	14	5	5	2	3	8	4	0	5	10	1	13	10	7	6
ENSG00000202400	SNORD82	snoRNA.ENSG00000202400.SNORD82	2	232325081	232325153	snoRNA	52	82	55	36	30	235	36	38	93	101	5	3	4	0	15	3	28	10	14	93	86	122	88	146	117	53	136	126	121	59	37	30	17	62	83	62	32	32	26	106	64	43	47
ENSG00000202477	SNORD25	snoRNA.ENSG00000202477.SNORD25	11	62623039	62623104	snoRNA	20	47	10	23	8	24	6	7	39	36	6	0	1	1	16	2	5	2	3	85	11	36	82	62	15	36	49	78	65	60	54	41	5	46	55	34	17	89	27	44	56	37	46
ENSG00000202503	SNORD34	snoRNA.ENSG00000202503.SNORD34	19	49994160	49994233	snoRNA	20	9	13	19	2	15	10	2	32	25	4	3	21	10	13	4	19	19	33	11	29	22	9	12	34	19	22	38	28	9	116	25	25	87	20	31	52	35	46	97	76	46	53
ENSG00000202529	SNORD18B	snoRNA.ENSG00000202529.SNORD18B	15	66794357	66794431	snoRNA	4	18	5	0	1	17	1	12	81	22	1	5	7	2	11	1	23	7	22	2	14	7	7	9	8	7	14	117	72	14	21	2	7	25	5	6	7	16	11	70	35	15	15
ENSG00000206597	SNORA57	snoRNA.ENSG00000206597.SNORA57	11	62432893	62433044	snoRNA	2	2	2	1	1	2	1	0	1	2	1	0	9	1	4	3	5	12	37	0	1	2	3	1	5	0	2	3	2	1	15	9	8	26	14	13	12	12	11	20	9	18	14
ENSG00000206602	SNORD58A	snoRNA.ENSG00000206602.SNORD58A	18	47017652	47017719	snoRNA	16	14	3	12	4	35	4	13	40	24	6	0	3	9	2	0	15	4	4	16	14	48	22	24	20	5	51	93	66	10	54	14	11	67	22	22	45	17	30	49	21	34	39
ENSG00000206607	SNORD44	snoRNA.ENSG00000206607.SNORD44	1	173835105	173835168	snoRNA	23	65	32	35	18	162	22	18	82	116	6	6	18	3	39	6	14	7	4	85	50	70	106	205	123	64	78	71	57	50	43	33	18	32	59	84	47	85	25	61	69	23	29
ENSG00000206611	SNORD24	snoRNA.ENSG00000206611.SNORD24	9	136216250	136216327	snoRNA	26	61	22	23	20	105	43	59	483	46	36	4	34	20	74	37	47	43	35	49	25	37	29	80	108	70	76	336	43	26	114	66	32	195	37	79	150	148	107	492	107	81	158
ENSG00000206620	SNORD45C	snoRNA.ENSG00000206620.SNORD45C	1	76252756	76252837	snoRNA	6	15	7	9	1	7	0	23	9	6	3	0	2	0	2	6	7	1	3	17	8	11	15	6	7	4	4	11	10	9	6	6	1	22	7	9	15	5	7	17	10	6	8
ENSG00000206630	SNORD60	snoRNA.ENSG00000206630.SNORD60	16	2205023	2205108	snoRNA	132	256	111	185	74	690	72	111	941	906	51	24	38	16	33	20	47	28	63	513	235	176	322	438	159	152	228	244	470	323	336	201	297	512	576	416	258	328	426	1157	954	288	235
ENSG00000206653	SNORD29	snoRNA.ENSG00000206653.SNORD29	11	62621375	62621442	snoRNA	2	4	1	1	0	4	1	6	10	6	1	0	0	2	2	0	12	0	3	12	4	6	7	6	3	3	8	15	12	10	11	5	1	24	4	2	3	7	7	14	12	7	7
ENSG00000206680	SNORD21	snoRNA.ENSG00000206680.SNORD21	1	93302845	93302942	snoRNA	78	85	115	125	128	440	99	67	262	571	15	16	64	9	120	10	104	23	49	181	236	91	275	1070	612	281	156	297	444	114	163	91	44	135	239	532	262	372	57	295	310	108	142
ENSG00000206696	SNORD58B	snoRNA.ENSG00000206696.SNORD58B	18	47018033	47018101	snoRNA	6	13	4	4	4	12	3	11	10	9	1	0	2	0	7	2	8	6	4	15	8	11	24	12	15	6	18	19	16	8	42	15	4	70	14	21	62	19	21	57	23	19	36
ENSG00000206754	SNORD101	snoRNA.ENSG00000206754.SNORD101	6	133136445	133136520	snoRNA	19	79	18	22	10	94	7	57	98	117	22	1	6	6	59	5	32	12	23	79	58	77	131	50	94	39	105	101	106	111	77	30	14	128	83	53	55	67	82	156	105	77	76
ENSG00000206775	SNORD37	snoRNA.ENSG00000206775.SNORD37	19	3982504	3982572	snoRNA	14	39	21	29	9	54	5	10	55	59	1	2	3	2	21	3	16	7	4	80	14	45	79	68	53	23	52	44	17	26	104	29	6	122	41	61	70	37	29	54	47	51	94
ENSG00000206799	SNORA32	snoRNA.ENSG00000206799.SNORA32	11	93464144	93464267	snoRNA	12	6	6	8	5	3	4	15	12	9	1	4	12	6	12	7	17	16	19	6	4	3	11	10	9	2	8	6	12	2	15	0	2	17	7	9	17	8	15	31	17	2	17
ENSG00000206872	SNORD62A	snoRNA.ENSG00000206872.SNORD62A	9	134365872	134365960	snoRNA	58	150	46	105	37	111	41	22	284	111	2	1	2	0	15	0	25	3	5	115	13	39	53	87	49	18	18	160	30	24	48	55	4	29	34	93	29	44	7	196	23	30	29
ENSG00000206872	SNORD62A	snoRNA.ENSG00000206872.SNORD62A|alt-1	9	134361051	134361139	snoRNA	58	150	46	105	37	111	41	22	284	111	2	1	2	0	15	0	25	3	5	115	13	39	53	87	49	18	18	160	30	24	48	55	4	29	34	93	29	44	7	196	23	30	29
ENSG00000206874	SNORD26	snoRNA.ENSG00000206874.SNORD26	11	62622763	62622840	snoRNA	46	83	56	69	17	269	23	28	160	255	13	2	15	13	57	2	25	9	9	137	170	151	334	197	236	90	234	216	282	206	95	82	34	96	184	112	85	113	64	195	182	110	87
ENSG00000206885	SNORA75	snoRNA.ENSG00000206885.SNORA75	2	232320510	232320649	snoRNA	0	10	2	4	0	2	0	5	2	0	2	0	1	1	3	0	4	8	3	3	0	2	5	5	11	1	1	6	1	5	21	2	2	51	4	4	15	8	2	13	1	9	19
ENSG00000206941	SNORD15A	snoRNA.ENSG00000206941.SNORD15A	11	75111434	75111584	snoRNA	26	30	15	17	6	36	13	3	107	91	1	2	6	0	2	1	7	11	6	33	10	56	29	28	22	7	11	63	30	20	29	17	4	66	13	18	17	12	5	89	58	14	16
ENSG00000206947	SNORA20	snoRNA.ENSG00000206947.SNORA20	7	39368601	39368735	snoRNA	6	0	0	0	0	3	0	9	8	5	0	3	1	0	2	1	26	43	34	1	0	0	1	0	11	2	1	3	7	5	32	19	27	45	20	45	74	43	26	55	49	46	77
ENSG00000206948	SNORA36A	snoRNA.ENSG00000206948.SNORA36A	X	153996802	153996936	snoRNA	6	20	3	15	8	10	5	11	21	25	5	1	9	1	11	0	11	2	5	12	4	10	12	37	14	5	9	18	17	26	10	5	1	13	12	24	7	12	3	14	12	11	7
ENSG00000206979	SNORD61	snoRNA.ENSG00000206979.SNORD61	X	135961357	135961432	snoRNA	21	30	11	29	2	31	4	26	35	19	8	1	27	8	22	2	31	16	16	41	36	18	59	35	61	15	23	29	52	36	33	17	11	48	35	20	50	36	21	37	20	19	22
ENSG00000206989	SNORD63	snoRNA.ENSG00000206989.SNORD63	5	137896731	137896801	snoRNA	193	504	208	29	131	1277	151	53	720	976	30	4	7	6	136	8	29	20	15	1216	725	520	119	1404	930	284	829	658	615	353	282	492	79	204	106	624	334	396	134	707	436	237	283
ENSG00000207008	SNORA54	snoRNA.ENSG00000207008.SNORA54	11	2985000	2985125	snoRNA	8	5	5	11	3	12	1	0	7	8	1	0	5	0	5	0	2	2	9	7	2	7	8	7	11	3	1	11	4	6	5	11	2	7	11	11	5	3	5	22	6	3	5
ENSG00000207031	SNORD59A	snoRNA.ENSG00000207031.SNORD59A	12	57038810	57038887	snoRNA	17	10	9	7	8	78	11	25	33	41	1	1	10	3	6	0	52	3	23	27	21	40	33	43	45	16	51	52	69	22	72	10	16	33	23	35	27	20	26	60	42	25	30
ENSG00000207047	SNORD51	snoRNA.ENSG00000207047.SNORD51	2	207026604	207026680	snoRNA	3	4	5	1	0	24	3	1	13	38	0	0	2	0	3	1	7	2	4	129	116	97	142	139	170	81	151	146	95	85	72	26	5	23	62	35	51	35	17	98	61	44	51
ENSG00000207066	SNORD50A	snoRNA.ENSG00000207066.SNORD50A	6	86387011	86387088	snoRNA	7	10	5	7	2	10	3	11	8	8	2	2	8	2	7	2	13	22	17	12	14	14	12	11	21	4	12	12	19	6	35	13	16	151	9	21	47	21	17	40	28	35	36
ENSG00000207088	SNORA7B	snoRNA.ENSG00000207088.SNORA7B	3	129116052	129116193	snoRNA	9	41	4	14	2	9	1	26	9	13	8	2	8	4	18	6	11	5	2	15	1	13	8	9	8	2	9	3	8	7	15	11	7	14	13	7	10	14	7	19	7	12	9
ENSG00000207112	SNORA25	snoRNA.ENSG00000207112.SNORA25	11	93463678	93463814	snoRNA	4	45	5	25	0	2	0	17	22	0	16	6	2	4	21	0	8	5	7	0	4	2	9	7	9	8	15	9	5	20	5	13	7	17	2	4	18	1	18	11	3	3	11
ENSG00000207118	SNORD14D	snoRNA.ENSG00000207118.SNORD14D	11	122929616	122929705	snoRNA	6	0	21	2	2	6	1	0	35	27	0	6	20	2	6	3	7	3	0	1	13	7	0	1	9	12	0	2	25	5	30	2	4	0	5	4	0	79	2	394	19	11	13
ENSG00000207181	SNORA14B	snoRNA.ENSG00000207181.SNORA14B	1	235291117	235291254	snoRNA	2	3	1	1	2	3	3	1	6	0	0	0	1	0	5	0	2	3	1	3	2	1	5	20	13	5	5	2	2	1	5	1	1	11	0	3	13	7	7	12	10	4	3
ENSG00000207241	SNORD45A	snoRNA.ENSG00000207241.SNORD45A	1	76253573	76253659	snoRNA	12	25	13	15	7	9	1	21	15	11	4	0	3	3	3	5	12	1	4	18	10	35	24	19	9	3	11	17	9	16	14	9	3	21	10	5	13	7	8	40	11	18	14
ENSG00000207262	SNORD57	snoRNA.ENSG00000207262.SNORD57	20	2637584	2637658	snoRNA	47	228	104	93	56	224	32	23	154	72	12	1	10	2	39	3	9	5	10	362	175	136	302	291	253	70	266	160	78	146	108	130	15	67	165	158	125	122	73	189	71	107	100
ENSG00000207280	SNORD20	snoRNA.ENSG00000207280.SNORD20	2	232321154	232321236	snoRNA	25	106	21	48	13	83	22	107	111	169	21	15	18	14	66	22	89	24	34	118	128	92	156	182	90	54	97	111	181	91	88	58	32	115	90	66	89	95	57	195	112	70	82
ENSG00000207297	SNORD7	snoRNA.ENSG00000207297.SNORD7	17	33900675	33900774	snoRNA	6	11	2	12	2	8	2	4	9	30	0	2	1	2	1	1	4	2	1	0	2	6	11	6	11	1	12	17	28	4	30	5	1	10	16	19	9	16	6	17	26	9	16
ENSG00000207311	SNORA61	snoRNA.ENSG00000207311.SNORA61	1	28906275	28906407	snoRNA	16	42	12	25	12	30	3	10	23	7	12	3	13	7	20	4	10	16	15	18	9	20	20	18	21	5	9	18	9	15	31	23	4	56	25	21	43	25	6	35	11	28	27
ENSG00000207392	SNORA20	snoRNA.ENSG00000207392.SNORA20	6	160201281	160201415	snoRNA	39	2	10	1	3	2	1	0	0	0	0	0	10	0	17	3	0	0	155	1	21	146	0	1	0	0	1	0	0	0	548	0	0	523	2	4	2	1	4	608	10	1	1
ENSG00000207405	SNORA64	snoRNA.ENSG00000207405.SNORA64	16	2012973	2013109	snoRNA	7	4	1	6	5	4	0	7	6	4	0	0	4	1	5	3	12	3	24	1	5	4	1	3	6	0	7	3	2	1	48	4	10	54	8	6	17	3	50	59	21	17	24
ENSG00000207421	SNORD38B	snoRNA.ENSG00000207421.SNORD38B	1	45244061	45244130	snoRNA	128	154	281	330	14	218	58	122	638	336	33	7	29	10	61	5	130	21	58	61	425	677	1217	97	122	109	74	484	299	436	201	34	57	419	691	69	63	196	75	699	268	291	131
ENSG00000207424	SNORD30	snoRNA.ENSG00000207424.SNORD30	11	62621134	62621206	snoRNA	8	24	7	8	8	40	6	11	26	46	1	0	1	2	4	0	15	2	6	94	33	30	71	114	84	29	72	52	53	27	25	25	4	40	46	58	25	28	14	49	43	23	30
ENSG00000207437	SNORD28	snoRNA.ENSG00000207437.SNORD28	11	62622092	62622169	snoRNA	9	14	3	13	2	6	2	17	10	6	4	0	3	2	6	0	13	8	4	11	11	8	27	16	16	5	8	19	15	18	15	8	2	31	16	9	18	11	12	25	16	19	14
ENSG00000207445	SNORD15B	snoRNA.ENSG00000207445.SNORD15B	11	75115464	75115612	snoRNA	6	4	0	0	0	2	0	2	10	2	1	1	5	1	3	2	18	11	4	0	1	6	2	2	10	1	2	1	9	1	26	2	2	60	1	4	16	10	11	39	8	17	10
ENSG00000207468	SNORA19	snoRNA.ENSG00000207468.SNORA19	10	120819522	120819652	snoRNA	1	7	5	1	2	5	6	5	8	1	3	4	20	3	12	7	26	4	10	7	7	0	4	5	1	1	7	0	2	3	12	18	7	40	6	21	39	14	19	17	27	11	30
ENSG00000207487	SNORD22	snoRNA.ENSG00000207487.SNORD22	11	62620381	62620509	snoRNA	3	11	3	9	2	12	7	27	11	5	11	5	14	5	14	7	46	13	23	6	1	6	2	7	10	3	3	5	8	4	30	8	5	19	7	8	9	22	30	50	20	7	9
ENSG00000207493	SNORA46	snoRNA.ENSG00000207493.SNORA46	16	58582402	58582539	snoRNA	10	11	5	7	1	5	1	14	19	15	6	1	5	2	15	4	22	16	11	21	3	5	7	7	7	4	12	12	20	7	33	8	9	54	12	4	23	13	18	66	29	22	17
ENSG00000207496	SNORA7A	snoRNA.ENSG00000207496.SNORA7A	3	12881810	12881951	snoRNA	10	39	5	10	4	12	3	24	14	8	6	1	8	5	13	5	11	4	4	8	1	12	3	6	10	3	6	5	11	7	13	12	5	15	12	6	8	14	11	26	9	14	15
ENSG00000207500	SNORD102	snoRNA.ENSG00000207500.SNORD102	13	27829200	27829274	snoRNA	4	2	1	0	3	4	2	9	7	6	4	1	4	1	3	0	7	0	8	34	36	73	83	38	38	32	14	84	41	45	22	7	3	11	12	6	9	19	4	46	11	20	15
ENSG00000207523	SNORA66	snoRNA.ENSG00000207523.SNORA66	1	93306275	93306410	snoRNA	5	0	1	1	0	3	0	3	0	0	0	2	1	0	4	2	7	24	16	1	11	23	1	3	9	3	9	2	11	11	135	9	18	102	8	23	90	21	27	126	37	52	70
ENSG00000208310	SNORD75	snoRNA.ENSG00000208310.SNORD75	1	173836016	173836078	snoRNA	1	13	2	1	0	3	0	3	15	16	5	0	0	5	2	1	3	0	2	6	1	4	10	0	3	0	6	21	3	1	4	1	2	4	4	4	0	7	9	17	4	4	1
ENSG00000208317	SNORD78	snoRNA.ENSG00000208317.SNORD78	1	173834759	173834826	snoRNA	19	91	17	31	27	114	9	7	102	107	1	1	1	0	9	0	1	3	0	160	31	81	128	454	55	22	101	49	46	51	42	43	3	51	69	233	41	51	15	77	92	28	36
ENSG00000208342	SNORD96A	snoRNA.ENSG00000208342.SNORD96A	5	180668813	180668894	snoRNA	14	44	21	26	2	17	8	10	31	28	5	7	21	9	10	3	33	7	41	17	13	23	40	17	17	19	14	41	33	16	19	11	4	23	27	10	17	43	15	56	26	24	10
ENSG00000208772	SNORD94	snoRNA.ENSG00000208772.SNORD94	2	86362992	86363131	snoRNA	7	61	8	14	1	8	3	9	17	10	6	2	11	8	11	2	12	8	2	10	5	11	16	4	18	2	7	13	20	14	12	20	1	25	24	9	19	13	8	29	12	14	5
ENSG00000208797	SNORD73A	snoRNA.ENSG00000208797.SNORD73A	4	152024978	152025045	snoRNA	14	14	8	22	0	7	5	14	49	65	0	5	6	11	6	5	37	5	21	25	12	36	96	17	15	5	19	88	57	36	17	8	6	28	68	2	15	12	10	98	32	25	9
ENSG00000209418	SNORD64	snoRNA.ENSG00000209418.SNORD64	15	25230246	25230315	snoRNA	4	27	8	15	5	30	1	10	35	31	1	0	0	1	12	1	4	2	6	23	34	20	45	17	22	5	13	14	27	16	10	23	7	23	20	8	22	14	8	21	20	13	12
ENSG00000209480	SNORD83B	snoRNA.ENSG00000209480.SNORD83B	22	39709823	39709918	snoRNA	15	18	6	12	4	21	4	8	22	10	5	0	10	5	12	3	11	13	11	19	8	40	33	13	17	6	11	18	15	6	39	10	6	26	16	10	40	12	6	35	23	11	25
ENSG00000209482	SNORD83A	snoRNA.ENSG00000209482.SNORD83A	22	39711217	39711314	snoRNA	5	4	6	12	1	6	0	3	8	8	2	1	7	3	1	5	3	0	11	7	15	27	20	13	7	10	5	17	7	10	23	4	5	20	8	6	9	9	6	17	4	12	16
ENSG00000209582	SNORA48	snoRNA.ENSG00000209582.SNORA48	17	7478030	7478167	snoRNA	4	5	3	4	2	30	1	3	17	5	1	1	5	0	11	2	14	1	3	6	5	4	9	7	17	0	9	2	3	5	10	0	2	9	12	4	9	16	14	45	16	6	4
ENSG00000209645	SNORD105	snoRNA.ENSG00000209645.SNORD105	19	10218326	10218413	snoRNA	13	36	28	19	8	62	9	6	38	49	0	0	2	0	18	0	1	0	0	54	60	20	97	66	57	32	26	45	67	21	17	26	8	25	40	48	44	54	24	88	56	29	18
ENSG00000212158	SNORD66	snoRNA.ENSG00000212158.SNORD66	3	184043483	184043561	snoRNA	425	1607	754	825	279	2256	346	471	2132	3293	280	37	243	129	616	97	222	88	212	1908	1322	850	2239	1561	2604	864	1953	2296	2149	1383	939	1103	232	874	1748	1063	1093	1370	670	1840	1597	847	860
ENSG00000212163	SNORD91A	snoRNA.ENSG00000212163.SNORD91A	17	2233569	2233666	snoRNA	30	13	72	28	28	107	12	6	116	27	0	0	2	0	1	0	0	0	10	6	20	308	64	90	34	1	43	44	9	6	14	5	5	35	37	17	13	4	10	52	17	8	13
ENSG00000212232	SNORD17	snoRNA.ENSG00000212232.SNORD17	20	17943352	17943591	snoRNA	103	80	132	50	140	152	49	41	178	143	9	2	2	4	33	1	19	16	15	19	115	229	64	203	95	72	42	103	108	60	325	57	24	272	77	154	131	145	61	543	241	188	293
ENSG00000212283	SNORD89	snoRNA.ENSG00000212283.SNORD89	2	101889397	101889513	snoRNA	2	40	4	19	7	54	3	23	26	9	20	1	2	4	22	3	18	18	10	27	6	18	59	10	59	9	30	48	5	15	28	35	8	25	17	9	30	23	20	43	17	25	8
ENSG00000212296	SNORD72	snoRNA.ENSG00000212296.SNORD72	5	40832757	40832839	snoRNA	7	1	0	2	0	3	1	0	2	3	1	0	3	3	1	0	2	0	0	0	2	1	4	1	1	1	1	2	0	0	18	2	0	51	3	3	15	8	1	6	7	3	12
ENSG00000212447	SNORD90	snoRNA.ENSG00000212447.SNORD90	9	125642491	125642604	snoRNA	51	40	13	26	5	14	7	70	44	42	8	8	22	10	10	7	109	23	45	23	31	25	39	39	20	8	30	44	126	29	80	12	24	151	44	35	36	48	34	130	57	43	56
ENSG00000212452	SNORD69	snoRNA.ENSG00000212452.SNORD69	3	52726751	52726830	snoRNA	41	102	64	40	57	95	25	32	109	160	9	0	16	3	44	6	26	12	15	136	45	87	52	99	51	54	27	81	134	35	55	76	18	61	67	60	36	75	16	79	105	27	68
ENSG00000212487	SNORA17	snoRNA.ENSG00000212487.SNORA17	9	139621199	139621333	snoRNA	5	15	17	6	5	17	4	8	12	24	7	2	20	2	19	9	22	7	13	17	18	8	18	13	6	8	13	22	31	25	14	13	7	18	21	11	21	20	9	15	6	19	12
ENSG00000212552	SNORD91B	snoRNA.ENSG00000212552.SNORD91B	17	2232412	2232509	snoRNA	65	5	46	27	5	30	9	7	77	11	0	0	0	0	1	3	5	1	3	5	7	263	41	12	2	1	46	19	10	8	20	1	6	26	22	7	2	3	11	19	11	3	7
ENSG00000212607	SNORA45	snoRNA.ENSG00000212607.SNORA45	11	8706985	8707118	snoRNA	6	21	14	4	5	8	0	6	24	14	2	1	19	3	11	2	21	21	134	10	18	11	19	10	12	4	7	21	13	8	19	8	15	23	22	23	14	14	22	84	71	11	13
ENSG00000221116	SNORD110	snoRNA.ENSG00000221116.SNORD110	20	2634857	2634934	snoRNA	17	101	52	47	14	59	15	18	87	35	3	24	25	4	38	9	46	2	5	81	84	24	74	77	40	28	55	60	49	45	45	55	29	47	66	40	33	57	35	84	42	34	40
ENSG00000221182	SNORD98	snoRNA.ENSG00000221182.SNORD98	10	70514928	70514997	snoRNA	46	191	69	61	50	228	45	28	201	384	6	3	4	1	76	1	7	4	11	486	169	186	325	585	201	124	303	249	310	188	103	169	21	110	152	214	149	156	70	185	253	103	100
ENSG00000221420	SNORA81	snoRNA.ENSG00000221420.SNORA81	3	186504463	186504643	snoRNA	6	4	0	0	0	1	1	7	11	1	1	1	9	0	1	1	29	30	16	1	1	9	3	0	0	0	0	8	4	0	50	6	8	78	2	10	28	3	26	46	21	27	35
ENSG00000221491	SNORA34	snoRNA.ENSG00000221491.SNORA34	12	49048164	49048303	snoRNA	3	4	2	1	0	1	0	2	0	0	0	0	1	0	2	0	2	0	3	0	0	3	0	0	0	0	0	0	1	0	2	0	1	9	0	2	4	0	5	28	4	3	3
ENSG00000221500	SNORD100	snoRNA.ENSG00000221500.SNORD100	6	133137940	133138018	snoRNA	26	213	27	83	30	173	20	186	159	201	49	13	32	27	51	35	19	22	18	134	23	46	68	178	95	37	108	114	131	79	21	97	12	31	66	65	49	68	49	111	123	56	18
ENSG00000221514	SNORD111B	snoRNA.ENSG00000221514.SNORD111B	16	70563411	70563493	snoRNA	3	1	0	0	1	5	0	0	1	2	0	0	0	0	0	0	0	0	0	3	1	14	2	4	4	0	4	1	1	1	3	0	0	5	1	0	2	1	2	15	5	0	5
ENSG00000221539	SNORD99	snoRNA.ENSG00000221539.SNORD99	1	28905260	28905336	snoRNA	6	5	5	5	3	2	0	6	9	4	1	1	1	1	2	0	7	2	4	1	3	13	5	3	4	2	4	3	9	6	3	1	2	10	3	5	4	8	3	11	8	6	2
ENSG00000221643	SNORA77	snoRNA.ENSG00000221643.SNORA77	1	203698708	203698835	snoRNA	5	6	3	6	1	3	1	10	7	2	6	2	5	2	9	4	5	22	5	9	3	3	6	5	19	2	12	8	1	8	97	10	9	138	5	5	80	6	15	10	11	40	80
ENSG00000221719	SNORA3	snoRNA.ENSG00000221719.SNORA3	16	2846408	2846535	snoRNA	4	9	10	3	3	5	0	6	13	14	2	1	18	2	5	2	17	21	134	7	15	9	13	7	6	1	2	11	6	5	13	8	13	19	21	18	14	12	20	73	67	8	11
ENSG00000221740	SNORD93	snoRNA.ENSG00000221740.SNORD93	7	22896231	22896307	snoRNA	178	313	243	305	86	641	94	66	518	834	15	6	12	13	136	6	16	17	6	575	396	449	949	1066	762	342	699	374	418	362	258	256	42	127	412	429	329	353	127	396	292	245	262
ENSG00000222345	SNORD19	snoRNA.ENSG00000222345.SNORD19	3	52725393	52725471	snoRNA	10	51	17	23	17	33	6	2	13	19	0	0	0	0	0	0	3	0	2	9	6	28	17	23	8	3	14	5	7	3	10	7	5	12	9	8	1	7	4	9	7	4	1
ENSG00000223224	SNORD71	snoRNA.ENSG00000223224.SNORD71	16	71792304	71792392	snoRNA	49	133	36	78	21	161	30	54	176	196	37	29	28	23	64	9	38	12	44	137	105	60	220	183	137	68	104	231	127	111	117	83	28	64	130	124	80	125	41	197	100	84	85
ENSG00000238300	SNORD121B	snoRNA.ENSG00000238300.SNORD121B	9	33934293	33934376	snoRNA	4	21	7	10	3	32	0	3	12	16	1	0	1	0	1	0	1	2	3	31	12	20	34	14	25	3	30	5	10	4	7	6	2	6	16	8	13	9	4	5	11	6	8
ENSG00000238344	SNORD126	snoRNA.ENSG00000238344.SNORD126	14	20794608	20794687	snoRNA	7	5	5	7	5	13	5	2	7	1	2	0	0	0	9	1	7	3	4	7	11	5	12	22	8	5	8	6	8	9	23	5	1	68	15	7	26	12	3	19	17	9	11
ENSG00000238423	SNORD42B	snoRNA.ENSG00000238423.SNORD42B	17	27047567	27047636	snoRNA	6	12	13	5	5	32	5	9	23	10	1	1	3	1	6	4	9	7	16	24	6	28	17	34	16	5	22	25	11	6	20	7	9	11	13	23	10	7	32	97	27	8	7
ENSG00000238527	SNORD112	snoRNA.ENSG00000238527.SNORD112	14	101364256	101364335	snoRNA	5	40	5	52	17	39	19	12	328	256	0	1	2	4	19	0	2	0	0	43	9	39	94	31	128	13	436	320	46	108	16	14	2	37	46	18	50	33	84	179	83	126	15
ENSG00000238531	SNORD105B	snoRNA.ENSG00000238531.SNORD105B	19	10220432	10220513	snoRNA	3	3	1	1	2	5	0	3	3	2	0	0	2	0	5	0	5	13	7	3	0	1	3	4	8	0	2	1	0	2	19	8	3	17	3	9	23	6	5	17	7	16	24
ENSG00000238578	SNORD4A	snoRNA.ENSG00000238578.SNORD4A	17	27049599	27049673	snoRNA	3	2	2	2	2	2	0	2	23	21	1	0	1	1	1	0	2	3	6	2	1	4	3	5	2	1	1	34	12	0	3	2	2	1	2	1	4	0	0	24	7	1	0
ENSG00000238622	SNORD97	snoRNA.ENSG00000238622.SNORD97	11	10823013	10823157	snoRNA	20	25	5	14	9	9	5	1	42	17	1	1	0	0	8	0	7	1	10	13	5	32	20	37	22	4	12	94	74	39	12	9	2	13	9	14	16	9	2	113	17	29	9
ENSG00000238649	SNORD42A	snoRNA.ENSG00000238649.SNORD42A	17	27050446	27050512	snoRNA	2	6	3	5	1	12	1	15	6	9	2	1	2	0	4	1	10	0	5	19	6	4	13	16	19	5	14	11	8	7	9	7	3	6	14	11	4	7	5	6	3	7	2
ENSG00000238650	SNORD54	snoRNA.ENSG00000238650.SNORD54	8	56986393	56986462	snoRNA	7	6	4	5	16	20	2	2	6	3	1	0	3	0	5	1	5	0	2	7	3	4	6	73	11	1	4	5	3	2	11	1	0	10	2	30	4	4	1	4	1	1	6
ENSG00000238741	SCARNA7	snoRNA.ENSG00000238741.SCARNA7	3	160232694	160233026	snoRNA	2	10	2	6	2	17	2	3	13	15	7	2	1	1	5	2	1	6	3	9	0	13	14	32	12	2	4	13	9	18	3	3	1	4	3	8	6	1	1	11	17	2	8
ENSG00000238881	SCARNA2	snoRNA.ENSG00000238881.SCARNA2	1	109642814	109643236	snoRNA	38	30	14	13	6	40	2	27	39	24	5	3	7	2	12	2	42	15	20	12	10	55	12	3	21	6	14	42	29	8	20	5	7	29	11	4	14	9	19	47	28	16	14
ENSG00000238917	SNORD10	snoRNA.ENSG00000238917.SNORD10	17	7480128	7480272	snoRNA	5	14	12	3	2	5	3	17	12	7	1	2	7	0	5	1	53	8	8	5	3	9	11	8	10	5	3	12	20	2	9	1	4	28	2	7	5	8	4	24	13	7	8
ENSG00000238942	snR39B	snoRNA.ENSG00000238942.snR39B	3	186502584	186502655	snoRNA	97	83	184	56	161	354	66	66	155	114	7	2	28	5	49	8	94	27	15	125	236	102	118	1186	297	181	264	112	88	47	114	75	37	82	68	629	171	192	56	138	91	50	96
ENSG00000238956	snR39B	snoRNA.ENSG00000238956.snR39B	3	186502613	186502649	snoRNA	31	8	83	17	103	130	42	4	28	8	0	0	2	1	4	3	3	4	5	7	72	12	39	769	68	115	93	10	2	3	28	4	7	10	12	420	37	118	11	30	14	8	24
ENSG00000238956	snR39B	snoRNA.ENSG00000238956.snR39B|alt-1	2	198266281	198266317	snoRNA	31	8	83	17	103	130	42	4	28	8	0	0	2	1	4	3	3	4	5	7	72	12	39	769	68	115	93	10	2	3	28	4	7	10	12	420	37	118	11	30	14	8	24
ENSG00000239043	SNORD127	snoRNA.ENSG00000239043.SNORD127	14	45580085	45580173	snoRNA	2	5	3	9	0	4	0	12	8	10	2	0	6	3	4	3	11	2	16	19	16	32	69	11	14	8	7	31	27	15	7	4	1	8	12	5	8	7	3	52	9	13	1
ENSG00000239112	SNORD123	snoRNA.ENSG00000239112.SNORD123	5	9548947	9549019	snoRNA	4	8	5	2	2	21	4	0	18	26	0	0	0	0	3	0	1	1	0	40	8	6	47	22	22	8	30	8	14	25	9	10	2	10	19	11	5	2	5	11	9	10	6
ENSG00000239127	SNORD125	snoRNA.ENSG00000239127.SNORD125	22	29729151	29729249	snoRNA	6	3	1	10	1	8	2	1	26	17	1	0	4	2	10	2	7	3	1	6	4	3	14	5	7	4	4	19	22	16	12	8	1	10	14	6	5	12	11	22	20	11	11
ENSG00000239195	SNORD5	snoRNA.ENSG00000239195.SNORD5	11	93466393	93466468	snoRNA	2	10	0	5	3	3	0	2	5	18	0	0	2	0	0	1	2	0	3	9	6	8	3	9	10	3	11	29	16	5	19	1	1	5	2	7	6	6	9	14	6	6	11
ENSG00000251790	SCARNA16	snoRNA.ENSG00000251790.SCARNA16	17	75085388	75085577	snoRNA	8	12	9	9	2	3	7	15	11	8	3	1	18	11	7	4	7	4	15	6	15	14	15	7	9	12	9	6	6	8	9	12	5	8	15	5	5	42	7	9	6	7	17
ENSG00000251791	SCARNA6	snoRNA.ENSG00000251791.SCARNA6	2	234197321	234197588	snoRNA	10	30	12	20	6	18	3	3	21	37	6	4	6	3	4	2	3	1	2	27	3	9	27	29	10	2	13	17	8	13	8	16	0	7	12	9	2	3	4	20	12	10	7
ENSG00000251806	SNORD119	snoRNA.ENSG00000251806.SNORD119	20	2443607	2443685	snoRNA	41	96	67	52	37	176	33	74	143	192	35	22	21	13	45	17	69	34	22	153	103	152	142	269	168	91	145	151	82	77	98	60	45	71	95	120	76	129	51	157	103	63	89
ENSG00000252010	SCARNA5	snoRNA.ENSG00000252010.SCARNA5	2	234184372	234184650	snoRNA	21	96	42	22	16	107	18	20	79	119	21	7	7	5	10	8	5	3	3	93	24	23	53	68	40	28	20	62	48	23	26	38	1	8	31	21	12	38	1	47	54	22	22
ENSG00000252139	SCARNA18	snoRNA.ENSG00000252139.SCARNA18	18	47340730	47340815	snoRNA	6	9	2	7	4	6	1	7	11	4	3	2	6	1	4	5	5	6	5	5	3	6	3	3	6	0	3	5	4	0	11	7	5	6	8	6	6	6	7	16	10	9	2
ENSG00000252542	SNORD36C	snoRNA.ENSG00000252542.SNORD36C	9	136217701	136217769	snoRNA	43	9	6	27	7	18	4	1	25	1	0	1	1	0	2	1	9	2	2	5	2	121	75	8	10	4	135	9	5	4	52	6	7	58	19	12	18	9	25	30	22	14	44
ENSG00000252690	SCARNA15	snoRNA.ENSG00000252690.SCARNA15	15	83424696	83424825	snoRNA	65	838	169	290	40	445	72	314	401	1048	518	94	362	103	502	162	297	164	101	712	225	133	291	105	367	101	304	190	814	538	135	514	110	194	293	72	297	174	164	158	474	232	162
ENSG00000252808	SCARNA4	snoRNA.ENSG00000252808.SCARNA4	1	155895748	155895879	snoRNA	1	7	4	4	1	7	2	10	9	11	6	1	5	2	7	1	7	1	1	2	4	6	4	7	2	8	11	2	13	4	6	5	2	2	5	3	1	6	3	8	6	5	5
ENSG00000252906	SCARNA3	snoRNA.ENSG00000252906.SCARNA3	1	175937533	175937678	snoRNA	14	130	49	85	12	97	23	130	65	155	72	9	129	34	92	42	84	40	24	118	155	56	155	47	105	80	55	70	102	154	53	64	61	62	99	27	55	90	57	49	67	56	44
Asp-101		tRNA.101.Asp	9	77517989	77518063	tRNA	3	3	7	6	7	1	8	2	2	1	1	1	9	4	13	10	4	6	21	1	4	2	5	33	5	5	1	2	1	3	34	9	5	51	23	34	17	13	16	20	18	19	36
Arg-105		tRNA.105.Arg	9	131102354	131102447	tRNA	13	81	2	4	22	12	12	15	78	5	55	2	19	117	51	4	13	20	1	28	3	10	87	42	2	2	5	10	3	10	23	9	1	71	74	156	14	22	10	29	3	21	28
Arg-107		tRNA.107.Arg	6	28710728	28710803	tRNA	2	38	3	6	12	26	5	15	19	4	12	2	11	6	35	6	14	10	5	24	2	11	8	16	5	0	1	3	1	20	9	18	2	21	8	21	14	4	6	19	5	17	12
Arg-107		tRNA.107.Arg|alt-2	6	28849164	28849239	tRNA	2	38	3	6	12	26	5	15	19	4	12	2	11	6	35	6	14	10	5	24	2	11	8	16	5	0	1	3	1	20	9	18	2	21	8	21	14	4	6	19	5	17	12
Arg-109		tRNA.109.Arg	16	3202900	3202975	tRNA	17	54	23	17	19	23	8	15	57	17	30	5	25	19	46	6	27	11	5	37	9	10	24	25	6	6	5	14	8	31	35	16	9	71	24	34	31	12	7	46	22	26	32
Lys-110		tRNA.110.Lys	16	3207405	3207480	tRNA	228	333	80	156	367	125	56	42	1065	31	61	11	34	31	61	8	39	22	26	204	57	246	597	201	86	33	33	500	36	52	115	42	17	88	82	201	46	27	50	450	37	77	91
Pro-112		tRNA.112.Pro	16	3210385	3210482	tRNA	3	12	4	6	0	1	0	0	5	3	7	1	18	4	7	3	6	3	0	6	2	1	2	8	1	0	0	1	2	3	4	2	4	6	12	10	4	1	2	37	7	2	2
Pro-115		tRNA.115.Pro	1	167683961	167684035	tRNA	65	194	103	133	32	112	38	41	154	88	45	12	85	30	100	26	59	30	38	225	46	155	151	64	64	21	41	58	28	51	168	109	29	123	197	178	72	80	29	245	89	109	117
Pro-118		tRNA.118.Pro	14	21077494	21077568	tRNA	64	185	93	121	29	105	30	37	141	84	39	10	80	27	88	22	52	25	23	218	43	149	147	60	62	18	40	54	26	46	156	103	24	112	189	153	62	67	27	203	82	96	100
Ser-12		tRNA.12.Ser	10	69524260	69524344	tRNA	3	4	3	1	4	4	2	4	7	2	0	1	3	0	7	3	3	8	10	2	1	6	1	4	5	0	1	1	0	12	40	3	6	34	24	21	33	12	20	33	14	41	39
Lys-122		tRNA.122.Lys	16	3241500	3241575	tRNA	14	19	6	5	2	3	3	5	8	2	20	1	13	7	11	3	7	8	6	23	1	5	6	1	1	0	0	3	1	3	22	12	4	31	10	20	15	3	4	36	12	12	32
Pro-123		tRNA.123.Pro	16	3241988	3242062	tRNA	61	159	78	119	26	92	25	35	128	80	25	7	53	25	57	15	42	20	20	204	38	146	143	51	59	17	39	51	25	41	149	88	21	102	181	133	47	52	24	180	77	88	90
Thr-127		tRNA.127.Thr	16	14379749	14379823	tRNA	4	27	7	6	4	3	3	2	15	1	5	0	8	2	9	1	5	1	1	16	1	2	7	2	1	1	1	2	0	6	17	15	1	12	7	19	10	6	7	51	4	16	12
Thr-127		tRNA.127.Thr|alt-1	17	29877092	29877166	tRNA	4	25	6	9	3	9	2	2	16	2	6	1	7	5	12	2	8	4	2	18	1	2	7	1	1	1	0	2	1	5	11	15	1	18	12	19	12	9	9	55	5	20	13
Leu-128		tRNA.128.Leu	16	22207031	22207115	tRNA	68	283	42	74	37	165	14	108	126	163	76	26	123	34	128	41	72	43	82	129	21	230	106	44	65	16	41	76	113	56	62	44	52	202	94	111	74	83	76	139	111	67	79
Leu-130		tRNA.130.Leu	16	57334391	57334476	tRNA	694	1055	261	534	295	300	137	103	2046	305	149	54	343	450	279	45	176	102	58	421	75	273	1727	835	119	48	30	1320	276	194	285	147	53	207	755	667	154	137	79	1560	200	207	262
Gly-132		tRNA.132.Gly	16	70812113	70812186	tRNA	6134	3655	894	2080	5594	13464	5092	106	7435	1203	44	16	99	28	165	56	80	68	77	2248	411	36284	25551	6048	2236	1839	403	4577	1897	778	1546	236	182	1413	2154	5106	537	461	164	3710	954	1131	1300
Gly-134		tRNA.134.Gly	16	70822596	70822669	tRNA	6115	3610	848	2027	5576	13387	5063	55	7385	1161	24	6	36	12	83	22	51	29	35	2196	374	36268	25506	5971	2154	1813	374	4563	1882	751	1489	211	159	1349	2122	5042	474	420	112	3686	923	1088	1237
Met-139		tRNA.139.Met	16	87417627	87417702	tRNA	67	42	48	29	60	41	68	61	82	69	23	13	109	95	88	11	94	23	29	24	43	41	76	97	16	43	33	38	57	22	251	19	33	299	117	213	68	224	60	281	104	99	438
Val-150		tRNA.150.Val	X	18693028	18693103	tRNA	58	153	36	70	22	84	33	26	182	14	20	6	20	14	24	8	13	10	3	166	17	175	246	40	54	16	17	107	11	40	27	28	7	39	48	28	18	13	6	94	8	51	21
Val-150		tRNA.150.Val|alt-1	11	59318101	59318176	tRNA	58	153	36	70	22	84	33	26	182	14	20	6	20	14	24	8	13	10	3	166	17	175	246	40	54	16	17	107	11	40	27	28	7	39	48	28	18	13	6	94	8	51	21
Val-150		tRNA.150.Val|alt-2	11	59318459	59318534	tRNA	80	210	45	92	46	114	69	25	195	6	63	6	16	41	27	8	10	6	5	263	11	143	330	79	34	21	9	97	10	57	25	33	3	69	79	61	15	10	10	145	6	100	28
Trp-155		tRNA.155.Trp|alt-1	17	8089675	8089749	tRNA	4	45	4	20	7	14	9	27	15	7	11	2	15	25	27	10	15	19	7	5	2	10	6	4	2	1	3	1	5	4	37	6	7	55	36	53	34	18	37	29	10	31	26
Trp-155		tRNA.155.Trp|alt-2	6	26319329	26319403	tRNA	4	45	4	20	7	14	9	27	15	7	11	2	15	25	27	10	15	19	7	5	2	10	6	4	2	1	3	1	5	4	37	6	7	55	36	53	34	18	37	29	10	31	26
Trp-155		tRNA.155.Trp|alt-3	6	26331671	26331745	tRNA	4	45	4	20	7	14	9	27	15	7	11	2	15	25	27	10	15	19	7	5	2	10	6	4	2	1	3	1	5	4	37	6	7	55	36	53	34	18	37	29	10	31	26
Arg-157		tRNA.157.Arg	7	139025445	139025520	tRNA	35	92	35	16	26	32	8	16	50	16	60	10	38	6	58	7	43	18	10	99	11	16	56	28	7	7	6	23	8	38	67	36	15	147	42	65	51	15	17	98	32	63	72
Cys-159		tRNA.159.Cys	7	149007280	149007354	tRNA	5	15	3	6	7	10	3	3	9	2	4	0	0	1	7	2	1	5	1	9	0	9	4	0	2	1	1	1	0	1	9	5	1	15	6	5	11	3	4	11	1	8	4
Cys-165		tRNA.165.Cys	7	149112228	149112302	tRNA	43	70	13	22	124	65	20	2	51	1	10	1	3	1	5	1	5	4	3	40	2	105	50	7	3	2	0	11	2	8	22	14	2	28	8	18	9	5	7	26	5	28	29
Glu-183		tRNA.183.Glu	1	16861773	16861847	tRNA	17	26	30	23	14	45	22	23	29	14	4	2	24	21	17	2	10	5	9	32	30	191	311	28	48	19	15	30	23	12	12	4	4	27	20	33	11	9	21	24	15	21	12
Glu-183		tRNA.183.Glu|alt-1	1	161391882	161391956	tRNA	26	29	35	24	18	46	24	24	36	16	5	2	32	22	20	4	12	10	20	40	32	201	317	32	51	20	15	34	25	14	49	8	11	92	25	45	32	12	28	36	21	41	67
Glu-183		tRNA.183.Glu|alt-2	1	17199077	17199151	tRNA	16	23	28	23	14	44	21	22	26	13	3	2	20	21	16	2	8	5	2	30	29	189	302	25	48	19	15	28	22	11	8	2	4	23	19	28	4	7	20	18	13	18	7
Gly-184		tRNA.184.Gly|alt-1	1	17188415	17188488	tRNA	2	7	8	5	1	11	3	9	3	16	2	2	7	1	11	2	5	7	1	15	33	17	32	10	14	7	10	4	14	16	7	5	15	14	13	6	6	5	2	5	12	27	9
Gly-186		tRNA.186.Gly	1	17004765	17004838	tRNA	2	2	0	2	1	4	6	1	2	3	0	0	5	0	0	1	0	0	0	1	1	10	8	1	1	0	0	1	2	0	2	0	0	0	0	1	0	0	0	2	1	2	5
Glu-193		tRNA.193.Glu	1	17199077	17199151	tRNA	16	23	28	23	14	44	21	22	26	13	3	2	20	21	16	2	8	5	2	30	29	189	302	25	48	19	15	28	22	11	8	2	4	23	19	28	4	7	20	18	13	18	7
Glu-193		tRNA.193.Glu|alt-1	1	16861773	16861847	tRNA	17	26	30	23	14	45	22	23	29	14	4	2	24	21	17	2	10	5	9	32	30	191	311	28	48	19	15	30	23	12	12	4	4	27	20	33	11	9	21	24	15	21	12
Glu-193		tRNA.193.Glu|alt-2	1	161391882	161391956	tRNA	26	29	35	24	18	46	24	24	36	16	5	2	32	22	20	4	12	10	20	40	32	201	317	32	51	20	15	34	25	14	49	8	11	92	25	45	32	12	28	36	21	41	67
Lys-197		tRNA.197.Lys	1	55423541	55423616	tRNA	17	75	18	32	12	40	14	43	67	34	50	15	42	29	47	6	62	23	35	72	27	29	77	39	11	24	10	59	37	52	64	15	12	58	47	52	34	28	23	143	31	49	35
Arg-199		tRNA.199.Arg	1	94313128	94313215	tRNA	96	3523	123	170	172	332	107	217	1407	41	2446	140	1971	1640	1177	40	366	1923	23	344	18	22	110	105	119	20	67	44	7	52	285	336	34	461	307	842	625	707	233	257	91	249	391
Tyr-21		tRNA.21.Tyr	2	27273649	27273740	tRNA	4	8	4	7	3	13	2	4	10	7	7	2	7	3	15	6	11	3	1	6	5	1	7	21	10	4	1	5	5	7	14	3	8	10	13	15	10	17	3	12	7	12	12
Gly-213		tRNA.213.Gly	1	161432165	161432239	tRNA	304	97	183	118	132	377	255	85	582	144	35	27	91	29	150	14	132	29	16	53	141	315	246	183	300	152	65	336	122	67	400	23	48	298	119	235	168	129	64	399	127	161	339
Glu-214		tRNA.214.Glu	1	161431808	161431882	tRNA	48	398	151	237	35	241	54	199	210	117	230	40	114	74	402	57	104	116	78	478	104	133	289	155	236	84	99	115	86	191	145	129	50	219	301	112	204	102	77	179	114	161	174
Gln-216		tRNA.216.Gln	1	145963303	145963377	tRNA	6	46	13	10	29	12	6	11	14	7	8	2	13	5	21	4	9	4	8	19	8	6	13	26	5	5	4	3	6	3	13	8	4	19	13	35	18	8	9	21	7	8	19
Gln-216		tRNA.216.Gln|alt-1	1	147505037	147505111	tRNA	6	46	13	10	29	12	6	11	14	7	8	2	13	5	21	4	9	4	8	19	8	6	13	26	5	5	4	3	6	3	13	8	4	19	13	35	18	8	9	21	7	8	19
Gln-216		tRNA.216.Gln|alt-3	1	147737381	147737455	tRNA	4	16	10	4	6	8	3	9	6	4	4	2	12	4	18	3	9	4	8	14	8	3	10	23	4	4	3	2	4	4	11	3	4	15	8	31	13	7	8	12	6	4	18
Gln-225		tRNA.225.Gln	1	147737381	147737455	tRNA	4	16	10	4	6	8	3	9	6	4	4	2	12	4	18	3	9	4	8	14	8	3	10	23	4	4	3	2	4	4	11	3	4	15	8	31	13	7	8	12	6	4	18
Gln-225		tRNA.225.Gln|alt-2	1	147505037	147505111	tRNA	6	46	13	10	29	12	6	11	14	7	8	2	13	5	21	4	9	4	8	19	8	6	13	26	5	5	4	3	6	3	13	8	4	19	13	35	18	8	9	21	7	8	19
Gln-225		tRNA.225.Gln|alt-3	1	145963303	145963377	tRNA	6	46	13	10	29	12	6	11	14	7	8	2	13	5	21	4	9	4	8	19	8	6	13	26	5	5	4	3	6	3	13	8	4	19	13	35	18	8	9	21	7	8	19
Asn-235		tRNA.235.Asn	1	148760355	148760431	tRNA	57	43	19	14	20	11	8	12	69	26	18	4	46	20	36	13	18	13	20	27	13	25	67	13	10	9	36	26	18	26	71	43	13	124	65	39	37	19	50	86	37	65	100
His-238		tRNA.238.His	1	149155827	149155901	tRNA	30	128	99	72	67	47	29	161	48	35	32	15	94	47	149	126	62	51	35	83	92	29	64	119	35	84	74	35	51	116	68	34	59	80	65	287	102	72	281	54	51	59	82
Asn-242		tRNA.242.Asn	1	149230569	149230645	tRNA	6	41	20	18	5	11	9	13	71	26	21	2	44	21	34	11	17	9	19	26	14	24	68	14	9	9	36	26	18	26	29	39	8	52	40	27	29	17	38	58	28	46	37
Val-246		tRNA.246.Val	1	149294665	149294738	tRNA	21	26	9	7	12	45	11	3	28	10	2	2	4	1	5	1	7	3	9	21	50	61	82	25	14	14	7	24	9	7	11	5	56	9	17	20	5	10	2	21	8	14	7
Val-247		tRNA.247.Val	1	149298554	149298629	tRNA	231	295	99	144	94	439	264	25	479	62	8	5	15	6	27	13	14	15	8	338	146	1300	664	227	289	121	93	652	96	82	152	38	28	102	71	162	44	41	29	392	41	128	119
Glu-253		tRNA.253.Glu	1	149664354	149664429	tRNA	16	22	28	23	14	44	21	22	26	13	2	2	20	21	16	2	8	5	2	29	29	189	302	25	48	19	15	28	22	11	7	2	4	23	19	28	4	7	20	18	13	18	6
Val-257		tRNA.257.Val	1	149684087	149684163	tRNA	241	301	98	145	98	439	266	32	484	64	16	13	35	8	40	15	36	16	9	339	146	1300	664	210	287	120	92	652	96	74	160	37	36	92	73	171	71	47	36	404	53	131	132
Gly-26		tRNA.26.Gly	2	70476122	70476195	tRNA	771	281	414	121	136	1001	529	57	1613	128	26	7	66	33	68	24	41	40	29	238	244	1305	488	164	545	123	79	650	132	84	450	42	61	213	85	159	202	129	77	484	130	147	431
Gly-26		tRNA.26.Gly|alt-1	16	686735	686808	tRNA	768	280	405	116	133	998	523	51	1609	128	25	6	56	26	57	22	38	29	24	237	240	1296	486	158	542	122	76	646	128	81	420	40	57	195	80	144	188	120	65	475	123	131	400
Met-262		tRNA.262.Met	6	26313351	26313425	tRNA	802	169	94	34	274	31	54	20	74	28	21	10	62	12	414	11	50	56	81	27	22	33	30	14	15	14	6	26	8	63	855	34	39	268	47	253	151	49	89	339	50	229	583
Arg-263		tRNA.263.Arg	1	159111400	159111476	tRNA	11	40	17	7	3	9	1	6	6	0	32	9	23	4	5	5	11	5	2	10	2	3	9	1	3	2	1	3	0	2	7	1	2	8	4	10	12	3	0	8	2	3	4
Gly-268		tRNA.268.Gly	1	161409960	161410034	tRNA	30	27	57	53	19	89	65	72	197	100	10	20	51	25	97	9	101	19	11	16	59	130	113	83	54	45	33	72	85	43	95	6	23	56	69	87	43	85	26	175	66	60	66
Asp-269		tRNA.269.Asp	1	161432823	161432897	tRNA	386	271	324	216	162	258	86	186	399	538	107	73	433	134	457	76	431	168	70	357	353	434	505	274	273	127	131	153	290	209	1921	426	195	1861	715	980	714	313	361	1272	725	705	2957
Leu-270		tRNA.270.Leu	1	161500131	161500216	tRNA	695	1064	263	535	296	302	137	103	2048	305	151	54	345	454	278	45	175	105	61	423	77	273	1728	836	120	48	30	1320	276	194	292	154	55	233	757	671	158	137	84	1576	202	212	276
Gly-271		tRNA.271.Gly	1	161413093	161413166	tRNA	1909	1395	922	768	2625	3563	2347	141	5419	360	102	20	156	87	297	81	166	81	101	2233	492	11416	27773	2892	980	1208	505	3364	576	641	1540	234	133	933	1732	2638	353	330	242	2890	427	983	1172
Asn-297		tRNA.297.Asn	1	161510030	161510106	tRNA	7	37	13	12	4	9	6	11	65	22	15	2	40	15	28	13	13	8	18	24	10	22	60	11	11	7	34	24	13	22	31	36	7	57	36	20	25	15	32	48	25	42	41
Leu-299		tRNA.299.Leu	1	161581735	161581821	tRNA	9	221	7	45	8	1	5	6	159	11	6	9	9	38	5	0	12	0	1	47	3	4	148	249	0	3	0	230	11	2	8	7	1	3	64	81	1	12	5	194	2	3	0
Lys-308		tRNA.308.Lys	11	59327807	59327882	tRNA	810	1843	370	598	890	343	429	153	4191	323	193	30	249	205	240	51	148	101	78	842	128	590	2335	1358	144	164	111	3536	156	142	324	94	52	190	388	773	137	222	109	1594	152	176	359
Thr-312		tRNA.312.Thr	1	222638346	222638421	tRNA	2	36	2	13	3	5	0	1	21	0	26	0	8	10	9	1	1	3	5	75	0	5	62	4	1	0	2	6	0	6	5	0	0	17	10	9	7	1	7	10	4	10	2
Leu-315		tRNA.315.Leu	1	249168053	249168161	tRNA	6	28	7	13	7	6	1	7	84	7	10	6	17	30	5	8	7	2	5	12	2	8	50	47	0	2	2	58	4	30	10	4	3	24	29	49	6	10	6	85	5	13	6
Glu-316		tRNA.316.Glu	1	249168446	249168520	tRNA	45	395	150	237	34	240	53	198	207	116	228	40	113	73	401	57	102	115	72	473	103	126	268	151	234	83	98	114	86	190	131	125	50	184	299	104	193	100	76	170	111	149	159
Ser-320		tRNA.320.Ser	12	56584147	56584231	tRNA	14	41	13	24	13	10	2	31	66	13	11	9	15	15	8	25	9	5	6	21	6	42	37	16	7	3	17	44	6	18	55	10	7	53	29	25	26	18	25	120	26	39	61
Asp-324		tRNA.324.Asp	12	98897280	98897354	tRNA	35	49	37	25	21	10	14	32	35	58	16	19	53	13	40	16	50	29	18	56	48	37	77	89	15	20	18	29	59	33	85	33	29	79	66	97	39	46	37	111	105	44	101
Trp-325		tRNA.325.Trp	12	98898029	98898103	tRNA	27	72	13	35	29	37	15	34	24	12	52	12	54	38	67	16	78	68	82	13	5	26	20	21	11	3	8	1	9	11	168	74	52	324	167	220	177	70	113	140	80	104	138
Leu-337		tRNA.337.Leu	17	8023631	8023715	tRNA	23	2029	17	113	27	82	12	52	208	15	144	8	60	64	232	19	71	28	16	996	5	159	211	87	54	18	20	122	11	53	23	99	7	203	59	48	62	20	47	85	11	42	16
Leu-337		tRNA.337.Leu|alt-1	5	180528839	180528923	tRNA	21	2027	16	113	26	79	12	50	205	14	143	7	60	63	231	19	71	27	16	990	4	157	211	82	53	18	20	121	11	51	22	97	7	202	57	44	60	20	46	82	9	39	15
Leu-337		tRNA.337.Leu|alt-2	5	180524473	180524557	tRNA	21	2027	16	113	26	79	12	50	205	14	143	7	60	63	231	19	71	27	16	990	4	157	211	82	53	18	20	121	11	51	22	97	7	202	57	44	60	20	46	82	9	39	15
Leu-337		tRNA.337.Leu|alt-3	5	180601043	180601127	tRNA	21	2027	16	113	26	79	12	50	205	14	143	7	60	63	231	19	71	27	16	990	4	157	211	82	53	18	20	121	11	51	22	97	7	202	57	44	60	20	46	82	9	39	15
Arg-338		tRNA.338.Arg	17	8024242	8024332	tRNA	12	74	3	2	20	8	10	10	72	4	55	3	15	113	46	0	7	20	1	19	0	4	81	40	0	1	1	8	1	3	29	4	0	66	65	153	12	23	5	23	1	18	32
Ser-340		tRNA.340.Ser	17	8042198	8042282	tRNA	3	2	3	0	0	0	0	3	1	1	0	0	5	0	3	3	2	4	2	0	1	2	1	1	0	0	1	0	0	2	33	2	4	24	7	13	17	5	5	40	16	16	38
Trp-342		tRNA.342.Trp	6	26319329	26319403	tRNA	4	45	4	20	7	14	9	27	15	7	11	2	15	25	27	10	15	19	7	5	2	10	6	4	2	1	3	1	5	4	37	6	7	55	36	53	34	18	37	29	10	31	26
Ile-345		tRNA.345.Ile	6	27205349	27205425	tRNA	2	32	7	12	2	15	1	3	9	4	15	1	11	1	13	2	5	2	2	26	1	2	5	4	4	1	2	4	2	3	16	14	2	13	10	10	10	4	3	18	3	9	12
Trp-346		tRNA.346.Trp	17	8124186	8124260	tRNA	14	381	4	67	33	7	13	73	207	3	90	2	17	134	50	11	24	14	6	93	1	18	25	10	2	0	11	16	4	9	43	63	7	70	64	95	32	16	49	99	11	27	32
Trp-346		tRNA.346.Trp|alt-1	17	8089675	8089749	tRNA	4	45	4	20	7	14	9	27	15	7	11	2	15	25	27	10	15	19	7	5	2	10	6	4	2	1	3	1	5	4	37	6	7	55	36	53	34	18	37	29	10	31	26
Trp-346		tRNA.346.Trp|alt-2	6	26319329	26319403	tRNA	4	45	4	20	7	14	9	27	15	7	11	2	15	25	27	10	15	19	7	5	2	10	6	4	2	1	3	1	5	4	37	6	7	55	36	53	34	18	37	29	10	31	26
Trp-346		tRNA.346.Trp|alt-3	6	26331671	26331745	tRNA	4	45	4	20	7	14	9	27	15	7	11	2	15	25	27	10	15	19	7	5	2	10	6	4	2	1	3	1	5	4	37	6	7	55	36	53	34	18	37	29	10	31	26
Gly-347		tRNA.347.Gly	17	8124865	8124939	tRNA	84	46	88	51	36	105	55	61	174	85	23	30	77	25	115	12	136	27	14	33	51	87	120	85	52	46	26	72	67	46	214	12	33	188	71	121	109	61	38	203	84	81	185
Ser-351		tRNA.351.Ser	6	27463592	27463676	tRNA	12	17	21	28	8	30	13	55	43	76	6	8	34	12	37	10	32	19	6	18	24	114	64	43	29	16	17	24	26	25	54	8	12	61	45	45	32	41	15	67	35	31	56
Ile-352		tRNA.352.Ile	17	8130308	8130384	tRNA	1	37	7	13	2	16	2	2	12	3	15	2	8	1	11	2	6	3	3	25	1	2	3	5	5	0	2	5	2	4	20	15	1	16	11	7	8	6	4	13	2	5	14
Trp-354		tRNA.354.Trp	17	19411493	19411567	tRNA	77	32	43	45	30	44	19	62	47	26	21	8	113	22	96	32	215	98	25	12	12	34	16	12	18	8	18	4	17	16	90	26	34	167	86	105	107	66	62	83	46	90	120
Thr-358		tRNA.358.Thr	17	29877092	29877166	tRNA	4	25	6	9	3	9	2	2	16	2	6	1	7	5	12	2	8	4	2	18	1	2	7	1	1	1	0	2	1	5	11	15	1	18	12	19	12	9	9	55	5	20	13
Thr-358		tRNA.358.Thr|alt-1	16	14379749	14379823	tRNA	4	27	7	6	4	3	3	2	15	1	5	0	8	2	9	1	5	1	1	16	1	2	7	2	1	1	1	2	0	6	17	15	1	12	7	19	10	6	7	51	4	16	12
Cys-362		tRNA.362.Cys	17	37310743	37310817	tRNA	1785	2289	429	918	1658	1106	254	14	1090	16	198	2	12	15	64	8	20	11	7	993	17	1447	845	56	119	11	21	127	10	113	513	446	31	348	329	205	134	15	47	657	14	563	483
Cys-363		tRNA.363.Cys	17	37025544	37025618	tRNA	1784	2286	428	918	1656	1110	253	13	1090	15	198	2	14	17	64	8	24	13	6	992	17	1447	846	56	119	12	20	127	8	112	516	441	30	350	328	199	133	15	43	656	8	560	480
Gln-367		tRNA.367.Gln	17	47269889	47269963	tRNA	13	137	17	26	14	33	12	26	95	12	43	6	44	20	58	12	28	28	8	68	9	7	25	25	18	5	11	16	5	13	18	28	6	26	28	37	37	14	18	30	16	21	24
Gln-367		tRNA.367.Gln|alt-1	6	26311974	26312048	tRNA	7	48	13	17	12	24	8	25	29	12	22	3	37	15	51	13	25	14	8	36	9	5	14	23	13	5	12	6	5	11	17	17	6	21	24	32	26	13	19	21	16	17	24
Gln-367		tRNA.367.Gln|alt-2	6	27763639	27763713	tRNA	7	48	13	17	12	24	8	25	29	12	22	3	37	15	51	13	25	14	8	36	9	5	14	23	13	5	12	6	5	11	17	17	6	21	24	32	26	13	19	21	16	17	24
Gln-367		tRNA.367.Gln|alt-3	6	26311423	26311497	tRNA	7	48	13	17	12	24	8	25	29	12	22	3	37	15	51	13	25	14	8	36	9	5	14	23	13	5	12	6	5	11	17	17	6	21	24	32	26	13	19	21	16	17	24
Glu-37		tRNA.37.Glu	13	41634873	41634947	tRNA	128	74	143	88	42	105	134	46	152	65	32	17	83	19	98	26	73	37	14	58	69	116	99	45	54	78	21	80	45	63	108	32	43	116	83	69	72	149	45	147	105	94	109
Glu-37		tRNA.37.Glu|alt-1	2	131094700	131094774	tRNA	128	74	143	88	42	105	134	46	152	65	32	17	83	19	98	26	73	37	14	58	69	116	99	45	54	78	21	80	45	63	108	32	43	116	83	69	72	149	45	147	105	94	109
Arg-370		tRNA.370.Arg	17	66016012	66016087	tRNA	244	502	221	410	821	262	117	165	393	270	249	72	207	121	235	81	150	160	143	187	25	240	147	68	43	14	91	49	26	56	306	98	69	286	232	229	200	137	126	314	254	411	330
Arg-372		tRNA.372.Arg	17	73030000	73030075	tRNA	7	38	10	10	5	18	5	18	24	14	26	4	12	6	24	5	8	6	4	28	6	4	23	15	6	6	3	10	7	13	17	8	4	33	15	14	15	7	4	17	19	13	15
Arg-372		tRNA.372.Arg|alt-1	17	73030525	73030600	tRNA	7	38	10	10	5	18	5	18	24	15	25	4	12	6	24	5	8	6	4	28	6	4	24	15	6	6	3	10	7	13	17	9	4	33	15	14	15	7	5	17	19	13	15
Arg-373		tRNA.373.Arg	17	73030525	73030600	tRNA	7	38	10	10	5	18	5	18	24	15	25	4	12	6	24	5	8	6	4	28	6	4	24	15	6	6	3	10	7	13	17	9	4	33	15	14	15	7	5	17	19	13	15
Arg-373		tRNA.373.Arg|alt-1	17	73030000	73030075	tRNA	7	38	10	10	5	18	5	18	24	14	26	4	12	6	24	5	8	6	4	28	6	4	23	15	6	6	3	10	7	13	17	8	4	33	15	14	15	7	4	17	19	13	15
Arg-374		tRNA.374.Arg	17	73031207	73031282	tRNA	43	205	19	69	34	56	111	25	269	75	137	25	185	374	264	12	73	121	24	17	8	46	38	32	7	2	26	10	7	16	50	14	10	295	76	128	50	243	86	56	52	62	68
Arg-378		tRNA.378.Arg	6	26299904	26299979	tRNA	3	30	4	4	9	18	8	8	28	9	14	3	13	20	34	4	13	10	4	8	3	3	7	18	2	1	2	4	2	8	12	6	2	24	12	34	20	13	7	13	11	13	19
Arg-378		tRNA.378.Arg|alt-1	6	26323045	26323120	tRNA	6	30	6	4	10	18	9	9	29	9	15	5	16	20	34	4	20	10	4	8	3	3	7	18	2	1	2	4	2	9	18	6	3	36	13	35	24	13	7	17	11	14	25
Arg-378		tRNA.378.Arg|alt-2	6	28510890	28510965	tRNA	3	30	4	4	9	18	8	8	28	9	14	3	13	20	34	4	13	10	4	8	3	3	7	18	2	1	2	4	2	8	13	6	2	24	12	34	20	13	7	13	11	13	19
Gln-380		tRNA.380.Gln	6	27763639	27763713	tRNA	7	48	13	17	12	24	8	25	29	12	22	3	37	15	51	13	25	14	8	36	9	5	14	23	13	5	12	6	5	11	17	17	6	21	24	32	26	13	19	21	16	17	24
Gln-380		tRNA.380.Gln|alt-1	6	26311974	26312048	tRNA	7	48	13	17	12	24	8	25	29	12	22	3	37	15	51	13	25	14	8	36	9	5	14	23	13	5	12	6	5	11	17	17	6	21	24	32	26	13	19	21	16	17	24
Gln-380		tRNA.380.Gln|alt-2	6	26311423	26311497	tRNA	7	48	13	17	12	24	8	25	29	12	22	3	37	15	51	13	25	14	8	36	9	5	14	23	13	5	12	6	5	11	17	17	6	21	24	32	26	13	19	21	16	17	24
Gln-380		tRNA.380.Gln|alt-3	17	47269889	47269963	tRNA	13	137	17	26	14	33	12	26	95	12	43	6	44	20	58	12	28	28	8	68	9	7	25	25	18	5	11	16	5	13	18	28	6	26	28	37	37	14	18	30	16	21	24
Ser-382		tRNA.382.Ser	6	26312823	26312907	tRNA	12	17	21	28	8	30	13	55	43	76	6	8	34	12	37	10	32	19	6	18	24	114	64	43	29	16	17	24	25	24	54	8	12	61	45	45	32	41	15	67	35	31	56
Arg-385		tRNA.385.Arg	6	26323045	26323120	tRNA	6	30	6	4	10	18	9	9	29	9	15	5	16	20	34	4	20	10	4	8	3	3	7	18	2	1	2	4	2	9	18	6	3	36	13	35	24	13	7	17	11	14	25
Arg-385		tRNA.385.Arg|alt-1	6	26299904	26299979	tRNA	3	30	4	4	9	18	8	8	28	9	14	3	13	20	34	4	13	10	4	8	3	3	7	18	2	1	2	4	2	8	12	6	2	24	12	34	20	13	7	13	11	13	19
Arg-387		tRNA.387.Arg	14	23398909	23398984	tRNA	155	840	61	125	219	36	15	24	477	24	364	25	160	727	208	12	68	62	28	142	7	33	134	79	5	4	6	71	4	42	251	166	49	520	622	523	207	81	95	485	54	198	340
Thr-391		tRNA.391.Thr	6	26533144	26533220	tRNA	3	17	3	3	0	3	1	1	7	0	8	1	12	4	8	1	7	3	1	3	1	0	2	1	0	0	1	0	0	0	8	2	0	22	2	8	13	4	3	10	3	9	8
Thr-391		tRNA.391.Thr|alt-1	6	27652473	27652549	tRNA	3	17	3	3	0	3	1	1	7	0	8	1	12	4	8	1	7	3	1	3	1	0	2	1	0	0	1	0	0	0	8	2	0	22	2	8	13	4	3	10	3	9	8
Ala-394		tRNA.394.Ala	6	26553730	26553804	tRNA	8	80	18	22	19	23	23	36	54	70	41	12	51	27	54	4	27	12	1	61	10	41	130	102	13	13	11	43	28	19	28	32	3	40	65	77	17	29	10	89	19	25	24
Ala-394		tRNA.394.Ala|alt-1	6	28611221	28611295	tRNA	9	80	17	21	19	24	22	36	53	71	40	10	48	27	55	5	27	12	1	61	10	41	130	102	14	13	11	43	28	19	28	32	3	41	66	77	17	28	11	88	18	24	27
Ala-394		tRNA.394.Ala|alt-2	6	28641612	28641686	tRNA	9	82	18	22	20	23	21	37	52	70	43	11	51	27	54	5	27	12	2	61	10	41	130	103	13	13	11	43	28	19	30	32	4	41	66	79	19	29	11	88	19	25	26
Tyr-398		tRNA.398.Tyr	6	26569085	26569178	tRNA	2	3	3	5	0	2	0	3	8	7	1	1	5	1	5	4	7	2	1	2	4	1	3	1	1	2	1	3	3	3	8	1	7	8	11	4	6	13	3	7	7	7	8
Ala-399		tRNA.399.Ala	6	26572091	26572166	tRNA	24	61	9	19	13	6	6	4	55	3	11	1	8	7	16	3	3	1	1	101	1	48	81	38	7	2	8	26	1	12	16	41	0	24	23	22	10	4	6	51	2	11	21
Lys-4		tRNA.4.Lys	18	43669270	43669345	tRNA	2	18	6	8	0	7	2	3	8	4	3	2	4	1	9	3	0	2	2	11	6	6	12	7	3	5	5	7	3	13	5	6	2	4	11	3	7	5	1	7	1	4	5
Tyr-401		tRNA.401.Tyr	6	26577331	26577422	tRNA	2	1	3	4	0	2	0	2	7	9	0	1	4	1	4	3	6	2	1	2	6	1	3	1	2	2	1	3	3	4	6	1	5	4	11	5	5	13	2	7	6	6	6
Ile-408		tRNA.408.Ile	6	26721220	26721296	tRNA	7	24	7	4	8	3	1	0	7	0	5	0	6	1	7	0	3	2	1	5	0	0	1	1	1	0	0	0	0	0	22	44	1	19	22	29	14	7	10	45	2	24	18
Ala-41		tRNA.41.Ala	2	157257280	157257354	tRNA	78	214	109	86	72	105	99	41	211	77	71	18	178	36	190	29	100	28	9	100	19	108	325	159	34	40	17	118	34	28	164	81	18	134	151	238	76	85	59	395	55	192	139
Ile-412		tRNA.412.Ile	6	26745254	26745330	tRNA	1	30	4	11	1	12	0	3	6	3	13	1	6	1	8	1	3	1	0	25	1	2	6	3	3	0	2	4	1	3	5	12	1	6	8	3	3	2	2	7	1	4	4
Gly-42		tRNA.42.Gly	6	27870685	27870758	tRNA	6158	3678	907	2083	5598	13467	5095	107	7441	1206	56	19	109	29	180	59	95	84	100	2276	417	36296	25553	6051	2237	1844	406	4579	1898	782	1701	286	201	1566	2186	5140	593	483	201	3784	995	1194	1529
Pro-422		tRNA.422.Pro	6	27059520	27059594	tRNA	57	161	77	127	24	89	21	36	129	80	22	7	45	25	42	15	32	19	16	208	39	152	145	52	59	16	39	52	25	39	136	85	22	91	178	126	44	52	21	170	75	84	83
Pro-422		tRNA.422.Pro|alt-1	16	3222048	3222122	tRNA	65	194	103	133	32	112	38	41	154	88	45	12	85	30	100	26	59	30	38	225	46	155	151	64	64	21	41	58	28	51	168	109	29	123	197	178	72	80	29	245	89	109	117
Pro-422		tRNA.422.Pro|alt-2	1	167683961	167684035	tRNA	65	194	103	133	32	112	38	41	154	88	45	12	85	30	100	26	59	30	38	225	46	155	151	64	64	21	41	58	28	51	168	109	29	123	197	178	72	80	29	245	89	109	117
Pro-422		tRNA.422.Pro|alt-3	17	8126150	8126224	tRNA	65	194	103	133	32	112	38	41	154	88	45	12	85	30	100	26	59	30	38	225	46	155	151	64	64	21	41	58	28	51	168	109	29	123	197	178	72	80	29	245	89	109	117
Ser-423		tRNA.423.Ser	6	27065084	27065168	tRNA	43	22	4	11	18	5	2	1	16	2	6	2	27	13	4	2	43	3	3	3	0	7	15	6	2	0	24	2	1	24	9	1	1	16	16	18	8	2	73	8	2	43	7
Thr-426		tRNA.426.Thr	6	27130049	27130125	tRNA	6	24	0	1	1	4	0	3	48	0	11	0	13	11	7	0	4	2	0	4	1	0	6	4	0	0	0	1	0	0	11	0	0	25	4	14	10	1	5	5	2	6	11
Val-428		tRNA.428.Val	6	27173866	27173941	tRNA	3	11	11	14	4	16	8	10	10	5	2	4	8	2	17	5	4	8	5	9	7	19	8	21	11	7	2	3	2	11	19	3	2	22	9	17	13	7	4	13	5	12	10
Ser-429		tRNA.429.Ser|alt-1	17	8042198	8042282	tRNA	3	2	3	0	0	0	0	3	1	1	0	0	5	0	3	3	2	4	2	0	1	2	1	1	0	0	1	0	0	2	33	2	4	24	7	13	17	5	5	40	16	16	38
Arg-430		tRNA.430.Arg	3	45730490	45730565	tRNA	77	834	16	123	177	22	16	26	477	20	372	14	124	729	201	9	39	49	10	147	5	27	134	62	4	2	7	75	7	39	137	158	10	350	590	419	80	44	27	396	27	146	165
Val-433		tRNA.433.Val	6	27203287	27203362	tRNA	11	68	8	42	7	16	7	11	78	30	2	0	1	1	3	1	5	4	0	94	30	132	83	72	29	28	29	51	14	15	39	14	8	20	28	37	11	26	7	82	17	15	21
Val-437		tRNA.437.Val	6	27248048	27248123	tRNA	202	437	91	276	142	435	157	60	495	77	20	9	34	25	56	11	55	16	10	331	50	1432	748	239	117	52	62	188	94	84	211	62	16	159	79	276	66	69	42	286	53	140	177
Gln-441		tRNA.441.Gln	6	27263211	27263285	tRNA	159	839	153	77	231	162	54	25	185	28	66	6	28	16	50	9	37	18	6	136	10	37	37	19	16	6	10	25	9	28	34	96	9	37	72	53	35	19	15	70	25	58	43
Ser-442		tRNA.442.Ser|alt-1	6	27065084	27065168	tRNA	43	22	4	11	18	5	2	1	16	2	6	2	27	13	4	2	43	3	3	3	0	7	15	6	2	0	24	2	1	24	9	1	1	16	16	18	8	2	73	8	2	43	7
Lys-445		tRNA.445.Lys	6	27302768	27302843	tRNA	15	193	25	48	10	43	19	106	87	175	86	20	46	57	59	20	41	20	62	116	36	32	95	91	21	38	34	66	83	59	59	31	30	64	95	55	32	86	50	89	78	37	31
Ser-451		tRNA.451.Ser	6	27473606	27473690	tRNA	14	26	24	30	10	37	13	73	46	78	13	9	47	13	51	26	36	21	8	20	25	148	64	45	35	18	19	25	26	45	59	8	14	95	40	41	42	47	23	47	23	36	58
Ser-453		tRNA.453.Ser	6	27499986	27500070	tRNA	10	16	20	28	8	31	12	52	43	75	7	7	32	12	35	8	32	16	2	18	23	112	63	43	28	16	16	24	26	23	23	6	11	32	37	32	20	38	8	34	17	13	20
Ser-453		tRNA.453.Ser|alt-1	6	27509553	27509637	tRNA	16	25	25	30	9	35	14	71	45	78	11	9	44	14	43	25	37	22	7	20	24	147	65	44	35	18	20	25	26	45	74	10	16	105	46	48	46	47	25	70	37	48	82
Ser-454		tRNA.454.Ser	6	27509553	27509637	tRNA	16	25	25	30	9	35	14	71	45	78	11	9	44	14	43	25	37	22	7	20	24	147	65	44	35	18	20	25	26	45	74	10	16	105	46	48	46	47	25	70	37	48	82
Ser-455		tRNA.455.Ser	6	27513467	27513551	tRNA	12	24	21	28	5	33	12	71	41	75	11	9	44	14	41	25	36	22	7	20	24	146	64	44	35	18	20	25	25	45	68	8	14	99	42	43	43	43	24	61	34	45	73
Ser-455		tRNA.455.Ser|alt-1	6	26312823	26312907	tRNA	12	17	21	28	8	30	13	55	43	76	6	8	34	12	37	10	32	19	6	18	24	114	64	43	29	16	17	24	25	24	54	8	12	61	45	45	32	41	15	67	35	31	56
Ser-455		tRNA.455.Ser|alt-2	6	27509553	27509637	tRNA	16	25	25	30	9	35	14	71	45	78	11	9	44	14	43	25	37	22	7	20	24	147	65	44	35	18	20	25	26	45	74	10	16	105	46	48	46	47	25	70	37	48	82
Gln-456		tRNA.456.Gln	6	27515530	27515604	tRNA	163	867	167	85	242	179	58	39	196	43	74	8	58	27	98	17	48	27	19	162	24	41	56	76	25	16	22	28	15	35	48	108	17	55	94	99	63	34	31	88	36	66	65
Ser-457		tRNA.457.Ser	6	27521191	27521275	tRNA	7	14	18	23	3	27	11	57	37	70	6	7	33	12	35	10	32	19	6	15	19	87	54	31	26	14	15	21	23	21	47	6	10	51	39	32	27	33	13	54	32	27	44
Arg-458		tRNA.458.Arg	6	27529962	27530051	tRNA	11	81	2	4	22	11	12	15	78	4	53	2	17	117	50	4	11	20	1	28	3	10	86	41	2	2	5	10	3	10	18	9	1	59	73	155	12	22	10	27	3	20	21
Asp-460		tRNA.460.Asp	6	27551235	27551309	tRNA	296	238	222	141	106	104	46	166	289	475	101	59	398	123	262	40	394	144	48	334	333	397	463	238	222	110	120	123	281	187	1820	404	176	1768	649	927	619	278	339	1188	678	639	2815
Lys-461		tRNA.461.Lys	6	27559592	27559667	tRNA	17	202	27	48	13	45	22	108	98	177	96	19	49	56	66	18	45	20	62	140	41	37	110	114	22	40	37	80	85	59	63	34	34	67	101	71	38	89	49	98	79	40	36
Leu-463		tRNA.463.Leu	6	27570347	27570456	tRNA	12	35	8	21	13	5	2	3	102	9	9	5	20	34	10	2	16	2	6	18	2	3	65	58	1	2	1	64	6	8	10	8	2	17	34	56	6	10	5	137	7	8	8
Leu-464		tRNA.464.Leu	6	27573416	27573526	tRNA	11	36	8	23	14	5	3	3	102	9	9	5	20	32	12	2	14	3	6	17	3	4	65	58	1	2	2	66	6	12	10	7	2	15	36	58	8	10	7	136	8	8	8
Val-467		tRNA.467.Val	6	27618706	27618781	tRNA	229	291	88	138	90	435	261	25	477	60	6	3	10	5	22	11	9	11	4	334	145	1295	660	211	285	118	91	651	94	73	135	35	26	79	65	148	36	36	25	381	38	117	107
Ile-469		tRNA.469.Ile	6	27636361	27636437	tRNA	9	34	4	3	4	6	1	1	15	0	3	0	6	1	7	0	3	2	1	6	0	3	6	2	1	0	0	0	0	0	16	6	1	11	5	12	9	1	1	18	3	10	14
Val-472		tRNA.472.Val	6	27648884	27648959	tRNA	233	295	90	143	95	438	266	29	482	62	13	10	23	7	38	14	23	13	7	335	146	1296	662	209	285	120	91	652	95	73	148	36	30	84	69	159	39	42	26	386	41	120	113
Val-478		tRNA.478.Val	6	27696326	27696401	tRNA	6	47	2	33	4	3	2	3	58	8	1	0	0	0	0	0	2	1	0	15	2	11	10	5	2	1	3	7	2	1	11	4	1	3	11	7	2	5	2	24	4	5	9
Glu-48		tRNA.48.Glu	15	26327380	26327454	tRNA	437	184	413	283	133	336	551	182	536	267	53	47	379	103	346	87	139	109	38	179	252	375	440	198	175	346	116	224	157	171	326	80	149	418	306	218	248	908	163	428	329	268	405
Glu-48		tRNA.48.Glu|alt-1	13	45492061	45492135	tRNA	437	184	413	283	133	336	551	182	536	267	53	47	379	103	346	87	139	109	38	179	252	375	440	198	175	346	116	224	157	171	326	80	149	418	306	218	248	908	163	428	329	268	405
Met-480		tRNA.480.Met	6	27745663	27745737	tRNA	18	39	13	5	51	1	6	5	11	3	12	6	22	2	21	2	16	34	48	19	7	12	5	7	3	0	0	3	1	40	64	21	25	87	13	89	58	15	23	64	13	44	44
Gln-481		tRNA.481.Gln	6	27759134	27759208	tRNA	17	35	14	11	35	23	10	16	15	6	12	2	31	9	43	12	18	10	20	13	9	4	11	34	10	5	8	1	3	3	17	7	5	18	12	41	24	11	17	16	5	9	23
Ser-485		tRNA.485.Ser|alt-1	17	8090183	8090267	tRNA	44	23	6	12	20	6	3	2	16	3	5	2	31	13	7	4	44	4	4	3	1	9	16	12	3	0	24	3	1	25	11	1	1	23	17	23	10	3	73	9	3	44	9
Ser-485		tRNA.485.Ser|alt-2	6	28565116	28565200	tRNA	44	23	6	12	20	6	3	2	16	3	5	2	31	13	7	4	44	4	4	3	1	9	16	12	3	0	24	3	1	25	11	1	1	23	17	23	10	3	73	9	3	44	9
Ser-485		tRNA.485.Ser|alt-3	15	40886022	40886106	tRNA	44	23	6	12	20	6	3	2	16	3	5	2	31	13	7	4	44	4	4	3	1	9	16	12	3	0	24	3	1	25	11	1	1	23	17	23	10	3	73	9	3	44	9
Leu-487		tRNA.487.Leu	6	28446399	28446483	tRNA	10	140	11	10	10	23	3	6	26	15	38	5	18	9	35	8	11	7	29	64	4	28	28	12	4	2	2	10	4	9	10	11	3	46	16	18	15	16	10	14	7	9	12
Ser-49		tRNA.49.Ser	6	28565116	28565200	tRNA	44	23	6	12	20	6	3	2	16	3	5	2	31	13	7	4	44	4	4	3	1	9	16	12	3	0	24	3	1	25	11	1	1	23	17	23	10	3	73	9	3	44	9
Arg-490		tRNA.490.Arg	6	28510890	28510965	tRNA	3	30	4	4	9	18	8	8	28	9	14	3	13	20	34	4	13	10	4	8	3	3	7	18	2	1	2	4	2	8	13	6	2	24	12	34	20	13	7	13	11	13	19
Arg-490		tRNA.490.Arg|alt-1	6	26299904	26299979	tRNA	3	30	4	4	9	18	8	8	28	9	14	3	13	20	34	4	13	10	4	8	3	3	7	18	2	1	2	4	2	8	12	6	2	24	12	34	20	13	7	13	11	13	19
Gln-491		tRNA.491.Gln	6	28557155	28557229	tRNA	10	136	14	23	9	21	8	21	87	10	40	5	28	14	29	7	23	21	6	64	6	6	21	16	11	4	6	15	4	13	11	26	4	17	22	27	25	7	11	24	13	17	14
Ala-493		tRNA.493.Ala	6	28574932	28575006	tRNA	20	24	13	8	19	43	25	6	33	6	3	0	3	4	11	4	1	3	0	17	5	30	59	23	4	3	3	20	2	3	8	6	0	13	10	14	7	1	3	14	1	7	13
Ala-495		tRNA.495.Ala	6	28611221	28611295	tRNA	9	80	17	21	19	24	22	36	53	71	40	10	48	27	55	5	27	12	1	61	10	41	130	102	14	13	11	43	28	19	28	32	3	41	66	77	17	28	11	88	18	24	27
Ala-495		tRNA.495.Ala|alt-1	5	180633867	180633941	tRNA	9	87	19	24	21	25	22	38	54	71	55	11	52	28	61	6	29	13	3	61	10	41	130	103	14	13	11	44	28	19	35	38	5	45	70	79	22	32	12	90	22	30	34
Ala-495		tRNA.495.Ala|alt-2	6	26553730	26553804	tRNA	8	80	18	22	19	23	23	36	54	70	41	12	51	27	54	4	27	12	1	61	10	41	130	102	13	13	11	43	28	19	28	32	3	40	65	77	17	29	10	89	19	25	24
Ala-495		tRNA.495.Ala|alt-3	12	125406300	125406374	tRNA	9	87	19	24	21	25	22	38	54	71	55	11	52	28	61	6	29	13	3	61	10	41	130	103	14	13	11	44	28	19	35	38	5	45	70	79	22	32	12	90	22	30	34
Thr-496		tRNA.496.Thr	6	28615983	28616059	tRNA	5	47	3	13	18	5	6	4	43	8	22	3	3	53	34	1	7	5	1	19	0	12	37	10	0	1	2	4	1	2	29	11	1	52	26	56	14	3	6	41	8	21	30
Ala-497		tRNA.497.Ala	6	28626013	28626087	tRNA	9	83	18	22	19	23	21	37	51	70	39	10	49	28	52	7	28	13	2	61	11	42	130	103	13	13	12	43	28	19	31	31	6	48	68	81	22	33	11	95	23	25	31
Ala-498		tRNA.498.Ala	6	28641612	28641686	tRNA	9	82	18	22	20	23	21	37	52	70	43	11	51	27	54	5	27	12	2	61	10	41	130	103	13	13	11	43	28	19	30	32	4	41	66	79	19	29	11	88	19	25	26
Ala-498		tRNA.498.Ala|alt-1	6	26553730	26553804	tRNA	8	80	18	22	19	23	23	36	54	70	41	12	51	27	54	4	27	12	1	61	10	41	130	102	13	13	11	43	28	19	28	32	3	40	65	77	17	29	10	89	19	25	24
Ala-498		tRNA.498.Ala|alt-2	5	180633867	180633941	tRNA	9	87	19	24	21	25	22	38	54	71	55	11	52	28	61	6	29	13	3	61	10	41	130	103	14	13	11	44	28	19	35	38	5	45	70	79	22	32	12	90	22	30	34
Ala-498		tRNA.498.Ala|alt-3	12	125406300	125406374	tRNA	9	87	19	24	21	25	22	38	54	71	55	11	52	28	61	6	29	13	3	61	10	41	130	103	14	13	11	44	28	19	35	38	5	45	70	79	22	32	12	90	22	30	34
His-50		tRNA.50.His	1	147774844	147774918	tRNA	201	662	331	231	180	262	85	241	220	135	79	24	174	67	307	181	157	167	83	504	266	183	149	222	249	164	250	166	199	325	178	327	99	207	153	382	285	166	490	175	164	205	222
Ala-502		tRNA.502.Ala|alt-1	6	28831461	28831535	tRNA	19	24	14	8	19	44	26	6	34	6	3	0	3	4	12	5	1	4	1	17	5	30	59	23	4	3	3	20	1	3	8	6	0	11	11	15	8	4	3	15	1	8	13
Ala-502		tRNA.502.Ala|alt-2	6	28806220	28806294	tRNA	19	24	14	8	19	44	26	6	34	6	3	0	3	4	12	5	1	4	1	17	5	30	59	23	4	3	3	20	1	3	8	6	0	11	11	15	8	4	3	15	1	8	13
Ala-515		tRNA.515.Ala	6	28763740	28763814	tRNA	8	109	7	65	8	22	8	9	49	5	31	0	5	12	33	5	3	6	3	64	3	38	31	22	5	1	4	12	2	9	17	44	0	28	38	30	14	6	3	49	2	22	15
Ala-521		tRNA.521.Ala	6	28831461	28831535	tRNA	19	24	14	8	19	44	26	6	34	6	3	0	3	4	12	5	1	4	1	17	5	30	59	23	4	3	3	20	1	3	8	6	0	11	11	15	8	4	3	15	1	8	13
Ala-521		tRNA.521.Ala|alt-1	6	28806220	28806294	tRNA	19	24	14	8	19	44	26	6	34	6	3	0	3	4	12	5	1	4	1	17	5	30	59	23	4	3	3	20	1	3	8	6	0	11	11	15	8	4	3	15	1	8	13
Leu-524		tRNA.524.Leu	6	28863999	28864107	tRNA	11	37	8	22	14	5	2	3	100	9	9	5	19	33	11	2	13	3	1	17	3	3	65	58	2	2	1	64	6	8	13	7	3	13	35	57	8	9	6	136	9	8	10
Leu-525		tRNA.525.Leu	6	28908829	28908936	tRNA	11	36	8	22	14	5	3	3	100	9	9	5	18	32	10	3	14	3	1	18	5	3	65	58	2	2	2	64	6	8	11	7	4	13	35	57	8	9	6	137	8	8	9
Met-528		tRNA.528.Met	6	28921041	28921116	tRNA	26	21	4	7	20	14	7	15	12	12	23	5	23	7	43	5	19	11	7	14	10	4	15	9	4	3	6	3	6	6	51	10	5	67	33	121	30	20	6	35	23	40	82
Gln-53		tRNA.53.Gln	15	66161399	66161473	tRNA	166	870	170	87	246	188	62	47	203	46	76	9	72	28	94	24	58	32	20	168	25	42	57	77	30	17	25	29	18	38	53	112	18	66	97	108	70	41	36	90	38	73	79
Leu-533		tRNA.533.Leu	6	28956778	28956862	tRNA	16	2019	14	111	23	76	13	48	205	20	144	7	60	64	229	20	70	28	26	988	4	152	210	80	52	18	19	120	10	50	18	92	4	195	53	43	59	18	45	75	5	39	9
Ile-537		tRNA.537.Ile	6	58149253	58149329	tRNA	1	28	6	11	1	13	1	2	6	3	14	1	10	1	9	2	4	2	1	24	1	1	5	4	4	1	2	2	1	3	14	13	1	11	7	8	10	4	3	16	3	6	9
Leu-547		tRNA.547.Leu	6	144537683	144537768	tRNA	19	28	17	19	13	42	7	29	95	92	6	21	205	21	44	13	154	34	13	19	12	25	13	30	25	5	8	29	54	36	43	10	11	96	20	40	37	26	9	70	48	54	54
Gln-548		tRNA.548.Gln	6	145503858	145503932	tRNA	7	116	7	15	7	14	6	7	80	2	33	5	18	11	17	2	10	16	1	49	1	3	15	4	7	1	1	11	0	5	3	19	0	6	10	11	14	3	2	15	4	7	4
Lys-55		tRNA.55.Lys	14	58706612	58706687	tRNA	88	117	54	63	92	25	16	8	151	7	26	3	18	12	70	8	10	13	17	104	39	106	225	57	36	17	9	224	10	22	75	30	10	72	44	66	39	14	9	206	21	31	98
Lys-55		tRNA.55.Lys|alt-1	15	79152903	79152978	tRNA	73	100	45	59	89	22	14	2	143	5	7	1	8	6	63	5	2	5	1	86	38	101	218	55	36	16	9	221	9	19	40	15	6	22	35	45	18	10	4	156	10	16	37
Lys-55		tRNA.55.Lys|alt-2	16	3241500	3241575	tRNA	14	19	6	5	2	3	3	5	8	2	20	1	13	7	11	3	7	8	6	23	1	5	6	1	1	0	0	3	1	3	22	12	4	31	10	20	15	3	4	36	12	12	32
Cys-557		tRNA.557.Cys	3	131947943	131948017	tRNA	12	96	10	11	12	20	13	3	37	6	48	0	9	6	59	4	14	5	1	40	0	19	27	0	3	1	2	4	0	1	15	16	2	21	10	7	13	3	7	25	1	17	12
Arg-57		tRNA.57.Arg	15	89878303	89878378	tRNA	56	70	35	22	30	42	16	19	36	11	19	14	36	8	58	10	48	22	4	20	10	11	13	23	4	5	2	4	3	11	72	25	13	62	43	71	44	37	16	43	16	40	107
Thr-571		tRNA.571.Thr	14	21081948	21082023	tRNA	3	53	4	9	4	5	5	0	30	0	50	0	5	9	10	2	4	5	4	65	0	3	14	3	1	1	1	5	0	8	5	9	2	15	6	7	3	1	9	7	0	13	10
Leu-572		tRNA.572.Leu	14	21093528	21093612	tRNA	87	1875	57	279	66	111	49	162	905	39	217	38	94	222	263	33	95	30	58	1553	20	130	1932	478	74	18	35	653	27	330	113	200	18	187	312	231	120	37	100	478	34	231	87
Thr-573		tRNA.573.Thr	14	21099318	21099393	tRNA	3	78	5	11	7	11	2	3	34	2	56	0	6	7	21	3	4	8	7	71	1	4	17	5	5	1	4	6	0	8	15	20	0	18	11	16	13	3	13	19	3	15	8
Pro-574		tRNA.574.Pro	14	21101164	21101238	tRNA	14	32	74	14	11	47	37	16	48	5	27	10	117	11	160	14	80	11	17	11	11	4	5	7	5	12	3	2	1	17	34	19	17	27	25	16	26	64	7	45	11	50	29
Met-603		tRNA.603.Met	8	124169469	124169544	tRNA	85	47	59	32	45	43	67	67	88	69	29	15	131	98	117	19	116	33	32	23	41	39	71	102	16	43	37	44	57	24	283	28	55	326	144	262	100	239	64	233	103	148	507
Val-612		tRNA.612.Val	11	59318459	59318534	tRNA	80	210	45	92	46	114	69	25	195	6	63	6	16	41	27	8	10	6	5	263	11	143	330	79	34	21	9	97	10	57	25	33	3	69	79	61	15	10	10	145	6	100	28
Val-612		tRNA.612.Val|alt-1	11	59318101	59318176	tRNA	58	153	36	70	22	84	33	26	182	14	20	6	20	14	24	8	13	10	3	166	17	175	246	40	54	16	17	107	11	40	27	28	7	39	48	28	18	13	6	94	8	51	21
Val-612		tRNA.612.Val|alt-2	X	18693028	18693103	tRNA	58	153	36	70	22	84	33	26	182	14	20	6	20	14	24	8	13	10	3	166	17	175	246	40	54	16	17	107	11	40	27	28	7	39	48	28	18	13	6	94	8	51	21
Arg-613		tRNA.613.Arg	11	59318766	59318854	tRNA	13	82	2	4	22	12	12	16	78	5	55	2	19	117	52	4	13	20	1	29	3	10	87	42	2	3	6	10	3	10	24	9	1	71	74	156	14	22	10	29	4	21	28
Leu-614		tRNA.614.Leu	11	59319227	59319312	tRNA	2	3	3	3	8	2	1	4	6	8	1	2	10	3	13	3	8	5	4	3	1	3	0	7	5	1	2	1	0	14	10	2	1	14	5	18	8	6	2	6	5	12	6
Lys-615		tRNA.615.Lys	11	59323901	59323976	tRNA	764	1836	340	592	861	328	421	150	4176	320	188	30	240	203	231	50	140	97	71	838	121	584	2320	1342	141	159	108	3529	151	137	292	92	47	171	370	750	125	211	106	1579	143	163	307
Asp-62		tRNA.62.Asp	5	141773987	141774061	tRNA	9	27	21	28	15	104	11	14	20	5	4	11	23	8	173	28	23	18	25	16	7	7	13	34	41	4	2	11	4	12	19	3	2	38	12	14	50	7	8	13	13	13	14
Ser-621		tRNA.621.Ser	11	66115590	66115674	tRNA	58	29	19	23	37	36	10	20	29	14	9	7	70	24	64	33	64	9	24	8	17	28	22	35	16	5	31	7	11	32	26	9	12	133	35	43	19	19	83	17	15	54	42
Ser-621		tRNA.621.Ser|alt-1	17	8090183	8090267	tRNA	44	23	6	12	20	6	3	2	16	3	5	2	31	13	7	4	44	4	4	3	1	9	16	12	3	0	24	3	1	25	11	1	1	23	17	23	10	3	73	9	3	44	9
Ser-621		tRNA.621.Ser|alt-2	6	28565116	28565200	tRNA	44	23	6	12	20	6	3	2	16	3	5	2	31	13	7	4	44	4	4	3	1	9	16	12	3	0	24	3	1	25	11	1	1	23	17	23	10	3	73	9	3	44	9
Ser-621		tRNA.621.Ser|alt-3	15	40886022	40886106	tRNA	44	23	6	12	20	6	3	2	16	3	5	2	31	13	7	4	44	4	4	3	1	9	16	12	3	0	24	3	1	25	11	1	1	23	17	23	10	3	73	9	3	44	9
Pro-623		tRNA.623.Pro	11	75946868	75946942	tRNA	137	374	179	243	18	166	32	47	299	169	48	19	76	40	63	21	51	22	47	266	73	229	289	88	90	24	54	99	45	100	192	127	30	187	283	231	100	91	37	448	156	179	138
Lys-625		tRNA.625.Lys|alt-2	6	27559592	27559667	tRNA	17	202	27	48	13	45	22	108	98	177	96	19	49	56	66	18	45	20	62	140	41	37	110	114	22	40	37	80	85	59	63	34	34	67	101	71	38	89	49	98	79	40	36
Val-66		tRNA.66.Val	1	161369489	161369564	tRNA	244	304	107	148	104	445	270	32	485	65	17	14	40	8	49	17	41	21	12	341	147	1301	665	228	290	123	93	653	97	83	184	39	38	139	79	190	86	51	41	418	59	143	157
Leu-67		tRNA.67.Leu	5	180524473	180524557	tRNA	21	2027	16	113	26	79	12	50	205	14	143	7	60	63	231	19	71	27	16	990	4	157	211	82	53	18	20	121	11	51	22	97	7	202	57	44	60	20	46	82	9	39	15
Val-7		tRNA.7.Val	10	5895673	5895748	tRNA	30	124	20	44	16	68	24	14	140	9	18	4	12	12	12	4	7	7	1	120	10	124	204	31	34	9	11	92	4	20	15	19	6	23	30	22	7	3	3	67	4	35	10
Val-70		tRNA.70.Val	5	180645269	180645344	tRNA	243	301	98	144	102	440	267	31	484	63	16	14	36	8	45	16	39	18	11	338	146	1298	663	227	286	121	91	652	95	79	178	38	37	131	75	187	79	48	38	413	57	139	151
Leu-75		tRNA.75.Leu	5	180614700	180614784	tRNA	30	2052	26	118	35	91	15	54	215	26	157	9	84	67	242	24	85	36	53	1008	6	166	219	93	55	19	22	124	12	56	59	116	14	274	76	70	89	30	73	141	27	62	83
Val-76		tRNA.76.Val	5	180615415	180615490	tRNA	110	123	62	87	45	132	51	38	255	142	27	13	42	17	67	21	50	23	11	135	50	258	135	120	52	47	40	143	59	59	121	48	29	129	104	170	79	87	40	287	76	81	117
Pro-77		tRNA.77.Pro	16	3234132	3234206	tRNA	79	223	166	137	48	165	64	52	199	105	73	23	173	44	218	35	120	37	66	245	53	158	163	89	75	33	45	62	32	65	233	132	48	149	231	288	139	124	36	427	108	164	160
Thr-78		tRNA.78.Thr	5	180618686	180618760	tRNA	2	72	3	11	7	6	1	3	33	2	50	0	4	6	16	3	3	5	4	67	0	3	16	4	4	1	3	6	0	5	6	17	0	10	9	11	10	2	12	15	2	10	4
Ala-79		tRNA.79.Ala	12	125406300	125406374	tRNA	9	87	19	24	21	25	22	38	54	71	55	11	52	28	61	6	29	13	3	61	10	41	130	103	14	13	11	44	28	19	35	38	5	45	70	79	22	32	12	90	22	30	34
Ala-79		tRNA.79.Ala|alt-1	5	180633867	180633941	tRNA	9	87	19	24	21	25	22	38	54	71	55	11	52	28	61	6	29	13	3	61	10	41	130	103	14	13	11	44	28	19	35	38	5	45	70	79	22	32	12	90	22	30	34
Ala-79		tRNA.79.Ala|alt-2	6	28611221	28611295	tRNA	9	80	17	21	19	24	22	36	53	71	40	10	48	27	55	5	27	12	1	61	10	41	130	102	14	13	11	43	28	19	28	32	3	41	66	77	17	28	11	88	18	24	27
Ala-79		tRNA.79.Ala|alt-3	6	28641612	28641686	tRNA	9	82	18	22	20	23	21	37	52	70	43	11	51	27	54	5	27	12	2	61	10	41	130	103	13	13	11	43	28	19	30	32	4	41	66	79	19	29	11	88	19	25	26
Lys-80		tRNA.80.Lys	1	145395521	145395596	tRNA	247	366	88	166	376	154	65	49	1097	41	75	15	59	41	87	10	70	30	42	242	71	276	636	220	116	41	38	524	47	74	149	58	25	116	96	249	78	34	63	532	43	106	118
Phe-84		tRNA.84.Phe	11	59324969	59325044	tRNA	20	50	17	20	8	15	14	28	44	17	10	2	29	15	132	16	30	59	19	7	7	12	13	24	26	12	17	10	4	20	43	8	12	38	36	34	100	39	40	41	13	31	71
Gly-86		tRNA.86.Gly	19	4724081	4724155	tRNA	507	142	241	176	135	399	351	72	794	137	22	26	86	26	133	13	136	35	16	61	296	536	433	235	381	269	94	592	151	123	559	18	61	329	131	241	176	190	52	518	140	174	347
Val-87		tRNA.87.Val	19	4724646	4724721	tRNA	119	152	76	76	48	179	79	60	227	64	41	17	36	35	58	23	64	39	12	359	104	988	342	301	153	99	89	284	168	108	138	44	43	137	132	166	88	129	45	389	99	105	79
Asn-9		tRNA.9.Asn	10	22518437	22518513	tRNA	55	41	19	12	19	11	8	12	67	25	18	3	45	20	34	12	19	12	20	26	14	25	66	13	10	9	36	26	18	26	69	42	13	122	62	35	34	17	42	69	34	61	95
Ile-93		tRNA.93.Ile	19	39902807	39902902	tRNA	4	6	0	2	14	8	2	12	7	6	2	2	3	2	11	3	5	9	7	1	0	0	7	6	3	0	3	4	0	4	13	1	2	13	10	16	6	5	6	3	1	9	7
SeC(e)-95		tRNA.95.SeC(e)	19	45981859	45981947	tRNA	119	188	72	91	55	44	31	71	142	62	68	8	73	61	72	27	51	40	33	140	34	211	181	66	39	35	31	120	57	83	104	34	16	114	88	78	66	36	58	152	25	80	107
Lys-97		tRNA.97.Lys	19	52425395	52425470	tRNA	17	77	18	32	12	41	15	44	63	34	51	14	44	31	47	5	63	21	36	75	26	29	77	39	11	24	10	59	37	52	64	15	12	64	47	53	36	29	23	145	23	49	35
[truncated: 88 more columns]
