# Supplementary material for: Extent, Causes, and Consequences of Small RNA Expression Variation in Human Adipose Tissue
Source: PLoS Genet. 2012 May 10;8(5):e1002704. doi: 10.1371/journal.pgen.1002704 (PMC3349731; doi:10.1371/journal.pgen.1002704)
Supplement: Table S2 — Raw read counts for unannotated RNAs. Every row corresponds to one quantified RNA molecule previously unannotated. The first two columns describe the RNA - its location ([chromosome]_[start]_[end], column 1), and type (column 2). The rest of the columns each correspond to one individual in the cohort. The entries in the columns are the raw read counts from mapping, before normalisation, obtained as described in Materials and Methods. (XLS) [file pgen.1002704.s011.xls]

## Sheet: table_S2.tab
Chromosome_start_end	Type	TWPID5350	TWPID4171	TWPID1335	TWPID1681	TWPID5359	TWPID1405	TWPID1235	TWPID4622	TWPID5142	TWPID6568	TWPID12215	TWPID4167	TWPID12645	TWPID9307	TWPID12017	TWPID6952	TWPID6989	TWPID5591	TWPID1193	TWPID4434	TWPID5225	TWPID2114	TWPID4865	TWPID11742	TWPID11095	TWPID9759	TWPID10929	TWPID11425	TWPID12590	TWPID7442	TWPID6790	TWPID2427	TWPID2004	TWPID4428	TWPID11786	TWPID8445	TWPID8505	TWPID9287	TWPID9248	TWPID4497	TWPID11825	TWPID5160	TWPID11773	TWPID12890	TWPID12864	TWPID8888	TWPID11762	TWPID11775
1_1052112_1052130_+	unannotated	0	0	83	0	0	0	0	0	58	0	0	0	0	0	0	38	13	0	0	981	341	396	0	400	0	21	10	33	635	0	573	38	469	30	0	378	109	245	218	213	80	1805	781	208	813	547	0	352
1_2159927_2159944_+	unannotated	0	0	0	0	0	0	0	0	0	0	0	0	0	0	0	0	35	0	0	62	0	133	0	11	0	10	0	0	11	0	13	0	48	30	0	81	32	11	43	0	34	39	15	20	83	24	0	73
1_12118852_12118869_+	unannotated	74	0	48	0	0	48	84	800	744	0	0	0	0	0	0	0	0	0	0	0	58	0	0	876	0	22	0	194	133	0	23	0	107	0	0	0	0	139	0	48	0	30	30	0	38	218	0	0
1_17378757_17378774_+	unannotated	29	0	0	0	0	0	0	137	252	0	0	0	0	0	0	0	0	0	0	12	146	12	0	451	140	15	0	107	23	52	42	16	226	0	0	17	402	115	0	40	0	247	32	11	37	26	0	14
1_18906868_18906885_+	unannotated	0	0	0	3119	0	0	0	0	0	0	0	0	0	3086	0	0	0	0	0	0	0	0	0	0	0	0	0	0	0	0	0	0	0	0	0	0	0	0	0	0	0	0	0	0	0	0	0	0
1_21061222_21061241_+	unannotated	0	0	0	0	0	0	0	0	0	0	0	0	0	0	0	0	0	0	0	0	0	0	0	0	0	32	0	0	0	0	0	0	0	0	0	0	0	58	0	0	0	0	0	0	0	0	0	0
1_21113084_21113101_+	unannotated	0	0	0	0	0	0	0	0	0	0	0	0	0	0	0	0	49	0	0	120	0	22	0	46	0	0	0	0	40	0	0	0	0	0	0	55	0	0	15	0	0	45	0	0	111	27	0	75
1_26737369_26737384_+	unannotated	23	0	0	0	0	0	0	0	0	0	0	0	0	0	0	0	0	0	0	0	0	0	0	0	0	0	0	0	0	0	138	0	0	0	0	0	0	0	0	0	0	106	157	0	0	0	0	0
1_32718574_32718590_+	unannotated	0	0	0	0	0	0	0	419	0	0	0	0	0	0	0	343	0	0	0	0	0	0	0	0	0	0	0	0	0	0	0	0	0	0	0	53	0	0	612	0	0	0	0	0	0	0	0	67
1_34008204_34008220_+	unannotated	0	0	74	0	0	0	0	0	0	0	0	0	19	0	0	0	15	0	0	26	0	16	0	33	0	0	0	0	0	0	0	0	73	13	0	159	0	0	30	0	0	0	0	15	122	42	0	222
1_35247487_35247510_+	unannotated	0	0	0	0	0	154	0	0	13	79	0	0	0	0	72	13	95	332	0	331	114	479	0	256	0	177	0	11	148	0	12	0	104	55	0	319	76	232	288	0	42	123	31	97	194	66	0	438
1_40254258_40254288_+	unannotated	0	0	0	0	0	0	0	0	43	0	0	0	0	0	64	0	44	151	0	165	39	171	0	190	0	0	0	0	160	0	53	0	100	12	0	247	0	46	149	0	14	0	53	31	152	29	0	247
1_44058504_44058525_+	unannotated	0	0	0	0	0	0	0	0	11	0	0	0	0	0	0	0	52	0	0	64	27	20	0	46	0	28	0	13	226	0	35	13	12	0	0	38	12	0	51	17	12	36	18	0	94	19	0	49
1_44161616_44161639_+	unannotated	0	0	92	23	0	142	45	585	70	542	0	0	0	0	0	30	0	12	0	83	0	95	0	69	19	0	11	50	28	18	18	116	0	51	0	19	54	0	48	29	11	42	11	38	24	83	0	30
1_47882050_47882068_+	unannotated	17	0	0	0	0	99	0	0	0	43	0	0	0	0	22	0	0	97	0	0	0	0	0	31	0	0	0	14	0	0	0	0	0	0	0	0	0	0	0	26	0	0	0	0	0	0	0	0
1_92185467_92185484_+	unannotated	81	0	0	0	0	0	0	0	0	0	0	0	0	0	0	0	0	0	0	0	0	0	0	0	0	0	0	0	0	0	251	0	0	0	0	0	0	0	0	0	0	113	391	0	0	0	0	0
1_159894909_159894926_+	unannotated	0	0	0	2798	0	0	0	0	0	0	0	0	0	215	0	0	0	0	0	0	0	0	0	0	0	0	0	0	0	0	0	0	0	0	0	0	0	0	0	0	0	0	0	0	0	0	0	0
1_161049504_161049519_+	unannotated	0	0	0	0	0	0	0	0	0	0	0	0	0	0	0	0	0	0	0	52	0	41	0	0	0	0	0	0	0	0	0	0	0	0	0	75	0	0	0	0	0	0	0	26	0	10	0	160
1_169425915_169425941_+	unannotated	0	0	0	0	0	0	0	0	39	0	0	0	0	0	0	0	0	0	0	0	0	31	0	0	0	0	0	108	0	0	0	0	12	48	0	0	64	70	0	823	0	0	0	0	16	21	0	0
1_185110137_185110155_+	unannotated	0	0	0	0	0	0	0	0	0	0	0	0	0	0	0	0	0	274	0	0	0	0	0	46	0	0	0	0	0	0	0	0	0	0	0	0	0	0	0	0	0	0	0	0	0	0	0	0
1_185824845_185824863_+	unannotated	0	0	0	0	0	0	0	0	0	59	0	0	0	0	0	0	0	0	0	0	0	0	0	0	0	0	0	0	11	0	0	0	0	0	0	0	0	0	0	0	525	0	0	0	0	0	0	0
1_203698707_203698734_+	unannotated	0	0	0	0	0	0	0	0	0	0	0	0	0	0	0	0	0	0	0	0	24	16	0	44	0	0	0	0	18	0	11	0	0	0	0	0	39	16	0	17	0	0	0	0	0	18	0	0
1_206877592_206877610_+	unannotated	37	0	0	0	0	72	0	0	41	35	0	0	0	0	0	0	12	0	0	32	18	41	0	13	0	20	0	44	31	0	34	0	0	64	0	0	88	27	0	0	0	0	35	16	17	15	0	15
1_214454413_214454433_+	unannotated	0	0	0	470	0	11	0	0	206	176	0	0	0	121	0	0	188	0	0	371	421	751	0	445	0	48	0	74	304	0	73	45	202	246	0	365	71	38	250	42	47	87	92	137	368	301	0	919
1_224805724_224805740_+	unannotated	386	0	80	82	0	472	25	0	965	0	0	0	0	35	0	173	112	83	0	3170	3946	1141	0	616	0	122	53	416	2384	0	720	101	1227	423	0	1658	1399	964	1815	235	243	640	842	1173	2201	1107	0	1663
1_233824493_233824516_+	unannotated	0	0	0	0	0	62	0	0	109	0	0	0	0	0	67	0	0	14	0	0	12	72	0	0	0	0	0	138	11	0	0	0	0	12	0	0	62	0	0	79	0	0	0	0	0	57	0	0
1_237766557_237766606_+	unannotated	0	0	0	0	0	0	0	0	0	0	0	0	0	0	0	0	0	0	0	0	0	57	0	196	0	0	0	0	0	0	0	0	0	0	0	0	0	0	0	0	0	0	0	0	0	0	0	0
1_246583784_246583803_+	unannotated	459	0	0	284	0	89	0	610	149	1242	0	0	0	448	127	215	80	489	12	353	41	480	0	877	264	199	32	367	271	645	337	406	120	119	0	0	1317	312	120	168	35	180	63	83	249	807	0	92
1_248761008_248761026_+	unannotated	11	0	0	70	0	215	0	0	0	0	0	0	0	79	0	0	0	54	19	86	36	63	0	117	0	33	0	0	0	0	0	93	0	102	0	0	198	64	36	0	0	0	0	48	26	0	0	12
1_566280_566311_-	unannotated	0	0	0	0	0	0	0	0	0	0	0	0	0	0	0	0	0	0	0	104	0	24	0	0	0	0	0	0	0	0	38	0	13	11	0	39	0	0	0	0	0	75	50	77	102	12	0	0
1_1063602_1063620_-	unannotated	0	0	0	0	0	0	0	0	0	0	0	0	0	0	0	0	11	0	0	71	49	34	0	75	0	11	0	0	33	0	36	0	17	14	0	26	0	16	37	0	30	100	31	15	36	0	0	22
1_2813220_2813238_-	unannotated	36	0	0	0	0	12	0	0	14	0	0	0	0	0	0	15	0	12	0	54	51	11	0	463	0	0	0	12	33	16	36	15	0	0	0	26	0	0	0	0	0	11	13	22	0	35	0	13
1_12227181_12227199_-	unannotated	0	0	30	94	0	0	0	13	196	0	0	0	0	0	0	15	42	0	0	57	232	0	0	0	0	0	0	64	0	0	0	0	117	0	0	97	0	0	51	62	114	104	0	13	325	0	0	143
1_27114312_27114331_-	unannotated	0	0	0	0	0	0	0	0	0	0	0	0	0	0	0	0	0	0	0	58	12	10	0	23	0	0	0	0	14	0	0	0	0	0	0	98	0	0	76	0	0	0	0	24	0	0	0	90
1_35216735_35216754_-	unannotated	0	0	28	12	0	0	0	0	0	0	0	0	0	0	0	0	0	0	0	39	0	0	0	0	0	0	0	0	0	0	27	0	17	0	0	53	0	0	0	47	0	41	40	0	63	0	0	66
1_39325438_39325458_-	unannotated	0	0	0	0	0	0	0	0	12	0	0	0	0	0	0	0	30	0	15	142	27	2111	0	21	0	32	0	0	181	0	65	13	76	15	0	195	47	22	94	15	39	216	68	88	130	66	0	219
1_51985087_51985105_-	unannotated	0	0	0	0	0	57	0	0	0	98	0	0	0	0	36	0	0	11	0	22	0	0	0	47	0	0	0	18	11	0	0	0	0	0	0	0	23	0	0	0	0	0	0	0	0	0	0	0
1_91195329_91195345_-	unannotated	0	0	0	0	0	0	249	0	0	0	0	0	0	0	0	0	0	0	0	0	0	0	0	0	0	571	0	0	0	0	0	0	0	0	0	0	0	458	0	0	0	0	0	0	0	0	0	0
1_91852783_91852887_-	unannotated	86	0	0	0	0	121	0	84	12	541	0	0	0	0	151	136	15	749	0	934	419	1921	0	3072	0	204	11	140	190	443	374	195	0	14	0	608	137	199	139	0	0	514	11	161	68	385	0	1103
1_91852927_91853039_-	unannotated	0	0	0	0	0	0	0	0	0	0	0	0	0	0	0	0	0	0	0	16	39	0	0	488	0	13	0	0	0	0	0	0	0	0	0	0	15	0	0	0	0	37	0	0	0	18	0	0
1_91853057_91853148_-	unannotated	36	0	0	0	0	0	0	0	0	0	0	0	0	0	0	0	0	0	0	17	24	0	0	476	0	0	0	0	0	0	0	0	14	0	0	47	0	0	0	0	0	14	0	0	0	0	0	92
1_95621349_95621372_-	unannotated	40	0	0	0	0	23	0	0	57	195	0	0	0	0	65	0	0	176	0	0	81	0	0	63	12	0	0	43	22	24	32	26	18	0	0	0	54	12	0	0	0	84	0	0	0	467	0	0
1_112441046_112441062_-	unannotated	0	0	0	0	0	0	249	0	0	0	0	0	0	0	0	0	0	0	0	0	0	0	0	0	0	589	0	0	0	0	0	0	0	0	0	0	0	479	0	0	0	0	0	0	0	0	0	0
1_145576269_145576290_-	unannotated	0	0	0	0	0	0	0	0	13	0	0	0	0	0	0	0	0	0	0	14	27	75	0	11	0	0	0	0	149	0	29	0	0	0	0	0	0	0	0	0	0	0	15	0	11	0	0	0
1_154018080_154018103_-	unannotated	0	0	0	0	0	0	0	0	39	0	0	0	0	0	0	0	0	0	0	0	0	31	0	0	0	0	0	108	0	0	0	0	12	48	0	0	64	56	0	459	0	0	0	0	16	21	0	0
1_161410612_161410641_-	unannotated	0	0	0	0	0	0	0	0	10	0	0	0	0	0	0	0	0	0	0	0	0	0	0	0	0	0	0	0	0	0	0	0	0	0	0	97	0	24	0	0	0	13	16	0	0	0	0	145
1_161418030_161418059_-	unannotated	0	0	0	0	0	0	0	0	10	0	0	0	0	0	0	0	0	0	0	0	0	0	0	0	0	0	0	0	0	0	0	0	0	0	0	97	0	24	0	0	0	13	16	0	0	0	0	145
1_161425411_161425439_-	unannotated	0	0	0	0	0	0	0	0	10	0	0	0	0	0	0	0	0	0	0	0	0	0	0	0	0	0	0	0	0	0	0	0	0	0	0	97	0	24	0	0	0	13	16	0	0	0	0	145
1_161432821_161432850_-	unannotated	0	0	0	0	0	0	0	0	10	0	0	0	0	0	0	0	0	0	0	0	0	0	0	0	0	0	0	0	0	0	0	0	0	0	0	97	0	24	0	0	0	13	16	0	0	0	0	145
1_161440202_161440231_-	unannotated	0	0	0	0	0	0	0	0	10	0	0	0	0	0	0	0	0	0	0	0	0	0	0	0	0	0	0	0	0	0	0	0	0	0	0	97	0	24	0	0	0	13	16	0	0	0	0	145
1_162039414_162039435_-	unannotated	0	0	0	0	0	0	0	0	54	13	0	0	0	0	0	0	66	0	0	213	136	296	0	65	0	57	0	63	471	0	135	0	112	31	0	117	46	38	123	66	69	186	105	25	271	78	0	104
1_177240678_177240695_-	unannotated	0	0	76	0	14	0	13	23	193	0	0	44	28	0	0	94	43	33	0	401	452	53	0	97	0	19	0	60	77	0	17	124	229	160	0	601	167	78	550	198	231	63	52	141	315	378	0	759
1_179064547_179064566_-	unannotated	21	0	0	0	0	0	0	0	0	291	0	0	0	0	0	0	0	0	0	0	0	13	0	62	0	13	0	36	0	0	42	0	0	0	0	0	26	1138	0	24	0	30	26	0	0	24	0	0
1_183096404_183096422_-	unannotated	41	0	0	0	0	0	0	0	0	0	0	0	0	0	0	0	0	0	0	0	0	0	0	0	0	0	0	0	0	0	139	0	0	0	0	0	0	0	0	0	0	0	216	0	0	0	0	0
1_200248592_200248610_-	unannotated	0	0	0	0	0	0	0	0	0	0	0	0	0	0	0	0	0	0	0	0	0	0	0	0	0	0	0	0	0	0	0	49	0	0	0	0	0	0	0	0	0	0	0	0	0	0	0	0
1_203605473_203605489_-	unannotated	0	0	0	0	0	0	0	0	171	0	0	0	0	0	0	23	0	0	0	0	0	0	0	0	0	98	0	58	0	0	0	0	0	0	0	0	0	77	15	228	0	0	0	0	0	0	0	0
1_205782194_205782212_-	unannotated	0	0	0	0	0	0	0	0	0	0	0	0	0	0	0	0	16	0	0	29	0	11	0	0	0	46	0	30	12	0	19	0	11	0	0	0	15	20	0	26	0	68	17	11	41	0	0	17
1_209164508_209164523_-	unannotated	0	0	0	0	0	0	0	0	5572	0	0	0	0	0	0	0	0	0	0	0	0	0	0	0	0	0	0	2187	0	0	0	0	0	0	0	0	0	0	0	4477	0	0	0	0	0	0	0	0
1_228746010_228746044_-	unannotated	0	0	0	0	0	0	0	0	0	40	0	0	10	0	0	0	12	0	0	13	167	51	0	279	0	20	46	0	0	0	94	0	0	0	0	29	28	926	111	0	0	158	45	0	14	19	0	117
1_228748251_228748285_-	unannotated	0	0	0	0	0	0	0	0	0	40	0	0	10	0	0	0	12	0	0	13	167	51	0	279	0	20	46	0	0	0	94	0	0	0	0	29	28	926	111	0	0	158	45	0	14	19	0	117
1_228750492_228750526_-	unannotated	0	0	0	0	0	0	0	0	0	40	0	0	10	0	0	0	12	0	0	13	167	51	0	279	0	20	46	0	0	0	94	0	0	0	0	29	28	926	111	0	0	158	45	0	14	19	0	117
1_228752733_228752767_-	unannotated	0	0	0	0	0	0	0	0	0	40	0	0	10	0	0	0	12	0	0	13	167	51	0	279	0	20	46	0	0	0	94	0	0	0	0	29	28	926	111	0	0	158	45	0	14	19	0	117
1_228754974_228755008_-	unannotated	0	0	0	0	0	0	0	0	0	40	0	0	10	0	0	0	12	0	0	13	167	51	0	279	0	20	46	0	0	0	94	0	0	0	0	29	28	926	111	0	0	158	45	0	14	19	0	117
1_228757189_228757223_-	unannotated	0	0	0	0	0	0	0	0	0	40	0	0	10	0	0	0	12	0	0	13	167	51	0	279	0	20	46	0	0	0	94	0	0	0	0	29	28	926	111	0	0	158	45	0	14	19	0	117
1_228759409_228759443_-	unannotated	0	0	0	0	0	0	0	0	0	40	0	0	10	0	0	0	12	0	0	13	167	51	0	279	0	20	46	0	0	0	94	0	0	0	0	29	28	926	111	0	0	158	45	0	14	19	0	117
1_228761651_228761685_-	unannotated	0	0	0	0	0	0	0	0	0	40	0	0	10	0	0	0	12	0	0	13	167	51	0	279	0	20	46	0	0	0	94	0	0	0	0	29	28	926	111	0	0	158	45	0	14	19	0	117
1_228763890_228763924_-	unannotated	0	0	0	0	0	0	0	0	0	40	0	0	10	0	0	0	12	0	0	13	167	51	0	279	0	20	46	0	0	0	94	0	0	0	0	29	28	926	111	0	0	158	45	0	14	19	0	117
1_228766132_228766166_-	unannotated	0	0	0	0	0	0	0	0	0	40	0	0	10	0	0	0	12	0	0	13	167	51	0	279	0	20	46	0	0	0	94	0	0	0	0	29	28	926	111	0	0	158	45	0	14	19	0	117
1_228768373_228768407_-	unannotated	0	0	0	0	0	0	0	0	0	40	0	0	10	0	0	0	12	0	0	13	167	51	0	279	0	20	46	0	0	0	94	0	0	0	0	29	28	926	111	0	0	158	45	0	14	19	0	117
1_228770613_228770647_-	unannotated	0	0	0	0	0	0	0	0	0	40	0	0	10	0	0	0	12	0	0	13	167	51	0	279	0	20	46	0	0	0	94	0	0	0	0	29	28	926	111	0	0	158	45	0	14	19	0	117
1_228772838_228772872_-	unannotated	0	0	0	0	0	0	0	0	0	40	0	0	10	0	0	0	12	0	0	13	167	51	0	279	0	20	46	0	0	0	94	0	0	0	0	29	28	926	111	0	0	158	45	0	14	19	0	117
1_228775079_228775113_-	unannotated	0	0	0	0	0	0	0	0	0	40	0	0	10	0	0	0	12	0	0	13	167	51	0	279	0	20	46	0	0	0	94	0	0	0	0	29	28	926	111	0	0	158	45	0	14	19	0	117
1_228777310_228777344_-	unannotated	0	0	0	0	0	0	0	0	0	40	0	0	10	0	0	0	12	0	0	13	167	51	0	279	0	20	46	0	0	0	94	0	0	0	0	29	28	926	111	0	0	158	45	0	14	19	0	117
1_228779551_228779585_-	unannotated	0	0	0	0	0	0	0	0	0	40	0	0	10	0	0	0	12	0	0	13	167	51	0	279	0	20	46	0	0	0	94	0	0	0	0	29	28	926	111	0	0	158	45	0	14	19	0	117
1_228781782_228781816_-	unannotated	0	0	0	0	0	0	0	0	0	40	0	0	10	0	0	0	12	0	0	13	167	51	0	279	0	20	46	0	0	0	94	0	0	0	0	29	28	926	111	0	0	158	45	0	14	19	0	117
1_234745989_234746009_-	unannotated	0	0	0	0	0	0	0	0	0	0	0	0	0	0	0	0	106	0	0	157	126	161	0	158	0	0	0	0	205	0	0	10	29	13	0	69	0	0	30	0	0	12	0	42	130	19	0	243
1_246182868_246182885_-	unannotated	41	0	0	0	0	0	0	0	0	0	0	0	0	0	0	0	0	0	0	0	0	0	0	0	0	0	0	0	0	0	125	0	0	0	0	0	0	0	0	0	0	0	181	0	0	0	0	0
10_2267309_2267326_+	unannotated	0	0	0	0	0	0	0	0	0	0	0	0	0	0	0	0	0	3265	0	0	0	0	0	0	0	0	0	0	0	0	0	0	0	0	0	0	0	0	0	0	0	0	0	0	0	0	0	0
10_5435870_5435888_+	unannotated	0	0	0	1086	217	0	0	0	0	0	0	0	0	132	0	0	0	0	0	0	0	0	0	18	0	0	0	0	0	0	0	0	0	0	0	559	0	0	0	0	0	0	0	0	0	0	0	803
10_6245402_6245422_+	unannotated	0	0	0	0	0	77	0	0	31	0	0	0	0	14	40	62	18	95	0	94	60	131	0	279	0	20	11	36	79	0	75	16	57	33	0	66	27	29	356	105	48	62	92	31	67	76	0	51
10_21823749_21823768_+	unannotated	0	0	0	0	0	0	0	0	111	70	0	0	0	0	0	16	109	0	14	259	129	491	0	90	0	200	0	120	244	0	292	45	171	187	0	150	226	165	311	77	182	275	275	91	233	186	0	266
10_45675982_45676001_+	unannotated	0	0	140	305	0	0	43	25	92	0	0	0	0	112	0	61	13	0	0	1531	645	499	0	828	32	21	56	49	1053	0	790	56	709	59	0	559	272	375	403	257	120	2835	1048	340	1281	760	0	532
10_54549953_54549969_+	unannotated	0	0	0	0	0	0	0	419	0	0	0	0	0	0	0	343	0	0	0	0	0	0	0	0	0	0	0	0	0	0	0	0	0	0	0	53	0	0	878	0	0	0	0	0	0	0	0	67
10_66061959_66061978_+	unannotated	29	0	0	0	0	0	0	137	252	0	0	0	0	0	0	0	0	0	0	12	146	12	0	451	140	15	0	107	23	52	42	16	226	0	0	17	402	115	0	40	0	247	32	11	37	26	0	14
10_69524343_69524364_+	unannotated	0	0	0	56	0	0	0	0	51	0	0	0	0	0	0	0	44	0	0	450	163	64	0	647	0	37	0	13	155	0	136	121	50	34	0	105	72	15	58	41	0	260	214	48	181	241	0	147
10_71982317_71982349_+	unannotated	0	0	0	0	0	0	13	86	0	0	0	0	0	0	0	0	0	0	0	0	29	0	0	117	50	0	0	0	0	0	0	0	0	0	0	0	67	18	0	0	0	0	0	0	0	12	0	0
10_97803061_97803077_+	unannotated	0	0	0	124	0	0	0	0	150	0	0	0	0	32	0	0	0	0	0	0	0	0	0	0	0	0	0	0	0	0	0	0	0	0	0	0	0	41	0	68	0	0	0	0	0	0	0	0
10_98452480_98452512_+	unannotated	0	0	0	0	0	0	0	0	0	0	0	0	0	0	0	0	0	0	0	0	0	0	0	0	0	0	0	0	22	0	0	0	0	0	0	0	0	0	0	0	0	0	0	0	0	0	0	0
10_100082172_100082193_+	unannotated	14	0	0	0	0	0	0	0	33	0	0	0	0	0	0	14	0	0	0	126	190	52	0	538	0	0	0	0	189	0	49	0	0	0	0	42	30	683	29	0	0	294	57	35	53	271	0	48
10_101380109_101380126_+	unannotated	0	0	0	14	0	27	0	0	47	563	0	0	0	52	16	0	14	0	0	69	31	31	0	86	0	32	0	71	69	0	13	44	0	40	0	11	11	27	53	0	30	0	0	35	32	59	0	67
10_103848578_103848594_+	unannotated	0	0	262	0	0	0	0	0	0	0	0	35	62	0	0	0	185	0	0	0	41	0	0	0	0	0	0	0	0	0	0	0	314	0	0	0	0	0	0	0	0	0	0	0	530	0	0	0
10_106401723_106401741_+	unannotated	0	0	0	0	0	0	0	0	178	0	0	0	0	0	0	0	20	0	0	57	430	64	0	15	0	29	0	11	334	0	180	0	31	41	0	20	26	15	52	0	14	58	196	0	37	0	0	13
10_111536115_111536131_+	unannotated	0	0	0	0	0	0	0	0	0	0	0	0	0	0	0	0	0	0	0	0	0	0	0	0	0	0	0	63	0	0	0	0	0	0	0	0	0	0	0	368	0	0	0	0	0	0	0	0
10_112170204_112170223_+	unannotated	0	0	0	0	0	0	0	0	0	0	0	0	0	0	0	0	0	0	0	2916	0	0	0	0	0	0	0	0	0	0	0	1476	0	0	0	0	0	0	0	0	0	0	0	866	0	0	0	0
10_116010383_116010398_+	unannotated	0	0	0	0	0	0	39	0	0	0	0	0	0	0	0	0	0	0	0	0	0	0	0	0	0	33	0	0	0	0	0	0	0	0	0	0	0	93	0	0	0	0	0	0	0	0	0	0
10_2009826_2009841_-	unannotated	0	0	0	0	0	0	0	0	384	0	0	0	0	0	0	0	0	0	0	0	0	0	0	0	0	0	0	1064	0	0	0	0	0	0	0	0	0	0	0	157	0	0	0	0	0	0	0	0
10_44270479_44270502_-	unannotated	497	0	0	144	12	1442	58	31	1112	93	0	0	0	86	119	214	263	534	49	1424	837	852	0	1705	44	644	25	1868	733	14	446	1080	80	745	0	233	2274	1653	1466	264	506	100	239	1057	404	526	0	505
10_49863731_49863747_-	unannotated	0	0	0	0	0	0	0	0	0	0	0	0	0	0	0	0	0	0	0	46	13	466	0	0	0	0	0	0	0	0	14	0	0	13	0	0	0	0	0	0	0	56	0	0	0	0	0	13
10_78358026_78358043_-	unannotated	157	0	0	0	0	72	12	174	90	371	0	0	0	0	50	67	34	119	0	113	31	164	0	206	66	78	26	93	52	147	132	69	72	47	0	0	270	84	95	88	36	67	29	25	87	219	0	38
10_96936511_96936533_-	unannotated	0	0	0	0	0	0	0	0	28	0	0	0	0	0	0	35	0	0	0	0	14	0	0	0	0	0	0	44	0	0	0	0	0	0	0	0	0	23	0	14	0	0	0	0	0	0	0	0
10_98592163_98592186_-	unannotated	0	0	0	0	0	0	0	0	12	0	0	0	0	0	0	0	33	36	21	43	0	225	0	36	0	17	0	0	32	0	67	0	0	89	0	14	12	13	31	0	11	32	50	19	44	15	0	42
10_130138323_130138340_-	unannotated	0	0	0	0	0	0	0	0	1373	0	0	0	0	0	0	0	0	0	0	0	0	0	0	0	0	0	0	593	0	0	0	0	0	0	0	0	0	0	0	2677	0	0	0	0	0	0	0	0
10_134611008_134611025_-	unannotated	0	0	0	0	0	0	0	0	0	28	0	0	0	0	0	0	19	0	0	45	0	24	0	33	0	106	0	15	0	0	39	15	11	0	0	10	32	1078	0	31	30	144	42	11	31	0	0	34
10_135244502_135244517_-	unannotated	26	0	0	0	0	0	0	0	0	0	0	0	0	0	0	0	0	0	0	0	0	0	0	0	0	0	0	0	0	0	52	0	0	0	0	0	0	0	0	0	0	0	70	0	0	0	0	0
10_135389261_135389276_-	unannotated	26	0	0	0	0	0	0	0	0	0	0	0	0	0	0	0	0	0	0	0	0	0	0	0	0	0	0	0	0	0	52	0	0	0	0	0	0	0	0	0	0	0	70	0	0	0	0	0
11_1411394_1411413_+	unannotated	0	0	0	0	0	0	0	0	135	70	0	0	0	0	0	16	109	0	14	259	144	521	0	90	0	200	0	120	267	0	292	45	171	187	0	150	226	165	311	77	182	275	275	91	233	186	0	266
11_7110839_7110860_+	unannotated	11	0	0	0	0	64	0	0	23	101	0	0	0	0	13	0	0	40	0	28	0	39	0	113	0	45	0	24	0	0	16	0	0	19	0	0	38	57	0	0	12	0	18	14	0	28	0	16
11_8168464_8168484_+	unannotated	20	0	0	96	0	25	23	59	0	12	0	0	0	12	0	33	0	0	0	45	0	29	0	51	13	67	0	18	0	0	41	0	0	16	0	0	35	35	0	0	0	48	25	15	12	11	0	0
11_19366907_19366925_+	unannotated	0	0	0	0	0	0	0	0	39	0	0	0	0	0	0	0	0	0	0	25	245	16	0	0	0	22	0	19	150	0	85	0	22	26	0	11	26	25	13	0	12	33	97	12	15	0	0	16
11_34073789_34073805_+	unannotated	0	0	0	0	0	0	0	0	0	0	0	0	0	0	0	0	70	0	0	105	0	433	0	0	0	0	0	0	12	0	12	0	99	63	0	141	0	0	38	0	14	13	16	38	187	48	0	187
11_34491201_34491220_+	unannotated	49	0	0	0	0	0	0	0	0	85	0	0	0	0	0	25	0	172	0	0	0	0	0	71	0	0	0	12	0	0	25	0	0	0	0	0	15	0	0	0	0	0	0	0	0	0	0	0
11_49764393_49764413_+	unannotated	0	0	0	0	0	0	0	0	0	43	0	0	11	0	0	13	0	32	0	0	20	0	0	29	0	0	0	24	13	0	0	0	0	0	0	0	0	376	13	0	0	0	11	0	0	0	0	0
11_57102105_57102123_+	unannotated	75	0	0	40	0	0	0	0	0	0	0	0	0	0	0	0	0	0	0	126	0	0	0	0	0	0	0	0	0	0	229	0	0	0	0	0	0	0	0	0	0	378	247	16	0	0	0	0
11_57405959_57405980_+	unannotated	0	0	0	0	0	0	0	0	11	0	0	0	0	0	0	0	0	36	0	13	0	51	0	109	0	0	0	0	14	0	0	0	0	0	0	0	0	0	0	0	0	0	12	0	0	0	0	0
11_77597505_77597600_+	unannotated	0	0	0	0	0	0	0	0	0	0	0	0	0	0	0	0	0	58	0	27	0	48	0	38	0	0	0	35	0	0	15	0	22	0	0	0	0	19	13	41	0	102	23	11	0	51	0	12
11_77942364_77942387_+	unannotated	0	0	0	0	0	0	0	0	0	0	0	0	0	0	0	0	13	0	0	61	255	0	0	244	0	0	0	0	88	0	0	0	46	0	0	31	0	0	0	0	0	0	0	11	45	0	0	82
11_109473923_109473949_+	unannotated	30	0	0	0	0	87	0	128	43	0	0	0	0	0	37	123	0	83	0	67	12	0	0	286	12	58	11	106	90	19	71	51	0	0	0	14	90	26	13	71	0	127	30	13	0	15	0	0
11_121136193_121136209_+	unannotated	0	0	0	0	0	0	16	174	240	64	0	0	0	0	0	82	0	0	0	0	0	0	0	0	0	67	0	22	0	0	0	0	0	0	0	0	0	62	36	61	0	0	0	0	0	0	0	0
11_130297698_130297721_+	unannotated	0	0	0	0	0	0	0	0	0	0	0	0	0	0	0	0	26	0	0	81	0	355	0	20	0	0	0	0	85	0	0	0	11	0	0	30	0	15	88	0	0	41	11	0	65	0	0	41
11_1215654_1215673_-	unannotated	0	0	0	0	0	0	0	0	22	0	0	0	0	0	0	11	70	0	0	249	82	213	0	62	0	32	0	0	88	0	130	0	94	87	0	128	49	54	112	0	28	141	147	63	169	79	0	160
11_9861141_9861158_-	unannotated	0	0	0	0	0	0	0	197	0	0	0	0	0	0	0	173	0	0	0	0	0	0	0	0	0	0	74	0	0	0	0	0	0	0	0	0	0	0	930	0	0	0	0	0	0	0	0	0
11_68328802_68328818_-	unannotated	0	0	0	0	0	0	0	73	0	0	0	0	0	0	0	87	0	0	0	0	0	0	0	0	0	66	0	0	0	0	0	0	0	0	0	0	0	797	33	0	0	0	0	0	0	0	0	10
11_70508602_70508621_-	unannotated	0	0	0	0	0	0	0	0	472	0	0	0	0	0	0	0	298	0	10	691	1538	810	0	538	0	539	0	255	1416	0	740	89	264	313	0	453	521	408	575	119	338	883	858	245	691	310	0	538
11_72361391_72361410_-	unannotated	0	0	0	0	0	25	0	0	0	0	0	0	0	0	0	0	0	0	0	44	44	45	0	109	0	0	0	0	59	0	0	30	18	0	0	12	80	59	0	0	0	397	0	54	24	38	0	30
11_77185247_77185269_-	unannotated	0	0	0	0	0	0	0	0	17	0	0	0	0	0	0	0	19	0	0	55	78	59	0	0	0	0	0	0	122	0	49	0	40	42	0	0	12	0	26	0	0	24	28	17	39	0	0	32
11_88619473_88619492_-	unannotated	0	0	0	0	0	0	0	0	0	43	0	0	11	0	0	13	0	32	0	0	20	0	0	29	0	0	0	24	13	0	0	0	0	0	0	0	0	376	13	0	0	0	11	0	0	0	0	0
11_98034266_98034284_-	unannotated	0	0	0	0	0	0	0	419	0	0	0	0	0	0	0	356	0	0	0	18	0	13	0	0	0	0	0	0	0	0	0	0	0	0	0	94	0	0	925	0	0	0	0	0	14	0	0	112
11_120517726_120517749_-	unannotated	0	0	0	0	0	0	0	0	0	0	0	0	0	0	0	0	0	0	0	0	0	0	0	0	0	0	0	0	0	0	0	0	0	0	0	0	0	0	0	0	0	0	0	0	0	0	0	0
12_6875677_6875698_+	unannotated	0	0	0	0	0	0	0	0	15	0	0	0	0	0	0	40	375	0	13	391	15	349	0	14	0	22	0	21	472	0	63	11	89	102	0	70	29	12	313	22	32	94	48	54	426	165	0	296
12_9496451_9496468_+	unannotated	0	0	0	1002	0	0	0	0	0	0	0	0	14	21	0	0	29	0	0	0	0	34	0	0	0	0	0	0	0	0	0	0	52	0	0	0	0	0	0	0	0	0	0	0	73	22	0	0
12_19282610_19282627_+	unannotated	0	0	0	0	0	0	0	0	73	41	0	0	0	0	0	0	66	0	0	215	149	238	0	113	0	79	0	51	247	0	114	27	122	87	0	108	101	61	183	32	99	126	120	51	135	101	0	167
12_20683808_20683829_+	unannotated	0	0	0	0	0	0	0	0	0	0	0	0	0	0	0	0	0	0	0	0	0	0	0	163	0	0	0	0	0	0	0	0	0	0	0	0	0	0	0	0	0	0	0	0	0	0	0	0
12_40499512_40499529_+	unannotated	0	0	0	0	0	57	0	0	0	98	0	0	0	0	36	0	0	11	0	22	0	0	0	47	0	0	0	18	11	0	0	0	0	0	0	0	23	0	0	0	0	0	0	0	0	0	0	0
12_49716798_49716814_+	unannotated	0	0	83	0	0	0	0	0	58	0	0	0	0	0	0	38	13	0	0	981	341	396	0	400	0	21	10	33	635	0	573	38	469	30	0	378	109	245	218	213	80	1805	769	208	813	547	0	352
12_52558683_52558701_+	unannotated	0	0	0	710	0	0	0	15	0	0	0	0	0	306	0	13	12	0	0	0	0	0	0	0	0	0	0	0	0	0	0	0	0	0	0	0	0	0	18	41	0	145	13	0	0	0	0	0
12_52574356_52574372_+	unannotated	0	0	42	12	0	0	0	14	0	0	0	0	21	0	0	27	12	0	0	65	11	15	0	0	0	0	0	0	0	0	28	0	37	16	0	54	21	12	99	34	37	57	28	16	75	15	0	83
12_53610630_53610653_+	unannotated	0	0	0	0	0	0	0	0	0	0	0	0	0	0	0	0	0	0	0	36	122	0	0	200	0	0	0	0	84	0	0	0	13	0	0	11	0	0	0	0	0	0	0	0	0	0	0	0
12_63327388_63327406_+	unannotated	0	0	61	0	0	0	0	0	0	0	0	0	0	0	0	0	106	0	0	0	54	0	0	0	0	0	0	0	0	0	0	0	101	0	0	0	0	0	0	0	0	0	0	0	240	0	0	0
12_69229409_69229427_+	unannotated	0	0	0	0	0	0	0	0	12	0	0	0	0	0	0	0	38	0	0	74	24	50	0	28	0	12	0	0	23	0	51	0	30	31	0	45	0	0	29	11	11	87	47	28	32	16	0	33
12_70697802_70697819_+	unannotated	0	0	0	0	0	123	0	0	0	0	0	0	0	0	39	0	0	28	0	0	0	0	0	0	202	0	0	0	0	0	0	0	0	0	0	0	774	0	0	0	0	0	0	0	0	0	0	0
12_96429846_96429874_+	unannotated	0	0	0	0	0	0	0	0	10	0	0	0	0	0	0	0	0	0	0	0	0	0	0	0	0	0	0	0	0	0	0	0	0	0	0	97	0	24	0	0	0	13	16	0	0	0	0	145
12_104697483_104697498_+	unannotated	0	0	0	0	0	13	0	0	0	0	0	0	0	0	0	18	0	0	0	0	46	34	0	41	0	0	0	0	0	0	0	0	39	13	0	48	0	0	149	0	0	0	0	0	52	0	0	46
12_107315344_107315360_+	unannotated	0	0	43	0	0	0	0	0	0	0	0	0	0	0	0	0	15	0	0	199	29	0	0	14	0	0	0	0	0	0	11	27	76	0	0	98	0	0	55	48	29	29	11	53	134	19	0	158
12_110718388_110718405_+	unannotated	0	0	0	0	0	0	0	0	0	0	0	0	0	0	0	0	29	0	0	0	0	106	0	13	0	0	0	0	0	0	26	0	0	0	0	0	0	0	0	0	0	23	19	0	12	0	0	11
12_110779966_110779986_+	unannotated	28	0	11	0	0	0	25	13	230	0	0	0	0	0	0	0	0	0	0	0	68	15	0	1455	0	0	0	131	160	0	11	13	56	0	0	0	0	270	0	18	0	114	17	0	24	171	0	0
12_116347171_116347186_+	unannotated	0	0	48	0	0	0	0	0	0	0	0	0	14	0	0	0	10	0	0	27	0	0	0	0	0	0	0	0	0	0	23	0	35	0	0	35	0	11	0	28	0	59	34	0	61	0	0	63
12_120968000_120968016_+	unannotated	0	0	0	0	0	0	0	0	14	0	0	0	0	0	0	0	0	0	0	0	11	22	0	16	0	0	0	50	0	0	27	14	0	11	0	0	0	0	0	22	0	102	49	0	0	187	0	0
12_12476776_12476792_-	unannotated	0	0	0	0	0	0	0	0	0	0	0	0	0	0	0	0	0	0	0	0	0	0	0	0	0	0	0	0	0	0	0	0	0	0	0	318	0	0	0	0	0	0	0	0	0	0	0	326
12_20338068_20338086_-	unannotated	15	0	0	0	0	0	0	0	0	0	0	0	0	0	0	0	0	0	0	86	0	0	0	0	0	0	0	0	0	0	25	15	0	0	0	0	0	0	0	0	0	125	45	23	0	0	0	0
12_34372621_34372669_-	unannotated	0	0	0	0	0	0	0	0	0	0	0	0	0	0	0	0	29	30	0	158	0	94	0	65	0	20	0	0	0	0	0	0	46	0	0	61	0	13	0	0	0	282	0	11	38	0	0	95
12_38555266_38555297_-	unannotated	0	0	0	0	0	0	0	0	0	40	0	0	10	0	0	0	12	0	0	13	167	51	0	279	0	20	46	0	0	0	94	0	0	0	0	29	28	926	111	0	0	158	45	0	14	19	0	117
12_45581224_45581254_-	unannotated	12	0	0	0	0	0	0	0	37	0	0	0	0	0	0	21	0	129	0	44	0	52	0	318	60	27	0	58	59	35	17	30	0	17	0	27	207	55	0	13	0	59	0	11	0	22	0	39
12_81769222_81769239_-	unannotated	0	0	468	0	239	0	0	779	25	0	0	26	274	0	0	1260	554	0	0	2125	0	567	0	11	0	16	0	39	0	0	85	304	735	188	0	2359	55	40	2664	125	143	719	156	536	1630	469	0	3912
12_85093345_85093364_-	unannotated	0	0	0	0	0	0	0	0	0	0	0	0	0	0	0	0	0	0	0	0	0	0	0	16	0	0	0	0	0	0	0	0	0	0	0	1351	0	0	0	0	0	0	0	0	0	0	0	1387
12_97131875_97131891_-	unannotated	170	0	0	0	0	0	0	0	0	0	0	0	0	0	0	0	0	0	0	0	0	0	0	0	0	0	0	0	0	0	436	0	0	0	0	0	0	0	0	0	0	0	529	0	0	0	0	0
12_103837183_103837201_-	unannotated	0	0	0	0	0	0	0	0	0	0	0	0	0	0	0	0	0	0	0	0	0	369	0	0	0	0	0	0	0	0	0	0	0	229	0	0	0	0	0	0	0	0	0	0	0	282	0	0
12_120730897_120730928_-	unannotated	0	0	0	0	0	0	0	0	0	0	0	0	0	0	0	0	0	0	0	0	0	18	0	0	0	85	0	17	0	0	0	0	0	0	0	0	0	198	0	0	0	0	0	0	0	34	0	0
12_125424172_125424193_-	unannotated	12	0	0	0	0	0	0	0	0	0	0	0	0	0	0	0	0	71	0	0	0	0	0	22	0	0	0	0	0	11	0	0	0	0	0	0	84	13	0	0	0	0	0	0	0	0	0	0
12_130684570_130684587_-	unannotated	0	0	0	31	0	0	0	0	48	0	0	0	0	11	0	0	0	0	0	112	216	75	0	82	0	10	0	18	242	0	76	0	49	0	0	88	45	85	113	28	23	163	92	42	82	74	0	85
12_133066873_133066890_-	unannotated	0	0	0	21	0	0	0	0	180	62	0	0	0	0	10	0	261	0	23	457	425	688	0	634	0	282	0	177	565	0	161	100	168	180	0	267	421	175	290	83	162	320	174	212	395	221	0	627
13_19458005_19458023_+	unannotated	0	0	0	0	0	0	43	505	850	0	0	0	0	0	0	337	0	0	0	0	0	0	0	0	0	169	13	179	0	0	0	0	27	0	0	0	0	248	442	1229	0	0	13	0	84	0	0	0
13_28221282_28221299_+	unannotated	69	0	0	0	0	0	0	0	0	0	0	0	0	0	0	0	0	0	0	0	0	0	0	0	0	0	0	0	0	0	388	0	0	0	0	0	0	0	0	0	0	0	528	0	0	0	0	0
13_39177909_39177927_+	unannotated	0	0	0	0	0	13	0	0	0	0	0	0	0	0	0	0	0	0	0	26	0	55	0	59	0	23	0	0	35	0	0	15	25	0	0	12	82	97	0	0	0	949	0	15	36	29	0	0
13_48432264_48432282_+	unannotated	0	0	91	40	0	0	0	0	0	0	0	0	23	0	0	0	55	0	0	0	11	65	0	0	0	0	0	0	0	0	0	0	74	31	0	0	0	0	0	0	0	0	0	0	152	65	0	0
13_89494694_89494724_+	unannotated	0	0	15	0	0	0	33	71	15	0	0	0	0	0	0	0	0	0	0	0	0	0	0	22	0	0	0	0	0	0	0	0	0	0	0	0	0	0	0	0	0	0	0	0	0	0	0	0
13_99129998_99130017_+	unannotated	15	0	661	419	0	0	0	25	11	0	0	122	325	67	0	18	968	0	0	15	62	42	0	0	0	0	0	0	0	0	12	0	1037	16	0	0	0	11	14	18	0	0	37	0	1899	49	0	0
13_101087768_101087783_+	unannotated	0	0	0	0	0	71	0	0	0	0	0	0	0	0	181	0	0	1676	0	0	0	0	0	0	41	0	0	0	0	0	0	0	0	0	0	0	206	0	0	0	0	0	0	0	0	0	0	0
13_26538640_26538660_-	unannotated	0	0	0	0	0	14	0	0	0	46	0	0	0	0	0	0	0	36	0	28	0	14	0	0	0	34	0	11	0	0	21	0	0	31	0	0	40	13	28	39	0	70	22	17	0	0	0	0
13_40503689_40503708_-	unannotated	28	0	0	0	0	0	0	0	34	0	0	0	0	0	0	0	0	0	0	18	0	0	0	0	0	0	0	0	0	0	29	0	0	0	0	0	0	0	0	0	0	97	55	0	11	0	0	0
13_42030060_42030083_-	unannotated	0	0	0	0	0	0	0	0	0	0	0	0	0	0	0	13	0	0	0	0	42	0	0	21	0	0	0	0	0	0	0	0	0	0	0	0	0	61	59	0	0	0	0	0	0	24	0	0
13_49222522_49222539_-	unannotated	0	0	194	12	11	15	22	279	353	0	0	29	60	14	307	602	88	745	11	111	1572	125	0	68	56	95	24	366	24	29	30	0	295	59	0	220	466	174	897	541	153	363	52	32	725	253	0	274
13_52752059_52752076_-	unannotated	0	0	0	0	0	0	0	0	0	11	0	0	0	0	0	0	0	0	0	22	24	0	0	0	0	11	0	0	36	26	0	25	13	0	0	0	0	20	17	0	0	31	0	0	25	0	0	89
13_88046553_88046569_-	unannotated	0	0	0	0	0	0	0	0	0	0	0	0	0	0	0	0	0	0	0	0	0	0	0	0	0	22	0	0	0	0	0	0	0	0	0	0	0	126	0	0	0	0	0	0	0	0	0	0
13_102345008_102345026_-	unannotated	0	0	0	0	0	0	0	0	0	0	0	0	0	0	0	0	0	0	0	0	0	0	0	0	0	0	0	0	0	0	0	0	0	0	0	0	0	0	0	0	0	290	0	0	0	0	0	0
13_103373635_103373652_-	unannotated	0	0	0	0	0	0	73	0	0	0	0	0	0	0	0	0	0	0	0	0	0	0	0	0	0	258	0	0	0	0	0	0	0	0	0	0	0	512	0	0	0	0	0	0	0	0	0	0
13_108012642_108012658_-	unannotated	0	0	0	0	0	0	0	36	32	0	0	0	0	0	0	0	0	0	0	0	35	22	0	173	0	0	0	0	86	0	0	17	0	0	0	0	0	69	0	0	0	0	0	0	13	49	0	0
13_110383407_110383424_-	unannotated	57	0	0	0	0	0	0	0	0	0	0	0	0	0	0	0	0	0	0	131	0	0	0	0	0	0	0	0	0	0	196	22	0	0	0	0	0	0	0	0	0	198	283	34	0	0	0	0
14_21924673_21924688_+	unannotated	0	0	0	0	0	0	0	46	154	62	0	0	0	0	15	189	0	49	0	0	0	0	0	0	0	0	0	291	29	0	0	0	25	0	0	24	0	0	99	193	35	0	0	0	18	25	0	31
14_24563401_24563419_+	unannotated	0	0	0	0	0	0	0	0	175	0	0	0	0	0	0	0	145	0	0	425	360	459	0	42	0	0	0	14	324	0	226	0	201	230	0	280	12	18	275	34	48	386	292	98	346	122	0	340
14_26945169_26945185_+	unannotated	0	0	207	0	0	0	0	0	0	0	0	171	76	0	0	0	220	0	0	0	34	0	0	0	0	0	0	0	0	0	0	0	220	0	0	0	0	0	0	0	0	0	0	0	448	0	0	0
14_35905602_35905619_+	unannotated	0	0	0	0	0	0	0	0	20	0	0	0	0	0	0	0	16	0	0	183	97	111	0	13	0	42	0	50	101	0	245	63	128	54	0	14	11	24	173	101	33	691	315	25	138	123	0	187
14_58051391_58051408_+	unannotated	0	0	0	0	0	0	0	0	0	0	0	0	0	0	0	36	0	0	0	82	0	0	0	0	0	0	0	0	0	0	0	0	23	0	0	203	0	0	219	0	31	0	0	23	68	24	0	265
14_72091103_72091123_+	unannotated	0	0	0	0	0	0	0	0	11	0	0	0	0	0	0	0	0	0	0	0	0	0	0	0	0	0	0	116	0	0	0	0	0	0	0	0	0	19	0	364	0	0	0	0	0	0	0	0
14_73883787_73883808_+	unannotated	170	0	0	0	0	0	0	0	0	0	0	0	0	0	0	0	0	0	0	0	0	0	0	0	0	0	0	0	0	0	405	0	0	0	0	0	0	0	0	0	0	0	527	0	0	0	0	0
14_88537173_88537191_+	unannotated	0	0	0	0	0	0	0	0	0	0	0	0	0	0	0	0	17	0	0	0	0	298	0	0	0	0	0	0	0	0	0	0	41	131	0	0	0	0	0	0	0	0	0	0	67	268	0	0
14_92732527_92732543_+	unannotated	0	0	0	0	0	0	0	23	80	24	0	0	0	0	0	0	0	0	0	0	0	0	0	0	0	36	0	28	0	0	0	0	0	0	0	0	0	32	20	51	44	0	0	0	0	0	0	0
14_99480371_99480390_+	unannotated	0	0	0	0	0	0	0	13	0	0	0	0	0	0	0	0	0	0	0	0	16	104	0	127	0	0	0	0	169	0	0	28	0	0	0	0	18	30	0	0	0	0	0	0	0	200	0	0
14_101925409_101925427_+	unannotated	0	0	36	0	0	0	0	0	407	84	0	0	0	0	0	18	150	0	15	384	388	678	0	320	0	195	0	134	743	0	291	48	177	184	0	250	321	190	359	114	163	345	303	123	310	238	0	389
14_103987521_103987537_+	unannotated	0	0	0	49	0	0	0	0	50	0	0	0	0	0	0	0	85	39	0	194	249	178	0	298	0	0	0	13	434	0	58	13	60	57	0	89	23	0	57	0	0	148	78	34	122	24	0	208
14_104962518_104962536_+	unannotated	0	0	0	594	0	0	0	24	91	0	0	0	0	137	0	128	16	0	0	15	0	0	0	13	0	13	0	12	0	0	43	0	22	0	0	33	0	18	112	165	0	37	69	0	35	0	0	44
14_50329267_50329307_-	unannotated	0	0	0	0	0	0	0	0	10	0	0	0	0	0	0	0	0	0	0	0	0	0	0	0	0	47	0	0	0	0	0	0	0	0	0	0	0	358	0	0	0	0	0	0	0	11	0	0
14_58666794_58666814_-	unannotated	0	0	0	0	0	69	0	0	0	12	0	0	0	0	10	0	0	0	0	0	0	0	0	16	0	0	0	25	0	0	15	0	0	10	0	0	0	29	0	10	0	0	14	0	0	0	0	0
14_66019613_66019632_-	unannotated	0	0	12	28	0	134	32	140	126	0	0	0	0	0	0	0	0	0	0	0	39	230	0	178	0	0	0	18	151	0	0	0	0	0	0	0	0	58	0	0	0	26	0	0	0	439	0	0
14_74706471_74706490_-	unannotated	0	0	0	0	0	595	145	0	656	1335	0	0	0	0	62	88	46	0	268	232	46	150	0	389	12	233	34	314	189	0	18	122	71	84	0	101	135	193	846	101	90	42	15	83	78	126	0	196
14_88276683_88276699_-	unannotated	66	0	64	888	0	0	19	0	100	0	0	11	18	22	0	0	0	0	0	76	0	0	0	47	0	33	0	23	0	0	93	15	37	0	0	27	16	53	0	64	0	462	115	11	55	0	0	59
14_105261730_105261749_-	unannotated	52	0	0	0	0	13	0	0	40	0	0	0	0	0	15	0	0	197	0	193	259	173	0	255	0	25	0	37	194	0	79	0	151	97	0	320	11	127	179	0	0	115	86	51	187	127	0	259
14_105931836_105931852_-	unannotated	0	0	0	0	0	0	310	0	0	0	0	0	0	0	0	0	0	0	0	0	0	0	0	0	0	196	0	0	0	0	0	0	0	0	0	0	0	382	0	0	0	0	0	0	0	0	0	0
15_60420542_60420561_+	unannotated	0	0	0	0	0	0	0	0	0	0	0	0	0	0	0	0	10	0	0	18	0	14	0	0	0	15	0	28	20	0	30	14	10	0	0	0	12	12	0	27	13	183	42	0	12	23	0	61
15_71303647_71303664_+	unannotated	0	0	0	0	0	0	0	0	179	0	0	0	0	0	0	0	0	0	0	0	0	0	0	0	0	0	0	721	0	0	0	0	0	0	0	0	0	0	0	125	0	0	0	0	0	0	0	0
15_83906037_83906056_+	unannotated	0	0	0	0	0	0	14	200	0	0	0	0	0	0	0	33	0	0	40	85	0	0	0	19	0	82	15	0	0	0	0	28	0	0	0	0	0	12	94	0	0	0	0	24	0	0	0	0
15_100273568_100273587_+	unannotated	0	0	0	0	0	0	0	0	245	0	0	0	0	0	0	0	115	0	10	347	798	340	0	268	0	241	0	128	705	0	339	40	129	160	0	251	273	140	422	61	238	308	406	126	284	144	0	294
15_100483287_100483306_+	unannotated	0	0	897	0	0	0	0	0	0	0	0	139	434	0	0	0	1318	0	0	0	139	0	0	0	0	0	0	0	0	0	0	0	1138	0	0	0	0	0	0	0	0	0	0	0	2541	0	0	0
15_50461244_50461264_-	unannotated	86	0	0	0	0	516	0	0	244	52	0	0	0	0	17	59	21	83	167	149	265	124	0	237	13	85	11	296	114	0	39	88	0	79	0	22	528	263	405	32	83	25	29	92	24	51	0	64
15_60002208_60002230_-	unannotated	0	0	0	0	0	0	0	0	0	0	0	0	0	0	0	0	0	0	0	0	0	0	0	81	0	0	0	0	0	0	0	0	0	0	0	0	0	12	18	0	0	0	0	0	0	23	0	0
15_65068134_65068152_-	unannotated	0	0	0	0	0	0	0	0	94	0	0	0	0	0	0	0	26	11	0	197	99	378	0	108	0	63	0	29	227	0	76	11	72	52	0	137	78	44	131	18	64	217	85	76	77	62	0	222
15_66161389_66161429_-	unannotated	0	0	0	0	0	0	0	0	0	62	0	0	0	0	0	0	0	0	0	0	0	0	0	12	0	0	0	0	0	0	0	0	0	0	0	0	0	453	0	0	0	0	0	0	13	0	0	0
15_67729256_67729276_-	unannotated	86	0	0	0	0	516	0	0	244	52	0	0	0	0	17	59	21	83	167	149	265	124	0	237	13	85	11	296	114	0	39	88	0	79	0	22	528	263	405	32	83	25	29	92	24	51	0	64
15_67813569_67813587_-	unannotated	0	0	0	0	0	0	0	0	17	0	0	0	0	0	0	0	30	0	0	55	92	32	0	0	0	0	0	0	148	0	35	0	40	28	0	0	12	0	26	0	0	24	28	17	39	0	0	44
15_72494417_72494437_-	unannotated	305	0	0	0	0	145	12	338	200	725	0	0	0	0	76	112	69	221	0	265	65	332	0	559	125	149	51	163	108	381	284	139	177	86	0	0	596	170	182	173	66	105	55	49	166	534	0	56
15_77488691_77488710_-	unannotated	0	0	0	0	0	0	0	0	0	0	0	0	0	0	0	0	0	0	0	100	33	34	0	12	0	0	0	0	81	0	0	0	27	0	0	0	0	0	0	0	0	71	0	12	0	10	0	21
15_86158193_86158213_-	unannotated	79	0	0	0	0	0	0	91	163	32	0	0	0	62	11	11	12	17	0	88	26	74	0	652	38	0	0	73	15	275	63	32	0	0	0	0	150	47	0	27	0	53	0	0	27	331	0	0
15_101792669_101792685_-	unannotated	0	0	0	0	0	0	0	0	0	0	0	0	0	0	0	0	11	0	0	84	49	21	0	75	0	11	0	0	33	0	36	0	17	14	0	41	0	16	37	0	30	69	31	15	89	0	0	46
16_19510042_19510073_+	unannotated	0	0	0	0	0	0	0	0	0	0	0	0	0	0	0	0	0	0	0	0	0	18	0	0	0	85	0	17	0	0	0	0	0	0	0	0	0	198	0	0	0	0	0	0	0	34	0	0
16_33962566_33962612_+	unannotated	0	0	0	0	0	0	0	0	0	0	0	0	0	0	0	0	0	16	0	44	0	0	0	88	0	40	0	0	0	11	0	0	0	0	0	224	0	42	0	0	0	0	0	25	0	0	0	388
16_33962710_33962756_+	unannotated	46	0	0	0	0	38	0	0	21	0	0	0	0	0	11	0	29	0	0	91	183	54	0	36	0	51	0	106	57	0	32	41	0	67	0	15	54	42	54	0	11	12	39	57	34	30	0	75
16_33962778_33962799_+	unannotated	0	0	62	172	0	478	0	0	102	589	0	0	0	0	0	0	0	0	0	30	38	0	0	133	0	0	0	0	27	0	0	0	0	0	0	0	109	25	0	0	29	203	0	0	0	31	0	0
16_33963021_33963106_+	unannotated	11	0	0	0	0	0	0	0	0	0	0	0	0	0	0	0	0	36	0	32	15	12	0	355	0	0	0	0	0	0	0	0	20	0	0	28	0	0	0	0	0	0	0	13	0	0	0	56
16_33963109_33963209_+	unannotated	48	0	0	0	0	0	0	0	0	0	0	0	0	0	0	0	0	0	0	122	33	55	0	1128	0	31	0	0	134	0	0	0	0	0	0	82	0	31	11	0	13	14	0	11	0	0	0	41
16_33963213_33963395_+	unannotated	168	0	0	0	0	0	0	0	16	65	0	0	0	0	0	0	0	27	0	0	200	26	0	2524	0	34	0	0	45	0	0	0	0	0	0	0	0	39	0	0	0	124	0	0	11	11	0	11
16_33963397_33963424_+	unannotated	0	0	0	0	0	0	0	0	0	0	0	0	0	0	0	0	0	0	0	0	0	0	0	61	0	0	0	0	0	0	0	0	0	0	0	0	0	0	0	0	0	0	0	0	0	0	0	0
16_33963434_33963477_+	unannotated	0	0	0	0	0	0	0	0	0	11	0	0	0	0	0	0	0	0	0	0	0	0	0	1046	0	0	0	0	0	0	0	0	0	0	0	0	0	0	0	0	0	12	0	0	0	12	0	0
16_33963530_33963594_+	unannotated	0	0	0	0	0	0	0	0	0	0	0	0	0	0	0	0	0	28	0	65	0	38	0	282	0	0	0	0	0	0	0	0	0	0	0	16	0	10	0	0	0	53	0	0	16	0	0	38
16_33963710_33963761_+	unannotated	0	0	0	0	0	0	0	0	11	0	0	0	0	0	0	0	30	0	0	114	77	149	0	270	0	80	0	60	22	0	77	0	0	38	0	94	79	44	0	0	12	149	112	11	56	0	0	94
16_33963907_33963955_+	unannotated	0	0	0	0	0	0	0	0	57	0	0	0	0	0	0	14	152	0	0	919	113	935	0	71	0	286	0	155	284	0	459	82	253	226	0	372	267	139	336	301	117	933	525	275	377	279	0	510
16_33963985_33964064_+	unannotated	0	0	0	0	0	0	0	0	0	0	0	0	0	0	0	0	0	86	0	38	0	63	0	204	0	0	0	0	0	0	0	0	0	10	0	0	0	0	0	0	0	16	0	0	12	0	0	14
16_33964072_33964171_+	unannotated	0	0	0	0	0	0	0	0	0	0	0	0	0	0	0	0	0	35	0	0	13	0	0	229	0	12	0	41	0	0	0	0	0	0	0	0	0	11	0	0	0	0	0	0	0	0	0	0
16_33964278_33964319_+	unannotated	0	0	0	0	0	0	0	0	0	0	0	0	0	0	0	0	0	0	0	0	0	20	0	35	0	0	0	0	0	0	0	0	0	0	0	0	0	0	0	0	0	12	0	0	0	44	0	0
16_33965562_33965581_+	unannotated	250	0	22	11	0	1430	12	157	813	2548	0	0	36	19	182	249	226	178	92	1127	471	970	0	617	88	430	50	926	588	27	634	295	178	423	0	228	1654	3835	1074	276	453	1430	577	295	419	1843	0	629
16_58549813_58549832_+	unannotated	0	0	0	0	0	0	0	0	16	0	0	0	0	0	0	0	19	0	0	83	75	83	0	67	0	16	0	21	48	0	109	0	77	66	0	15	42	25	0	0	32	92	134	20	35	27	0	35
16_63227433_63227449_+	unannotated	0	0	0	0	0	0	0	0	940	0	0	0	0	0	0	0	0	0	0	0	0	0	0	0	0	0	0	202	0	0	0	0	0	0	0	0	0	0	0	823	0	0	0	0	0	0	0	0
16_78704251_78704267_+	unannotated	0	0	0	0	0	0	0	0	34	0	0	0	0	0	0	0	22	0	0	58	56	45	0	26	0	0	0	0	105	0	61	0	23	26	0	15	15	10	199	0	61	216	81	0	50	23	0	57
16_78934044_78934060_+	unannotated	0	0	0	0	0	0	0	0	34	0	0	0	0	0	0	0	0	0	0	0	0	0	0	0	0	0	0	272	0	0	0	0	0	0	0	0	0	0	0	32	0	0	0	0	0	0	0	0
16_2205077_2205107_-	unannotated	0	64	0	94	0	0	0	0	0	0	0	0	0	0	0	0	0	0	0	39	0	0	0	0	0	0	0	13	0	0	0	58	0	0	0	0	0	0	0	0	0	0	0	0	0	359	0	0
16_2506713_2506730_-	unannotated	109	0	0	0	0	0	0	0	0	0	0	0	0	0	11	0	0	57	0	42	47	1357	0	82	0	0	0	16	0	0	41	17	0	0	0	0	61	0	0	0	0	11	63	17	0	48	0	0
16_2827159_2827177_-	unannotated	0	0	26	0	0	0	24	0	240	161	0	0	18	0	0	81	465	0	69	1548	283	2532	0	232	0	517	0	176	677	0	1253	102	837	867	0	1014	1095	583	1211	405	747	1885	1238	526	1180	800	0	1056
16_3086823_3086842_-	unannotated	163	0	75	0	0	1333	68	141	324	678	0	0	0	0	292	85	194	0	45	616	143	586	0	831	342	432	52	709	107	132	178	287	231	184	0	172	1994	328	460	349	130	487	125	116	337	1034	0	328
16_19130454_19130471_-	unannotated	23	0	0	0	0	0	0	0	0	0	0	0	0	0	0	0	0	0	0	79	0	0	0	0	0	0	0	0	0	0	138	0	0	0	0	0	0	0	0	0	0	106	157	23	0	0	0	0
16_22207010_22207056_-	unannotated	0	0	0	0	0	0	0	0	0	0	0	0	0	0	0	14	0	0	0	11	13	0	0	39	0	0	0	44	29	0	0	0	0	0	0	0	0	108	0	16	0	25	0	0	11	33	0	0
16_23194577_23194593_-	unannotated	0	0	0	0	0	0	0	0	19	0	0	0	0	0	0	0	0	0	0	24	0	27	0	0	0	0	0	13	10	0	12	0	0	12	0	0	10	13	0	0	0	14	18	0	0	0	0	0
16_48389355_48389373_-	unannotated	0	0	0	0	0	0	0	86	0	0	0	0	0	0	0	113	0	0	0	0	0	0	0	0	0	0	0	0	0	0	0	0	0	0	0	0	0	0	184	0	0	0	0	0	0	0	0	0
16_50363548_50363568_-	unannotated	0	0	0	760	0	0	0	0	0	0	0	0	0	573	0	0	0	0	0	0	0	0	0	0	0	0	0	0	0	0	0	0	0	0	0	37	74	0	0	0	0	0	0	0	0	0	0	46
16_56459559_56459574_-	unannotated	82	0	0	82	0	166	10	0	316	0	0	0	0	35	0	35	51	43	0	337	682	259	0	196	0	81	0	168	539	0	233	51	74	130	0	162	456	377	410	52	106	140	279	228	187	185	0	180
16_60611697_60611720_-	unannotated	0	0	0	0	0	62	0	0	109	0	0	0	0	0	67	0	0	14	0	0	12	72	0	0	0	0	0	138	11	0	0	0	0	12	0	0	62	0	0	79	0	0	0	0	0	57	0	0
16_64540976_64540993_-	unannotated	0	0	69	0	0	68	41	33	78	96	0	0	0	0	0	49	0	0	22	36	208	12	0	1348	0	160	0	69	54	0	0	32	33	0	0	14	90	153	0	28	15	1106	0	0	14	876	0	22
16_66421348_66421364_-	unannotated	0	0	0	0	0	0	100	11	343	0	0	0	0	0	0	21	0	0	0	0	0	0	0	0	0	45	0	154	0	0	0	0	0	0	0	0	0	127	24	659	0	0	0	0	0	0	0	0
16_67189181_67189197_-	unannotated	0	0	0	0	0	0	0	0	0	0	0	0	0	0	12	0	15	0	0	18	29	0	0	59	0	17	0	26	0	0	0	0	0	0	0	0	0	11	0	0	0	0	0	27	0	0	0	11
16_67782062_67782078_-	unannotated	0	0	0	1124	0	0	0	0	0	0	0	0	0	204	0	0	0	0	0	0	0	0	0	0	0	0	0	0	0	0	0	0	0	0	0	0	0	0	0	0	0	0	0	0	0	0	0	0
16_79553659_79553677_-	unannotated	0	0	0	0	0	0	0	353	0	0	0	0	0	0	0	312	0	0	0	0	0	0	0	0	0	0	11	0	0	0	0	0	0	0	0	0	0	0	614	0	0	0	0	0	0	0	0	0
16_81902237_81902271_-	unannotated	0	0	0	0	0	0	0	0	0	0	0	0	0	0	0	0	0	0	0	27	0	48	0	15	0	0	0	35	0	0	15	0	22	0	0	0	0	19	13	41	0	102	23	11	0	51	0	12
16_82443125_82443142_-	unannotated	0	0	0	0	0	0	0	44	328	0	0	0	0	0	0	34	0	0	0	0	0	0	0	0	0	28	0	67	0	0	0	0	0	0	0	0	0	84	69	324	0	0	0	0	0	0	0	0
16_84003020_84003036_-	unannotated	0	0	0	0	0	0	0	0	33	0	0	0	0	0	108	11	0	0	0	25	59	12	0	39	16	74	0	0	13	0	0	0	0	0	0	0	78	45	0	0	0	0	0	0	0	0	0	13
16_85051891_85051908_-	unannotated	0	0	0	0	0	0	0	69	42	53	0	0	0	0	0	38	0	0	0	0	0	0	0	0	0	0	0	31	0	0	0	0	0	0	0	0	0	40	164	143	0	0	0	0	0	0	0	0
16_88538003_88538020_-	unannotated	81	0	0	0	0	0	0	0	0	0	0	0	0	0	0	0	0	0	0	0	0	0	0	0	0	0	0	0	0	0	251	0	0	0	0	0	0	0	0	0	0	113	391	0	0	0	0	0
17_2303167_2303184_+	unannotated	0	0	0	15	0	0	0	0	141	40	0	0	13	0	24	23	136	16	52	565	253	648	0	110	0	174	0	60	380	0	436	30	332	236	0	348	460	221	427	129	270	474	439	185	394	229	0	399
17_4682667_4682682_+	unannotated	0	0	0	0	0	0	0	0	0	0	0	0	0	0	0	0	0	0	0	0	0	120	0	0	0	0	0	0	0	0	0	0	0	64	0	0	0	0	0	0	0	0	0	0	0	124	0	0
17_6972704_6972724_+	unannotated	0	0	0	0	0	0	0	0	0	13	0	0	0	0	0	0	0	0	0	66	13	18	0	12	0	0	0	0	33	98	15	100	0	0	0	0	0	128	0	0	0	25	0	19	11	13	0	28
17_8037917_8037934_+	unannotated	0	0	0	0	0	0	0	169	0	0	0	0	0	0	0	402	0	0	0	0	0	0	0	0	0	0	0	0	0	0	0	0	0	0	0	0	0	0	503	0	0	0	0	0	0	0	0	0
17_18128851_18128869_+	unannotated	0	0	0	0	0	0	0	0	0	23	0	0	0	0	0	0	11	0	0	33	52	17	0	25	0	0	0	13	101	0	15	0	0	20	0	0	0	0	23	0	0	0	11	17	0	13	0	18
17_18965412_18965442_+	unannotated	10	0	0	37	0	92	44	126	11	164	0	0	0	14	34	51	16	122	13	116	19	72	0	255	33	69	62	86	28	33	0	75	14	10	0	44	275	826	158	40	0	104	11	21	44	50	0	56
17_19091516_19091546_+	unannotated	10	0	0	37	0	92	44	126	11	164	0	0	0	14	34	51	16	122	13	116	19	72	0	255	33	69	62	86	28	33	0	75	14	10	0	44	275	826	158	40	0	104	11	21	44	50	0	56
17_19356697_19356718_+	unannotated	0	0	13	0	0	0	0	0	146	0	0	0	0	0	0	32	215	0	0	399	147	3099	0	141	0	211	0	83	265	0	204	34	182	56	0	190	179	159	339	122	98	939	254	86	451	233	0	265
17_25482933_25482951_+	unannotated	56	0	149	313	38	0	89	0	64	0	0	10	18	24	0	18	139	0	0	853	25	0	0	139	0	67	0	46	0	0	488	99	262	0	0	483	153	241	48	309	116	1186	795	205	611	0	0	704
17_27899889_27899909_+	unannotated	0	0	0	0	0	0	0	0	0	0	0	0	0	0	0	0	17	0	0	0	11	23	0	0	0	12	0	11	48	0	24	0	0	0	0	0	0	0	11	0	12	0	25	0	14	13	0	0
17_33502339_33502356_+	unannotated	0	0	12	237	0	0	0	0	0	0	0	0	31	38	0	0	18	0	0	143	0	0	0	0	0	0	0	0	0	0	0	16	43	0	0	41	14	0	0	0	11	84	20	33	77	0	0	89
17_38599552_38599574_+	unannotated	0	0	0	0	0	219	35	0	40	25	0	0	0	0	175	38	0	428	20	111	40	257	0	2589	0	189	0	67	135	0	75	0	13	0	0	129	193	939	103	31	29	0	75	33	63	153	0	72
17_62223441_62223471_+	unannotated	0	0	0	0	0	0	0	0	0	0	0	0	0	0	0	0	0	0	0	0	0	0	0	0	0	179	0	0	0	0	0	0	0	0	0	0	0	125	0	0	0	11	0	0	0	0	0	0
17_65749589_65749612_+	unannotated	0	0	0	0	0	0	0	0	0	0	0	0	0	0	0	11	0	0	0	36	0	0	0	82	12	0	0	29	0	0	19	24	0	0	0	0	32	0	11	0	0	77	13	0	0	177	0	0
17_70925358_70925373_+	unannotated	0	0	0	0	0	0	39	0	0	0	0	0	0	0	0	0	0	0	0	0	0	0	0	0	0	33	0	0	0	0	0	0	0	0	0	0	0	93	0	0	0	0	0	0	0	0	0	0
17_72598166_72598183_+	unannotated	0	0	0	0	0	0	61	0	0	0	0	0	0	0	0	0	0	0	0	0	0	0	0	0	0	194	0	0	0	0	0	0	0	0	0	0	0	385	0	0	0	0	0	0	0	0	0	0
17_73179250_73179270_+	unannotated	0	0	0	132	0	0	0	0	215	62	0	0	0	18	10	0	283	0	23	492	533	766	0	634	0	282	0	177	602	0	161	100	183	214	0	295	421	175	312	83	162	320	174	212	432	245	0	762
17_73782224_73782241_+	unannotated	0	0	0	0	0	0	0	0	0	0	0	0	0	0	249	0	0	450	0	0	0	0	0	0	16	0	0	0	0	0	0	0	0	0	0	0	195	0	0	0	0	0	0	0	0	0	0	0
17_76355962_76355980_+	unannotated	0	0	0	0	0	0	0	0	0	0	0	0	0	0	11	0	24	0	0	59	0	158	0	46	0	20	0	0	23	0	50	0	12	29	0	16	16	15	60	0	19	61	46	14	50	15	0	38
17_78811757_78811775_+	unannotated	26	0	0	217	0	0	0	0	0	0	0	0	0	0	0	0	0	0	0	81	0	0	0	0	0	0	0	0	0	0	109	0	0	0	0	0	0	0	0	0	0	207	115	16	0	0	0	0
17_7297884_7297904_-	unannotated	0	0	0	0	0	63	0	0	0	0	0	0	0	0	24	0	0	388	0	0	10	11	0	58	0	0	0	0	17	0	24	0	0	0	0	23	0	0	147	0	0	0	25	0	0	0	0	11
17_7708759_7708779_-	unannotated	0	0	285	27	0	0	0	0	0	0	0	35	37	0	0	0	110	0	0	0	31	107	0	0	0	0	0	0	0	0	0	0	207	58	0	20	0	0	0	0	0	0	0	0	536	159	0	48
17_11558190_11558207_-	unannotated	0	0	24	0	0	0	0	0	0	0	0	0	11	0	0	0	30	0	0	43	28	0	0	18	0	0	0	0	0	0	0	0	56	0	0	71	0	11	0	14	0	54	0	0	168	0	0	122
17_18967233_18967264_-	unannotated	10	0	0	37	0	92	44	126	11	164	0	0	0	14	34	51	16	122	13	116	19	72	0	255	33	69	62	86	28	33	0	75	14	10	0	44	275	826	158	40	0	104	11	21	44	50	0	56
17_19015733_19015764_-	unannotated	10	0	0	37	0	92	44	126	11	164	0	0	0	14	34	51	16	122	13	116	19	72	0	255	33	69	62	86	28	33	0	75	14	10	0	44	275	826	158	40	0	104	11	21	44	50	0	56
17_19093342_19093373_-	unannotated	10	0	0	37	0	92	44	126	11	164	0	0	0	14	34	51	16	122	13	116	19	72	0	255	33	69	62	86	28	33	0	75	14	10	0	44	275	826	158	40	0	104	11	21	44	50	0	56
17_30992220_30992239_-	unannotated	0	0	0	0	0	60	0	0	0	0	0	0	0	0	57	0	11	333	0	69	11	25	0	57	0	0	0	0	22	0	0	0	22	13	0	107	0	0	38	0	0	0	0	30	16	14	0	109
17_33478113_33478370_-	unannotated	16615	249	1626	9383	356	33090	7853	4465	20122	17514	167	0	326	2572	3095	3733	11128	13524	1877	26867	36913	9085	29	35366	760	15916	820	20306	11198	619	5603	17585	4428	8259	112	5575	22878	17282	21140	3476	7545	5340	4632	18806	15837	14935	249	12342
17_57744263_57744292_-	unannotated	726	0	172	477	0	416	83	1235	718	92	0	66	35	177	185	473	0	465	12	0	26	20	0	0	33	0	18	20	18	33	43	21	0	0	0	0	93	0	127	0	0	0	0	0	0	0	0	0
17_65822073_65822095_-	unannotated	0	0	0	0	0	0	0	0	11	0	0	0	0	0	0	0	79	0	0	27	40	242	0	103	0	23	0	0	91	0	34	0	42	16	0	114	0	17	55	0	0	0	15	12	152	51	0	227
17_66016012_66016042_-	unannotated	0	0	0	0	0	0	0	0	0	0	0	0	0	0	0	0	0	0	0	0	29	0	0	52	0	0	0	0	0	0	0	0	0	0	0	0	0	265	0	0	0	0	0	0	0	0	0	11
17_73690712_73690727_-	unannotated	0	0	0	0	0	0	0	0	75	0	0	0	0	0	0	10	84	0	0	290	185	824	0	61	0	86	0	35	194	0	162	14	131	69	0	195	108	86	242	59	33	389	233	66	268	146	0	209
18_10547693_10547711_+	unannotated	0	0	0	0	0	0	0	0	0	0	0	0	0	0	0	0	0	0	0	0	0	369	0	0	0	0	0	0	0	0	0	0	0	229	0	0	0	0	0	0	0	0	0	0	0	282	0	0
18_22881931_22881952_+	unannotated	16	0	0	0	0	13	0	59	33	83	0	0	0	0	0	13	0	0	0	21	0	14	0	46	13	13	0	27	46	13	14	23	11	0	0	0	25	14	0	15	0	18	11	0	0	34	0	0
18_23670149_23670169_+	unannotated	0	0	0	0	0	0	0	0	0	0	0	0	0	0	0	0	146	0	0	103	0	141	0	11	0	0	0	0	0	0	0	0	278	23	0	275	0	0	48	0	0	0	0	0	469	50	0	417
18_39349162_39349178_+	unannotated	0	0	0	0	0	0	61	0	0	0	0	0	0	0	0	0	0	0	0	0	0	0	0	0	0	194	0	0	0	0	0	0	0	0	0	0	0	385	0	0	0	0	0	0	0	0	0	0
18_47554759_47554777_+	unannotated	0	0	384	0	0	0	0	0	0	0	0	32	98	0	0	0	324	0	0	0	36	0	0	0	0	0	0	0	0	0	0	0	353	0	0	0	0	0	0	0	0	0	0	0	736	0	0	0
18_55443480_55443495_+	unannotated	0	0	0	0	0	0	0	0	58	0	0	0	11	0	37	87	0	61	0	0	0	0	0	0	0	0	0	173	0	0	0	0	0	0	0	15	12	0	25	117	0	0	0	0	11	14	0	20
18_72066857_72066876_+	unannotated	0	0	0	0	0	0	0	0	0	0	0	0	0	0	0	0	0	0	0	0	0	0	0	0	0	0	0	0	0	0	0	0	0	0	0	0	0	0	0	0	0	367	0	0	0	0	0	0
18_5895654_5895671_-	unannotated	0	0	0	0	0	0	0	0	19	0	0	0	0	0	0	0	82	0	0	312	23	205	0	18	0	69	0	27	37	0	51	15	85	44	0	68	141	50	75	75	36	322	95	67	143	77	0	96
18_13749819_13749840_-	unannotated	0	0	0	0	0	0	0	0	0	0	0	0	0	0	0	0	0	0	0	28	92	31	0	46	0	0	0	0	148	0	0	0	20	0	0	68	0	0	111	0	0	27	0	29	0	11	0	63
18_21594613_21594630_-	unannotated	0	0	0	0	0	103	41	0	106	152	0	0	0	0	33	35	74	0	82	128	52	204	0	111	0	175	0	184	67	0	19	18	112	90	0	128	55	93	267	36	70	52	30	52	170	65	0	181
18_44081040_44081058_-	unannotated	0	0	0	0	0	0	11	58	0	0	0	0	0	0	0	0	0	0	0	0	16	0	0	197	0	0	0	13	0	0	0	0	0	0	0	0	0	27	0	0	0	0	0	0	0	0	0	0
18_48350380_48350397_-	unannotated	69	0	0	0	0	0	0	0	0	0	0	0	0	0	0	0	0	0	0	0	0	0	0	0	0	0	0	0	0	0	404	0	0	0	0	0	0	0	0	0	0	0	553	0	0	0	0	0
18_76596486_76596502_-	unannotated	69	0	0	0	0	0	0	0	0	0	0	0	0	0	0	0	0	0	0	0	0	0	0	0	0	0	0	0	0	0	388	0	0	0	0	0	0	0	0	0	0	0	539	0	0	0	0	0
19_8419042_8419060_+	unannotated	0	0	0	0	0	0	0	0	29	0	0	0	0	0	0	0	0	0	0	0	26	27	0	0	0	14	0	17	35	0	55	0	0	0	0	0	11	0	12	19	0	16	51	0	25	0	0	10
19_13570303_13570321_+	unannotated	62	0	0	0	0	0	0	0	0	0	0	0	0	0	0	0	0	0	0	0	0	0	0	0	0	0	0	0	0	0	279	0	0	0	0	0	0	0	0	0	0	0	417	0	0	0	0	0
19_36066506_36066575_+	unannotated	0	0	0	0	0	0	0	0	0	0	0	0	0	0	0	0	0	0	0	0	0	0	0	721	0	0	0	0	0	0	0	0	0	0	0	0	0	0	0	0	0	0	0	0	0	0	0	0
19_38573078_38573095_+	unannotated	0	0	0	0	0	0	0	0	0	0	0	0	0	0	0	0	11	0	0	81	0	57	0	0	0	16	0	0	24	0	17	0	14	0	0	46	22	0	43	0	11	53	12	19	28	0	0	72
19_39138208_39138228_+	unannotated	0	0	0	0	0	0	0	0	11	0	0	0	0	0	0	0	55	0	0	69	11	86	0	52	0	0	0	0	80	0	14	0	0	22	0	0	0	14	0	0	0	18	11	11	74	11	0	94
19_39589839_39589875_+	unannotated	0	0	0	0	0	72	0	0	0	0	0	0	0	0	138	29	37	737	0	47	24	0	0	275	0	0	0	0	131	0	0	0	0	0	0	0	0	0	46	0	0	0	0	32	23	0	0	133
19_43965023_43965047_+	unannotated	15	0	34	34	0	161	19	509	233	69	0	0	0	18	52	412	17	59	0	123	73	85	0	55	24	27	83	183	66	43	14	148	37	20	0	0	124	17	335	134	0	54	12	64	59	73	0	13
19_58910889_58910908_+	unannotated	0	0	0	0	0	0	14	0	85	38	0	0	0	0	0	0	0	0	0	0	0	0	0	0	0	51	0	18	0	0	0	0	0	0	0	0	0	41	25	43	0	0	0	0	0	0	0	0
19_1012034_1012054_-	unannotated	0	0	0	0	0	0	0	0	159	0	0	0	0	0	14	0	46	37	0	137	78	121	0	54	0	28	0	29	196	0	203	0	47	50	0	61	100	34	142	29	75	243	211	0	124	25	0	46
19_3029312_3029329_-	unannotated	0	0	0	0	0	0	0	0	0	0	0	0	0	0	0	0	15	0	0	221	12	392	0	0	0	47	0	34	32	0	32	16	45	33	0	148	42	19	77	96	37	101	34	65	38	95	0	283
19_7598988_7599010_-	unannotated	0	0	0	0	0	0	0	0	0	0	0	0	0	0	0	0	11	0	0	35	11	35	0	0	0	11	0	12	22	0	31	0	0	18	0	0	0	0	42	0	0	0	18	11	14	0	0	23
19_11534660_11534681_-	unannotated	553	0	1081	573	570	37	481	136	401	0	0	152	284	57	70	153	413	169	12	3409	67	54	0	333	0	258	0	78	0	19	1554	450	700	34	0	2061	1569	953	320	462	253	5467	2253	856	1275	103	0	3555
19_15048045_15048062_-	unannotated	15	0	0	487	0	0	0	15	0	12	0	0	0	929	0	0	0	0	0	46	0	12	0	18	0	0	0	0	0	0	0	0	0	0	0	0	36	0	0	15	0	0	0	0	0	42	0	0
19_17797640_17797662_-	unannotated	0	0	0	0	0	0	0	0	23	0	0	0	0	0	0	0	18	0	0	44	32	50	0	0	0	0	0	11	232	0	15	0	15	0	0	11	0	0	39	15	0	34	30	0	25	24	0	0
19_21295932_21295961_-	unannotated	0	0	0	0	0	0	0	0	0	69	0	0	10	0	0	0	0	0	0	0	95	21	0	236	0	20	59	0	0	0	70	0	0	0	0	19	28	900	144	0	0	46	10	0	0	0	0	83
19_24183299_24183317_-	unannotated	0	0	0	0	0	0	0	0	0	0	0	0	0	0	0	0	0	0	0	27	0	48	0	0	0	0	0	35	0	0	15	0	22	0	0	0	0	19	13	41	0	102	23	11	0	41	0	12
19_24183654_24183718_-	unannotated	60	0	0	93	0	0	0	38	0	0	0	0	0	18	0	0	29	24	0	150	31	64	0	1785	0	45	0	0	18	0	12	0	12	15	0	92	14	12	11	0	0	131	0	23	53	106	0	153
19_24184389_24184420_-	unannotated	0	0	0	0	0	0	0	0	0	0	0	0	0	0	0	0	0	0	0	0	0	0	0	50	0	0	0	0	0	0	0	0	0	0	0	0	0	0	0	0	0	0	0	0	0	0	0	0
19_24184606_24184634_-	unannotated	0	0	0	0	0	0	0	0	0	12	0	0	0	0	0	0	0	414	0	0	0	0	0	740	0	0	0	0	0	0	0	0	0	0	0	0	0	0	0	0	0	0	0	0	0	0	0	0
19_24184747_24184775_-	unannotated	0	0	0	0	0	0	0	0	0	0	0	0	0	0	0	0	0	61	0	0	0	0	0	184	0	0	0	0	0	0	0	0	0	0	0	0	0	0	0	0	0	0	0	0	0	0	0	0
19_24184956_24185020_-	unannotated	0	0	0	0	0	0	0	0	0	0	0	0	0	0	0	0	48	0	0	140	137	67	0	185	0	97	0	30	57	0	120	0	77	19	0	94	71	33	26	0	62	86	136	44	119	0	0	78
19_24185972_24185995_-	unannotated	52	0	0	0	0	321	11	12	50	77	0	0	0	0	93	83	25	282	0	196	13	186	0	251	37	39	11	111	0	399	236	57	0	35	0	32	165	85	55	0	12	196	16	35	15	79	0	14
19_24186154_24186181_-	unannotated	0	0	0	0	0	0	0	0	0	0	0	0	0	0	0	0	0	0	0	0	0	0	0	42	0	0	0	0	0	0	0	0	0	0	0	0	0	0	0	0	0	0	0	0	0	0	0	0
19_45073834_45073852_-	unannotated	0	0	0	1393	0	0	0	0	0	0	0	0	0	2125	0	0	0	0	0	0	0	0	0	0	0	0	0	0	0	0	0	0	0	0	0	12	23	0	0	0	0	0	0	0	0	0	0	16
19_47733792_47733811_-	unannotated	0	0	0	0	0	0	0	0	0	0	0	0	0	0	0	0	68	0	0	57	26	0	0	0	0	0	0	0	62	0	0	0	74	0	0	0	0	0	0	0	0	0	0	33	71	0	0	45
19_47951119_47951137_-	unannotated	0	0	0	0	0	0	0	0	0	0	0	0	0	0	0	0	0	0	0	59	0	81	0	0	0	0	0	0	0	0	0	0	17	11	0	16	0	0	12	0	18	55	0	12	12	0	0	16
19_49245060_49245077_-	unannotated	0	0	0	0	0	0	0	0	0	0	0	0	0	0	0	0	0	0	0	0	0	0	0	0	0	0	0	0	0	23	0	0	0	0	0	0	0	0	0	0	0	862	0	0	0	0	0	0
2_2834230_2834246_+	unannotated	117	0	0	0	0	0	0	0	0	0	0	0	0	0	0	0	0	0	0	0	0	0	0	0	0	0	0	0	0	0	220	0	0	0	0	0	0	0	0	0	0	0	281	0	0	0	0	0
2_23853932_23853948_+	unannotated	0	0	0	1086	0	0	0	0	0	0	0	0	0	132	0	0	0	0	0	0	0	0	0	0	0	0	0	0	0	0	0	0	0	0	0	0	0	0	0	0	0	0	0	0	0	0	0	0
2_26915713_26915732_+	unannotated	0	0	0	0	0	0	0	0	0	0	0	0	0	0	0	0	16	0	0	15	13	54	0	0	0	30	0	12	73	0	50	0	0	28	0	14	0	11	50	0	11	12	75	11	17	11	0	66
2_27274128_27274155_+	unannotated	0	0	0	0	0	0	0	0	0	0	0	0	0	0	0	0	0	0	0	0	0	0	0	0	0	0	0	0	0	0	0	0	0	0	0	33	0	0	55	0	0	0	0	0	0	0	0	45
2_34548767_34548783_+	unannotated	0	0	501	0	0	0	0	0	0	0	0	99	115	0	0	0	242	0	0	0	50	0	0	0	0	0	0	0	0	0	0	0	344	0	0	0	0	0	0	0	0	0	0	0	566	0	0	0
2_35966837_35966855_+	unannotated	0	0	0	0	0	0	0	0	0	0	0	0	0	0	0	0	0	0	0	0	0	0	0	0	0	0	0	0	72	0	0	0	0	0	0	0	0	0	0	0	0	0	0	0	0	0	0	0
2_38724245_38724264_+	unannotated	117	0	0	0	0	0	0	0	0	0	0	0	0	0	0	0	0	0	0	0	0	0	0	0	0	0	0	0	0	0	320	0	0	0	0	0	0	0	0	0	0	0	426	0	0	0	0	0
2_59495911_59495930_+	unannotated	0	0	0	0	0	0	0	0	0	0	0	0	0	0	0	0	0	0	0	0	0	0	0	358	0	0	0	0	55	0	0	13	0	0	0	0	0	68	0	0	0	12	0	0	0	11	0	0
2_70314009_70314029_+	unannotated	0	0	0	0	0	0	0	0	0	0	0	0	0	0	0	0	124	0	0	327	0	262	0	21	0	75	0	0	32	0	162	0	189	58	0	161	13	64	217	33	13	313	180	30	346	129	0	236
2_73340041_73340057_+	unannotated	0	0	0	0	0	12	0	0	35	63	0	0	0	0	0	0	51	0	23	50	29	213	0	36	0	88	0	122	23	0	13	15	46	66	0	33	0	58	127	23	52	0	12	30	90	46	0	78
2_78928760_78928826_+	unannotated	0	0	0	0	0	0	0	0	0	0	0	0	0	0	0	0	0	0	0	16	0	79	0	182	0	0	0	0	0	0	0	0	0	0	0	0	0	0	0	0	0	15	0	0	0	25	0	0
2_82318034_82318049_+	unannotated	69	0	0	0	0	0	0	0	0	0	0	0	0	0	0	0	0	0	0	0	0	0	0	0	0	0	0	0	0	0	388	0	0	0	0	0	0	0	0	0	0	0	528	0	0	0	0	0
2_115229626_115229642_+	unannotated	0	0	48	0	0	0	0	0	0	0	0	0	14	0	0	0	10	0	0	27	0	0	0	0	0	0	0	0	0	0	23	0	35	0	0	35	0	11	0	28	0	59	34	0	61	0	0	63
2_117716417_117716436_+	unannotated	116	0	0	17	0	0	0	51	76	117	0	0	0	0	15	88	0	11	0	173	68	74	0	1319	28	141	0	236	16	39	428	105	0	13	0	0	415	159	0	45	35	681	203	0	0	4995	0	0
2_130635392_130635413_+	unannotated	0	0	0	0	0	0	0	0	0	0	0	0	0	0	0	0	31	37	0	81	44	61	0	63	0	0	0	0	110	0	12	0	12	24	0	69	0	0	77	0	0	0	10	40	40	0	0	181
2_132521769_132521784_+	unannotated	0	0	0	0	0	0	0	0	0	0	0	0	0	0	0	0	0	0	0	0	0	0	0	0	0	0	0	0	0	0	0	0	0	0	0	0	0	0	49	0	0	0	0	0	0	0	0	0
2_138459245_138459266_+	unannotated	0	0	0	0	0	0	0	0	0	0	0	0	0	0	0	0	0	0	0	0	0	642	0	71	272	13	0	321	11	268	301	150	0	0	0	0	0	0	0	0	0	0	0	0	0	0	0	0
2_152105710_152105733_+	unannotated	0	0	0	0	0	0	0	0	13	0	0	0	0	0	0	17	0	0	0	0	0	0	0	24	0	0	0	52	0	0	0	0	0	0	0	0	18	21	0	65	0	19	0	0	0	14	0	0
2_153974356_153974372_+	unannotated	0	0	0	47	0	0	0	0	51	0	0	0	0	0	0	0	0	0	0	19	0	17	0	0	0	0	0	0	0	0	19	0	0	0	0	0	11	25	12	30	0	86	29	0	27	14	0	13
2_159235470_159235486_+	unannotated	0	0	0	0	0	0	0	0	0	0	0	0	0	0	0	0	0	0	0	0	0	0	0	0	0	61	0	0	0	0	0	0	0	0	0	0	0	75	0	0	0	0	0	0	0	0	0	0
2_162363342_162363362_+	unannotated	0	0	15	0	0	0	0	0	0	0	0	0	22	0	0	0	83	0	0	46	0	0	0	0	0	0	0	0	0	0	0	0	89	0	0	17	0	0	0	30	0	98	15	0	249	0	0	28
2_171454135_171454153_+	unannotated	0	0	0	0	0	0	0	0	0	0	0	0	0	0	0	0	0	0	0	0	0	29	0	14	0	0	0	0	27	0	0	0	0	0	0	0	0	0	0	0	0	0	0	0	0	69	0	0
2_177996289_177996306_+	unannotated	0	0	105	0	0	0	0	0	0	0	0	0	33	0	0	0	164	0	0	0	17	0	0	0	0	0	0	0	0	0	0	0	180	0	0	0	0	0	0	0	0	0	0	0	393	0	0	0
2_180728985_180729017_+	unannotated	0	0	0	0	0	0	13	0	0	0	0	0	0	0	0	0	0	0	0	35	32	0	0	58	0	0	0	0	160	0	0	112	11	0	0	0	0	11	33	0	11	0	0	27	0	24	0	27
2_181976087_181976104_+	unannotated	0	0	0	0	0	0	73	0	0	0	0	0	0	0	0	0	0	0	0	0	0	0	0	0	0	262	0	0	0	0	0	0	0	0	0	0	0	494	0	0	0	0	0	0	0	0	0	0
2_184125356_184125371_+	unannotated	23	0	0	0	0	0	0	0	0	0	0	0	0	0	0	0	0	0	0	0	0	0	0	0	0	0	0	0	0	0	138	0	0	0	0	0	0	0	0	0	0	106	157	0	0	0	0	0
2_191457692_191457711_+	unannotated	0	0	28	0	22	0	0	0	0	0	0	0	0	0	0	12	0	0	0	26	20	0	0	0	0	0	0	0	0	0	0	0	24	0	0	204	0	0	87	0	0	0	0	0	34	0	0	343
2_225962532_225962550_+	unannotated	0	0	0	0	0	0	0	0	0	0	0	0	0	0	0	14	11	0	0	228	172	61	0	275	0	0	0	0	120	0	11	0	89	0	0	202	12	379	12	0	0	95	11	36	165	73	0	322
2_226728745_226728762_+	unannotated	0	0	139	11	0	0	0	0	0	0	0	0	23	0	0	0	67	0	0	0	11	65	0	0	0	0	0	0	0	0	0	0	106	31	0	0	0	0	0	0	0	0	0	0	203	65	0	0
2_230622323_230622345_+	unannotated	0	0	0	0	0	0	0	0	0	0	0	0	0	0	0	0	0	0	0	0	0	172	0	60	317	0	0	111	0	189	512	267	0	0	0	0	0	0	0	0	0	0	0	0	0	0	0	0
2_232638213_232638231_+	unannotated	0	0	16	0	0	0	0	0	95	0	0	0	0	0	0	0	16	0	0	240	236	0	0	94	0	0	0	0	0	0	0	24	27	0	0	61	0	0	0	0	0	0	0	52	88	0	0	123
2_236930174_236930190_+	unannotated	0	0	0	0	0	0	0	0	67	0	0	0	0	0	0	0	0	0	0	0	0	0	0	0	0	0	0	263	0	0	0	0	0	0	0	0	0	0	0	26	0	0	0	0	0	0	0	0
2_238343260_238343277_+	unannotated	0	0	0	0	0	37	0	68	0	0	0	0	0	0	13	152	0	0	0	0	0	0	0	0	0	0	0	0	0	0	0	0	0	0	0	18	0	0	201	0	0	0	0	0	0	0	0	33
2_10220271_10220289_-	unannotated	0	0	0	0	0	0	0	0	0	0	0	0	0	0	0	0	16	0	0	29	0	11	0	0	0	46	0	30	12	0	19	0	11	0	0	0	15	20	0	26	0	68	17	11	41	0	0	17
2_15910958_15910974_-	unannotated	0	0	0	0	0	0	310	0	0	0	0	0	0	0	0	0	0	0	0	0	0	0	0	0	0	196	0	0	0	0	0	0	0	0	0	0	0	382	0	0	0	0	0	0	0	0	0	0
2_41474055_41474075_-	unannotated	0	0	0	0	0	0	26	0	0	0	0	0	0	0	11	25	0	0	0	0	0	0	0	0	0	111	0	0	0	0	0	0	0	0	0	0	0	67	0	0	0	0	0	0	0	0	0	0
2_43184687_43184705_-	unannotated	0	0	0	0	0	0	0	0	63	0	0	0	0	0	0	0	68	0	0	154	146	198	0	208	0	16	0	0	335	0	43	0	85	22	0	155	12	10	78	0	10	119	50	49	199	43	0	247
2_53200245_53200264_-	unannotated	25	0	0	0	0	32	0	45	0	81	0	0	0	0	0	0	15	57	0	34	0	40	0	0	0	108	0	32	0	11	34	0	0	45	0	0	97	20	30	47	0	118	65	25	31	36	0	12
2_60352994_60353011_-	unannotated	11	0	0	27	0	51	0	243	304	31	0	15	48	72	236	727	69	817	0	82	157	50	0	24	41	83	37	493	17	0	15	31	164	39	0	200	302	107	594	524	67	65	16	28	260	228	0	247
2_96931076_96931094_-	unannotated	0	0	0	0	0	0	0	0	0	22	0	0	0	0	0	0	15	0	0	30	14	41	0	11	0	0	0	12	19	0	53	0	0	0	0	0	0	0	0	0	11	21	31	0	26	0	0	12
2_106228705_106228724_-	unannotated	0	0	41	0	0	0	0	0	0	0	0	0	13	0	0	0	18	0	0	54	0	0	0	13	0	0	0	0	0	0	15	0	16	0	0	36	0	0	0	0	0	94	31	11	75	0	0	38
2_109726789_109726805_-	unannotated	0	0	0	89	0	0	0	1448	0	0	0	0	0	0	0	672	17	0	0	0	0	0	0	0	0	0	65	0	0	0	0	0	41	0	0	0	0	0	2682	0	0	36	0	0	67	0	0	0
2_109785024_109785039_-	unannotated	14	0	220	0	56	0	0	0	0	0	0	20	38	0	0	0	87	16	0	227	26	41	0	14	0	0	0	0	0	0	73	41	124	20	0	171	142	34	14	13	57	207	113	45	238	69	0	276
2_133010724_133010752_-	unannotated	230	0	11	335	0	634	26	49	483	1351	0	0	23	143	71	214	141	166	38	852	278	587	0	461	47	403	12	909	483	15	456	229	134	231	0	162	1112	2691	835	243	390	1249	407	308	349	1350	0	470
2_133011918_133012019_-	unannotated	21	0	0	0	0	0	47	29	77	40	0	0	0	0	0	113	42	756	0	171	341	84	0	1030	0	181	0	34	85	0	53	27	35	0	0	129	92	2080	56	50	30	228	75	55	63	124	0	244
2_133012036_133012071_-	unannotated	0	0	0	0	0	0	0	0	0	0	0	0	0	0	0	0	0	0	0	0	0	0	0	286	0	0	0	0	0	0	0	0	0	0	0	0	0	0	0	0	0	0	0	0	0	0	0	0
2_133012123_133012156_-	unannotated	0	0	0	0	0	0	0	0	0	0	0	0	0	0	0	0	0	0	0	0	0	0	0	67	0	23	0	0	0	0	0	0	0	0	0	0	0	0	0	0	0	0	0	0	0	0	0	0
2_133012303_133012344_-	unannotated	0	0	0	0	0	0	0	0	0	0	0	0	0	0	0	0	0	0	0	0	0	0	0	36	0	0	0	0	0	0	0	0	0	0	0	0	0	0	0	0	0	0	0	0	0	12	0	0
2_133012543_133012624_-	unannotated	0	0	0	0	0	0	0	0	0	0	0	0	0	0	0	0	0	10	0	17	0	0	0	582	0	170	0	12	0	0	0	0	0	0	0	0	10	27	0	10	0	87	13	0	0	0	0	0
2_133012659_133012798_-	unannotated	83	0	0	0	0	0	0	35	70	470	0	0	0	0	0	29	0	28	0	258	223	185	0	3943	0	120	0	41	99	26	134	18	76	0	0	173	172	1740	23	0	11	374	39	77	49	1781	0	416
2_133012808_133012902_-	unannotated	110	0	0	0	0	0	0	0	0	11	0	0	0	0	0	12	0	0	0	0	305	56	0	3439	0	37	0	0	11	0	0	0	0	0	0	0	13	55	0	0	0	23	23	0	0	241	0	0
2_133012931_133012979_-	unannotated	0	0	0	0	0	0	0	73	0	19	0	0	0	0	0	49	14	27	0	110	197	33	0	158	0	0	0	0	54	0	0	0	98	0	0	173	0	244	56	0	0	15	0	33	66	47	0	433
2_133013071_133013178_-	unannotated	0	0	0	0	0	0	0	0	0	0	0	0	0	0	0	0	0	182	0	0	0	0	0	383	0	0	0	0	0	0	0	0	0	0	0	0	0	31	0	0	0	0	0	0	0	0	0	0
2_133013225_133013274_-	unannotated	0	0	0	0	0	0	0	0	0	0	0	0	0	0	0	0	0	0	0	0	0	0	0	283	0	10	0	0	0	0	0	0	0	0	0	0	0	0	0	0	0	0	0	0	0	0	0	0
2_133036531_133036557_-	unannotated	0	0	0	0	0	0	0	0	0	0	0	0	0	0	0	0	0	44	0	0	0	0	0	13	0	0	0	0	0	0	0	0	0	0	0	0	0	0	0	0	0	0	0	0	0	0	0	0
2_133037233_133037277_-	unannotated	0	0	0	0	0	0	0	0	0	0	0	0	0	0	0	0	0	0	0	0	0	0	0	136	0	0	0	0	0	0	0	0	0	0	0	0	0	0	0	0	0	0	0	0	0	0	0	0
2_133037536_133037581_-	unannotated	0	0	0	0	0	0	0	0	0	0	0	0	0	0	0	0	0	0	0	17	28	31	0	146	0	0	0	0	48	0	0	0	0	0	0	46	0	0	0	0	0	13	0	0	0	0	0	107
2_133038117_133038179_-	unannotated	197	0	225	0	0	791	290	0	248	30	0	0	0	0	135	429	23	715	54	431	47	116	0	2471	38	250	0	227	354	47	200	437	116	15	0	237	164	483	134	23	75	365	53	62	282	124	0	210
2_133038181_133038221_-	unannotated	222	0	0	0	0	12	0	0	0	11	0	0	0	0	0	0	12	0	0	65	56	32	0	3102	0	33	0	0	18	40	35	0	0	0	0	86	0	45	0	0	0	62	0	11	0	99	0	165
2_133038626_133038658_-	unannotated	0	0	0	0	0	0	0	0	0	24	0	0	0	0	0	0	0	0	0	0	0	0	0	17	0	45	0	0	0	0	0	0	0	0	0	0	0	22	0	0	0	0	0	0	0	0	0	0
2_133038907_133038934_-	unannotated	11	0	0	0	0	0	0	0	0	0	0	0	0	0	0	0	0	0	0	0	0	0	0	80	0	32	0	41	0	0	0	0	0	12	0	0	0	34	0	0	0	0	0	0	0	50	0	0
2_133880201_133880218_-	unannotated	157	0	0	0	0	72	12	174	90	371	0	0	0	0	50	67	34	119	0	113	31	164	0	206	66	78	26	93	52	147	132	69	72	47	0	0	270	84	95	88	36	67	29	25	87	219	0	38
2_142748394_142748410_-	unannotated	0	0	139	0	0	0	0	215	0	0	0	0	0	0	0	62	0	0	0	15	78	0	0	0	0	13	0	0	12	0	0	63	55	0	0	0	0	0	0	0	0	47	0	0	102	0	0	0
2_162807205_162807220_-	unannotated	117	0	0	0	0	0	0	0	0	0	0	0	0	0	0	0	0	0	0	0	0	0	0	0	0	0	0	0	0	0	220	0	0	0	0	0	0	0	0	0	0	0	271	0	0	0	0	0
2_163595461_163595480_-	unannotated	0	0	0	0	0	0	0	73	0	0	0	0	0	0	0	87	0	0	0	0	0	0	0	0	0	66	0	0	0	0	0	0	0	0	0	0	0	797	33	0	0	0	0	0	0	0	0	10
2_168659695_168659712_-	unannotated	11	0	0	0	0	0	0	0	0	0	0	0	0	0	0	0	0	0	0	0	0	0	0	290	0	0	0	0	0	0	0	0	0	0	0	0	0	15	0	0	0	0	0	0	0	0	0	0
2_176169118_176169135_-	unannotated	0	0	845	0	0	0	0	0	0	0	0	96	378	0	0	0	1231	0	0	0	196	0	0	0	0	0	0	0	0	0	0	0	1092	0	0	0	0	0	0	0	0	57	0	0	2509	0	0	0
2_176597230_176597245_-	unannotated	0	0	0	0	0	0	0	0	58	0	0	0	11	0	37	87	0	61	0	0	0	0	0	0	0	0	0	173	0	0	0	0	0	0	0	15	12	0	25	117	0	0	0	0	11	14	0	20
2_182926884_182926899_-	unannotated	0	0	119	0	0	0	0	0	0	0	0	32	55	0	0	0	161	0	0	0	54	242	0	0	0	0	0	0	0	0	0	0	238	164	0	0	0	0	0	0	0	0	0	0	400	392	0	0
2_205499521_205499538_-	unannotated	29	0	0	0	0	0	0	0	0	0	0	0	0	0	0	0	0	0	0	0	0	0	0	0	0	0	0	0	0	0	192	0	0	0	0	0	0	0	0	0	0	0	210	0	0	0	0	0
2_236014631_236014647_-	unannotated	0	0	62	39	87	0	0	748	33	11	0	0	47	0	0	528	67	0	0	406	0	75	0	0	0	0	0	13	0	0	74	91	111	32	0	1322	96	11	504	63	122	420	108	156	294	55	0	1998
2_239205587_239205605_-	unannotated	0	0	0	0	0	0	0	0	63	0	0	0	0	0	0	0	68	0	0	154	146	198	0	208	0	16	0	0	335	0	43	0	85	22	0	155	12	10	78	0	10	119	50	49	199	43	0	247
2_240473981_240473997_-	unannotated	0	0	0	0	0	0	0	0	0	0	0	0	0	0	0	0	0	0	0	0	0	0	0	0	0	57	0	0	0	0	0	0	0	0	0	0	0	18	0	0	0	0	0	0	0	0	0	0
20_3597340_3597357_+	unannotated	0	0	0	0	0	0	0	0	46	0	0	0	0	0	0	33	0	0	0	0	0	0	0	0	0	0	0	27	0	0	0	0	0	0	0	0	0	0	179	196	0	0	0	0	0	0	0	0
20_20715777_20715795_+	unannotated	0	0	0	0	0	0	0	0	0	0	0	0	0	0	0	0	0	32	0	53	267	0	0	0	0	0	0	0	0	0	0	0	47	0	0	60	0	0	13	0	0	0	0	16	85	0	0	89
20_20805517_20805536_+	unannotated	0	0	0	0	0	0	0	0	75	0	0	0	0	0	0	10	84	0	0	290	185	1044	0	61	0	86	0	35	194	0	162	14	131	69	0	195	108	86	242	59	33	403	244	66	268	146	0	209
20_36480589_36480607_+	unannotated	0	0	38	0	11	0	0	0	0	0	0	0	24	0	0	50	21	0	0	104	0	20	0	0	0	0	0	0	0	0	0	14	74	12	0	283	12	0	266	0	24	15	0	32	137	22	0	448
20_41231818_41231835_+	unannotated	0	0	0	0	0	0	0	197	0	0	0	0	0	0	0	191	0	0	0	0	0	0	0	0	0	0	74	0	0	0	0	0	0	0	0	0	0	0	995	0	0	0	0	0	0	0	0	0
20_43620295_43620317_+	unannotated	0	0	0	0	0	0	0	0	27	0	0	0	0	0	0	0	0	0	0	0	51	34	0	48	12	0	0	34	0	0	0	0	0	0	0	0	43	0	0	0	0	0	0	0	0	18	0	0
20_61049313_61049330_+	unannotated	0	0	0	0	0	0	0	0	0	0	0	0	0	0	0	0	35	0	0	62	0	133	0	11	0	10	0	0	11	0	13	0	48	30	0	81	32	11	43	0	34	39	15	20	83	24	0	73
20_62097412_62097431_+	unannotated	0	0	0	0	0	0	0	0	0	0	0	0	0	0	0	0	0	0	0	1349	0	0	0	0	0	0	0	0	0	0	0	214	0	0	0	0	0	0	0	0	0	0	0	313	0	0	0	0
20_3877791_3877808_-	unannotated	0	0	226	0	0	0	0	0	0	0	0	19	67	0	0	0	353	0	0	0	62	0	0	0	0	0	0	0	0	0	0	0	313	0	0	0	0	0	0	0	0	0	0	0	760	0	0	0
20_42581739_42581758_-	unannotated	0	0	0	0	0	63	0	70	53	0	0	0	0	0	0	0	0	0	0	0	0	155	0	56	0	0	0	0	79	0	0	0	0	0	0	0	0	28	0	0	0	15	0	0	0	202	0	0
20_44098342_44098365_-	unannotated	0	0	0	0	0	0	0	0	0	0	0	0	0	0	0	0	0	0	0	26	42	115	0	26	0	0	0	0	24	0	0	0	0	0	0	88	0	0	0	0	0	0	0	14	0	10	0	100
20_60000674_60000689_-	unannotated	0	0	0	0	0	0	0	0	0	0	0	0	0	0	0	0	0	0	0	21	0	12	0	391	0	0	0	0	32	0	0	0	0	0	0	0	11	0	0	0	0	0	0	0	0	0	0	0
21_9827004_9827492_+	unannotated	437	0	62	538	0	719	0	110	612	991	0	0	12	57	154	130	888	307	0	2773	1661	1826	0	8064	91	459	0	378	1512	200	943	248	781	722	18	1593	1244	519	886	279	460	2162	855	623	1758	5228	0	2435
21_9827494_9827577_+	unannotated	41	0	0	12	0	12	0	0	25	0	0	0	0	12	0	0	20	0	0	110	160	64	0	883	0	43	0	11	198	0	52	0	46	28	0	32	25	26	39	0	0	132	78	13	62	0	0	61
21_23100629_23100645_+	unannotated	0	0	0	0	0	0	0	0	27	0	0	0	0	0	0	0	0	0	0	45	66	49	0	30	0	0	0	0	220	0	13	0	11	11	0	17	0	0	15	0	0	14	12	0	22	10	0	35
21_23413267_23413286_+	unannotated	0	0	0	0	0	0	0	0	135	0	0	0	0	0	0	0	0	0	0	11	742	0	0	11	0	0	0	0	0	0	0	0	0	0	0	0	0	0	0	0	0	0	0	0	10	0	0	0
21_27228096_27228145_+	unannotated	0	0	0	0	0	0	0	0	0	0	0	0	0	0	0	0	15	0	0	51	16	34	0	82	0	54	0	0	0	0	11	0	13	0	0	58	12	11	61	12	0	338	18	0	71	67	0	98
21_34139216_34139233_+	unannotated	170	0	0	0	0	0	0	0	0	0	0	0	0	0	0	0	0	0	0	0	0	0	0	0	0	0	0	0	0	0	405	0	0	0	0	0	0	0	0	0	0	0	493	0	0	0	0	0
21_43166250_43166267_+	unannotated	0	0	0	0	0	0	0	0	19	0	0	0	0	0	0	0	13	0	0	41	0	58	0	0	0	0	0	13	10	0	23	0	0	33	0	0	10	13	0	0	0	14	30	14	21	15	0	12
21_45285190_45285207_-	unannotated	0	0	0	0	0	0	0	0	11	0	0	0	0	0	0	12	27	0	0	115	26	479	0	0	0	25	0	0	141	0	44	0	31	20	0	93	15	15	133	0	15	78	52	29	92	43	0	86
22_20052702_20052723_+	unannotated	0	0	0	0	0	0	0	0	0	0	0	0	0	0	0	11	0	88	0	22	0	66	0	0	12	21	0	17	0	16	41	34	0	0	0	0	31	0	14	0	0	16	0	0	0	39	0	0
22_43130662_43130678_+	unannotated	0	0	0	0	0	0	0	0	48	0	0	0	0	0	0	0	0	0	0	112	216	75	0	82	0	10	0	18	242	0	76	0	49	0	0	88	45	85	113	28	23	163	92	42	82	74	0	85
22_48575278_48575293_+	unannotated	39	0	122	0	35	0	0	46	92	0	0	0	44	0	0	11	87	0	0	80	10	0	0	15	0	11	0	0	0	0	56	0	126	0	0	90	35	31	13	52	0	217	72	26	262	0	0	152
22_20780424_20780439_-	unannotated	0	0	0	0	0	0	0	0	22	0	0	0	0	0	0	0	32	0	0	229	14	149	0	0	0	65	0	46	62	0	131	26	71	63	0	72	37	33	110	136	35	222	164	66	100	94	0	117
22_28466644_28466661_-	unannotated	0	0	0	0	0	0	0	0	0	0	0	0	0	0	0	0	0	0	0	0	0	0	0	16	0	0	0	0	0	0	0	0	0	0	0	0	0	0	0	0	0	0	0	0	0	0	0	219
22_39715057_39715118_-	unannotated	0	0	0	0	0	54	0	36	0	27	0	0	0	0	28	27	0	13	0	76	13	75	0	175	42	11	0	85	26	11	23	46	0	0	0	0	136	177	0	14	0	49	34	11	0	657	0	0
22_45997376_45997392_-	unannotated	0	0	0	0	0	0	0	0	0	28	0	0	0	0	0	0	19	0	0	45	0	24	0	33	0	106	0	15	0	0	39	15	11	0	0	10	32	1078	0	31	30	144	42	11	31	0	0	34
22_46576697_46576716_-	unannotated	0	0	0	0	0	0	0	0	0	43	0	0	11	0	0	0	0	32	0	0	20	0	0	16	0	0	0	24	13	0	0	0	0	0	0	0	0	349	13	0	0	0	0	0	0	0	0	0
3_7013037_7013053_+	unannotated	0	0	22	0	0	0	0	0	0	0	0	0	0	0	0	0	31	0	0	86	720	0	0	19	0	0	0	0	0	0	18	13	39	0	0	63	36	12	17	23	39	65	41	17	153	0	0	115
3_9974570_9974591_+	unannotated	0	0	0	0	0	24	0	0	48	13	0	0	0	0	22	57	0	0	12	0	0	11	0	78	0	54	17	29	12	0	0	0	0	0	0	0	0	25	180	36	0	0	0	0	0	0	0	0
3_10054794_10054810_+	unannotated	0	0	0	0	0	0	0	0	0	0	0	0	0	0	0	0	0	0	0	0	0	0	0	0	0	0	0	0	0	23	0	0	0	0	0	0	0	0	0	0	0	862	0	0	0	0	0	0
3_16473706_16473723_+	unannotated	0	0	74	0	0	0	0	0	0	0	0	90	197	0	0	0	184	0	0	0	13	0	0	0	0	0	0	0	0	0	0	0	206	0	0	0	0	0	0	0	0	0	0	0	335	0	0	0
3_25825382_25825401_+	unannotated	345	0	185	42	0	26	167	409	2288	87	0	0	0	0	0	0	50	0	0	100	344	182	0	8762	0	85	0	1341	612	0	200	114	1094	81	0	85	98	1542	35	721	0	1297	265	27	664	1366	0	72
3_30615443_30615463_+	unannotated	0	0	0	19998	0	0	0	0	0	0	0	0	0	3779	0	0	0	0	0	0	0	0	0	0	0	0	0	0	0	0	0	0	0	0	0	0	0	0	0	0	0	0	0	0	0	0	0	0
3_37631972_37631988_+	unannotated	0	0	48	0	0	0	0	0	0	0	0	0	14	0	0	0	10	0	0	27	0	0	0	0	0	0	0	0	0	0	23	0	35	0	0	35	0	11	0	28	0	59	34	0	61	0	0	63
3_41889903_41889919_+	unannotated	0	0	0	0	0	0	0	0	0	0	0	0	0	0	0	0	10	0	0	18	0	14	0	0	0	15	0	28	20	0	30	14	10	0	0	0	12	12	0	27	13	183	42	0	12	23	0	61
3_43962650_43962668_+	unannotated	163	0	13	0	0	0	0	216	302	0	0	0	0	0	0	0	0	0	0	0	27	13	0	117	0	0	0	0	39	0	16	0	0	0	0	0	0	34	0	0	0	0	22	0	0	35	0	0
3_44355962_44355979_+	unannotated	0	0	0	0	86	0	0	0	0	0	0	0	0	0	0	0	0	0	0	0	0	0	0	0	0	0	0	0	0	0	0	0	0	0	0	353	0	0	0	0	0	0	0	0	0	0	0	574
3_47866754_47866772_+	unannotated	0	0	0	0	0	0	0	0	0	0	0	0	0	0	0	0	42	0	0	33	0	70	0	23	0	0	0	0	0	0	0	0	65	13	0	93	0	0	0	0	0	0	0	0	100	0	0	102
3_73793130_73793147_+	unannotated	0	0	0	0	0	0	0	0	20	0	0	0	0	0	0	0	16	0	0	183	97	111	0	13	0	42	0	50	101	0	245	63	128	54	0	14	11	24	173	101	33	691	315	25	138	123	0	187
3_79159066_79159085_+	unannotated	0	0	0	0	0	0	0	0	0	23	0	0	0	0	0	0	0	0	0	0	0	0	0	23	0	0	0	0	0	22	19	15	0	0	0	0	0	0	0	0	0	11	0	0	0	12	0	0
3_117985774_117985798_+	unannotated	0	0	0	0	0	0	0	0	0	0	0	0	0	0	0	0	0	0	0	99	0	125	0	84	0	0	0	0	0	0	0	0	0	0	0	28	0	0	0	0	0	87	0	11	0	0	0	39
3_123961897_123961913_+	unannotated	71	0	0	0	0	0	0	0	0	0	0	0	0	0	0	0	0	0	0	0	0	0	0	0	0	0	0	0	0	0	280	0	0	0	0	0	0	0	0	0	0	0	306	0	0	0	0	0
3_126113872_126113889_+	unannotated	0	0	0	0	0	0	0	0	0	0	0	0	0	0	0	0	15	0	0	221	12	392	0	0	0	47	0	34	32	0	32	16	45	33	0	148	42	19	77	96	37	101	34	65	38	95	0	283
3_149689463_149689482_+	unannotated	0	0	0	0	0	0	0	0	111	70	0	0	0	0	0	16	109	0	14	259	129	479	0	90	0	200	0	120	244	0	292	45	171	187	0	150	226	165	299	77	182	275	275	91	233	186	0	266
3_169490065_169490093_+	unannotated	0	0	0	0	0	0	0	0	0	0	0	0	0	0	0	45	0	0	0	0	0	14	0	38	0	35	0	15	0	0	0	0	0	0	0	0	12	471	37	12	0	0	0	0	0	13	0	0
3_175164036_175164054_+	unannotated	0	0	0	0	0	0	0	0	0	0	0	0	0	0	0	0	11	0	0	28	0	715	0	0	0	0	0	0	27	0	0	0	36	0	0	70	0	0	10	0	0	10	0	16	53	0	0	71
3_6824843_6824859_-	unannotated	0	0	0	0	0	0	0	0	0	0	0	0	0	0	0	0	0	0	0	0	284	0	0	33	0	0	0	0	0	0	0	0	0	0	0	0	0	0	0	0	0	0	0	0	0	0	0	0
3_13035444_13035464_-	unannotated	0	0	0	0	0	0	0	0	29	0	0	0	0	0	0	0	0	0	0	73	26	191	0	0	0	14	0	17	85	0	69	0	0	0	0	23	11	0	23	19	0	63	62	11	25	0	0	67
3_13673756_13673774_-	unannotated	0	0	0	0	0	0	0	0	0	12	0	0	0	0	23	0	0	111	0	0	0	0	0	37	0	0	0	0	0	0	0	0	0	0	0	0	0	128	0	0	0	0	0	0	0	0	0	0
3_30200366_30200382_-	unannotated	117	0	0	0	0	0	0	0	0	0	0	0	0	0	0	0	0	0	0	0	0	0	0	0	0	0	0	0	0	0	236	0	0	0	0	0	0	0	0	0	0	0	296	0	0	0	0	0
3_32027796_32027820_-	unannotated	34	0	0	0	0	0	0	52	0	0	0	0	0	0	0	11	0	11	0	0	0	19	0	37	14	11	13	13	0	15	12	13	0	0	0	0	34	13	0	0	0	11	0	0	0	42	0	0
3_50768886_50768903_-	unannotated	0	0	106	0	0	0	0	0	0	0	0	14	37	0	0	0	87	0	0	0	0	0	0	0	0	0	0	0	0	0	0	0	144	0	0	0	0	0	0	0	0	0	0	0	298	0	0	0
3_51728479_51728503_-	unannotated	0	0	0	0	0	0	0	0	0	40	0	0	10	0	0	0	0	0	0	0	113	21	0	252	0	20	46	0	0	0	72	0	0	0	0	48	28	1056	111	0	0	46	10	0	0	0	0	123
3_53079414_53079433_-	unannotated	0	0	0	0	0	0	0	0	19	0	0	0	0	0	0	0	21	0	0	57	41	75	0	75	0	16	0	15	38	0	78	0	24	26	0	18	0	12	77	0	35	53	65	20	58	32	0	32
3_54660270_54660291_-	unannotated	0	0	0	0	0	0	0	0	0	0	0	0	0	0	0	16	0	0	0	19	21	0	0	35	0	0	0	0	0	0	0	42	0	0	0	0	31	184	0	0	0	26	0	11	0	0	0	0
3_61878751_61878769_-	unannotated	15	0	0	54	0	0	0	0	0	0	0	0	0	0	0	0	0	0	0	16	0	0	0	0	0	0	0	0	0	0	52	0	13	0	0	0	0	0	0	0	0	195	96	0	30	0	0	0
3_70787508_70787525_-	unannotated	0	0	0	0	0	0	0	0	0	0	0	0	0	0	0	0	0	0	0	474	0	0	0	0	0	0	0	0	0	0	0	285	0	0	0	0	0	0	0	0	0	0	0	143	0	0	0	0
3_72937224_72937247_-	unannotated	0	0	0	0	0	0	0	0	0	0	0	0	0	0	0	0	0	0	0	0	0	18	0	253	0	0	0	0	20	0	0	0	0	0	0	14	0	26	0	0	0	0	0	0	0	21	0	0
3_79610121_79610143_-	unannotated	123	0	0	0	0	0	0	135	165	82	0	0	0	0	0	22	14	71	0	105	11	101	0	898	28	0	0	104	0	400	81	50	35	0	0	0	271	57	0	0	0	45	0	0	24	556	0	0
3_84348534_84348550_-	unannotated	0	0	0	0	0	0	0	0	33	0	0	0	0	0	108	11	0	0	0	25	59	12	0	39	16	74	0	0	13	0	0	0	0	0	0	0	78	45	0	0	0	0	0	0	0	0	0	13
3_111535522_111535538_-	unannotated	0	0	0	0	0	0	0	0	15	0	0	0	0	0	0	0	0	0	0	60	69	0	0	23	0	0	0	0	0	0	0	0	13	0	0	16	0	0	0	0	0	14	13	27	51	0	0	21
3_127392046_127392069_-	unannotated	0	0	36	0	0	0	0	0	407	84	0	0	0	0	0	18	150	0	15	384	375	647	0	320	0	195	0	134	743	0	291	48	177	184	0	250	321	190	359	114	163	345	303	123	310	238	0	389
3_138737499_138737519_-	unannotated	0	0	0	0	0	0	0	0	0	0	0	0	0	0	0	0	0	0	0	1066	0	0	0	0	0	0	0	0	0	0	0	36	0	0	0	0	0	0	0	0	0	0	0	142	0	0	0	0
3_140770421_140770441_-	unannotated	0	0	0	0	0	194	0	0	88	52	0	0	0	0	26	0	0	0	72	34	34	23	0	0	0	77	0	85	45	0	0	0	0	12	0	40	14	65	105	15	0	0	0	11	13	0	0	24
3_158561651_158561667_-	unannotated	0	0	0	142	0	0	0	0	11	0	0	0	11	0	0	0	24	0	0	0	13	14	0	86	0	0	0	0	0	0	0	0	46	11	0	11	20	0	0	15	11	0	0	0	64	0	0	32
3_180397743_180397759_-	unannotated	0	0	0	0	0	0	260	0	0	0	0	0	0	0	0	0	0	0	0	0	0	0	0	0	0	592	0	0	0	0	0	0	0	0	0	0	0	478	0	0	0	0	0	0	0	0	0	0
4_1216137_1216156_+	unannotated	0	0	0	0	0	0	0	0	105	0	0	0	0	0	0	0	77	0	0	306	270	245	0	36	0	0	0	12	308	0	129	0	174	136	0	215	14	15	225	12	35	163	151	84	274	70	0	269
4_4772020_4772038_+	unannotated	0	0	0	0	0	0	0	0	0	0	0	0	0	0	0	0	0	0	0	0	0	0	0	0	0	0	0	0	0	0	0	0	0	0	0	0	0	0	0	0	0	290	0	0	0	0	0	0
4_26801105_26801123_+	unannotated	0	0	0	0	0	0	0	0	24	0	0	0	0	0	0	0	0	0	0	25	325	0	0	78	0	0	0	0	0	0	0	0	36	0	0	36	0	0	0	0	0	20	0	0	63	0	0	78
4_39773126_39773144_+	unannotated	0	0	0	0	0	0	0	0	0	0	0	0	0	0	0	0	16	0	0	29	0	11	0	0	0	46	0	30	12	0	19	0	11	0	0	0	15	20	0	26	0	68	17	11	41	0	0	17
4_72478744_72478764_+	unannotated	0	0	0	0	0	0	0	76	0	52	0	0	0	0	0	24	0	0	0	33	0	0	0	0	0	72	0	0	0	0	0	0	0	0	0	0	0	53	32	11	0	0	0	0	0	0	0	0
4_76489579_76489594_+	unannotated	0	0	0	0	0	0	0	0	0	0	0	0	0	0	12	17	0	0	0	11	0	30	0	11	0	0	0	0	0	0	0	0	0	21	0	0	0	0	0	0	0	12	0	0	0	23	0	0
4_88128258_88128280_+	unannotated	0	0	0	0	0	0	0	0	230	0	0	0	0	0	0	0	0	0	0	0	84	0	0	0	0	0	0	0	34	0	0	0	0	0	0	0	0	60	0	0	0	0	0	0	0	0	0	0
4_123954686_123954703_+	unannotated	231	0	124	0	0	26	79	236	866	0	0	0	0	0	0	0	0	0	0	27	81	108	0	799	0	14	0	31	188	0	75	19	47	0	0	15	44	408	0	96	0	324	108	11	96	206	0	33
4_141031298_141031316_+	unannotated	69	0	0	0	0	0	0	0	0	0	0	0	0	0	0	0	0	0	0	0	0	0	0	0	0	0	0	0	0	0	404	0	0	0	0	0	0	0	0	0	0	0	553	0	0	0	0	0
4_148515489_148515506_+	unannotated	0	0	0	0	0	0	0	29	58	0	0	0	0	0	0	11	11	0	0	14	0	15	0	0	0	0	0	0	0	0	40	0	15	0	0	11	21	13	0	0	0	64	52	0	24	0	0	41
4_179201373_179201388_+	unannotated	0	0	221	0	0	0	0	0	0	0	0	22	51	0	0	0	144	0	0	0	28	0	0	0	0	0	0	0	0	0	0	0	130	0	0	0	0	0	0	0	0	0	0	0	235	0	0	0
4_183827389_183827407_+	unannotated	0	0	0	19959	0	0	0	0	0	0	0	0	0	3762	0	0	0	0	0	0	0	0	0	0	0	0	0	0	0	0	0	0	0	0	0	0	0	0	0	0	0	0	0	0	0	0	0	0
4_187112569_187112588_+	unannotated	21	0	85	0	0	103	0	0	792	478	0	0	0	0	59	65	328	82	52	973	938	1255	0	1376	0	450	0	305	1703	0	532	183	441	424	0	571	715	404	841	206	416	718	580	308	710	533	0	1024
4_1064248_1064263_-	unannotated	39	0	122	0	35	0	0	46	92	0	0	0	44	0	0	11	87	0	0	80	10	0	0	15	0	11	0	0	0	0	56	0	126	0	0	90	35	31	13	52	0	217	72	26	262	0	0	152
4_3197304_3197321_-	unannotated	0	0	0	0	0	0	0	0	0	222	0	0	0	0	0	0	24	0	0	32	28	60	0	34	0	35	0	38	0	0	79	0	0	0	0	0	42	835	30	47	16	298	81	0	12	48	0	45
4_15149776_15149796_-	unannotated	0	0	0	0	0	0	0	0	57	0	0	0	0	0	0	118	0	0	0	32	702	0	0	0	0	0	0	0	0	0	0	0	18	0	0	12	33	0	746	17	0	0	0	0	74	13	0	11
4_26361242_26361259_-	unannotated	0	0	0	31	0	0	0	0	48	0	0	0	0	11	0	0	0	0	0	112	216	75	0	82	0	10	0	18	242	0	76	0	49	0	0	88	45	85	113	28	23	163	92	42	82	74	0	85
4_26944738_26944754_-	unannotated	0	0	339	0	0	0	0	0	0	0	0	32	81	0	0	0	287	0	0	0	36	0	0	0	0	0	0	0	0	0	0	0	298	0	0	0	0	0	0	0	0	0	0	0	605	0	0	0
4_27293822_27293838_-	unannotated	0	0	0	0	0	0	0	43	0	0	0	0	0	0	0	518	0	0	0	0	0	0	0	0	0	0	13	0	0	0	0	0	0	0	0	0	0	0	1204	0	0	0	0	0	0	0	0	0
4_30473747_30473765_-	unannotated	0	0	0	0	251	0	0	0	0	0	0	0	0	0	0	0	0	0	0	0	0	0	0	0	0	0	0	0	0	0	0	0	0	0	0	352	35	0	0	0	0	0	0	0	0	0	0	506
4_58019480_58019497_-	unannotated	0	0	0	0	0	0	0	0	0	0	0	0	0	0	11	0	0	45	0	0	0	0	0	0	0	0	0	0	0	0	0	0	0	0	0	0	329	0	0	0	0	0	0	0	0	0	0	0
4_65534804_65534822_-	unannotated	0	0	135	0	0	0	0	0	36	0	0	0	19	0	0	13	32	0	0	355	124	24	0	88	0	0	0	0	0	0	51	34	85	0	0	132	36	23	59	0	63	195	105	99	224	30	0	231
4_71274005_71274020_-	unannotated	0	0	0	0	0	0	39	0	0	0	0	0	0	0	0	0	0	0	0	0	0	0	0	0	0	33	0	0	0	0	0	0	0	0	0	0	0	93	0	0	0	0	0	0	0	0	0	0
4_83988417_83988433_-	unannotated	54	0	718	0	162	0	277	296	643	0	0	55	151	0	24	346	264	43	0	529	237	15	0	243	0	115	27	306	73	20	166	31	1055	23	0	945	130	243	749	764	457	1437	245	116	2453	67	0	1434
4_118143844_118143859_-	unannotated	0	0	0	0	0	0	0	0	47	0	0	0	0	0	0	0	0	0	0	11	23	11	0	37	0	11	0	74	16	0	54	21	12	19	0	0	20	33	0	34	0	150	61	0	0	245	0	0
4_121006750_121006767_-	unannotated	0	0	0	0	0	0	0	0	247	0	0	0	0	0	0	0	0	0	0	0	0	0	0	0	0	0	0	1038	0	0	0	0	0	0	0	0	0	0	0	194	0	0	0	0	0	0	0	0
4_149303672_149303689_-	unannotated	29	0	0	0	0	0	0	137	252	0	0	0	0	0	0	0	0	0	0	12	146	12	0	451	140	15	0	107	23	52	42	16	226	0	0	17	402	115	0	40	0	247	32	11	37	26	0	14
4_170191491_170191507_-	unannotated	0	0	0	0	0	44	0	0	0	18	0	0	0	0	0	0	30	0	0	46	10	45	0	0	0	0	0	0	0	0	0	0	10	17	0	56	0	0	27	0	0	0	0	0	43	0	0	204
5_6659751_6659768_+	unannotated	0	0	0	0	0	0	0	0	0	0	0	0	0	0	0	0	0	0	0	0	0	0	0	0	0	0	0	0	0	0	38	0	0	0	0	0	0	0	0	0	0	0	88	0	0	0	0	0
5_14871913_14871932_+	unannotated	0	0	0	0	0	255	0	0	0	16	0	0	0	0	57	0	0	0	36	42	0	0	0	45	0	50	0	0	0	12	0	18	13	0	0	0	96	58	11	0	0	14	0	11	0	0	0	0
5_28823202_28823219_+	unannotated	0	0	0	0	0	0	0	197	0	0	0	0	0	0	0	173	0	0	0	0	0	0	0	0	0	0	74	0	0	0	0	0	0	0	0	0	0	0	958	0	0	0	0	0	0	0	0	0
5_36087243_36087264_+	unannotated	0	0	0	0	0	0	0	0	57	35	0	0	0	0	0	0	0	0	0	0	81	0	0	40	0	0	0	43	22	0	12	13	18	0	0	0	11	12	0	0	0	84	0	0	0	399	0	0
5_42088741_42088756_+	unannotated	0	0	221	0	0	0	0	0	0	0	0	22	51	0	0	0	144	0	0	0	28	0	0	0	0	0	0	0	0	0	0	0	130	0	0	0	0	0	0	0	0	0	0	0	235	0	0	0
5_51992262_51992280_+	unannotated	157	0	0	0	0	72	12	174	128	388	0	0	0	0	50	67	34	119	0	131	31	164	0	312	66	78	26	93	52	184	144	69	83	47	0	0	312	84	95	88	36	67	29	25	87	285	0	38
5_55187105_55187123_+	unannotated	0	0	91	40	0	0	0	0	0	0	0	0	23	0	0	0	55	0	0	0	11	65	0	0	0	0	0	0	0	0	0	0	74	31	0	0	0	0	0	0	0	0	0	0	152	65	0	0
5_82959861_82959882_+	unannotated	0	0	0	0	0	0	0	0	50	0	0	0	0	0	0	0	0	0	0	0	0	31	0	0	0	0	0	225	0	0	0	0	0	48	0	0	64	62	0	824	0	0	0	0	0	21	0	0
5_98063699_98063719_+	unannotated	0	0	0	46	0	12	0	124	60	60	0	0	0	47	242	689	11	820	0	123	0	0	0	19	25	19	70	52	43	0	0	34	12	0	0	115	186	22	525	48	87	0	0	38	62	12	0	171
5_104474672_104474691_+	unannotated	74	0	0	0	0	0	0	82	15	172	0	0	0	0	0	127	0	135	0	79	15	12	0	208	38	43	0	93	34	12	23	118	0	0	0	0	165	42	11	45	0	27	15	0	13	130	0	0
5_118485941_118485958_+	unannotated	0	0	0	0	0	0	0	68	0	0	0	0	0	0	0	103	0	0	0	0	12	0	0	0	0	0	0	0	0	0	0	0	0	0	0	0	0	0	435	0	0	0	0	0	0	0	0	14
5_128006595_128006619_+	unannotated	0	0	0	0	0	62	0	0	109	0	0	0	0	0	67	0	0	14	0	0	12	72	0	0	0	0	0	138	11	0	0	0	0	12	0	0	62	0	0	79	0	0	0	0	0	57	0	0
5_141069296_141069312_+	unannotated	56	0	149	0	38	0	89	0	64	0	0	10	18	0	0	18	68	0	0	591	25	0	0	139	0	67	0	25	0	0	402	74	121	0	0	374	140	187	48	173	40	920	635	153	289	0	0	568
5_157120868_157120885_+	unannotated	12	0	0	0	0	138	0	0	0	60	0	0	0	0	0	0	11	26	0	12	0	23	0	27	0	0	0	30	0	0	14	0	0	11	0	0	16	0	0	12	0	25	25	0	12	0	0	0
5_164648373_164648392_+	unannotated	0	0	0	0	86	0	0	0	0	0	0	0	0	0	0	0	0	0	0	0	0	0	0	0	0	0	0	0	0	0	0	0	0	0	0	353	0	0	0	0	0	0	0	0	0	0	0	574
5_166405990_166406013_+	unannotated	0	0	0	0	0	0	0	0	0	0	0	0	0	0	0	0	0	0	0	43	190	0	0	427	0	0	0	0	66	0	0	0	11	0	0	17	0	0	0	0	0	0	0	0	12	0	0	14
5_175964354_175964371_+	unannotated	0	0	0	0	0	0	0	0	73	41	0	0	0	0	0	0	66	0	0	215	149	238	0	113	0	79	0	51	247	0	114	27	122	87	0	108	101	61	183	32	99	126	120	51	135	101	0	167
5_176012345_176012369_+	unannotated	0	0	0	0	0	0	0	0	13	0	0	0	0	0	0	17	0	0	0	0	0	0	0	24	0	0	0	52	0	0	0	0	0	0	0	0	18	21	0	65	0	19	0	0	0	14	0	0
5_180600697_180600725_+	unannotated	0	0	0	0	0	45	69	73	100	49	0	0	30	0	80	296	0	34	0	15	116	39	0	111	0	89	0	56	20	0	0	0	31	11	0	12	33	1329	132	40	0	0	0	0	28	35	0	37
5_8691937_8691952_-	unannotated	0	0	221	0	0	0	0	0	0	0	0	22	51	0	0	0	144	0	0	0	28	0	0	0	0	0	0	0	0	0	0	0	130	0	0	0	0	0	0	0	0	0	0	0	235	0	0	0
5_10238717_10238735_-	unannotated	0	0	0	0	0	0	0	44	328	0	0	0	0	0	0	34	0	0	0	0	0	0	0	0	0	28	0	67	0	0	0	0	0	0	0	0	0	65	69	313	0	0	0	0	0	0	0	0
5_25851245_25851262_-	unannotated	0	0	0	0	0	0	0	0	0	0	0	0	0	0	0	0	0	0	0	45	47	0	0	0	0	0	0	0	36	0	0	0	14	0	0	17	0	0	12	0	0	0	0	27	0	13	0	37
5_32197528_32197546_-	unannotated	17	0	0	0	0	41	0	0	18	70	0	0	0	0	0	12	0	13	0	35	19	0	0	31	0	0	0	23	0	0	0	37	0	0	0	0	11	0	0	0	0	12	0	13	10	112	0	0
5_39035751_39035768_-	unannotated	0	0	0	0	0	123	0	0	0	0	0	0	0	0	39	0	0	28	0	0	0	0	0	0	202	0	0	0	0	0	0	0	0	0	0	0	774	0	0	0	0	0	0	0	0	0	0	0
5_56329419_56329436_-	unannotated	0	0	0	0	0	0	0	0	0	0	0	0	0	0	0	0	0	0	0	0	0	0	0	0	0	0	0	0	0	0	0	0	0	0	0	0	0	0	49	0	0	0	0	0	0	0	0	0
5_61645895_61645912_-	unannotated	12	0	137	0	71	0	41	32	93	0	0	0	19	0	12	34	66	17	0	693	91	0	0	198	0	0	0	0	0	0	14	17	203	0	0	1339	19	0	76	14	11	47	30	138	532	0	0	2032
5_66124266_66124284_-	unannotated	0	0	0	0	0	0	0	0	13	0	0	0	0	0	0	0	11	26	0	31	0	13	0	48	0	0	0	0	0	0	11	0	29	15	0	0	0	0	0	0	0	21	19	0	25	0	0	0
5_74063439_74063461_-	unannotated	47	0	0	0	0	213	0	53	247	135	0	0	0	0	74	23	10	12	68	125	247	353	0	1093	44	37	0	207	146	34	74	56	0	38	0	0	276	63	59	39	22	136	44	13	13	1305	0	41
5_89344216_89344233_-	unannotated	0	0	0	0	0	0	0	0	51	0	0	0	0	0	0	0	0	0	0	0	0	0	0	0	0	0	0	37	0	0	0	0	0	0	0	0	0	22	0	168	0	0	0	0	0	0	0	0
5_102047051_102047067_-	unannotated	0	0	0	0	0	0	0	0	0	0	0	0	0	0	0	0	10	0	0	18	0	14	0	0	0	15	0	28	20	0	30	14	10	0	0	0	12	12	0	27	13	183	42	0	12	23	0	61
5_122981870_122981886_-	unannotated	40	0	0	0	0	37	0	40	42	25	0	0	0	0	43	28	13	20	0	78	50	128	0	357	49	30	11	66	74	17	122	26	0	16	0	15	156	122	44	76	22	66	85	13	27	295	0	26
5_149787624_149787649_-	unannotated	0	0	0	0	0	0	0	0	39	60	0	0	0	0	0	0	0	0	0	0	29	0	0	23	0	0	0	15	10	0	12	13	0	0	0	0	11	12	0	0	0	70	0	0	0	291	0	0
5_158522422_158522440_-	unannotated	0	0	0	0	0	0	0	0	11	0	0	0	0	0	0	12	27	0	0	115	26	479	0	0	0	25	0	0	141	0	44	0	31	20	0	93	15	15	133	0	15	78	52	29	92	43	0	86
5_160990770_160990790_-	unannotated	47	0	0	0	0	0	0	78	25	59	0	0	0	0	0	13	16	105	0	43	23	21	0	69	0	13	0	0	0	0	12	12	21	0	0	0	57	0	15	11	0	0	21	0	11	16	0	0
5_174220876_174220897_-	unannotated	21	0	85	0	0	103	0	0	902	530	0	0	0	0	59	65	405	82	52	1210	1112	1536	0	1586	0	529	0	356	1994	0	678	210	563	538	0	679	816	465	1024	239	515	844	711	380	845	634	0	1191
5_180649394_180649420_-	unannotated	0	0	0	0	0	0	0	0	0	0	0	0	0	0	0	45	0	0	0	0	0	14	0	38	0	35	0	15	0	0	0	0	0	0	0	0	12	471	37	12	0	0	0	0	0	13	0	0
5_180670312_180670378_-	unannotated	68	0	265	169	0	159	320	1007	269	0	0	0	0	0	0	0	19	0	0	117	905	233	0	4574	72	227	42	101	307	15	92	65	34	63	0	33	349	1756	84	13	0	272	107	11	42	4955	0	32
6_4371062_4371077_+	unannotated	13	0	0	0	0	0	0	0	29	0	0	0	0	0	0	0	24	0	0	55	0	15	0	0	0	16	0	0	0	0	26	0	33	0	0	40	13	16	0	0	34	123	28	20	86	12	0	42
6_6169576_6169599_+	unannotated	106	0	0	0	0	136	0	91	71	159	0	0	0	42	29	34	0	51	0	40	110	12	0	204	0	63	0	32	0	25	46	0	0	0	0	0	111	58	17	201	13	63	100	58	0	12	0	0
6_10887837_10887855_+	unannotated	0	0	0	0	0	0	0	0	11	11	0	0	0	0	0	0	14	0	0	27	26	16	0	65	0	26	0	18	17	0	13	0	0	0	0	0	27	389	0	37	0	45	12	0	42	0	0	0
6_26538329_26538357_+	unannotated	0	0	0	0	0	0	0	0	0	0	0	0	0	0	0	45	0	0	0	0	0	14	0	38	0	35	0	15	0	0	0	0	0	0	0	0	12	471	37	12	0	0	0	0	0	13	0	0
6_27125905_27125936_+	unannotated	171	0	0	0	0	150	74	278	362	197	0	0	0	0	80	299	54	156	0	482	294	101	0	874	71	403	60	331	364	104	330	243	87	24	0	121	580	432	313	224	67	287	200	71	130	145	0	156
6_28574979_28575008_+	unannotated	0	0	0	0	0	0	0	0	96	17	0	0	0	0	16	52	32	0	0	93	20	30	0	53	0	11	0	115	41	0	19	16	23	13	0	39	62	72	39	69	11	90	35	16	93	75	0	85
6_29817920_29817940_+	unannotated	0	0	0	0	0	0	0	0	0	0	0	0	0	0	0	0	0	0	0	0	0	0	0	271	0	0	0	0	14	0	0	0	0	0	0	0	16	0	0	0	0	0	0	0	0	54	0	0
6_52821069_52821086_+	unannotated	0	0	74	0	0	0	0	0	0	0	0	90	197	0	0	0	184	0	0	0	13	0	0	0	0	0	0	0	0	0	0	0	206	0	0	0	0	0	0	0	0	0	0	0	335	0	0	0
6_71998898_71998915_+	unannotated	35	0	0	0	0	37	0	0	0	0	0	0	0	0	27	0	0	115	0	14	26	45	0	64	0	21	0	33	0	0	12	0	0	11	0	24	13	87	39	0	0	0	0	0	24	0	0	39
6_80451644_80451671_+	unannotated	0	0	0	0	0	0	0	0	74	0	0	0	0	0	0	23	0	0	0	78	100	64	0	99	23	14	0	11	192	0	25	15	0	0	0	0	52	0	24	11	12	65	25	14	45	32	0	24
6_109282816_109282834_+	unannotated	0	0	328	0	0	0	0	0	0	0	0	21	202	0	0	0	693	0	0	0	88	52	0	0	0	0	0	0	0	0	0	0	746	21	0	0	0	0	0	0	0	0	0	0	1619	64	0	0
6_109703674_109703693_+	unannotated	0	0	0	0	0	0	0	0	0	0	0	0	0	0	0	0	20	0	0	117	84	278	0	30	0	0	0	0	125	0	56	0	40	18	0	48	0	0	54	0	11	98	65	23	17	50	0	43
6_129051582_129051597_+	unannotated	0	0	0	0	0	0	39	0	0	0	0	0	0	0	0	0	0	0	0	0	0	0	0	0	0	33	0	0	0	0	0	0	0	0	0	0	0	93	0	0	0	0	0	0	0	0	0	0
6_138303638_138303654_+	unannotated	38	0	0	0	0	0	0	0	0	0	0	0	0	0	0	0	0	0	0	0	0	0	0	0	0	0	0	0	0	0	35	0	0	0	0	0	0	0	0	0	0	114	51	0	0	0	0	0
6_155166300_155166316_+	unannotated	117	0	0	0	0	0	0	0	0	0	0	0	0	0	0	0	0	0	0	0	0	0	0	0	0	0	0	0	0	0	220	0	0	0	0	0	0	0	0	0	0	0	281	0	0	0	0	0
6_162057852_162057870_+	unannotated	0	0	37	0	0	0	0	0	24	0	0	0	20	0	0	0	32	0	0	19	80	0	0	0	0	0	0	0	0	0	13	0	176	0	0	68	0	0	101	40	54	48	29	0	391	0	0	103
6_6880264_6880282_-	unannotated	0	0	0	0	0	0	0	0	0	0	0	0	15	0	0	0	22	0	0	0	0	0	0	0	0	0	0	0	0	45	11	0	54	0	0	0	0	0	0	0	0	6209	25	0	100	0	0	0
6_9249072_9249089_-	unannotated	0	0	0	0	0	0	0	0	0	0	0	0	0	0	0	0	0	0	0	0	0	0	0	62	0	0	0	0	0	0	0	0	0	0	0	0	0	0	0	0	0	0	0	0	0	0	0	0
6_40044162_40044177_-	unannotated	0	0	0	0	0	0	0	0	940	0	0	0	0	0	0	0	0	0	0	0	0	0	0	0	0	0	0	202	0	0	0	0	0	0	0	0	0	0	0	823	0	0	0	0	0	0	0	0
6_40847787_40847803_-	unannotated	117	0	0	0	0	0	0	0	0	0	0	0	0	0	0	0	0	0	0	0	0	0	0	0	0	0	0	0	0	0	220	0	0	0	0	0	0	0	0	0	0	0	271	0	0	0	0	0
6_46751206_46751228_-	unannotated	0	0	0	0	0	0	0	0	0	0	0	0	0	0	0	0	0	0	0	0	0	0	0	0	0	0	0	0	0	75	0	0	0	0	0	0	0	0	0	0	0	497	0	0	0	0	0	0
6_47519627_47519643_-	unannotated	0	0	0	0	0	0	0	0	62	0	0	0	0	0	0	0	13	0	0	0	260	0	0	0	0	0	0	0	0	0	0	0	48	0	0	11	0	0	0	0	0	0	0	0	94	0	0	0
6_81658853_81658869_-	unannotated	56	0	149	0	38	0	89	0	64	0	0	10	18	0	0	18	68	0	0	617	39	0	0	150	0	67	0	25	0	0	402	74	121	0	0	397	140	187	48	173	40	940	635	153	327	0	0	601
6_110679357_110679377_-	unannotated	0	0	0	0	0	69	0	0	0	12	0	0	0	0	10	0	0	0	0	12	11	0	0	16	0	0	0	25	0	0	15	0	0	10	0	0	0	29	0	10	0	0	14	0	0	0	0	0
6_125076282_125076298_-	unannotated	0	0	0	237	0	0	0	0	0	0	0	0	0	38	0	0	18	0	0	143	0	0	0	0	0	0	0	0	0	0	0	16	30	0	0	56	14	0	11	0	11	94	20	33	85	0	0	117
6_144692197_144692247_-	unannotated	0	0	0	0	0	0	0	0	0	0	0	0	0	0	0	0	0	0	0	0	0	0	0	376	0	0	0	0	16	0	0	0	0	0	0	0	0	42	0	0	0	0	0	0	0	43	0	0
6_154538507_154538523_-	unannotated	117	0	0	0	0	0	0	0	0	0	0	0	0	0	0	0	0	0	0	0	0	0	0	0	0	0	0	0	0	0	220	0	0	0	0	0	0	0	0	0	0	0	281	0	0	0	0	0
6_163210060_163210084_-	unannotated	0	44	0	1547	0	0	0	26	0	0	0	0	0	0	0	0	0	0	0	0	0	11	0	12	0	0	0	0	12	0	0	11	0	0	0	0	0	0	0	0	0	0	0	25	0	29	0	0
7_46502792_46502809_+	unannotated	23	0	0	0	0	0	0	0	18	145	0	0	0	0	14	31	0	34	0	31	11	31	0	67	15	0	0	14	0	22	18	0	14	12	0	0	55	20	0	12	0	12	0	0	12	46	0	0
7_68527521_68527556_+	unannotated	0	0	0	0	0	0	0	0	0	0	0	0	0	0	0	0	0	10	0	0	0	0	0	166	0	0	0	0	0	0	0	0	0	0	0	33	0	0	0	0	0	0	0	0	0	0	0	63
7_80281733_80281763_+	unannotated	62	0	0	95	0	0	0	54	64	32	0	0	0	0	57	41	0	39	0	135	24	100	0	143	55	94	0	69	79	53	246	35	0	0	0	0	241	133	0	40	0	115	254	0	0	29	0	0
7_94300914_94300933_+	unannotated	163	0	13	0	0	0	0	216	302	0	0	0	0	0	0	0	0	0	0	0	27	13	0	117	0	0	0	0	39	0	16	0	0	0	0	0	0	34	0	0	0	0	22	0	0	35	0	0
7_123795772_123795790_+	unannotated	1169	0	698	0	13	1617	791	3170	1427	3645	0	0	0	0	482	1002	765	1792	77	3103	602	5421	0	2439	874	2540	504	3536	927	739	889	1903	787	2332	0	500	3797	1256	1760	1243	602	1763	448	827	1552	3453	0	904
7_148638630_148638663_+	unannotated	0	0	42	0	0	0	0	57	243	0	0	0	0	0	0	0	0	0	0	41	870	63	0	483	0	0	0	0	736	0	11	0	36	0	0	0	0	58	0	0	0	168	14	0	44	645	0	0
7_148991878_148991898_+	unannotated	0	0	0	872	0	0	0	0	0	0	0	0	0	26	0	0	0	0	0	0	0	0	0	0	0	0	0	0	0	0	0	0	0	0	0	95	27	0	0	0	0	0	0	0	0	0	0	166
7_150778358_150778376_+	unannotated	0	0	0	0	0	0	0	0	59	0	0	0	0	0	0	0	16	0	0	67	32	53	0	26	0	17	0	13	47	0	78	0	14	28	0	21	52	20	51	14	36	121	84	0	38	11	0	12
7_155321917_155321933_+	unannotated	13	0	0	129	0	0	0	0	29	0	0	0	0	0	0	0	24	0	0	55	0	15	0	0	0	16	0	0	0	0	26	0	33	0	0	40	13	16	0	0	34	123	28	20	86	12	0	42
7_157804196_157804213_+	unannotated	0	0	106	0	0	0	0	0	0	0	0	14	25	0	0	0	72	0	0	0	0	0	0	0	0	0	0	0	0	0	0	0	111	0	0	0	0	0	10	0	0	85	0	0	206	0	0	0
7_3221342_3221362_-	unannotated	0	0	0	0	113	0	0	0	0	0	0	0	0	0	0	0	0	0	0	0	0	0	0	0	0	0	0	0	0	0	0	0	0	0	0	197	0	0	0	0	0	0	0	0	0	0	0	243
7_3549814_3549836_-	unannotated	0	0	0	519	0	0	0	0	0	0	0	0	0	365	0	0	0	0	0	0	0	24	0	0	0	0	0	0	0	0	0	0	0	0	0	0	0	0	0	0	0	0	0	0	0	30	0	0
7_4672214_4672232_-	unannotated	28	0	313	0	0	0	51	52	112	179	0	0	15	11	0	114	233	37	24	794	261	1682	0	697	0	228	0	121	243	0	888	218	300	330	0	185	555	325	885	176	491	2536	1193	68	538	1079	0	799
7_7760797_7760813_-	unannotated	0	0	0	0	0	0	0	0	0	0	0	0	0	0	0	0	0	0	0	674	0	0	0	0	0	0	0	0	0	0	0	59	0	0	0	0	0	0	0	0	0	0	0	180	0	0	0	0
7_30961873_30961895_-	unannotated	0	0	0	0	0	0	0	0	24	0	0	0	0	0	0	0	0	0	0	48	25	97	0	18	0	18	0	11	76	0	95	0	13	21	0	42	11	14	53	0	25	26	73	15	26	32	0	47
7_41876127_41876143_-	unannotated	0	0	0	0	0	0	0	0	1373	0	0	0	0	0	0	0	0	0	0	0	0	0	0	0	0	0	0	593	0	0	0	0	0	0	0	0	0	0	0	2757	0	0	0	0	0	0	0	0
7_44706431_44706451_-	unannotated	62	0	0	23	0	0	0	0	0	0	0	0	0	0	0	0	0	0	0	0	0	0	0	0	0	0	0	0	0	0	126	0	0	0	0	0	0	0	0	0	0	0	179	0	0	0	0	0
7_54267752_54267769_-	unannotated	0	0	104	0	0	0	44	42	0	0	0	0	0	11	0	15	18	0	0	0	0	53	0	0	0	0	0	0	0	0	27	0	103	33	0	0	0	63	157	78	0	89	39	0	264	81	0	14
7_70617543_70617559_-	unannotated	0	0	0	0	0	0	0	0	36	0	0	0	0	0	0	0	0	0	0	35	14	30	0	0	0	0	0	17	15	0	51	0	0	14	0	0	0	0	12	11	0	15	51	0	11	0	0	0
7_72972095_72972113_-	unannotated	0	0	0	0	0	0	0	0	0	0	0	0	0	0	0	0	15	0	0	44	82	29	0	48	0	15	0	0	96	0	30	0	0	0	0	40	26	12	28	0	12	11	28	0	17	13	0	13
7_92188922_92188939_-	unannotated	0	0	0	0	0	0	0	0	0	0	0	0	0	0	0	0	0	0	0	861	0	0	0	0	0	0	0	0	0	0	0	14	0	0	0	0	0	0	0	0	0	0	0	128	0	0	0	0
7_92462868_92462894_-	unannotated	0	0	0	0	0	234	13	0	66	66	0	0	0	11	463	81	0	739	55	163	87	256	0	3212	12	331	0	110	165	0	201	32	13	25	0	174	352	807	232	132	93	37	121	59	66	225	0	106
7_111921228_111921248_-	unannotated	0	0	0	0	87	0	0	0	0	0	0	0	0	0	0	0	0	0	0	0	0	0	0	0	0	0	0	0	0	0	0	0	0	0	0	243	46	0	0	0	0	0	0	0	0	0	0	398
7_118560856_118560879_-	unannotated	0	0	0	0	0	0	0	0	13	0	0	0	0	0	0	17	0	0	0	0	0	0	0	24	0	0	0	52	0	0	0	0	0	0	0	0	18	21	0	65	0	19	0	0	0	14	0	0
7_122922440_122922457_-	unannotated	0	0	0	0	0	0	0	0	20	0	0	20	0	0	0	11	26	0	0	343	148	0	0	0	0	0	0	16	18	0	0	28	94	37	0	177	87	32	79	58	126	55	36	116	196	76	0	243
7_128045291_128045307_-	unannotated	0	0	0	0	0	0	0	0	63	0	0	0	0	0	0	0	130	0	0	174	59	230	0	177	0	76	0	47	160	0	92	17	67	88	0	72	145	53	162	49	62	113	112	57	221	111	0	131
7_128436729_128436746_-	unannotated	170	0	0	0	0	0	0	0	0	0	0	0	0	0	0	0	0	0	0	0	0	0	0	0	0	0	0	0	0	0	436	0	0	0	0	0	0	0	0	0	0	0	544	0	0	0	0	0
7_133539286_133539304_-	unannotated	0	0	0	0	0	0	0	0	1373	0	0	0	0	0	0	13	0	0	0	0	0	0	0	0	0	0	0	593	0	0	0	0	0	0	0	0	0	0	0	2700	0	0	0	0	0	0	0	0
7_139881724_139881745_-	unannotated	70	0	0	42	0	28	0	64	16	89	0	0	0	12	11	55	13	49	0	36	0	19	0	112	15	76	0	50	0	11	47	0	0	15	0	0	91	45	0	0	0	73	18	0	0	18	0	0
7_140086578_140086608_-	unannotated	0	0	0	0	0	0	0	0	0	40	0	0	10	0	0	0	0	0	0	0	139	21	0	260	0	20	46	0	0	0	70	0	0	0	0	29	28	934	111	0	0	46	10	0	0	0	0	95
7_155170790_155170813_-	unannotated	13	0	0	0	0	38	0	0	11	74	0	0	0	0	0	0	0	0	0	42	12	93	0	31	0	50	0	46	48	0	0	0	0	43	0	0	12	90	0	0	0	0	0	0	0	11	0	12
8_16740084_16740099_+	unannotated	0	0	0	0	0	0	310	0	0	0	0	0	0	0	0	0	0	0	0	0	0	0	0	0	0	196	0	0	0	0	0	0	0	0	0	0	0	382	0	0	0	0	0	0	0	0	0	0
8_30441615_30441635_+	unannotated	0	0	0	0	0	0	0	0	9676	0	0	0	0	0	0	0	0	0	0	0	0	0	0	0	0	0	0	1005	0	0	0	0	0	0	0	0	0	13	0	4590	0	0	0	0	0	0	0	0
8_68008350_68008367_+	unannotated	0	0	0	0	0	0	0	0	27	0	0	0	0	0	0	0	0	0	0	60	39	0	0	23	0	0	0	0	0	0	0	0	13	0	0	16	0	0	19	0	0	14	13	27	39	0	0	21
8_96433580_96433597_+	unannotated	1589	0	198	268	22	835	376	1776	971	3997	0	25	14	473	455	644	426	857	119	1481	444	1927	0	1933	585	1065	282	1124	531	1668	1485	917	845	554	0	161	2704	1099	1137	1304	398	745	381	282	967	3169	0	475
8_108619912_108619930_+	unannotated	16	0	0	0	0	0	0	77	75	23	0	0	0	0	17	53	33	52	0	70	31	75	0	113	0	11	0	19	15	0	20	12	56	31	0	19	36	11	58	37	0	47	43	0	99	46	0	40
8_122827872_122827901_+	unannotated	0	0	0	0	0	0	0	0	24	0	0	0	0	0	42	22	0	0	0	28	75	0	0	23	0	51	0	0	12	0	0	0	0	0	0	0	83	31	0	0	0	0	0	0	0	0	0	0
8_145780202_145780221_+	unannotated	0	0	0	0	0	0	0	0	584	0	0	0	0	0	0	0	0	0	0	0	0	0	0	0	0	0	0	1880	0	0	0	0	0	0	0	0	0	0	0	264	0	0	0	0	0	0	0	0
8_10774085_10774101_-	unannotated	33	0	0	12	0	45	0	0	48	51	0	0	0	0	10	0	10	0	0	63	27	88	0	31	0	20	0	81	0	16	74	35	0	38	0	0	22	13	15	28	0	45	44	13	0	121	0	17
8_13591516_13591534_-	unannotated	0	0	0	0	0	0	176	0	33	0	0	0	0	0	0	0	0	0	0	0	0	0	0	0	0	138	0	13	0	0	0	0	0	0	0	0	0	451	0	36	0	0	0	0	0	0	0	0
8_14175359_14175377_-	unannotated	294	0	0	0	0	145	12	338	147	684	0	0	0	0	76	112	69	221	0	234	65	320	0	372	125	149	51	163	108	295	255	139	155	86	0	0	521	170	182	173	66	105	55	49	166	422	0	56
8_22409056_22409074_-	unannotated	0	0	0	0	0	0	0	0	11	0	0	0	0	0	0	0	0	0	0	32	0	0	0	15	0	12	0	0	36	0	32	0	0	0	0	0	0	20	16	32	0	18	31	11	26	0	0	21
8_29498420_29498435_-	unannotated	0	0	0	0	0	0	0	0	0	0	0	0	0	0	0	0	0	0	0	0	0	0	0	0	0	0	0	0	0	23	0	0	0	0	0	0	0	0	0	0	0	862	0	0	0	0	0	0
8_54794774_54794793_-	unannotated	0	0	0	0	0	0	0	0	38	0	0	0	0	0	0	0	0	0	0	25	109	47	0	29	0	21	0	0	124	0	24	0	0	0	0	11	25	0	24	0	0	13	31	0	16	13	0	0
8_59509877_59509902_-	unannotated	0	0	0	0	0	0	0	0	0	0	0	0	0	0	0	0	0	0	0	13	18	23	0	48	17	0	0	14	0	0	27	0	0	0	0	0	37	0	0	0	0	11	29	0	0	13	0	0
8_70602299_70602373_-	unannotated	0	0	0	0	0	0	0	0	0	0	0	0	0	0	0	0	0	0	0	0	0	0	0	366	0	0	0	0	0	0	0	0	0	0	0	0	0	30	0	0	0	0	0	0	0	31	0	0
8_70602434_70602526_-	unannotated	0	0	0	0	0	0	0	0	0	0	0	0	0	0	0	0	0	103	0	10	12	0	0	799	0	0	0	0	0	0	0	0	0	0	0	70	0	18	0	0	0	10	0	0	0	0	0	116
8_70602539_70602557_-	unannotated	0	0	0	0	0	0	0	0	0	0	0	0	0	0	0	0	0	0	0	27	0	48	0	0	0	0	0	35	0	0	15	0	22	0	0	0	0	19	13	41	0	102	23	11	0	41	0	12
8_70602567_70602618_-	unannotated	0	0	0	0	0	0	0	0	0	0	0	0	0	0	0	0	0	338	0	0	0	0	0	1657	0	11	0	0	0	0	11	0	0	0	0	0	0	152	0	0	0	0	0	0	0	13	0	0
8_85861773_85861791_-	unannotated	0	0	0	0	0	0	0	0	80	0	0	0	0	0	0	0	0	0	0	0	75	0	0	0	0	0	0	0	67	0	0	0	0	0	0	0	0	0	0	0	0	0	0	0	0	0	0	0
8_86087593_86087610_-	unannotated	0	0	0	62	0	0	91	0	813	0	0	0	0	0	0	0	0	0	0	0	0	0	0	15	0	39	0	99	0	0	0	0	0	0	0	0	0	152	0	456	0	0	0	0	0	0	0	0
8_98584825_98584841_-	unannotated	0	0	0	0	0	0	0	0	34	0	0	0	0	0	0	0	0	0	0	0	0	0	0	0	0	0	0	272	0	0	0	0	0	0	0	0	0	0	0	32	0	0	0	0	0	0	0	0
8_110709119_110709137_-	unannotated	11	0	0	0	0	0	0	0	19	0	0	0	0	0	0	0	158	0	0	567	58	168	0	57	0	30	0	24	75	0	138	13	252	85	0	308	61	45	137	89	105	456	181	77	426	95	0	244
8_120083248_120083270_-	unannotated	13	0	0	0	0	0	0	66	12	28	0	0	0	0	0	14	0	0	0	20	0	95	0	81	25	40	16	24	0	46	34	51	20	0	0	0	66	28	0	14	0	23	12	0	0	67	0	0
8_124169460_124169503_-	unannotated	13	0	0	0	0	0	0	0	106	45	0	0	0	0	0	14	14	0	0	34	155	229	0	76	0	54	0	36	146	0	34	0	83	0	0	13	31	238	96	83	0	44	56	0	35	126	0	15
8_126444951_126444969_-	unannotated	0	0	14	0	0	0	0	0	0	0	0	0	20	0	249	0	26	450	0	0	12	31	0	0	16	0	0	0	0	0	0	0	34	35	0	72	195	0	0	0	0	0	0	0	93	166	0	108
8_132840322_132840339_-	unannotated	0	0	0	0	0	0	0	197	0	0	0	0	0	0	0	173	0	0	0	0	0	0	0	0	0	0	74	0	0	0	0	0	0	0	0	0	0	0	930	0	0	0	0	0	0	0	0	0
8_134029126_134029141_-	unannotated	0	0	0	0	0	0	0	0	0	0	0	0	0	0	0	0	0	0	0	0	0	0	0	0	0	0	0	0	0	23	0	0	0	0	0	0	0	0	0	0	0	862	0	0	0	0	0	0
8_136786056_136786085_-	unannotated	0	0	0	0	0	0	0	0	0	0	0	0	0	0	0	0	0	0	0	0	0	0	0	0	0	22	0	0	0	0	0	0	0	0	0	0	0	209	0	0	0	0	0	0	0	0	0	0
9_8506726_8506743_+	unannotated	0	0	910	0	0	0	0	0	0	0	0	139	450	0	0	0	1390	0	0	0	139	0	0	0	0	0	0	0	0	0	0	0	1229	0	0	0	0	0	0	0	0	0	0	0	2726	0	0	0
9_17898491_17898508_+	unannotated	0	0	908	0	0	0	0	0	0	0	0	139	424	0	0	0	1306	0	0	0	139	0	0	0	0	0	0	0	0	0	0	0	1099	0	0	0	0	0	0	0	0	0	0	0	2518	0	0	0
9_29852633_29852648_+	unannotated	12	0	0	0	0	0	0	0	0	0	0	0	0	0	0	16	0	0	0	0	0	38	0	0	0	0	0	0	0	0	0	0	0	0	0	0	0	0	0	0	0	0	0	0	0	21	0	0
9_35617065_35617081_+	unannotated	0	0	0	0	0	0	0	0	34	0	0	0	0	0	0	0	22	0	0	58	56	45	0	26	0	0	0	0	105	0	61	0	23	26	0	15	15	10	199	0	61	216	81	0	50	23	0	57
9_86432400_86432416_+	unannotated	0	0	0	0	0	0	0	0	27	0	0	0	0	0	0	0	0	0	0	45	66	49	0	30	0	0	0	0	220	0	13	0	11	11	0	17	0	0	15	0	0	14	12	0	22	10	0	35
9_112831518_112831534_+	unannotated	0	0	0	0	0	0	0	0	293	0	0	0	0	0	0	0	0	0	0	0	0	0	0	0	0	0	0	69	0	0	0	0	0	0	0	0	0	0	0	251	0	0	0	0	0	0	0	0
9_116971919_116971935_+	unannotated	0	0	0	0	0	70	0	0	0	136	0	0	0	0	0	114	0	28	0	70	0	0	0	28	0	33	0	15	62	20	22	21	0	0	0	0	37	67	134	0	0	18	0	11	0	0	0	0
9_125288897_125288915_+	unannotated	0	0	0	0	0	0	0	0	24	0	0	0	0	0	0	0	45	0	0	68	71	42	0	57	0	60	0	17	46	0	33	0	31	32	0	11	66	77	62	12	11	261	68	16	97	66	0	40
9_126842689_126842714_+	unannotated	53	0	0	0	0	23	0	0	79	296	0	0	0	0	93	42	21	176	0	26	172	51	0	173	12	12	0	102	122	44	66	36	58	0	0	13	87	25	0	38	84	124	12	13	47	1838	0	0
9_130279289_130279307_+	unannotated	0	0	0	1095	0	0	0	0	0	0	0	0	0	156	0	0	0	0	0	0	0	0	0	0	0	0	0	0	0	0	0	0	0	0	0	0	0	0	0	0	0	0	0	0	0	0	0	0
9_132372986_132373005_+	unannotated	28	0	199	197	49	0	70	0	2326	592	0	0	75	42	57	267	2074	11	248	4042	3967	11923	0	5358	0	2435	62	1259	6551	61	1789	824	1750	1487	0	3319	2930	1692	3598	1121	1501	4199	1982	1549	3910	2372	0	5642
9_134269679_134269694_+	unannotated	0	0	0	0	0	0	0	0	0	0	0	0	0	0	0	0	0	0	0	52	0	41	0	0	0	0	0	0	0	0	0	0	0	0	0	75	0	0	0	0	0	0	0	26	0	10	0	160
9_136933666_136933690_+	unannotated	0	0	0	0	0	222	0	0	15	13	0	0	15	0	91	37	276	2386	0	936	568	508	0	915	0	16	0	45	1125	0	58	11	260	103	0	1086	87	87	802	54	39	0	43	295	473	47	0	1301
9_139011224_139011245_+	unannotated	0	0	0	0	0	27	0	0	0	36	0	0	0	0	11	12	0	18	0	0	0	0	0	35	0	0	0	35	0	0	11	0	0	0	0	0	0	27	0	11	0	0	0	0	0	15	0	0
9_139137299_139137317_+	unannotated	0	0	0	132	0	0	0	0	204	62	0	0	0	18	10	0	237	0	23	439	510	711	0	601	0	232	0	147	565	0	134	87	172	184	0	268	351	151	299	71	137	285	147	191	376	215	0	703
9_140853170_140853188_+	unannotated	0	0	0	0	0	0	0	0	0	0	0	0	0	0	0	79	0	0	0	449	99	0	0	0	0	0	0	0	47	0	0	166	48	17	0	573	0	0	243	19	83	0	0	190	79	49	0	750
9_14433920_14433938_-	unannotated	0	0	0	0	0	0	0	0	0	0	0	0	0	0	30	37	0	0	0	16	0	0	0	13	0	49	0	0	0	0	11	0	0	0	0	0	28	69	0	0	0	200	24	0	22	0	0	0
9_14433980_14434011_-	unannotated	171	0	0	0	0	150	74	278	362	197	0	0	0	0	80	299	54	156	0	482	294	101	0	874	71	403	60	331	364	104	330	243	87	24	0	121	580	432	313	224	67	287	200	71	130	145	0	156
9_15039817_15039832_-	unannotated	0	0	339	0	0	0	0	0	0	0	0	32	81	0	0	0	287	0	0	0	36	0	0	0	0	0	0	0	0	0	0	0	309	0	0	0	0	0	0	0	0	0	0	0	605	0	0	0
9_30574416_30574433_-	unannotated	0	0	0	0	0	0	0	0	0	0	0	0	0	0	0	0	0	0	0	11	47	0	0	26	0	0	0	0	13	0	0	0	0	0	0	115	0	23	0	0	0	0	0	0	0	15	0	245
9_35657986_35658017_-	unannotated	0	0	0	0	0	0	0	110	0	0	0	0	0	0	0	11	0	0	0	11	53	15	0	106	14	0	13	12	13	0	0	0	0	0	0	0	68	23	16	0	0	18	0	0	0	217	0	0
9_37036623_37036642_-	unannotated	0	0	0	164	0	0	0	0	84	0	0	0	0	0	0	0	62	39	0	294	236	396	0	230	0	11	0	15	819	0	62	12	105	46	0	242	21	16	195	0	68	125	81	81	211	53	0	354
9_71082017_71082034_-	unannotated	170	0	0	0	0	0	0	192	0	0	0	0	0	0	0	237	0	0	0	0	0	0	0	0	0	0	0	0	0	0	405	0	0	0	0	0	0	0	287	0	0	0	493	0	0	0	0	0
9_71166999_71167016_-	unannotated	0	0	0	0	0	0	0	0	0	0	0	0	0	0	0	0	0	0	0	0	134	0	0	41	0	0	0	0	0	0	0	0	0	0	0	0	0	0	0	0	0	0	0	0	37	0	0	11
9_82894772_82894790_-	unannotated	0	0	0	0	0	0	0	0	0	0	0	0	0	0	0	0	0	0	0	0	0	0	0	0	0	0	0	0	0	67	0	0	0	0	0	0	0	0	0	0	0	3671	0	0	0	0	0	0
9_85048492_85048512_-	unannotated	0	0	0	0	0	0	0	0	26	0	0	0	0	0	0	0	10	0	0	61	26	84	0	42	0	17	0	0	105	0	23	0	10	13	0	28	0	10	25	0	0	38	27	0	34	33	0	36
9_88420529_88420545_-	unannotated	0	0	0	0	0	0	0	0	27	0	0	0	0	0	0	0	0	0	0	45	66	49	0	30	0	0	0	0	220	0	13	0	11	11	0	17	0	0	15	0	0	14	12	0	22	10	0	35
9_90474963_90474983_-	unannotated	0	0	0	0	0	0	0	0	26	0	0	0	0	0	0	0	10	0	0	61	26	84	0	42	0	17	0	0	105	0	23	0	10	13	0	28	0	10	25	0	0	38	27	0	34	33	0	36
9_115493301_115493320_-	unannotated	0	0	37	0	0	0	0	0	24	0	0	0	20	0	0	0	32	0	0	19	80	0	0	0	0	0	0	0	0	0	13	0	176	0	0	68	0	0	82	40	95	48	29	0	467	0	0	117
9_132069909_132069925_-	unannotated	116	0	0	0	0	18	0	85	30	91	0	0	0	0	0	59	23	59	0	142	43	90	0	201	74	45	12	81	51	47	132	101	40	54	0	32	258	43	29	78	12	50	47	51	39	161	0	57
9_136676253_136676272_-	unannotated	46	0	0	0	0	0	0	0	0	12	0	0	0	0	0	0	0	0	0	14	0	0	0	357	0	0	0	0	0	0	0	0	0	0	0	0	0	0	0	0	0	0	0	0	0	0	0	0
9_138476906_138476921_-	unannotated	21	0	0	0	0	0	0	47	0	0	0	0	0	0	0	15	13	0	0	23	0	25	0	33	0	15	0	0	0	0	55	0	13	0	0	14	25	15	0	0	0	138	72	0	34	12	0	31
9_139762148_139762164_-	unannotated	0	0	0	0	0	11	0	94	173	0	0	11	25	0	58	175	25	96	0	13	148	0	0	0	0	15	0	248	0	0	0	0	70	13	0	89	24	49	89	269	0	24	0	0	107	26	0	102
9_140853013_140853030_-	unannotated	0	0	0	64	0	0	0	22	151	0	0	0	0	67	0	26	0	0	0	0	0	0	0	0	0	0	0	0	0	0	0	0	0	0	0	0	0	28	31	49	0	0	0	0	0	0	0	0
MT_10032_10088_+	unannotated	0	0	0	0	0	0	0	0	16	0	0	0	0	0	0	0	0	0	0	0	41	0	0	0	0	17	0	0	0	0	0	0	0	0	0	0	0	0	0	0	0	0	0	0	0	18	0	0
MT_376_409_-	unannotated	0	0	0	0	0	0	0	18	0	0	0	0	0	0	0	0	0	0	0	0	0	0	0	97	0	0	0	0	0	0	0	0	0	0	0	0	52	48	0	0	0	0	0	0	0	101	0	0
MT_5730_5761_-	unannotated	0	0	0	0	0	0	0	0	0	0	0	0	0	0	0	0	0	0	0	104	0	24	0	0	0	0	0	0	0	0	38	0	13	11	0	39	0	0	0	0	0	75	50	77	102	12	0	0
X_24046473_24046489_+	unannotated	0	0	0	0	0	0	0	73	0	0	0	0	0	0	0	87	0	0	0	0	0	0	0	0	0	66	0	0	0	0	0	0	0	0	0	0	0	797	33	0	0	0	0	0	0	0	0	10
X_68892415_68892444_+	unannotated	0	0	0	0	0	0	0	0	0	69	0	0	10	0	0	0	0	0	0	0	95	21	0	236	0	20	59	0	0	0	70	0	0	0	0	19	28	900	144	0	0	46	10	0	0	0	0	83
X_76158994_76159009_+	unannotated	0	0	339	0	0	0	0	0	0	0	0	32	81	0	0	0	287	0	0	0	36	0	0	0	0	0	0	0	0	0	0	0	298	0	0	0	0	0	0	0	0	0	0	0	605	0	0	0
X_79897910_79897927_+	unannotated	0	0	0	0	0	0	0	0	0	0	0	0	0	0	0	0	11	0	0	0	143	0	0	17	0	0	0	0	0	0	0	0	23	0	0	27	0	0	0	0	0	0	0	0	43	0	0	30
X_88961689_88961715_+	unannotated	52	0	0	99	0	0	0	82	85	0	0	0	0	0	0	0	0	0	0	0	62	72	0	742	146	0	0	25	383	54	34	56	0	0	0	0	377	66	0	0	0	17	0	0	0	321	0	14
X_90284198_90284219_+	unannotated	34	0	0	0	0	51	0	36	0	44	0	0	0	0	12	28	0	31	0	44	0	27	0	63	20	32	0	34	0	10	37	17	0	11	0	0	61	21	0	0	0	51	15	11	0	20	0	0
X_108297377_108297499_+	unannotated	0	0	0	0	0	0	0	0	33	0	0	0	0	0	0	14	0	141	0	235	104	756	0	334	0	78	0	91	157	0	39	22	96	0	0	178	0	182	233	90	17	537	66	131	45	533	0	322
X_108297604_108297832_+	unannotated	0	0	0	0	0	0	0	0	51	0	0	0	0	0	0	0	11	0	0	264	227	974	0	848	0	33	0	196	212	0	130	25	0	61	0	143	39	67	51	11	24	342	165	85	72	69	0	188
X_124528655_124528671_+	unannotated	0	0	0	0	0	0	61	0	0	0	0	0	0	0	0	0	0	0	0	0	0	0	0	0	0	194	0	0	0	0	0	0	0	0	0	0	0	385	0	0	0	0	0	0	0	0	0	0
X_140182071_140182088_+	unannotated	25	0	0	0	0	32	0	45	0	70	0	0	0	0	0	0	15	43	0	34	0	40	0	0	0	79	0	0	0	0	34	0	0	45	0	0	63	20	30	47	0	81	51	25	31	22	0	12
X_153200661_153200682_+	unannotated	0	0	0	0	0	0	0	0	104	0	0	0	0	0	0	0	222	0	0	260	98	394	0	266	0	131	0	58	243	0	152	17	95	152	0	100	235	84	239	49	114	182	176	108	334	168	0	194
X_153618793_153618811_+	unannotated	0	0	0	0	0	0	0	0	0	0	0	0	0	0	0	0	90	0	0	152	111	141	0	153	0	0	0	0	152	0	0	10	29	13	0	80	0	0	30	0	0	0	0	42	106	19	0	211
X_9983089_9983109_-	unannotated	0	0	0	0	0	0	0	0	418	0	0	0	0	0	0	0	206	0	16	437	115	488	0	151	0	221	0	88	1620	0	443	25	209	148	0	184	212	146	324	125	90	301	469	105	327	334	0	271
X_12809911_12809930_-	unannotated	0	0	0	0	0	0	0	0	0	0	0	0	0	0	0	0	0	0	0	188	56	10	0	123	0	0	0	0	39	0	0	0	36	0	0	274	0	0	27	0	0	0	0	101	11	0	0	363
X_15344579_15344596_-	unannotated	0	0	0	4011	0	0	0	0	0	0	0	0	0	3518	0	0	0	0	0	0	0	0	0	0	0	0	0	0	0	0	0	0	0	0	0	0	0	0	0	0	0	0	0	0	0	0	0	0
X_27701608_27701624_-	unannotated	0	0	0	0	0	0	0	0	0	0	0	0	0	0	0	0	0	0	0	0	0	0	0	0	0	24	0	0	0	0	0	0	0	0	0	0	0	102	0	0	0	0	0	0	0	0	0	0
X_29000967_29000996_-	unannotated	0	0	0	0	0	0	0	0	0	40	0	0	10	0	0	0	0	0	0	0	139	21	0	260	0	20	46	0	0	0	70	0	0	0	0	29	28	900	111	0	0	46	10	0	0	0	0	95
X_39034399_39034415_-	unannotated	0	0	0	0	0	0	0	197	0	0	0	0	0	0	0	86	0	0	0	0	0	0	0	0	0	0	0	0	0	0	0	0	0	0	0	0	0	0	164	0	0	0	0	0	0	0	0	0
X_40470946_40470962_-	unannotated	0	0	0	0	0	0	0	0	179	0	0	0	0	0	0	0	0	0	0	0	0	0	0	0	0	0	0	680	0	0	0	0	0	0	0	0	0	0	0	125	0	0	0	0	0	0	0	0
X_46300109_46300135_-	unannotated	0	0	0	0	0	0	0	0	230	0	0	0	0	0	0	0	0	0	0	0	84	0	0	0	0	0	0	0	34	0	0	0	0	0	0	0	0	60	0	0	0	0	0	0	0	0	0	0
X_46717031_46717049_-	unannotated	0	0	0	0	0	0	0	99	0	0	0	0	0	0	0	127	0	0	0	0	0	0	0	0	0	0	0	0	0	0	0	0	0	0	0	0	0	0	1568	0	0	0	0	0	0	0	0	0
X_52897541_52897560_-	unannotated	0	0	46	48	0	0	0	0	0	0	0	0	19	0	0	0	62	0	0	54	0	58	0	0	0	0	0	0	0	0	0	0	70	0	0	12	0	0	0	22	0	84	0	0	152	33	0	14
X_53408601_53408626_-	unannotated	46	0	0	0	0	117	0	166	29	117	0	0	0	0	38	88	21	104	0	56	20	58	0	93	52	0	25	77	36	20	76	34	23	24	0	0	186	0	95	37	28	45	39	23	28	73	0	0
X_55684827_55684846_-	unannotated	0	0	46	48	0	0	0	0	0	0	0	0	19	0	0	0	62	0	0	54	0	58	0	0	0	0	0	0	0	0	0	0	70	0	0	12	0	0	0	22	0	84	0	0	152	33	0	14
X_66349051_66349071_-	unannotated	1591	0	705	582	84	2312	1391	2419	435	4067	11	44	11	423	357	700	990	3018	822	2615	183	3007	13	416	348	5709	102	1221	117	446	2716	887	820	3385	44	622	4879	1736	2461	3280	1186	5826	2968	1333	2278	1958	75	1289
X_70798388_70798403_-	unannotated	0	0	106	0	0	0	0	11	0	0	0	12	35	0	0	26	41	0	0	112	18	88	0	0	0	0	0	0	0	0	17	25	87	58	0	66	15	35	125	67	45	44	27	26	174	115	0	97
X_83434361_83434378_-	unannotated	23	0	0	0	0	0	0	0	18	145	0	0	0	0	14	31	0	34	0	31	11	31	0	67	15	0	0	14	0	22	18	0	14	12	0	0	55	20	0	12	0	12	0	0	12	46	0	0
X_99359768_99359787_-	unannotated	34	0	0	0	0	51	0	36	0	44	0	0	0	0	12	28	0	31	0	44	0	27	0	63	20	32	0	34	0	10	37	17	0	11	0	0	61	21	0	0	0	51	15	11	0	20	0	0
X_101004435_101004454_-	unannotated	0	0	195	0	0	0	0	0	0	0	0	0	94	0	0	0	419	0	0	0	66	0	0	0	0	0	0	0	0	0	0	0	508	0	0	0	0	0	0	0	0	0	0	0	1048	0	0	0
X_108297417_108297437_-	unannotated	0	0	0	0	0	0	0	0	0	0	0	0	0	0	0	0	0	0	0	13	0	149	0	0	0	0	0	0	0	0	0	0	0	0	0	0	25	0	14	0	0	0	0	0	0	122	0	0
X_109716814_109716830_-	unannotated	0	0	47	0	11	0	0	0	13	0	0	0	16	0	0	28	0	0	0	282	43	0	0	0	0	0	0	0	0	0	0	46	65	17	0	351	20	16	214	14	83	13	14	85	121	46	0	511
X_115642804_115642820_-	unannotated	0	0	0	0	0	0	0	0	12	0	0	0	0	0	0	0	13	0	0	0	0	28	0	0	0	0	0	11	0	0	21	0	0	0	0	0	0	11	0	11	0	54	23	0	42	33	0	0
X_123787612_123787629_-	unannotated	0	0	0	0	0	0	0	0	0	0	0	0	0	0	0	0	17	0	0	56	0	57	0	0	0	19	0	0	0	0	0	0	12	0	0	0	26	13	0	23	0	63	15	10	24	0	0	0
X_140587492_140587510_-	unannotated	25	0	0	0	0	32	0	45	0	70	0	0	0	0	0	0	15	43	0	34	0	40	0	0	0	79	0	0	0	0	34	0	0	45	0	0	63	20	30	47	0	81	51	25	31	22	0	12
X_149861814_149861836_-	unannotated	0	0	0	0	0	78	0	0	0	0	0	0	0	0	12	14	31	582	0	127	44	81	0	203	0	16	0	12	123	0	12	0	12	24	0	96	32	12	120	0	0	0	10	52	40	0	0	247
X_153570033_153570051_-	unannotated	0	0	0	0	0	0	0	0	0	0	0	0	0	0	0	0	90	0	0	152	111	141	0	153	0	0	0	0	152	0	0	10	29	13	0	80	0	0	30	0	0	0	0	42	106	19	0	211
Y_586296_586325_+	unannotated	68	0	0	0	0	15	0	251	517	0	0	0	0	0	0	0	0	0	0	0	144	304	0	1391	92	48	26	223	420	28	38	34	0	0	0	0	309	208	29	45	0	45	0	0	0	947	0	0
Y_1822771_1822791_+	unannotated	34	0	0	0	0	51	0	36	0	44	0	0	0	0	12	28	0	31	0	44	0	27	0	63	20	32	0	34	0	10	37	17	0	11	0	0	61	21	0	0	0	51	15	11	0	20	0	0
Y_7385864_7385904_+	unannotated	0	0	0	0	0	0	0	0	0	0	0	0	0	0	0	0	0	0	0	0	0	0	0	162	0	0	0	0	0	0	0	0	0	0	0	0	0	0	0	0	0	0	0	0	0	0	0	0
Y_7385930_7385968_+	unannotated	11	0	0	0	0	0	0	0	0	0	0	0	0	0	0	0	0	0	0	0	0	0	0	368	0	0	0	0	0	0	0	0	0	0	0	20	0	0	0	0	0	0	0	0	0	0	0	56
Y_7386352_7386419_+	unannotated	0	0	0	0	0	0	0	0	0	0	0	0	0	0	0	0	0	37	0	0	0	0	0	335	0	0	0	0	0	0	0	0	0	0	0	0	0	0	0	0	0	0	0	0	0	0	0	0
Y_7386932_7386965_+	unannotated	0	0	0	0	0	0	0	0	0	0	0	0	0	0	0	0	0	0	0	0	0	0	0	137	0	0	0	0	0	0	0	0	0	0	0	0	0	0	0	0	0	0	0	0	0	0	0	0
Y_7387015_7387084_+	unannotated	0	0	0	0	0	0	0	0	14	0	0	0	0	0	0	0	47	0	0	124	878	33	0	119	0	0	0	39	268	0	134	0	32	112	0	25	0	16	97	0	0	42	160	19	87	0	0	12
Y_7387110_7387152_+	unannotated	0	0	0	0	0	0	0	0	0	0	0	0	0	0	0	0	0	0	0	0	0	20	0	35	0	0	0	0	0	0	0	0	0	0	0	0	0	0	0	0	0	22	0	0	0	44	0	0
Y_21304774_21304792_+	unannotated	0	0	0	0	0	0	0	0	0	0	0	0	0	0	0	0	0	0	0	485	0	0	0	0	0	0	0	0	0	0	0	285	0	0	0	0	0	0	0	0	0	0	0	143	0	0	0	0
Y_18690406_18690425_-	unannotated	21	0	114	0	0	0	0	57	85	24	40	0	30	0	57	137	54	202	0	473	4839	12	0	41	13	38	0	24	37	0	35	174	219	15	0	220	111	83	213	52	116	198	70	172	350	62	0	333
Y_19251916_19251931_-	unannotated	63	0	80	0	0	0	23	0	60	0	0	0	35	0	0	0	57	11	0	209	0	0	0	93	0	17	0	0	0	0	97	34	63	0	0	80	102	31	0	41	0	314	127	44	166	0	0	138
[truncated: 83 more columns]
