# Supplementary material for: Extent, Causes, and Consequences of Small RNA Expression Variation in Human Adipose Tissue
Source: PLoS Genet. 2012 May 10;8(5):e1002704. doi: 10.1371/journal.pgen.1002704 (PMC3349731; doi:10.1371/journal.pgen.1002704)
Supplement: Table S3 — Small RNA level comparisons between tissues. Every row corresponds to one quantified small RNA molecule. The first columns is the RNA ID. The next two columns are the mean and variance of the log-transformed normalised RNA expression level in the adipose tissue measured in this study. Next, for each compared tissue, five statistics are given—average expression, variance of expression, Z score for difference from the mean adipose expression, p-value of the Z score using a two-tailed normal distribution, FDR for the Z-score, and q-value for the Z-score. The final five columns give the average T statistic of comparing the means of other tissues to the adipose tissue, number of tissues the p-value was significant in, median p-value, maximum q-value, and sum of q-values. (XLS) [file pgen.1002704.s012.xls]

## Sheet: table_S3.tab
RNA_Gene	Fat_mean	Fat_var	Pigment_cells_mean	Pigment_cells_var	Pigment_cells_Z	Pigment_cells_pvalue	Pigment_cells_fdr	Pigment_cells_qvalue	Liver_mean	Liver_var	Liver_Z	Liver_pvalue	Liver_fdr	Liver_qvalue	Heart_mean	Heart_var	Heart_Z	Heart_pvalue	Heart_fdr	Heart_qvalue	Lung_mean	Lung_var	Lung_Z	Lung_pvalue	Lung_fdr	Lung_qvalue	Orbital_gyrus_mean	Orbital_gyrus_var	Orbital_gyrus_Z	Orbital_gyrus_pvalue	Orbital_gyrus_fdr	Orbital_gyrus_qvalue	Pancreas_mean	Pancreas_var	Pancreas_Z	Pancreas_pvalue	Pancreas_fdr	Pancreas_qvalue	Spleen_mean	Spleen_var	Spleen_Z	Spleen_pvalue	Spleen_fdr	Spleen_qvalue	Bcell_mean	Bcell_var	Bcell_Z	Bcell_pvalue	Bcell_fdr
hsa-miR-340-3p	6.556	0.072	0.73	0.03	33.583	2.97e-247	1.69e-245	6.4e-246	0.845	0.191	13.081	4.23e-39	5.7e-37	2.82e-37	0.973	0.013	48.183	0	0	0	-0.157	0.039	34.042	5.33e-254	2.05e-252	8.54e-253	0.213	0.222	13.453	2.96e-41	2.29e-40	7.64e-41	0.781	0.193	13.148	1.75e-39	2.55e-38	9.44e-39	0.187	0.504	8.973	2.89e-19	1.62e-18	8.13e-19	0.269	0.164	15.511	2.92e-54	1.58e-52
hsa-miR-126-3p	16.66	0.096	1.23	0.285	28.916	7.51e-184	3.24e-182	1.23e-182	8.225	1.99	5.979	2.25e-09	4.84e-08	2.4e-08	7.693	0.139	24.054	7.58e-128	1.57e-126	3.99e-127	8.145	0.057	35.648	2.53e-278	1.05e-276	4.37e-277	6.744	0.031	56.711	0	0	0	6.287	0.009	110.892	0	0	0	8.222	0.594	10.951	6.57e-28	4.32e-27	2.16e-27	1.7	1.327	12.984	1.51e-38	4.28e-37
hsa-miR-190a	10.729	0.194	1.022	2.737	5.868	4.41e-09	2.43e-08	9.22e-09	1.192	0.403	15.029	4.74e-51	7.31e-49	3.61e-49	1.765	1.01	8.921	4.62e-19	2.58e-18	6.55e-19	0.843	0.039	50.135	0	0	0	3.57	0.094	23.398	4.48e-121	5.49e-120	1.83e-120	1.281	0.072	35.261	2.33e-272	6.98e-271	2.58e-271	0.979	0.169	23.726	1.94e-124	1.89e-123	9.44e-124	0.269	0.398	16.587	8.65e-62	6.22e-60
hsa-miR-218-5p	8.667	0.858	1.23	0.285	13.937	3.77e-44	5.43e-43	2.06e-43	2.109	0.362	10.901	1.14e-27	9.46e-26	4.68e-26	3.294	0.013	46.362	0	0	0	5.953	0.175	6.488	8.7e-11	4.15e-10	1.73e-10	6.148	0.2	5.629	1.81e-08	6.59e-08	2.19e-08	3.478	0.356	8.7	3.32e-18	3.51e-17	1.3e-17	6.18	0.578	3.269	0.00107928	0.00304855	0.00152534	1.103	0.107	23.167	9.8e-119	1.76e-116
hsa-miR-335-3p	9.512	0.932	0.23	0.285	17.395	9e-68	1.65e-66	6.25e-67	3.051	0.5	9.137	6.42e-20	4.08e-18	2.01e-18	1.473	0.35	13.598	4.12e-42	3.44e-41	8.75e-42	3.526	1.838	4.415	1.01e-05	3.26e-05	1.36e-05	3.341	0.782	6.977	3.02e-12	1.32e-11	4.4e-12	3.103	2.046	4.481	7.43e-06	3.76e-05	1.39e-05	3.64	0.793	6.595	4.25e-11	1.91e-10	9.56e-11	2.832	0.524	9.232	2.66e-20	4.41e-19
hsa-miR-149-5p	5.051	0.144	1.022	0.345	6.861	6.84e-12	4.44e-11	1.69e-11	1.162	0.371	6.385	1.71e-10	4.3e-09	2.12e-09	2.473	0.677	3.133	0.00173029	0.00371171	0.000941899	1.343	0.26	7.272	3.54e-13	1.96e-12	8.15e-13	4.24	0.026	5.064	4.11e-07	1.37e-06	4.56e-07	0.781	0.193	9.721	2.45e-22	2.97e-21	1.1e-21	0.979	0.169	9.908	3.84e-23	2.33e-22	1.16e-22	0.269	0.171	11.57	5.85e-31	1.34e-29
hsa-miR-126-5p	13.832	0.055	1.522	0.014	102.588	0	0	0	9.444	0.066	17.119	1.07e-65	1.93e-63	9.51e-64	8.698	0.062	20.657	8.45e-95	1.49e-93	3.79e-94	10.099	0.632	4.696	2.65e-06	8.95e-06	3.72e-06	8.046	0.157	14.584	3.55e-48	2.95e-47	9.8e-48	7.456	2.853	3.775	0.000160008	0.000698981	0.000258587	9.432	0.062	17.735	2.25e-70	1.91e-69	9.56e-70	1.493	0.155	31.354	8.58e-216	3.09e-213
hsa-miR-320b	5.133	0.76	15.344	1.657	-7.933	2.14e-15	1.7e-14	6.45e-15	12.974	0.848	-8.517	1.64e-17	9.82e-16	4.86e-16	12.313	1.895	-5.216	1.83e-07	6.32e-07	1.61e-07	11.69	1.941	-4.707	2.51e-06	8.5e-06	3.53e-06	11.563	0.24	-13.139	1.97e-39	1.52e-38	5.05e-39	11.587	1.181	-5.939	2.87e-09	1.95e-08	7.21e-09	11.468	0.597	-8.2	2.4e-16	1.26e-15	6.29e-16	11.222	0.812	-6.759	1.39e-11	1.21e-10
hsa-miR-320c	4.284	0.319	14.095	2.284	-6.493	8.41e-11	5.16e-10	1.96e-10	11.862	0.904	-7.97	1.59e-15	6.58e-14	3.26e-14	11.051	1.297	-5.942	2.82e-09	1.07e-08	2.72e-09	10.593	1.339	-5.453	4.95e-08	1.92e-07	7.96e-08	10.641	0.138	-17.088	1.82e-65	1.65e-64	5.49e-65	10.373	0.886	-6.467	1e-10	7.29e-10	2.7e-10	10.156	0.717	-6.937	4.01e-12	1.88e-11	9.41e-12	7.931	1.441	-3.038	0.00238154	0.00715789
hsa-miR-107	6.606	0.96	14.829	0.709	-9.762	1.64e-22	1.68e-21	6.4e-22	13.591	0.45	-10.417	2.07e-25	1.6e-23	7.89e-24	12.116	0.203	-12.216	2.55e-34	1.9e-33	4.82e-34	12.808	0.524	-8.566	1.07e-17	7.23e-17	3e-17	13.885	0.01	-72.619	0	0	0	11.383	2.574	-2.977	0.00291084	0.00981499	0.00363103	12.818	0.54	-8.457	2.74e-17	1.49e-16	7.43e-17	14.64	0.056	-34.094	9.05e-255	4.88e-252
hsa-miR-19a-3p	9.161	1.854	2.315	0.03	39.468	0	0	0	2.474	1.767	5.031	4.88e-07	7.31e-06	3.61e-06	0.973	0.013	70.672	0	0	0	3.906	0.194	11.925	8.77e-33	9.19e-32	3.82e-32	1.213	0.889	8.432	3.4e-17	1.81e-16	6.01e-17	2.685	0.704	7.721	1.15e-14	1.05e-13	3.86e-14	2.348	0.869	7.311	2.65e-13	1.3e-12	6.5e-13	2.857	0.478	9.12	7.51e-20	1.19e-18
hsa-miR-590-5p	6.725	0.156	3.426	0.109	9.977	1.92e-23	2.03e-22	7.71e-23	3.516	1.234	2.889	0.00386469	0.0213846	0.0105698	2.473	0.35	7.193	6.34e-13	2.92e-12	7.42e-13	3.354	0.005	47.861	0	0	0	2.116	0.65	5.715	1.1e-08	4.04e-08	1.35e-08	2.281	0.072	16.586	8.8e-62	1.56e-60	5.76e-61	2.709	0.379	6.524	6.85e-11	3.06e-10	1.53e-10	4.465	0.478	3.269	0.00107928	0.00345563
hsa-miR-10b-3p	5.978	0.709	2.926	0.142	8.109	5.1e-16	4.2e-15	1.6e-15	0.728	0.184	12.242	1.85e-34	2.22e-32	1.1e-32	1.473	0.35	7.62	2.54e-14	1.22e-13	3.1e-14	0.635	1.737	4.054	5.03e-05	0.00014604	6.07e-05	0.213	0.222	12.227	2.23e-34	1.66e-33	5.52e-34	1.281	0.072	17.527	8.92e-69	1.66e-67	6.14e-68	2.848	1.414	2.632	0.00848839	0.0204441	0.0102292	0.269	0.398	9.052	1.4e-19	2.2e-18
hsa-miR-585	5.181	0.599	0.23	0.285	9.279	1.71e-20	1.65e-19	6.26e-20	1.162	0.895	4.248	2.16e-05	0.000229184	0.00011346	1.473	0.677	4.506	6.61e-06	1.74e-05	4.41e-06	2.985	0.972	2.227	0.0259473	0.0480225	0.0199774	1.213	0.222	8.417	3.86e-17	2.03e-16	6.75e-17	1.781	0.193	7.741	9.86e-15	9.02e-14	3.34e-14	2.416	1.059	2.686	0.00723131	0.0176529	0.00883265	0.269	0.171	11.886	1.4e-32	3.51e-31
hsa-miR-224-3p	5.404	0.578	0.23	0.285	9.697	3.1e-22	3.16e-21	1.2e-21	2.343	1.11	2.906	0.00366081	0.020573	0.0101686	3.057	0.35	3.97	7.19e-05	0.000175058	4.44e-05	3.616	0.061	7.244	4.36e-13	2.37e-12	9.88e-13	0.213	0.222	11.011	3.38e-28	2.25e-27	7.48e-28	1.781	0.951	3.716	0.000202402	0.000877074	0.000324472	2.187	0.496	4.568	4.92e-06	1.74e-05	8.68e-06	0.103	0.107	16.238	2.72e-59	1.83e-57
hsa-miR-330-5p	3.17	0.157	11.568	2.087	-5.814	6.1e-09	3.29e-08	1.25e-08	6.863	0.481	-5.323	1.02e-07	1.87e-06	9.22e-07	7.924	0.56	-6.351	2.14e-10	8.68e-10	2.2e-10	8.061	0	-433.009	0	0	0	12.927	0.011	-92.089	0	0	0	7.624	1.209	-4.051	5.1e-05	0.000235163	8.7e-05	8.44	1.884	-3.84	0.000123034	0.000398661	0.00019947	10.578	1.185	-6.804	1.02e-11	9.07e-11
hsa-miR-27a-3p	12.976	0.237	9.906	0.551	4.136	3.53e-05	0.000132407	5.02e-05	7.896	1.018	5.035	4.78e-07	7.26e-06	3.59e-06	9.095	0.386	6.246	4.21e-10	1.67e-09	4.24e-10	9.444	0.052	15.42	1.2e-53	1.8e-52	7.48e-53	7.966	0.75	5.786	7.21e-09	2.72e-08	9.04e-09	7.652	0.151	13.719	7.81e-43	1.17e-41	4.33e-42	8.888	0.137	11.028	2.8e-28	1.87e-27	9.33e-28	9.052	1.043	3.842	0.000122036	0.000480572
hsa-miR-1291	0.944	0.575	1.891	0.161	-2.361	0.0182257	0.0416643	0.0158212	6.431	1.971	-3.909	9.27e-05	0.000819677	0.000405233	5.287	0.008	-48.894	0	0	0	5.74	0.408	-7.508	6e-14	3.45e-13	1.43e-13	6.217	0.459	-7.78	7.25e-15	3.46e-14	1.15e-14	5.727	0.3	-8.731	2.52e-18	2.7e-17	9.96e-18	6.679	0.169	-13.958	2.81e-44	2.09e-43	1.05e-43	4.925	0.311	-7.134	9.75e-13	9.39e-12
hsa-miR-378d	7.181	1.399	14.969	1.029	-7.676	1.64e-14	1.26e-13	4.8e-14	13.454	0.847	-6.816	9.36e-12	2.59e-10	1.28e-10	13.45	0.014	-52.523	0	0	0	10.764	0.056	-15.189	4.18e-52	6.1e-51	2.54e-51	9.166	0.297	-3.643	0.000269479	0.000705747	0.00023463	10.475	0.947	-3.385	0.000711783	0.0029202	0.00108032	9.99	1.926	-2.024	0.0429702	0.0889919	0.0445272	11.326	0.61	-5.307	1.11e-07	6.64e-07
hsa-miR-335-5p	13.523	1.263	0.23	0.285	24.911	5.65e-137	1.74e-135	6.61e-136	8.376	3.624	2.704	0.00685103	0.0334491	0.0165329	4.133	0.118	27.334	1.67e-164	3.84e-163	9.73e-164	8.441	0.299	9.293	1.5e-20	1.12e-19	4.64e-20	8.58	0.078	17.732	2.37e-70	2.23e-69	7.39e-70	8.177	0.005	72.888	0	0	0	9.039	0.162	11.154	6.85e-29	4.62e-28	2.31e-28	6.47	0.673	8.6	7.97e-18	1.08e-16
hsa-miR-545-5p	4.796	2.527	0.23	0.285	8.557	1.16e-17	1e-16	3.8e-17	0.328	0.373	7.311	2.65e-13	8.41e-12	4.16e-12	0.973	0.013	32.995	9.58e-239	2.95e-237	7.49e-238	-0.157	0.039	25.117	3.24e-139	9.21e-138	3.83e-138	0.213	0.222	9.72	2.48e-22	1.54e-21	5.11e-22	0.781	0.193	9.141	6.19e-20	6.95e-19	2.57e-19	0.187	0.504	6.494	8.36e-11	3.71e-10	1.86e-10	0.103	0.107	14.374	7.54e-47	2.62e-45
hsa-miR-627	4.943	0.893	1.022	0.345	6.679	2.41e-11	1.53e-10	5.81e-11	0.328	0.321	8.143	3.86e-16	1.87e-14	9.25e-15	0.973	0.013	34.269	2.27e-257	7.67e-256	1.94e-256	2.407	0.021	17.366	1.49e-67	2.56e-66	1.06e-66	1.213	0.222	7.912	2.53e-15	1.25e-14	4.14e-15	0.781	0.193	9.477	2.62e-21	3e-20	1.11e-20	0.979	0.169	9.647	5.06e-22	3e-21	1.5e-21	1.738	0.354	5.383	7.33e-08	4.47e-07
hsa-miR-10b-5p	13.308	0.801	10.638	0.023	17.761	1.42e-70	2.64e-69	1e-69	5.829	7.592	2.714	0.00664762	0.0330543	0.0163377	5.287	0.839	8.755	2.04e-18	1.12e-17	2.85e-18	6.781	0.807	7.264	3.76e-13	2.07e-12	8.61e-13	0.713	1.389	10.686	1.18e-26	7.74e-26	2.57e-26	6.64	0.031	37.855	0	0	0	9.327	0.421	6.135	8.52e-10	3.51e-09	1.76e-09	2.651	1.365	9.123	7.31e-20	1.18e-18
hsa-miR-196a-5p	10.426	1.227	6.688	0.149	9.673	3.93e-22	3.96e-21	1.5e-21	1.762	1.944	6.214	5.17e-10	1.19e-08	5.87e-09	2.841	1.807	5.643	1.67e-08	6.13e-08	1.56e-08	3.135	0.645	9.075	1.14e-19	8.23e-19	3.43e-19	1.213	0.222	19.539	5.12e-85	5.31e-84	1.77e-84	2.442	0.246	16.109	2.21e-58	3.84e-57	1.42e-57	3.865	2.77	3.942	8.08e-05	0.000262616	0.000131392	1.533	0.488	12.73	4.03e-37	1.09e-35
hsa-miR-1323	4.552	2.135	0.23	0.285	8.1	5.5e-16	4.49e-15	1.71e-15	0.528	0.526	5.549	2.87e-08	5.74e-07	2.83e-07	2.265	0.089	7.681	1.58e-14	7.64e-14	1.94e-14	-0.157	0.039	23.881	4.83e-126	1.3e-124	5.42e-125	1.505	0.783	3.442	0.00057743	0.00143891	0.000478373	0.781	0.193	8.586	9e-18	9.43e-17	3.49e-17	0.187	0.504	6.15	7.75e-10	3.22e-09	1.61e-09	0.603	0.305	7.15	8.68e-13	8.59e-12
hsa-miR-25-5p	1.09	0.386	11.114	0.754	-11.543	8.01e-31	1e-29	3.82e-30	6.6	3.123	-3.118	0.00182083	0.0114893	0.00567881	3.961	0.139	-7.714	1.22e-14	5.93e-14	1.5e-14	4.835	0.373	-6.132	8.68e-10	3.84e-09	1.6e-09	5.233	0.717	-4.894	9.88e-07	3.18e-06	1.06e-06	5.574	0.021	-30.778	5.16e-208	1.33e-206	4.9e-207	5.642	0.128	-12.741	3.5e-37	2.53e-36	1.27e-36	11.072	1.065	-9.671	4e-22	7.2e-21
ENSG00000251806	5.535	2.864	8.822	0.006	-41.048	0	0	0	10.662	1.101	-4.887	1.02e-06	1.47e-05	7.25e-06	8.988	0	-162.286	0	0	0	11.846	0.196	-14.264	3.67e-46	4.95e-45	2.06e-45	9.329	0.026	-23.406	3.71e-121	4.6e-120	1.53e-120	12.145	2.052	-4.614	3.95e-06	2.07e-05	7.65e-06	12.766	0.933	-7.486	7.1e-14	3.55e-13	1.77e-13	13.452	3.834	-4.043	5.28e-05	0.000219848
hsa-miR-653	3.081	1.059	0.23	0.285	5.344	9.09e-08	4.46e-07	1.69e-07	0.128	0.516	4.111	3.94e-05	0.000382947	0.000189303	0.973	0.013	18.198	5.35e-74	6.42e-73	1.63e-73	-0.157	0.039	16.423	1.31e-60	2.11e-59	8.78e-60	0.213	0.222	6.084	1.17e-09	4.63e-09	1.54e-09	0.781	0.193	5.237	1.63e-07	9.42e-07	3.48e-07	0.187	0.504	4.078	4.54e-05	0.000153647	7.68e-05	0.103	0.107	9.123	7.31e-20	1.18e-18
hsa-miR-30b-5p	11.465	1.932	5.587	0.312	10.527	6.49e-26	7.37e-25	2.8e-25	7.162	2.46	2.743	0.00608807	0.0306964	0.0151723	6.173	0.973	5.365	8.09e-08	2.86e-07	7.26e-08	8.124	0.166	8.197	2.46e-16	1.55e-15	6.42e-16	5.933	0.995	5.545	2.94e-08	1.05e-07	3.5e-08	5.723	0.796	6.437	1.22e-10	8.82e-10	3.27e-10	5.621	0.001	191.719	0	0	0	6.774	1.23	4.229	2.35e-05	0.000105532
hsa-miR-101-5p	4.459	0.987	0.73	1.539	3.006	0.00264709	0.00736137	0.00279533	0.645	0.801	4.263	2.02e-05	0.000217635	0.00010773	0.973	0.013	30.088	6.96e-199	1.92e-197	4.89e-198	0.843	0.039	18.338	4.12e-75	7.66e-74	3.19e-74	1.005	0.422	5.32	1.04e-07	3.58e-07	1.19e-07	0.781	0.193	8.374	5.57e-17	5.62e-16	2.08e-16	1.187	0.504	4.61	4.03e-06	1.43e-05	7.18e-06	0.103	0.107	13.342	1.32e-40	3.95e-39
hsa-miR-10a-3p	5.559	0.697	4.484	0.01	10.985	4.51e-28	5.35e-27	2.03e-27	3.343	0.64	2.77	0.00560563	0.0286658	0.0141686	1.765	1.01	3.775	0.000160008	0.000383663	9.74e-05	4.039	0.225	3.203	0.00136004	0.0033126	0.00137805	0.213	0.222	11.338	8.51e-30	5.96e-29	1.98e-29	1.781	0.951	3.874	0.000107063	0.000481339	0.00017807	3.96	0.071	6.017	1.78e-09	7.18e-09	3.6e-09	0.7	0.688	5.857	4.71e-09	3.35e-08
hsa-miR-1827	1.93	0.707	5.354	0.004	-56.764	0	0	0	3.713	0.433	-2.71	0.00672832	0.03315	0.016385	4.576	0.04	-13.244	4.89e-40	4e-39	1.01e-39	4.652	0.5	-3.85	0.000118118	0.000332765	0.000138431	4.76	0.152	-7.262	3.81e-13	1.71e-12	5.67e-13	4.509	0.926	-2.68	0.00736222	0.0230925	0.00854303	4.329	0.552	-3.229	0.00124224	0.0034815	0.00174197	9.736	0.273	-14.939	1.84e-50	7.62e-49
hsa-miR-144-3p	11.482	3.594	0.23	0.285	21.087	1.05e-98	2.4e-97	9.15e-98	3.96	1.491	6.161	7.23e-10	1.62e-08	8.03e-09	5.496	0.013	51.662	0	0	0	7.593	0.224	8.223	1.98e-16	1.26e-15	5.23e-16	3.374	4.466	3.837	0.000124546	0.000338503	0.000112537	5.235	0.623	7.918	2.41e-15	2.28e-14	8.44e-15	6.913	0.376	7.448	9.48e-14	4.71e-13	2.36e-13	0.103	0.107	34.854	3.7e-266	4e-263
hsa-miR-24-5p	5.374	1.663	1.815	0.285	6.669	2.58e-11	1.63e-10	6.18e-11	1.406	0.422	6.109	1e-09	2.21e-08	1.09e-08	2.265	0.089	10.44	1.63e-25	1.05e-24	2.66e-25	1.246	0.59	5.373	7.74e-08	2.96e-07	1.23e-07	1.213	0.222	8.825	1.09e-18	6.22e-18	2.06e-18	1.781	0.193	8.179	2.86e-16	2.81e-15	1.04e-15	2.251	0.12	9.026	1.78e-19	1.01e-18	5.03e-19	1.298	0.36	6.794	1.09e-11	9.65e-11
hsa-miR-214-5p	6.181	0.699	1.773	2.721	2.672	0.00754007	0.0189644	0.00720135	1.826	0.326	7.633	2.29e-14	8.53e-13	4.21e-13	0.973	0.013	44.953	0	0	0	2.616	0.411	5.56	2.7e-08	1.07e-07	4.47e-08	0.874	0.215	11.457	2.17e-30	1.53e-29	5.09e-30	1.866	0.072	16.104	2.39e-58	4.03e-57	1.49e-57	1.687	0	1675.94	0	0	0	0.298	0.147	15.363	2.9e-53	1.42e-51
ENSG00000206607	4.971	2.269	12.277	0.185	-16.986	1.04e-64	1.84e-63	6.99e-64	10.727	0.266	-11.164	6.12e-29	5.5e-27	2.72e-27	7.206	1.775	-1.677	0.0935425	0.141362	0.0358726	9.93	0.306	-8.966	3.07e-19	2.18e-18	9.07e-19	8.089	0.249	-6.249	4.13e-10	1.7e-09	5.65e-10	9.303	1.231	-3.904	9.46e-05	0.000427157	0.000157999	10.546	0.397	-8.842	9.4e-19	5.2e-18	2.6e-18	13.639	0.236	-17.837	3.65e-71	3.28e-69
ENSG00000200026	4.01	3.629	5.952	0.093	-6.36	2.02e-10	1.21e-09	4.6e-10	12.112	3.287	-4.469	7.86e-06	9.64e-05	4.76e-05	6.758	0.005	-37.794	0	0	0	9.406	0.295	-9.935	2.93e-23	2.41e-22	1e-22	7.165	0.09	-10.497	8.92e-26	5.73e-25	1.9e-25	10.355	0.009	-67.886	0	0	0	11.089	0.054	-30.475	5.59e-204	5.91e-203	2.96e-203	10.68	1.531	-5.392	6.97e-08	4.27e-07
hsa-miR-615-5p	4.043	1.333	4.544	0.457	-0.741	0.458693	0.624912	0.237298	0.128	0.516	5.45	5.04e-08	9.71e-07	4.8e-07	0.973	0.013	26.5	9.69e-155	2.09e-153	5.31e-154	-0.157	0.039	21.301	1.11e-100	2.5e-99	1.04e-99	0.213	0.222	8.124	4.51e-16	2.26e-15	7.52e-16	0.781	0.193	7.427	1.11e-13	9.15e-13	3.38e-13	0.187	0.504	5.433	5.54e-08	2.15e-07	1.08e-07	0.103	0.107	12.069	1.54e-33	3.96e-32
hsa-miR-143-3p	18.978	0.897	6.442	8.036	4.423	9.73e-06	3.93e-05	1.49e-05	12.244	1.644	5.252	1.5e-07	2.66e-06	1.31e-06	12.822	0.291	11.421	3.28e-30	2.3e-29	5.83e-30	14.154	0.6	6.228	4.72e-10	2.12e-09	8.83e-10	11.453	0.092	24.861	1.97e-136	2.69e-135	8.95e-136	12.665	0.707	7.508	6e-14	5.06e-13	1.87e-13	13.727	0	292.369	0	0	0	4.622	0.5	20.303	1.21e-91	1.63e-89
hsa-miR-142-5p	12.264	0.879	0.23	0.285	22.552	1.28e-112	3.38e-111	1.28e-111	5.911	3.447	3.422	0.000621623	0.00462573	0.00228635	3.876	0.064	33.273	9.49e-243	3.1e-241	7.87e-242	9.443	0.194	6.408	1.47e-10	6.95e-10	2.88e-10	3.409	0.154	22.54	1.68e-112	2.02e-111	6.7e-112	4.828	1.724	5.663	1.49e-08	9.61e-08	3.56e-08	9.863	0.012	22.163	7.82e-109	7.4e-108	3.7e-108	9.216	1.107	2.897	0.0037675	0.0106696
hsa-miR-182-5p	9.804	0.318	0.73	1.539	7.314	2.59e-13	1.83e-12	6.94e-13	2.401	0.959	7.558	4.09e-14	1.42e-12	7.04e-13	2.633	0.671	8.757	2.01e-18	1.11e-17	2.82e-18	4.264	0.448	8.28	1.23e-16	7.91e-16	3.29e-16	0.213	0.222	20.342	5.47e-92	5.96e-91	1.98e-91	5.055	0.507	6.67	2.56e-11	1.94e-10	7.2e-11	2.848	2.704	4.23	2.34e-05	7.95e-05	3.99e-05	4.593	4.673	2.411	0.0159088	0.0379771
ENSG00000199769	0.83	0.137	5.254	0.01	-44.099	0	0	0	3.33	0.298	-4.578	4.69e-06	6.18e-05	3.05e-05	3.649	1.643	-2.199	0.0278779	0.048595	0.0123317	3.291	0.306	-4.451	8.55e-06	2.78e-05	1.16e-05	6.093	0.035	-28.187	8.44e-175	1.47e-173	4.88e-174	2.689	0.189	-4.271	1.95e-05	9.21e-05	3.41e-05	3.396	0.133	-7.024	2.16e-12	1.03e-11	5.18e-12	4.094	0.158	-8.22	2.04e-16	2.44e-15
hsa-miR-145-3p	10.102	1.46	1.391	4.733	4.004	6.23e-05	0.000229353	8.71e-05	5.685	1.039	4.334	1.46e-05	0.000166307	8.2e-05	6.151	0.656	4.878	1.07e-06	3.59e-06	9.1e-07	6.883	0.009	33.436	4.11e-245	1.53e-243	6.36e-244	5.07	1.763	3.79	0.000150647	0.000406371	0.0001351	6.015	3.582	2.159	0.0308502	0.0786935	0.0291125	6.64	0.1	10.922	9.05e-28	5.85e-27	2.93e-27	0.269	0.295	18.11	2.66e-73	2.87e-71
hsa-miR-221-5p	4.904	1.189	9.965	0.01	-49.419	0	0	0	8.21	2.46	-2.108	0.035031	0.125576	0.0620684	9.66	0.058	-19.716	1.57e-86	2.15e-85	5.44e-86	9.112	0.044	-19.994	6.21e-89	1.34e-87	5.57e-88	9.998	0.066	-19.765	5.96e-87	6.3e-86	2.1e-86	7.893	0.425	-4.585	4.54e-06	2.34e-05	8.67e-06	8.777	1.044	-3.79	0.000150647	0.000486672	0.000243506	11.729	1.406	-5.756	8.61e-09	5.84e-08
hsa-miR-489	3.606	0.13	0.73	1.539	2.318	0.0204493	0.0458728	0.0174193	1.909	1.652	1.32	0.186835	0.427872	0.211484	0.973	0.013	22.727	2.42e-114	4.75e-113	1.2e-113	0.343	0.26	6.4	1.55e-10	7.29e-10	3.02e-10	0.713	0.056	12.28	1.16e-34	8.69e-34	2.89e-34	0.781	0.193	6.432	1.26e-10	9.06e-10	3.35e-10	0.187	0.504	4.817	1.46e-06	5.35e-06	2.68e-06	0.269	0.456	4.943	7.69e-07	4.28e-06
hsa-miR-92b-5p	0.444	0.101	8.381	0.637	-9.946	2.63e-23	2.75e-22	1.05e-22	3.188	0.519	-3.809	0.00013953	0.00119486	0.000590584	4.757	0.594	-5.598	2.17e-08	7.9e-08	2.01e-08	6.274	1.333	-5.051	4.4e-07	1.56e-06	6.5e-07	7.098	0.382	-10.766	4.98e-27	3.28e-26	1.09e-26	4.77	0.516	-6.02	1.74e-09	1.2e-08	4.42e-09	4.954	0.42	-6.958	3.45e-12	1.63e-11	8.17e-12	3.279	2.926	-1.658	0.0973175	0.178885
hsa-miR-2964a-5p	0.944	0.575	2.872	0.926	-2.005	0.044963	0.0882093	0.0334957	3.011	0.252	-4.114	3.89e-05	0.000381438	0.0001886	2.557	0.013	-13.929	4.22e-44	3.59e-43	9.1e-44	3.907	0.028	-17.783	9.57e-71	1.75e-69	7.28e-70	11.958	0.844	-11.986	4.21e-33	3.07e-32	1.02e-32	3.235	0.623	-2.904	0.00368428	0.0122318	0.00452513	2.59	0.019	-11.855	2.03e-32	1.43e-31	7.16e-32	2.018	0.023	-7.141	9.27e-13	9.01e-12
ENSG00000208317	4.028	5.295	13.197	0.209	-20.063	1.55e-89	3.29e-88	1.25e-88	10.626	5.591	-2.791	0.00525455	0.0273896	0.0135378	10.379	0.774	-7.218	5.28e-13	2.45e-12	6.23e-13	12.762	1.553	-7.009	2.4e-12	1.26e-11	5.25e-12	9.173	5.294	-2.236	0.0253518	0.0483296	0.0160675	12.225	2.334	-5.366	8.05e-08	4.88e-07	1.81e-07	14.087	7.684	-3.629	0.000284521	0.000874639	0.000437626	12.372	10.84	-2.534	0.0112769	0.0278438
ENSG00000238942	5.265	3.411	8.765	0.09	-11.639	2.61e-31	3.31e-30	1.26e-30	10.398	2.817	-3.058	0.0022282	0.0135832	0.00671374	9.518	1.638	-3.323	0.000890549	0.00201447	0.000511201	10.954	0.24	-11.613	3.54e-31	3.54e-30	1.47e-30	9.788	2.654	-2.777	0.00548632	0.0117455	0.00390486	10.249	2.692	-3.038	0.00238154	0.00828929	0.00306661	12.209	0.397	-11.017	3.16e-28	2.09e-27	1.05e-27	11.302	1.239	-5.424	5.83e-08	3.59e-07
hsa-miR-3120-5p	6.181	0.699	1.773	2.721	2.672	0.00754007	0.0189644	0.00720135	1.826	0.326	7.633	2.29e-14	8.53e-13	4.21e-13	0.973	0.013	44.953	0	0	0	2.616	0.411	5.56	2.7e-08	1.07e-07	4.47e-08	1.116	0.65	6.28	3.39e-10	1.41e-09	4.68e-10	1.866	0.072	16.104	2.39e-58	4.03e-57	1.49e-57	1.687	0	1675.94	0	0	0	0.42	0.368	9.496	2.18e-21	3.68e-20
hsa-miR-183-5p	7.38	0.487	0.23	0.285	13.4	6.05e-41	8.36e-40	3.18e-40	1.606	0.481	8.329	8.15e-17	4.37e-15	2.16e-15	1.473	0.677	7.178	7.07e-13	3.25e-12	8.24e-13	3.004	0.18	10.302	6.9e-25	5.96e-24	2.48e-24	0.713	0.056	28.299	3.56e-176	6.29e-175	2.09e-175	1.574	0.465	8.519	1.61e-17	1.64e-16	6.06e-17	1.479	1.262	5.253	1.5e-07	5.69e-07	2.85e-07	4.075	3.392	1.795	0.0726537	0.140742
hsa-miR-652-3p	10.197	0.609	5.838	1.653	3.391	0.000696381	0.00213465	0.000810588	4.772	1.42	4.552	5.31e-06	6.86e-05	3.39e-05	7.415	0.002	61.167	0	0	0	7.866	0.109	7.063	1.63e-12	8.62e-12	3.59e-12	6.755	0.366	5.689	1.28e-08	4.67e-08	1.56e-08	5.7	0.984	4.534	5.79e-06	2.95e-05	1.09e-05	6.307	0.176	9.275	1.78e-20	1.02e-19	5.11e-20	6.35	0.376	6.275	3.5e-10	2.73e-09
hsa-miR-539-5p	3.155	1.424	0.23	0.285	5.482	4.21e-08	2.13e-07	8.1e-08	1.879	1.007	1.272	0.203373	0.452453	0.223633	0.973	0.013	18.834	3.98e-79	5.05e-78	1.28e-78	0.843	0.039	11.726	9.38e-32	9.64e-31	4.01e-31	4.986	0.001	-66.8	0	0	0	1.281	0.072	6.992	2.71e-12	2.15e-11	7.95e-12	0.979	0.169	5.295	1.19e-07	4.59e-07	2.29e-07	0.269	0.456	4.274	1.92e-05	8.85e-05
ENSG00000200463	4.429	4.888	6.019	0.082	-5.55	2.86e-08	1.47e-07	5.61e-08	12.621	3.627	-4.301	1.7e-05	0.000189135	9.35e-05	7.074	0.113	-7.866	3.66e-15	1.86e-14	4.73e-15	9.562	0.256	-10.15	3.31e-24	2.79e-23	1.16e-23	7.599	0.712	-3.758	0.000171277	0.000457445	0.00015208	10.569	0.038	-31.569	9.84e-219	2.65e-217	9.82e-218	11.234	0.116	-19.952	1.44e-88	1.27e-87	6.37e-88	12.886	2.306	-5.57	2.55e-08	1.65e-07
hsa-miR-30a-3p	11.378	1.051	11.754	1.956	-0.269	0.78793	0.856169	0.325113	8.933	0.352	4.123	3.74e-05	0.000370196	0.000182991	9.538	0.006	23.533	1.87e-122	3.75e-121	9.48e-122	10.778	0.006	7.836	4.65e-15	2.77e-14	1.15e-14	9.51	0.047	8.647	5.29e-18	2.96e-17	9.83e-18	9.398	2.085	1.371	0.170375	0.328863	0.121662	8.956	0	141.183	0	0	0	9.12	0.952	2.314	0.0206677	0.0477526
hsa-miR-195-3p	3.037	1.522	0.23	0.285	5.26	1.44e-07	6.88e-07	2.61e-07	0.128	0.516	4.049	5.14e-05	0.000490927	0.000242543	1.765	1.01	1.266	0.205513	0.285024	0.072329	-0.157	0.039	16.197	5.29e-59	8.4e-58	3.49e-58	0.213	0.222	5.989	2.11e-09	8.19e-09	2.72e-09	0.781	0.193	5.135	2.82e-07	1.6e-06	5.92e-07	0.687	0	876.286	0	0	0	0.103	0.107	8.986	2.56e-19	3.79e-18
hsa-miR-153	4.417	1.305	1.23	0.285	5.973	2.33e-09	1.32e-08	5e-09	1.245	0.615	4.045	5.23e-05	0.000490927	0.000242543	2.265	0.28	4.064	4.82e-05	0.000118564	3.01e-05	1.135	0.373	5.373	7.74e-08	2.96e-07	1.23e-07	5.647	0.926	-1.279	0.200897	0.307037	0.102076	2.574	0.021	12.651	1.1e-36	1.53e-35	5.63e-36	1.479	1.262	2.615	0.00892275	0.0213473	0.0106812	1.367	0.114	9.016	1.95e-19	2.96e-18
hsa-miR-192-5p	8.835	0.397	11.034	0.37	-3.615	0.000300348	0.00097613	0.000370666	19.068	1.645	-7.979	1.48e-15	6.37e-14	3.16e-14	10.633	1.056	-1.75	0.0801183	0.124744	0.0316556	11.34	0.017	-19.458	2.49e-84	5.08e-83	2.11e-83	11.439	0.551	-3.507	0.000453189	0.00115057	0.000382513	15.276	1.771	-4.84	1.3e-06	7e-06	2.59e-06	11.048	0.843	-2.411	0.0159088	0.036291	0.0181582	13.083	0.175	-10.14	3.67e-24	7.2e-23
ENSG00000212283	2.632	1.391	5.944	0.544	-4.491	7.09e-06	2.9e-05	1.1e-05	7.238	1.315	-4.016	5.92e-05	0.000536728	0.000265314	6.461	0.718	-4.517	6.27e-06	1.65e-05	4.2e-06	9.701	7.382	-2.602	0.00926818	0.0180839	0.00752289	6.708	1.411	-3.431	0.000601361	0.00149509	0.000497051	8.74	0.15	-15.795	3.37e-56	5.51e-55	2.04e-55	10.619	1.285	-7.047	1.83e-12	8.81e-12	4.41e-12	6.372	0.463	-5.498	3.84e-08	2.41e-07
hsa-miR-891a	2.713	0.78	0.23	0.285	4.653	3.27e-06	1.4e-05	5.32e-06	0.128	0.516	3.598	0.000320674	0.00254417	0.0012575	0.973	0.013	15.018	5.6e-51	5.25e-50	1.33e-50	0.343	0.818	2.621	0.00876723	0.0171685	0.0071421	0.713	1.389	1.697	0.0896967	0.152895	0.0508309	1.281	0.072	5.342	9.19e-08	5.48e-07	2.03e-07	0.187	0.504	3.559	0.00037227	0.00112831	0.000564552	0.103	0.107	7.994	1.31e-15	1.52e-14
ENSG00000212487	4.082	0.737	0.23	0.285	7.218	5.28e-13	3.67e-12	1.4e-12	1.857	0.39	3.562	0.00036804	0.00285695	0.0014121	0.973	0.013	26.831	1.41e-158	3.16e-157	8.04e-158	-0.157	0.039	21.496	1.7e-102	3.9e-101	1.62e-101	0.213	0.222	8.205	2.31e-16	1.17e-15	3.91e-16	1.781	0.193	5.238	1.62e-07	9.42e-07	3.48e-07	0.187	0.504	5.488	4.07e-08	1.59e-07	7.99e-08	1.298	0.958	2.844	0.00445511	0.0124213
ENSG00000206861	2.767	2.511	4.864	0.418	-3.245	0.00117451	0.00346255	0.00131483	8.326	0.059	-22.908	3.87e-116	1.04e-113	5.16e-114	6.257	1.211	-3.172	0.00151393	0.00330097	0.00083767	7.328	0.458	-6.742	1.56e-11	7.8e-11	3.24e-11	6.123	3.618	-1.765	0.0775638	0.134121	0.0445892	6.517	0.243	-7.601	2.94e-14	2.54e-13	9.39e-14	8.919	0.63	-7.749	9.26e-15	4.67e-14	2.34e-14	6.3	0.518	-4.909	9.15e-07	5.01e-06
ENSG00000206872	2.767	2.511	4.864	0.418	-3.245	0.00117451	0.00346255	0.00131483	8.326	0.059	-22.908	3.87e-116	1.04e-113	5.16e-114	6.257	1.211	-3.172	0.00151393	0.00330097	0.00083767	7.328	0.458	-6.742	1.56e-11	7.8e-11	3.24e-11	6.123	3.618	-1.765	0.0775638	0.134121	0.0445892	6.517	0.243	-7.601	2.94e-14	2.54e-13	9.39e-14	8.919	0.63	-7.749	9.26e-15	4.67e-14	2.34e-14	6.3	0.518	-4.909	9.15e-07	5.01e-06
hsa-miR-580	2.236	0.538	0.23	0.285	3.76	0.000169913	0.000571142	0.000216879	0.645	0.122	4.551	5.34e-06	6.86e-05	3.39e-05	0.973	0.013	10.904	1.1e-27	7.3e-27	1.85e-27	-0.157	0.039	12.137	6.72e-34	7.33e-33	3.05e-33	0.213	0.222	4.291	1.78e-05	5.29e-05	1.76e-05	0.781	0.193	3.312	0.000926315	0.00368817	0.00136443	0.187	0.504	2.887	0.00388934	0.00996817	0.00498758	0.7	0.192	3.502	0.00046178	0.00160729
hsa-miR-497-3p	3.015	0.583	0.23	0.285	5.221	1.78e-07	8.35e-07	3.17e-07	0.328	1.006	2.68	0.00736222	0.0353059	0.0174506	0.973	0.013	17.631	1.42e-69	1.57e-68	3.97e-69	0.635	1.737	1.806	0.0709183	0.119939	0.0498946	0.213	0.222	5.944	2.78e-09	1.06e-08	3.54e-09	0.781	0.193	5.087	3.64e-07	2.03e-06	7.53e-07	0.187	0.504	3.986	6.72e-05	0.00022038	0.000110273	0.103	0.107	8.921	4.62e-19	6.56e-18
ENSG00000200084	2.657	1.724	4.936	0.282	-4.296	1.74e-05	6.68e-05	2.54e-05	6.958	0.257	-8.478	2.29e-17	1.3e-15	6.43e-16	4.495	1.463	-1.52	0.128511	0.188401	0.0478096	6.452	0.075	-13.851	1.25e-43	1.63e-42	6.76e-43	5.954	0.552	-4.439	9.04e-06	2.75e-05	9.13e-06	6.729	0.872	-4.362	1.29e-05	6.29e-05	2.33e-05	7.567	0.311	-8.806	1.3e-18	7.14e-18	3.58e-18	8.086	3.044	-3.112	0.00185824	0.00569615
hsa-miR-140-5p	12.766	0.24	15.735	0.318	-5.266	1.39e-07	6.69e-07	2.53e-07	14.836	0.393	-3.299	0.000970299	0.00658461	0.00325457	14.081	0.064	-5.192	2.08e-07	7.17e-07	1.82e-07	15.954	0.001	-100.42	0	0	0	15.992	0.129	-8.979	2.73e-19	1.59e-18	5.27e-19	14.233	0.674	-1.786	0.0740993	0.168677	0.0624018	16.447	0.353	-6.194	5.87e-10	2.47e-09	1.24e-09	17.631	0.558	-6.515	7.27e-11	5.99e-10
hsa-miR-449c-5p	0.694	0.439	3.58	0.001	-75.281	0	0	0	2.323	0.489	-2.331	0.0197534	0.0825384	0.0407962	2.265	0.089	-5.278	1.31e-07	4.55e-07	1.16e-07	9.423	0.794	-9.796	1.17e-22	9.5e-22	3.95e-22	4.92	0.675	-5.145	2.68e-07	8.99e-07	2.99e-07	2.685	0.704	-2.374	0.0175965	0.0491883	0.0181971	1.687	0	-370.276	0	0	0	4.606	1.696	-3.004	0.00266455	0.00779147
hsa-miR-452-5p	12.598	1.944	2.133	10.406	3.244	0.00117864	0.00346526	0.00131586	6.217	4.005	3.189	0.00142766	0.00906143	0.00447878	10.401	1.243	1.97	0.0488384	0.0810717	0.0205731	9.032	0.018	26.391	1.74e-153	5.21e-152	2.17e-152	5.251	0.029	43.273	0	0	0	8.491	0.284	7.711	1.25e-14	1.12e-13	4.16e-14	8.121	0.688	5.397	6.78e-08	2.62e-07	1.31e-07	3.144	1.769	7.108	1.18e-12	1.11e-11
hsa-miR-337-5p	4.799	2.697	0.23	0.285	8.563	1.1e-17	9.57e-17	3.63e-17	2.561	1.952	1.602	0.109156	0.292982	0.144812	0.973	0.013	33.023	3.8e-239	1.21e-237	3.06e-238	2.796	0.516	2.788	0.00530345	0.0106961	0.00444959	2.116	0.65	3.326	0.000881019	0.00214587	0.000713406	1.781	0.193	6.871	6.38e-12	5.02e-11	1.86e-11	3.329	0.006	18.611	2.62e-77	2.3e-76	1.15e-76	0.103	0.107	14.384	6.52e-47	2.35e-45
hsa-miR-376a-5p	3.344	1.563	0.23	0.285	5.835	5.38e-09	2.92e-08	1.11e-08	1.289	0.547	2.779	0.00545265	0.0281503	0.0139138	0.973	0.013	20.463	4.6e-93	6.99e-92	1.77e-92	0.343	0.818	3.319	0.000903404	0.00226691	0.000943037	3.224	0.253	0.238	0.811881	0.870795	0.289501	1.281	0.072	7.697	1.39e-14	1.23e-13	4.55e-14	0.687	0	990.71	0	0	0	0.103	0.107	9.926	3.21e-23	5.97e-22
ENSG00000199961	3.46	3.334	7.255	0.128	-10.612	2.62e-26	3.01e-25	1.14e-25	8.573	2.977	-2.964	0.00303668	0.0178075	0.00880169	4.724	0.089	-4.247	2.17e-05	5.54e-05	1.41e-05	7.242	0.211	-8.236	1.78e-16	1.14e-15	4.73e-16	4.639	0.163	-2.924	0.00345565	0.00765635	0.0025454	6.634	0.196	-7.172	7.39e-13	6.04e-12	2.23e-12	8.224	0.239	-9.736	2.12e-22	1.27e-21	6.36e-22	8.095	3.028	-2.664	0.00772176	0.0205723
ENSG00000201847	0.774	0.19	2.022	0.058	-5.197	2.03e-07	9.42e-07	3.59e-07	4.795	2.007	-2.839	0.00452552	0.0242937	0.0120076	1.633	0.671	-1.05	0.293718	0.381971	0.0969308	2.428	0.397	-2.624	0.00869038	0.0170489	0.00709237	1.666	0.082	-3.125	0.00177805	0.00412584	0.00137166	3.139	1.05	-2.307	0.0210548	0.057807	0.0213856	3.675	0.064	-11.436	2.76e-30	1.91e-29	9.55e-30	3.397	0.84	-2.862	0.00420977	0.0118599
hsa-miR-17-3p	5.446	2.12	8.55	1.429	-2.597	0.00940419	0.0231142	0.00877714	7.674	0.127	-6.24	4.38e-10	1.03e-08	5.08e-09	5.974	0.054	-2.268	0.0233292	0.041064	0.0104206	7.76	0.002	-54.202	0	0	0	6.214	0.496	-1.09	0.275713	0.40202	0.133654	6.658	4.371	-0.58	0.561915	0.707475	0.261729	7.408	0.521	-2.719	0.00654796	0.0160574	0.00803433	8.31	0.562	-3.821	0.000132912	0.000515869
hsa-miR-1179	5.044	0.988	0.23	0.285	9.021	1.86e-19	1.73e-18	6.57e-19	0.328	1.006	4.702	2.58e-06	3.52e-05	1.74e-05	2.265	0.28	5.247	1.55e-07	5.36e-07	1.36e-07	2.165	0.039	14.6	2.81e-48	3.89e-47	1.62e-47	3.724	0.546	1.785	0.0742613	0.129657	0.0431052	3.185	2.39	1.202	0.229364	0.40509	0.149862	0.187	0.504	6.843	7.76e-12	3.58e-11	1.79e-11	1.659	1.323	2.943	0.00325048	0.00932785
hsa-miR-196b-5p	10.431	0.446	4.257	1.421	5.179	2.23e-07	1.03e-06	3.92e-07	0.845	0.718	11.312	1.14e-29	1.12e-27	5.53e-28	1.18	0.168	22.599	4.43e-113	8.54e-112	2.17e-112	4.989	0.116	15.954	2.67e-57	4.12e-56	1.71e-56	0.213	0.222	21.672	3.77e-104	4.28e-103	1.42e-103	1.574	0.465	12.995	1.31e-38	1.85e-37	6.88e-38	4.54	0.738	6.855	7.13e-12	3.3e-11	1.65e-11	2.477	1.62	6.248	4.16e-10	3.23e-09
hsa-miR-664-5p	6.025	2.238	7.59	0.045	-7.352	1.95e-13	1.39e-12	5.26e-13	8.976	0.155	-7.508	6e-14	2.02e-12	1e-12	9.262	0.173	-7.778	7.37e-15	3.65e-14	9.26e-15	8.704	0.052	-11.753	6.82e-32	7.07e-31	2.94e-31	9.385	0.232	-6.97	3.17e-12	1.38e-11	4.6e-12	9.459	1.771	-2.581	0.00985146	0.029283	0.0108332	9.225	0.506	-4.5	6.8e-06	2.39e-05	1.2e-05	10.981	0.722	-5.832	5.48e-09	3.86e-08
hsa-miR-24-3p	15.408	1.927	12.519	0.433	4.388	1.14e-05	4.55e-05	1.72e-05	11.327	0.789	4.594	4.35e-06	5.79e-05	2.86e-05	12.752	1.919	1.918	0.055111	0.091064	0.0231088	13.528	0.001	52.974	0	0	0	11.493	0.09	13.024	8.94e-39	6.84e-38	2.27e-38	11.102	0.008	49.264	0	0	0	12.631	0.032	15.539	1.89e-54	1.48e-53	7.39e-54	10.54	0.444	7.309	2.69e-13	2.82e-12
hsa-miR-500a-5p	4.784	1.007	1.607	0.345	5.411	6.27e-08	3.12e-07	1.18e-07	0.245	0.754	5.227	1.72e-07	2.95e-06	1.46e-06	1.265	0.089	11.817	3.19e-32	2.32e-31	5.9e-32	1.246	0.59	4.606	4.1e-06	1.37e-05	5.7e-06	0.713	1.389	3.454	0.000552337	0.00138277	0.000459708	0.781	0.193	9.113	8.01e-20	8.82e-19	3.26e-19	2.187	0.504	3.659	0.000253201	0.000787332	0.000393942	0.782	0.247	8.05	8.28e-16	9.71e-15
hsa-miR-29b-5p	6.72	0.281	2.73	0.03	23.003	4.35e-117	1.2e-115	4.57e-116	3.803	0.387	4.691	2.72e-06	3.67e-05	1.81e-05	3.169	0.961	3.623	0.000291206	0.000681586	0.000172962	4.843	0.095	6.105	1.03e-09	4.49e-09	1.86e-09	5.783	0.001	24.331	9.21e-131	1.21e-129	4.03e-130	3.527	1.446	2.655	0.00793084	0.0245902	0.00909707	4.187	0.496	3.597	0.000321908	0.000983964	0.000492327	4.68	0.354	3.43	0.000603581	0.00202256
hsa-miR-125b-3p	7.614	0.932	3.984	0.371	5.958	2.55e-09	1.43e-08	5.44e-09	4.705	3.656	1.521	0.12826	0.326397	0.161328	4.908	0.201	6.042	1.52e-09	5.84e-09	1.48e-09	3.72	1.435	3.251	0.00115	0.00282653	0.00117584	6.377	0.772	1.407	0.159427	0.250032	0.0831247	3.574	0.465	5.927	3.09e-09	2.07e-08	7.66e-09	1.848	0.051	25.632	6.71e-145	6.83e-144	3.42e-144	1.854	0.469	8.409	4.14e-17	5.07e-16
hsa-miR-497-5p	9.067	0.842	3.133	0.449	8.859	8.07e-19	7.38e-18	2.8e-18	8.214	0.041	4.215	2.5e-05	0.000259145	0.000128201	7.366	0.067	6.59	4.4e-11	1.84e-10	4.67e-11	9.169	0.842	-0.111	0.911616	0.940377	0.391197	8.167	0.371	1.48	0.138873	0.221991	0.0738023	7.419	2.022	1.159	0.246456	0.426848	0.157911	8.631	0.007	5.182	2.2e-07	8.25e-07	4.14e-07	4.327	1.256	4.229	2.35e-05	0.000105532
hsa-miR-1260a	5.775	1.175	2.363	0.989	3.43	0.000603581	0.00187145	0.000710645	2.739	0.886	3.227	0.00125095	0.00813121	0.004019	2.426	0.005	47.766	0	0	0	3.052	0.064	10.794	3.67e-27	3.42e-26	1.42e-26	2.409	0.154	8.569	1.04e-17	5.69e-17	1.88e-17	2.781	0.951	3.071	0.00213343	0.00752279	0.00278304	3.396	0.429	3.635	0.000277981	0.00085943	0.000430017	7.391	2.183	-1.094	0.273955	0.414074
hsa-miR-935	2.463	0.112	0.23	0.285	4.185	2.85e-05	0.000107585	4.08e-05	1.128	0.516	1.858	0.063169	0.207171	0.102398	1.973	0.013	4.231	2.33e-05	5.91e-05	1.5e-05	2.407	0.292	0.103	0.917963	0.946019	0.393544	9.088	0.026	-41.449	0	0	0	1.281	0.072	4.409	1.04e-05	5.14e-05	1.9e-05	0.687	0	662.258	0	0	0	0.103	0.107	7.228	4.9e-13	5.02e-12
ENSG00000202314	3.828	1.867	6.276	0.388	-3.931	8.46e-05	0.000302239	0.000114778	6.608	0.306	-5.028	4.96e-07	7.33e-06	3.62e-06	4.546	0.02	-5.11	3.22e-07	1.1e-06	2.79e-07	7.142	0.122	-9.474	2.69e-21	2.09e-20	8.69e-21	4.608	0.579	-1.024	0.305835	0.43066	0.143175	5.612	2.872	-1.053	0.292341	0.483797	0.17898	8.08	0.425	-6.523	6.89e-11	3.07e-10	1.54e-10	8.461	0.62	-5.881	4.08e-09	2.91e-08
ENSG00000238300	1.84	0.835	2.459	1.453	-0.514	0.607252	0.747974	0.284028	5.296	0.601	-4.458	8.27e-06	0.000100296	4.96e-05	4.265	0.089	-8.145	3.79e-16	1.97e-15	4.99e-16	5.675	0.026	-23.763	8.06e-125	2.12e-123	8.82e-124	4.992	1.111	-2.99	0.00278977	0.00625814	0.00208055	5.198	0.543	-4.558	5.16e-06	2.65e-05	9.81e-06	6.971	0.972	-5.204	1.95e-07	7.38e-07	3.69e-07	4.739	3.022	-1.668	0.0953157	0.176106
hsa-miR-18a-5p	7.223	0.455	3.705	1.724	2.679	0.00738424	0.0186595	0.00708556	3.226	2.257	2.661	0.0077909	0.0370325	0.018304	1.265	0.28	11.253	2.24e-29	1.55e-28	3.93e-29	3.723	0.009	37.485	1.62e-307	7.59e-306	3.16e-306	1.874	0	671.287	0	0	0	1.866	1.199	4.891	1e-06	5.49e-06	2.03e-06	2.94	0.617	5.453	4.95e-08	1.93e-07	9.65e-08	5.519	1.623	1.338	0.180896	0.300751
hsa-miR-144-5p	12.733	0.891	0.23	0.285	23.43	2.11e-121	6e-120	2.28e-120	6.583	4.721	2.83	0.0046548	0.024864	0.0122895	7.505	0.827	5.748	9.03e-09	3.36e-08	8.53e-09	9.385	2.398	2.161	0.0306953	0.056327	0.0234321	4.965	0.003	134.231	0	0	0	7.298	7.666	1.963	0.0496462	0.118252	0.0437471	7.856	0.101	15.315	6.07e-53	4.61e-52	2.31e-52	2.738	1.843	7.362	1.81e-13	1.94e-12
hsa-miR-675-3p	3.042	0.892	0.23	0.285	5.27	1.36e-07	6.57e-07	2.49e-07	3.099	0.619	-0.073	0.941806	0.961831	0.475403	1.765	1.01	1.27	0.204085	0.283407	0.0719187	1.343	0.26	3.332	0.000862243	0.00217883	0.000906394	1.005	0.422	3.137	0.00170686	0.00397776	0.00132243	1.942	1.446	0.914	0.360717	0.562447	0.208076	0.187	0.504	4.022	5.77e-05	0.000191584	9.58e-05	0.103	0.107	9.001	2.24e-19	3.35e-18
hsa-miR-377-3p	5.115	1.134	0.73	1.539	3.535	0.000407775	0.00128652	0.000488529	3.019	0.573	2.77	0.00560563	0.0286658	0.0141686	0.973	0.013	35.751	6.38e-280	2.3e-278	5.82e-279	2.135	1.435	2.488	0.0128464	0.0246203	0.0102421	3.913	0.222	2.549	0.0108032	0.021829	0.00725718	1.781	0.951	3.419	0.000628517	0.00259835	0.000961254	2.564	3.351	1.394	0.163318	0.279271	0.139733	0.103	0.107	15.352	3.43e-53	1.61e-51
hsa-miR-30a-5p	14.1	0.564	12.762	1.781	1.002	0.316344	0.481431	0.182814	13.344	7.063	0.284	0.77641	0.89122	0.440502	12.992	0.212	2.408	0.0160402	0.0289421	0.00734447	13.536	0.036	2.964	0.00303668	0.00647546	0.00269379	12.104	0.354	3.354	0.000796524	0.00194886	0.000647911	12.612	0.061	6.001	1.96e-09	1.34e-08	4.95e-09	12.283	0.514	2.534	0.0112769	0.0262802	0.0131493	9.364	2.978	2.744	0.00606955	0.0162912
hsa-miR-320d	4.032	0.216	8.886	1.669	-3.757	0.000171962	0.000576235	0.000218813	7.73	0.443	-5.559	2.71e-08	5.52e-07	2.73e-07	7.245	2.636	-1.979	0.047816	0.0794969	0.0201735	7.301	0.768	-3.73	0.00019148	0.000519112	0.000215951	7.365	0.385	-5.371	7.83e-08	2.71e-07	9e-08	7.096	1.173	-2.829	0.00466937	0.0151755	0.00561412	6.997	0.81	-3.294	0.000987725	0.00281202	0.001407	5.914	1.613	-1.481	0.138607	0.240832
ENSG00000212277	6.101	1.062	7.921	0.227	-3.822	0.000132374	0.000451998	0.000171637	8.589	1.554	-1.995	0.0460429	0.159744	0.0789563	4.516	0.427	2.427	0.0152243	0.0289421	0.00734447	8.15	2.201	-1.381	0.167279	0.255296	0.106203	6.023	0	3.759	0.000170594	0.000456751	0.00015185	7.149	2.433	-0.672	0.501584	0.655216	0.242396	8.328	0.179	-5.257	1.46e-07	5.6e-07	2.8e-07	10.202	2.092	-2.835	0.00458257	0.0126784
hsa-miR-30d-3p	4.879	0.943	3.659	0.005	16.704	1.23e-62	2.1e-61	8e-62	1.974	0.68	3.523	0.000426691	0.00328857	0.00162544	2.765	0.168	5.164	2.42e-07	8.31e-07	2.11e-07	2.004	0.18	6.768	1.31e-11	6.58e-11	2.75e-11	1.005	0.422	5.967	2.42e-09	9.35e-09	3.11e-09	2.281	0.072	9.695	3.17e-22	3.8e-21	1.41e-21	0.848	2.704	2.451	0.014246	0.0327052	0.0163641	3.42	0.352	2.459	0.0139325	0.0337066
ENSG00000223224	5.242	4.393	7.36	0.342	-3.62	0.000294603	0.000960352	0.000364674	8.677	1.604	-2.712	0.00668786	0.0331018	0.0163612	5.256	0.049	-0.061	0.951359	0.965679	0.245055	9.372	0.137	-11.163	6.19e-29	5.91e-28	2.46e-28	7.361	0.019	-15.287	9.34e-53	7.93e-52	2.64e-52	7.82	0.669	-3.151	0.00162713	0.00620377	0.00229507	9.837	0.001	-170.676	0	0	0	11.642	1.103	-6.093	1.11e-09	8.13e-09
ENSG00000206956	1.34	0.999	3.434	0.511	-2.93	0.00338962	0.00916642	0.00348076	4.902	1.873	-2.603	0.0092412	0.0433533	0.0214282	2.765	0.168	-3.482	0.000497684	0.00114013	0.000289325	5.122	0.159	-9.491	2.29e-21	1.79e-20	7.45e-21	2.757	2.93	-0.828	0.40767	0.540389	0.179655	4.915	2.062	-2.489	0.0128103	0.0371567	0.0137461	4.893	1.111	-3.371	0.000748959	0.00219004	0.00109579	3.531	0.397	-3.476	0.000508952	0.00174892
hsa-miR-224-5p	9.075	0.99	2.022	9.416	2.299	0.0215049	0.0478429	0.0181674	5.79	0.274	6.277	3.45e-10	8.28e-09	4.09e-09	5.853	1.966	2.298	0.0215618	0.0383281	0.00972632	5.646	0.013	30.593	1.52e-205	4.96e-204	2.07e-204	1.616	2.291	4.928	8.31e-07	2.7e-06	8.98e-07	5.574	0.021	24.034	1.23e-127	2.65e-126	9.82e-127	4.272	0.341	8.222	2e-16	1.05e-15	5.27e-16	2.551	0.981	6.588	4.46e-11	3.76e-10
hsa-miR-424-3p	2.09	1.901	7.532	4.11	-2.685	0.00725298	0.0183708	0.00697594	8.336	3.324	-3.426	0.00061254	0.0045898	0.00226859	4.057	0	-459.555	0	0	0	4.07	1.687	-1.525	0.127259	0.201338	0.0837567	3.235	0.022	-7.799	6.24e-15	2.99e-14	9.95e-15	3.574	0.465	-2.178	0.029406	0.0757258	0.0280146	6.646	0.005	-64.081	0	0	0	2.729	1.548	-0.514	0.607252	0.712976
hsa-miR-215	8.849	1.566	5.648	0.102	10.025	1.18e-23	1.26e-22	4.79e-23	13.1	2.617	-2.628	0.00858885	0.0404689	0.0200025	5.918	0.097	9.415	4.73e-21	2.76e-20	7e-21	7.064	0.137	4.828	1.38e-06	4.74e-06	1.97e-06	6.305	0.071	9.517	1.78e-21	1.07e-20	3.57e-21	10.271	0.358	-2.378	0.0174068	0.0487843	0.0180476	6.875	0.653	2.443	0.0145657	0.0333682	0.0166958	5.606	0.22	6.908	4.92e-12	4.42e-11
hsa-miR-450a-5p	6.243	0.916	2.183	0	324.491	0	0	0	4.363	0.908	1.974	0.0483817	0.165591	0.0818464	3.973	0.013	19.599	1.58e-85	2.1e-84	5.34e-85	2.428	0.397	6.056	1.4e-09	6e-09	2.5e-09	2.005	0.585	5.54	3.02e-08	1.08e-07	3.59e-08	2.074	0.727	4.889	1.01e-06	5.52e-06	2.04e-06	4.559	0.058	7.003	2.51e-12	1.2e-11	6e-12	1.826	0.061	17.815	5.41e-71	4.49e-69
hsa-miR-4792	7.592	7.026	5.734	52.57	0.256	0.797951	0.865251	0.328562	1.109	2.33	4.247	2.17e-05	0.000229184	0.00011346	1.765	1.01	5.799	6.67e-09	2.5e-08	6.34e-09	3.428	1.05	4.065	4.8e-05	0.000139695	5.81e-05	0.213	0.222	15.651	3.27e-55	2.82e-54	9.38e-55	1.574	0.465	8.83	1.05e-18	1.14e-17	4.23e-18	0.187	0.504	10.433	1.75e-25	1.09e-24	5.46e-25	1.474	1.217	5.546	2.92e-08	1.87e-07
ENSG00000200969	4.271	9.692	0.23	0.285	7.574	3.62e-14	2.69e-13	1.02e-13	2.989	2.828	0.762	0.44606	0.702541	0.347244	0.973	0.013	28.47	2.76e-178	6.61e-177	1.68e-177	0.635	0.853	3.937	8.25e-05	0.000234275	9.75e-05	1.505	0.003	47.8	0	0	0	0.781	0.193	7.947	1.91e-15	1.84e-14	6.81e-15	1.187	0.496	4.379	1.19e-05	4.12e-05	2.06e-05	0.436	0.381	6.215	5.13e-10	3.9e-09
hsa-miR-30c-5p	12.511	1.154	7.74	0.508	6.691	2.22e-11	1.42e-10	5.38e-11	8.093	6.174	1.778	0.0754039	0.229185	0.113279	7.53	0.122	14.232	5.8e-46	5.09e-45	1.29e-45	8.393	0.734	4.806	1.54e-06	5.27e-06	2.19e-06	7.065	0.427	8.331	8.02e-17	4.14e-16	1.38e-16	5.868	1.512	5.403	6.55e-08	4.09e-07	1.51e-07	6.879	0.031	31.982	1.94e-224	2.07e-223	1.04e-223	9.808	0.467	3.955	7.65e-05	0.000312806
ENSG00000207031	3.323	5.463	0.73	0.03	14.951	1.53e-50	2.33e-49	8.83e-50	0.845	0.323	4.36	1.3e-05	0.0001509	7.45e-05	1.473	0.35	3.13	0.00174806	0.00374238	0.000949684	2.165	0.039	5.877	4.18e-09	1.76e-08	7.33e-09	0.505	0.783	3.184	0.00145255	0.00345983	0.00115024	2.185	2.39	0.736	0.461731	0.62432	0.230966	2.272	0	392.186	0	0	0	0.367	0.12	8.519	1.61e-17	2.12e-16
hsa-miR-193b-3p	9.677	2.585	7.48	0.933	2.275	0.0229059	0.0501329	0.0190369	8.037	0.164	4.047	5.19e-05	0.000490927	0.000242543	7.446	0.016	17.905	1.08e-71	1.21e-70	3.08e-71	7.088	0.184	6.04	1.54e-09	6.6e-09	2.74e-09	7.039	0.402	4.164	3.13e-05	9.05e-05	3.01e-05	8.015	1.396	1.407	0.159427	0.312768	0.115708	5.162	0.185	10.508	7.94e-26	4.98e-25	2.49e-25	6.504	4.78	1.451	0.14678	0.252592
hsa-miR-378a-5p	6.672	0.442	2.522	1.675	3.206	0.00134594	0.00393569	0.0014945	4.147	3.972	1.267	0.205155	0.453474	0.224138	4.92	0.007	21.315	8.24e-101	1.51e-99	3.82e-100	2.504	0.08	14.767	2.39e-49	3.35e-48	1.39e-48	1.616	2.291	3.34	0.000837784	0.00204518	0.000679931	1.942	1.446	3.932	8.42e-05	0.000381921	0.00014122	1.479	1.25	4.645	3.4e-06	1.22e-05	6.08e-06	1.972	0.797	5.264	1.41e-07	8.36e-07
hsa-miR-181d	5.15	0.686	7.997	0.314	-5.081	3.75e-07	1.7e-06	6.46e-07	7.14	1.273	-1.763	0.0779005	0.233991	0.115654	9.614	0.404	-7.021	2.2e-12	9.9e-12	2.51e-12	9.805	0.602	-6.001	1.96e-09	8.33e-09	3.46e-09	13.033	0.081	-27.663	1.95e-168	3.33e-167	1.11e-167	9.373	3.978	-2.117	0.0342598	0.0861687	0.0318779	8.824	0.001	-146.803	0	0	0	8.323	1.021	-3.14	0.00168948	0.00523835
ENSG00000207500	2.37	4.344	3.752	0.198	-3.105	0.00190279	0.0054604	0.00207348	5.611	3.669	-1.692	0.090646	0.260105	0.128562	3.809	2.735	-0.87	0.3843	0.472546	0.119915	9.243	0.429	-10.493	9.3e-26	8.51e-25	3.54e-25	5.951	2.678	-2.188	0.0286696	0.0538929	0.017917	6.471	0.001	-132.602	0	0	0	9.469	0.149	-18.418	9.42e-76	8.07e-75	4.04e-75	5.206	0.512	-3.965	7.34e-05	0.000301119
hsa-miR-432-5p	4.106	0.764	3.315	12.126	0.227	0.820424	0.877341	0.333153	7.452	0.846	-3.637	0.000275832	0.00227193	0.00112294	6.557	0.094	-7.997	1.27e-15	6.52e-15	1.65e-15	7.441	1.229	-3.008	0.00262973	0.00568633	0.00236552	12.106	0.808	-8.899	5.64e-19	3.25e-18	1.08e-18	8.199	0.144	-10.785	4.05e-27	5.21e-26	1.92e-26	9.511	0.022	-36.525	4.45e-292	5.05e-291	2.53e-291	1.571	0.504	3.573	0.000352915	0.00126091
hsa-miR-323a-5p	1.09	0.592	2.183	10.865	-0.332	0.739889	0.817972	0.310608	3.908	0.662	-3.463	0.000534188	0.00403069	0.00199225	2.765	0.032	-9.433	3.99e-21	2.34e-20	5.94e-21	2.407	0.021	-9.021	1.86e-19	1.33e-18	5.53e-19	9.409	0.181	-19.561	3.32e-85	3.48e-84	1.16e-84	4.103	0.193	-6.862	6.79e-12	5.31e-11	1.96e-11	4.336	0.134	-8.857	8.22e-19	4.57e-18	2.29e-18	0.103	0.107	3.023	0.00250282	0.00737854
hsa-miR-551b-3p	3.844	0.284	0.23	0.285	6.772	1.27e-11	8.21e-11	3.12e-11	2.479	0.604	1.757	0.0789178	0.235086	0.116196	1.973	0.013	16.148	1.17e-58	1.23e-57	3.11e-58	5.365	0.293	-2.81	0.00495415	0.010048	0.00417997	5.475	0.328	-2.849	0.00438569	0.00954064	0.00317184	4.82	0.623	-1.237	0.216087	0.38795	0.143521	1.687	0	804.278	0	0	0	0.103	0.107	11.458	2.14e-30	4.82e-29
hsa-miR-194-5p	7.427	1.416	3.81	0.496	5.139	2.76e-07	1.27e-06	4.81e-07	11.061	2.931	-2.122	0.0338377	0.122717	0.0606554	3.669	0.002	90.832	0	0	0	5.061	0.196	5.339	9.35e-08	3.56e-07	1.48e-07	4.734	0.02	19.055	5.97e-81	6.08e-80	2.02e-80	6.985	0.015	3.649	0.000263263	0.00112723	0.000417014	4.286	1.25	2.809	0.00496956	0.0124992	0.00625399	5.502	0.291	3.568	0.000359717	0.00128097
hsa-miR-485-5p	1.736	0.588	2.683	16.027	-0.237	0.812657	0.872494	0.331312	5.723	1.696	-3.062	0.00219863	0.0135562	0.00670038	3.473	0.35	-2.937	0.00331404	0.00682414	0.00173173	3.817	0.341	-3.561	0.000369445	0.000984275	0.000409459	10.203	0.081	-29.755	1.49e-194	2.78e-193	9.22e-194	5.328	0.367	-5.927	3.09e-09	2.07e-08	7.66e-09	5.793	0.425	-6.222	4.91e-10	2.09e-09	1.04e-09	0.269	0.156	3.709	0.000208079	0.000774199
hsa-miR-221-3p	9.175	1.278	14.473	0.039	-26.825	1.65e-158	5.57e-157	2.11e-157	10.597	0.343	-2.429	0.0151405	0.065609	0.0324285	14.102	1.03	-4.854	1.21e-06	4.04e-06	1.03e-06	13.243	0.323	-7.155	8.37e-13	4.49e-12	1.87e-12	13.893	0	-278.854	0	0	0	11.346	0.961	-2.214	0.0268288	0.0714772	0.0264428	12.059	0.61	-3.692	0.000222497	0.000697892	0.00034919	14.294	2.266	-3.4	0.000673859	0.00222353
hsa-miR-32-5p	8.255	1.16	6.248	0.523	2.775	0.00552017	0.0143871	0.00546322	4.469	0.805	4.219	2.45e-05	0.000257062	0.000126857	2.926	0.406	8.366	5.96e-17	3.2e-16	8.12e-17	4.196	0.12	11.704	1.22e-31	1.23e-30	5.12e-31	3.59	0.032	26.201	2.59e-151	3.93e-150	1.31e-150	2.905	6.577	2.086	0.0369786	0.092361	0.0341687	4.301	0.169	9.621	6.52e-22	3.84e-21	1.92e-21	2.924	0.892	5.643	1.67e-08	1.1e-07
hsa-miR-27a-5p	4.62	1.076	5.465	0.069	-3.205	0.00135063	0.00393871	0.00149565	2.162	1.14	2.302	0.0213352	0.0867728	0.0428891	0.973	0.013	31.479	1.68e-217	4.91e-216	1.24e-216	0.843	0.039	19.155	8.79e-82	1.72e-80	7.17e-81	0.213	0.222	9.347	9.02e-21	5.35e-20	1.78e-20	0.781	0.193	8.741	2.31e-18	2.49e-17	9.22e-18	1.348	0.869	3.511	0.000446424	0.00134551	0.000673226	5.995	1.401	-1.162	0.245235	0.385166
ENSG00000199575	1.722	2.906	0.23	0.285	2.797	0.00515795	0.0135412	0.00514199	3.816	0.251	-4.181	2.9e-05	0.000292671	0.000144544	3.557	0.506	-2.58	0.00988003	0.0192082	0.00487436	2.842	0.051	-4.972	6.63e-07	2.33e-06	9.69e-07	4.412	10.406	-0.834	0.404281	0.537216	0.1786	3.442	0.002	-42.679	0	0	0	4.958	0.007	-37.928	0	0	0	0.103	0.107	4.961	7.01e-07	3.94e-06
ENSG00000201009	2.046	1.321	0.23	0.285	3.404	0.000664068	0.00205309	0.00077962	0.606	0.449	2.148	0.0317138	0.117592	0.0581218	0.973	0.013	9.263	1.99e-20	1.14e-19	2.9e-20	0.135	0.047	8.829	1.06e-18	7.31e-18	3.05e-18	0.213	0.222	3.888	0.000101074	0.000276097	9.18e-05	0.781	0.193	2.879	0.00398938	0.0131236	0.00485505	0.187	0.504	2.619	0.0088188	0.0211455	0.0105802	0.2	0.104	5.732	9.93e-09	6.69e-08
hsa-miR-381	6.115	0.198	1.73	7.049	1.652	0.0985346	0.175091	0.0664871	1.754	0.99	4.384	1.17e-05	0.000136657	6.78e-05	0.973	0.013	44.381	0	0	0	0.843	0.039	26.737	1.75e-157	5.39e-156	2.24e-156	2.298	0.056	16.202	4.88e-59	4.32e-58	1.43e-58	1.781	0.193	9.868	5.73e-23	7.03e-22	2.6e-22	1.848	2.687	2.603	0.0092412	0.0220603	0.0110379	0.269	0.156	14.782	1.91e-49	7.65e-48
ENSG00000222370	0.84	0.127	2.794	0.036	-10.267	9.92e-25	1.08e-23	4.11e-24	3.856	1.103	-2.872	0.00407883	0.0223404	0.0110422	3.376	0.529	-3.487	0.000488471	0.00112141	0.000284573	3.146	0.43	-3.517	0.000436454	0.00115708	0.000481348	3.129	0	-843.861	0	0	0	3.833	4.028	-1.491	0.135961	0.271169	0.100318	3.414	0.618	-3.275	0.00105662	0.00299237	0.00149723	6.623	0.877	-6.175	6.62e-10	4.99e-09
ENSG00000207407	1.694	0.58	0.23	0.285	2.743	0.00608807	0.0156034	0.00592507	0.343	0.371	2.217	0.0266231	0.101506	0.0501715	0.973	0.013	6.222	4.91e-10	1.91e-09	4.85e-10	-0.157	0.039	9.386	6.23e-21	4.7e-20	1.96e-20	0.213	0.222	3.14	0.00168948	0.00394577	0.00131179	0.781	0.193	2.077	0.0378016	0.0933361	0.0345295	0.187	0.504	2.123	0.0337539	0.0715529	0.0358015	0.103	0.107	4.872	1.1e-06	5.93e-06
ENSG00000199405	1.694	0.58	0.23	0.285	2.743	0.00608807	0.0156034	0.00592507	0.435	0.483	1.81	0.0702958	0.220492	0.108982	0.973	0.013	6.222	4.91e-10	1.91e-09	4.85e-10	-0.157	0.039	9.386	6.23e-21	4.7e-20	1.96e-20	0.213	0.222	3.14	0.00168948	0.00394577	0.00131179	0.781	0.193	2.077	0.0378016	0.0933361	0.0345295	0.187	0.504	2.123	0.0337539	0.0715529	0.0358015	0.103	0.107	4.872	1.1e-06	5.93e-06
hsa-miR-130a-3p	8.5	0.233	10.634	1.123	-2.013	0.0441146	0.0868607	0.0329836	9.975	0.24	-3.014	0.00257828	0.01537	0.00759689	8.559	0.033	-0.32	0.748968	0.808137	0.205077	10.407	0.082	-6.666	2.63e-11	1.28e-10	5.32e-11	7.978	0.02	3.724	0.000196091	0.000519858	0.00017283	8.264	2.01	0.166	0.868157	0.915681	0.338754	9.344	0.01	-8.469	2.48e-17	1.35e-16	6.76e-17	4.666	0.809	4.262	2.03e-05	9.3e-05
ENSG00000207118	2.736	1.131	6.768	0.664	-4.949	7.46e-07	3.33e-06	1.26e-06	4.799	0.977	-2.087	0.0368881	0.13125	0.0648727	2.265	0.089	1.582	0.11365	0.168214	0.0426867	5.994	0.27	-6.264	3.75e-10	1.69e-09	7.04e-10	4.016	0.106	-3.934	8.35e-05	0.000231138	7.68e-05	4.717	0.414	-3.08	0.00207001	0.00732307	0.00270915	7.305	0.05	-20.524	1.31e-93	1.18e-92	5.89e-93	9.242	5.051	-2.895	0.00379159	0.0107097
hsa-miR-4634	7.719	7.6	2.354	6.101	2.172	0.0298557	0.0637906	0.0242232	1.509	1.331	5.384	7.28e-08	1.38e-06	6.81e-07	3.265	0.089	14.96	1.34e-50	1.25e-49	3.16e-50	9.029	0.046	-6.09	1.13e-09	4.89e-09	2.04e-09	2.213	0.222	11.679	1.63e-31	1.17e-30	3.9e-31	4.804	1.013	2.897	0.0037675	0.0124316	0.00459904	3.933	5.53	1.61	0.107398	0.194433	0.0972849	0.603	0.202	15.826	2.06e-56	1.17e-54
hsa-miR-495	2.024	1.795	2.552	14.572	-0.138	0.89024	0.929883	0.353104	7.141	1.165	-4.741	2.13e-06	2.94e-05	1.46e-05	4.169	0.56	-2.865	0.00417009	0.00845776	0.00214628	6.006	0.662	-4.894	9.88e-07	3.43e-06	1.43e-06	9.922	0.114	-23.416	2.94e-121	3.68e-120	1.23e-120	5.819	2.108	-2.614	0.0089489	0.0273537	0.0101194	7.606	0.051	-24.741	3.88e-135	3.84e-134	1.92e-134	0.436	0.154	4.048	5.17e-05	0.000216039
hsa-miR-128	6.625	0.194	11.485	0.253	-9.657	4.59e-22	4.59e-21	1.74e-21	9.232	6.927	-0.991	0.321686	0.586117	0.289699	8.118	1.283	-1.318	0.187504	0.264121	0.0670245	8.788	0.075	-7.905	2.68e-15	1.62e-14	6.72e-15	15.823	0.075	-33.499	4.98e-246	1.05e-244	3.5e-245	8.356	0.001	-76.837	0	0	0	9.693	0.276	-5.843	5.13e-09	2.05e-08	1.03e-08	11.709	1.024	-5.023	5.09e-07	2.9e-06
hsa-miR-143-5p	10.212	1.049	2.133	10.406	2.504	0.0122798	0.0289932	0.0110096	7.165	0.479	4.403	1.07e-05	0.000127998	6.34e-05	8.535	0.091	5.549	2.87e-08	1.04e-07	2.64e-08	8.377	0.458	2.71	0.00672832	0.0133453	0.00555166	6.961	0.056	13.798	2.62e-43	2.08e-42	6.91e-43	7.837	1.405	2.003	0.0451773	0.108566	0.0401639	8.707	0.003	29.053	1.41e-185	1.48e-184	7.39e-185	0.269	0.456	14.728	4.26e-49	1.64e-47
hsa-miR-30e-5p	13.007	0.698	9.504	0.771	3.989	6.64e-05	0.000241058	9.16e-05	11.175	4.1	0.905	0.365465	0.632675	0.312711	11.37	0	510.446	0	0	0	10.216	0.327	4.877	1.08e-06	3.73e-06	1.55e-06	9.967	0.755	3.499	0.000467007	0.00118009	0.000392329	9.72	0.347	5.578	2.43e-08	1.56e-07	5.77e-08	10.497	1.028	2.475	0.0133236	0.0307183	0.01537	10.873	0.273	4.082	4.46e-05	0.00018746
hsa-miR-720	3.543	0.335	1.391	1.228	1.942	0.0521371	0.100637	0.0382148	1.857	1.187	1.548	0.121622	0.317695	0.157027	0.973	0.013	22.185	4.79e-109	9.08e-108	2.3e-108	-0.157	0.039	18.766	1.43e-78	2.71e-77	1.13e-77	0.213	0.222	7.063	1.63e-12	7.21e-12	2.4e-12	0.781	0.193	6.289	3.2e-10	2.27e-09	8.4e-10	0.187	0.504	4.729	2.26e-06	8.22e-06	4.12e-06	7.429	1.694	-2.986	0.00282653	0.0081546
hsa-miR-550a-3p	3.975	2.209	3.183	0.664	0.971	0.331548	0.496862	0.188673	2.514	0.291	2.708	0.006769	0.0331989	0.0164092	2.765	0.032	6.81	9.76e-12	4.31e-11	1.09e-11	1.843	0.039	10.811	3.05e-27	2.86e-26	1.19e-26	2.005	0.032	11.062	1.92e-28	1.29e-27	4.28e-28	2.574	0.021	9.614	6.98e-22	8.27e-21	3.06e-21	1.979	0.173	4.793	1.64e-06	6.01e-06	3e-06	2.427	0.173	3.717	0.000201602	0.000752696
ENSG00000222365	1.145	1.333	4.624	0.2	-7.779	7.31e-15	5.72e-14	2.17e-14	3.736	1.373	-2.21	0.0271052	0.102981	0.0509001	3.669	0.002	-60.976	0	0	0	5.137	6.72	-1.54	0.12356	0.196061	0.0815616	5.02	0.449	-5.781	7.43e-09	2.79e-08	9.27e-09	4.551	1.528	-2.755	0.00586921	0.0187919	0.00695203	6.642	0.128	-15.385	2.06e-53	1.6e-52	8e-53	7.04	0.695	-7.069	1.56e-12	1.44e-11
let-7e	12.027	3.416	16.751	0.45	-7.045	1.85e-12	1.25e-11	4.74e-12	13.423	3.421	-0.755	0.450249	0.704085	0.348007	14.626	0.007	-30.845	6.54e-209	1.86e-207	4.71e-208	13.897	0.056	-7.911	2.55e-15	1.55e-14	6.43e-15	15.05	0.641	-3.776	0.000159367	0.00042882	0.000142564	13.69	0	-196.226	0	0	0	13.977	0.488	-2.789	0.00528711	0.0132362	0.00662273	13.337	0.286	-2.45	0.0142856	0.0344836
ENSG00000239112	1.444	0.77	5.38	0.325	-6.899	5.24e-12	3.45e-11	1.31e-11	5.812	2.565	-2.728	0.00637196	0.0318303	0.0157327	4.004	0.148	-6.646	3.01e-11	1.29e-10	3.27e-11	5.935	0.138	-12.095	1.12e-33	1.19e-32	4.93e-33	3.271	0.741	-2.122	0.0338377	0.0627335	0.0208561	7.251	0.001	-252.37	0	0	0	5.135	0.353	-6.212	5.23e-10	2.21e-09	1.11e-09	1.021	2.327	0.277	0.78178	0.849445
hsa-miR-146a-5p	11.735	0.804	13.086	0.429	-2.061	0.039303	0.0791194	0.030044	9.002	1.251	2.444	0.0145254	0.0634532	0.0313629	4.473	0.677	8.825	1.09e-18	6.09e-18	1.54e-18	8.932	0.118	8.169	3.11e-16	1.94e-15	8.07e-16	5.681	0.904	6.366	1.94e-10	8.11e-10	2.7e-10	5.703	0.547	8.153	3.55e-16	3.45e-15	1.28e-15	9.577	0.341	3.698	0.000217305	0.000685591	0.000343036	12.316	0.437	-0.878	0.379944	0.501786
ENSG00000239039	3.498	0.069	1.265	0.866	2.401	0.0163503	0.0377773	0.0143452	2.426	0.501	1.515	0.129772	0.328696	0.162464	1.417	0.139	5.592	2.24e-08	8.15e-08	2.07e-08	2.547	0.118	2.766	0.00567485	0.0113602	0.00472586	1.999	0.199	3.359	0.000782251	0.00191829	0.000637748	1.716	0.26	3.495	0.000474062	0.00198261	0.000733461	4.089	0.007	-6.977	3.02e-12	1.43e-11	7.18e-12	4.82	0.573	-1.746	0.080811	0.154327
ENSG00000238862	1.145	1.333	0.73	0.03	2.396	0.0165751	0.0381333	0.0144804	6.58	2.786	-3.256	0.00112994	0.00743416	0.00367448	2.765	1.01	-1.612	0.106962	0.15985	0.0405644	6.041	0.01	-48.966	0	0	0	3.59	2.18	-1.656	0.0977218	0.165529	0.055031	5.135	0.681	-4.833	1.34e-06	7.22e-06	2.66e-06	5.993	0.036	-25.464	4.94e-143	4.98e-142	2.49e-142	3.056	1.045	-1.87	0.0614838	0.123082
hsa-miR-1271-5p	2.859	0.162	4.436	0.274	-3.014	0.00257828	0.00722587	0.00274388	2.743	0.709	0.138	0.89024	0.93476	0.462023	4.863	0.474	-2.911	0.00360274	0.00739041	0.00187543	2.907	0.028	-0.29	0.771816	0.866587	0.3605	5.596	0.866	-2.942	0.003261	0.00725488	0.00241193	2.574	0.021	1.957	0.0503475	0.119658	0.0442673	3.564	0.169	-1.716	0.086162	0.162249	0.0811816	6.058	0.797	-3.584	0.000338372	0.00121701
hsa-miR-92b-3p	5.035	1.535	10.12	0.08	-17.945	5.25e-72	9.94e-71	3.77e-71	5.667	1.414	-0.531	0.595419	0.806094	0.398427	6.704	1.475	-1.374	0.169442	0.242799	0.0616138	10.73	2.895	-3.347	0.000816912	0.00206913	0.000860758	11.469	1.271	-5.706	1.16e-08	4.24e-08	1.42e-08	7.978	0.059	-12.094	1.14e-33	1.55e-32	5.76e-33	8.69	0.001	-122.425	0	0	0	7.19	0.817	-2.385	0.0170791	0.040149
hsa-miR-941	3.704	0.116	6.963	0.023	-21.285	1.56e-100	3.75e-99	1.42e-99	5.046	0.508	-1.884	0.059565	0.196546	0.0971466	5	0.038	-6.627	3.43e-11	1.46e-10	3.71e-11	5.179	0.908	-1.549	0.121382	0.193458	0.0804785	5.293	0.004	-24.377	3e-131	4e-130	1.33e-130	4.198	0.543	-0.671	0.502221	0.655255	0.24241	5.508	1.071	-1.743	0.0813336	0.155326	0.0777173	7.71	0.479	-5.787	7.17e-09	4.99e-08
ENSG00000208772	2.882	2.794	3.252	0.007	-4.363	1.28e-05	5.02e-05	1.9e-05	5.499	1.144	-2.446	0.0144451	0.0634532	0.0313629	2.633	1.104	0.237	0.812657	0.847205	0.214991	5.65	0.777	-3.14	0.00168948	0.00404201	0.00168148	4.688	0.111	-5.427	5.73e-08	2.01e-07	6.7e-08	4.982	0.072	-7.836	4.65e-15	4.33e-14	1.6e-14	6.323	0	-266.025	0	0	0	5.46	0.706	-3.068	0.00215497	0.00656839
ENSG00000253092	2.429	0.39	5.177	3.117	-1.557	0.11947	0.206916	0.0785722	4.908	1.811	-1.842	0.0654751	0.212155	0.104862	3.567	0.258	-2.242	0.0249614	0.043794	0.0111134	4.281	0.692	-2.227	0.0259473	0.0480225	0.0199774	4.34	0.649	-2.372	0.0176921	0.0344581	0.0114558	4.35	0.064	-7.589	3.22e-14	2.76e-13	1.02e-13	5.631	0.002	-79.128	0	0	0	5.397	0.22	-6.329	2.47e-10	1.96e-09
hsa-miR-301a-3p	6.028	1.824	3.926	1.077	2.026	0.0427648	0.0848221	0.0322095	2.313	0.213	8.044	8.7e-16	3.91e-14	1.93e-14	1.973	0.013	35.001	2.17e-268	7.56e-267	1.92e-267	1.746	1.168	3.962	7.43e-05	0.000212722	8.85e-05	1.374	4.466	2.202	0.0276653	0.0521868	0.0173498	1.781	0.951	4.355	1.33e-05	6.47e-05	2.39e-05	1.687	0	1618.83	0	0	0	3.27	0.519	3.828	0.000129189	0.000505053
ENSG00000206799	4.348	2.856	1.022	0.345	5.665	1.47e-08	7.7e-08	2.92e-08	2.06	1.354	1.966	0.0492986	0.167802	0.0829392	0.973	0.013	29.134	1.33e-186	3.42e-185	8.67e-186	2.039	1.127	2.176	0.0295553	0.0543273	0.0226002	0.213	0.222	8.771	1.77e-18	1e-17	3.32e-18	1.281	0.072	11.446	2.46e-30	3.24e-29	1.2e-29	0.687	2.008	2.584	0.00976618	0.023109	0.0115626	1.298	0.792	3.428	0.000608045	0.00203121
hsa-miR-1306-3p	1.84	0.212	4.294	3.729	-1.271	0.203729	0.326632	0.124032	3.698	0.225	-3.922	8.78e-05	0.000783095	0.000386985	5.703	1.101	-3.682	0.000231411	0.000551198	0.000139874	4.249	0.019	-17.472	2.34e-68	4.07e-67	1.69e-67	5.727	0.208	-8.521	1.58e-17	8.53e-17	2.83e-17	3.074	0.001	-48.326	0	0	0	3.933	0.869	-2.245	0.0247681	0.054764	0.0274012	4.964	0.644	-3.893	9.9e-05	0.000398635
hsa-miR-22-3p	13.374	1.763	11.382	0.039	10.132	3.98e-24	4.3e-23	1.63e-23	11.969	0.526	1.938	0.0526232	0.178555	0.0882541	11.79	0.02	11.074	1.68e-28	1.13e-27	2.88e-28	12.018	0.047	6.267	3.68e-10	1.67e-09	6.94e-10	10.643	0.621	3.464	0.000532207	0.00133547	0.000443984	10.652	2.3	1.794	0.0728132	0.166452	0.0615786	11.31	0.849	2.239	0.0251559	0.0555076	0.0277733	8.445	3.197	2.757	0.00583343	0.0157751
ENSG00000221420	3.133	6.184	0.23	0.285	5.442	5.27e-08	2.66e-07	1.01e-07	1.289	0.547	2.494	0.0126313	0.0571865	0.0282655	0.973	0.013	18.649	1.29e-77	1.61e-76	4.11e-77	1.135	2.659	1.226	0.220199	0.325472	0.135396	0.713	0.056	10.274	9.23e-25	5.82e-24	1.94e-24	0.781	0.193	5.356	8.51e-08	5.1e-07	1.89e-07	1.687	0	539.5	0	0	0	0.533	0.199	5.826	5.68e-09	3.98e-08
hsa-miR-200b-3p	3.383	0.852	0.73	0.03	15.296	8.13e-53	1.27e-51	4.83e-52	8.4	1.227	-4.53	5.9e-06	7.4e-05	3.66e-05	3.426	0.091	-0.142	0.88708	0.91158	0.231327	8.602	3.204	-2.915	0.00355689	0.00746669	0.00310615	2.505	0.003	15.171	5.5e-52	4.64e-51	1.54e-51	9.724	1.415	-5.33	9.82e-08	5.79e-07	2.14e-07	2.383	0.024	6.472	9.67e-11	4.28e-10	2.14e-10	4.73	1.536	-1.087	0.277037	0.414074
let-7f	16.646	1.665	20.017	0.026	-20.92	3.52e-97	7.75e-96	2.94e-96	17.423	0.636	-0.975	0.32956	0.591673	0.292446	18.693	0.091	-6.782	1.19e-11	5.14e-11	1.31e-11	19.202	0.048	-11.721	9.95e-32	1.01e-30	4.21e-31	18.846	0.313	-3.932	8.42e-05	0.000231881	7.71e-05	18.438	0.695	-2.15	0.0315552	0.0797379	0.0294988	18.836	0.976	-2.217	0.0266231	0.058033	0.0290368	20.614	0.13	-11.014	3.27e-28	7.06e-27
hsa-miR-1255b-5p	1.59	0.033	4.284	2.385	-1.745	0.0809849	0.14861	0.0564316	4.373	1.177	-2.565	0.0103176	0.0479856	0.0237178	3.426	0.091	-6.083	1.18e-09	4.56e-09	1.16e-09	3.834	0.308	-4.042	5.3e-05	0.000153308	6.38e-05	2.005	0.032	-2.334	0.0195957	0.0378921	0.0125974	3.159	0.465	-2.302	0.0213352	0.058428	0.0216153	3.023	1.123	-1.352	0.176375	0.29829	0.14925	6.051	0.298	-8.175	2.96e-16	3.51e-15
ENSG00000206754	4.767	3.989	7.049	0.091	-7.575	3.59e-14	2.69e-13	1.02e-13	8.016	0.814	-3.601	0.000316996	0.00253362	0.00125229	7.148	1.307	-2.083	0.0372512	0.0632977	0.0160627	8.836	0.001	-118.061	0	0	0	7.228	1.928	-1.773	0.0762287	0.132449	0.0440334	8.378	1.117	-3.417	0.000633153	0.00260753	0.000964648	9.85	0.279	-9.617	6.78e-22	3.97e-21	1.99e-21	8.993	1.68	-3.26	0.00111412	0.00354613
hsa-miR-27b-3p	12.47	0.557	9.604	2.51	1.809	0.070451	0.13216	0.0501853	8.87	2.167	2.445	0.0144852	0.0634532	0.0313629	9.863	0.17	6.319	2.63e-10	1.06e-09	2.69e-10	9.126	0.061	13.575	5.63e-42	7.15e-41	2.97e-41	8.531	0.902	4.147	3.37e-05	9.67e-05	3.22e-05	8.642	0.074	14.042	8.62e-45	1.31e-43	4.85e-44	8.871	0.002	85.409	0	0	0	7.579	0.882	5.209	1.9e-07	1.12e-06
ENSG00000207468	3.875	0.639	1.23	0.285	4.958	7.12e-07	3.19e-06	1.21e-06	2.627	0.089	4.197	2.7e-05	0.000277944	0.000137138	1.473	0.677	2.92	0.00350031	0.00719398	0.00182558	0.843	0.039	15.38	2.23e-53	3.3e-52	1.37e-52	1.505	0.003	40.958	0	0	0	1.281	1.314	2.263	0.0236357	0.0637573	0.0235869	1.479	1.262	2.133	0.0329247	0.0705235	0.0352865	1.696	0.564	2.901	0.00371974	0.0105621
hsa-miR-4791	1.869	1.682	2.315	1.001	-0.446	0.655597	0.769746	0.292296	2.015	0.497	-0.208	0.835229	0.914645	0.45208	0.973	0.013	7.734	1.04e-14	5.09e-14	1.29e-14	1.135	0.047	3.389	0.00070148	0.00178513	0.000742617	0.213	0.222	3.512	0.000444748	0.0011318	0.000376273	0.781	0.193	2.476	0.0132864	0.0379259	0.0140306	0.687	0	440.743	0	0	0	3.984	0.562	-2.822	0.00477252	0.0131366
hsa-miR-96-5p	5.457	0.689	0.23	0.285	9.796	1.17e-22	1.22e-21	4.61e-22	0.528	1.263	4.385	1.16e-05	0.000136657	6.78e-05	1.765	1.529	2.986	0.00282653	0.00589908	0.00149698	4.428	0.615	1.313	0.189183	0.283512	0.117941	1.213	0.222	9.002	2.22e-19	1.29e-18	4.3e-19	4.773	0.098	2.184	0.0289622	0.0747614	0.0276578	1.979	0.173	8.354	6.6e-17	3.54e-16	1.77e-16	2.848	1.948	1.87	0.0614838	0.123082
ENSG00000206941	2.826	4.107	4.134	0	-257.727	0	0	0	7.332	1.877	-3.289	0.00100544	0.00673832	0.00333054	3.133	2.329	-0.202	0.839917	0.870577	0.220922	5.935	0.229	-6.501	7.98e-11	3.83e-10	1.59e-10	4.973	1.056	-2.09	0.0366178	0.0674242	0.0224156	6.055	1.533	-2.608	0.00910729	0.0277592	0.0102695	7.141	0.183	-10.091	6.05e-24	3.71e-23	1.86e-23	6.633	0.229	-7.963	1.68e-15	1.93e-14
hsa-miR-425-5p	10.252	0.729	6.681	0.838	3.901	9.58e-05	0.000338899	0.000128695	6.934	0.723	3.902	9.54e-05	0.000836893	0.000413645	5.35	1.01	4.878	1.07e-06	3.59e-06	9.1e-07	8.165	0.402	3.293	0.000991245	0.00245874	0.00102284	7.532	0.196	6.139	8.3e-10	3.32e-09	1.1e-09	5.717	4.232	2.204	0.0275243	0.0729699	0.0269951	7.024	1.04	3.165	0.00155083	0.00424707	0.00212503	9.605	0.754	0.744	0.456876	0.584861
hsa-miR-505-3p	5.53	0.61	2.815	0.086	9.246	2.33e-20	2.23e-19	8.45e-20	4.937	1.77	0.446	0.655597	0.810093	0.400404	1.765	1.01	3.746	0.000179677	0.000428918	0.000108845	4.34	0.146	3.113	0.00185196	0.00442094	0.00183911	2.166	0.002	67.791	0	0	0	1.781	0.951	3.844	0.000121045	0.000533092	0.000197216	4.077	0.009	15.361	2.99e-53	2.3e-52	1.15e-52	3.04	1.331	2.158	0.0309278	0.0678275
hsa-miR-708-5p	10.197	2.616	1.633	6.344	3.4	0.000673859	0.00207741	0.000788855	4.632	1.212	5.053	4.35e-07	6.9e-06	3.41e-06	5.115	0.453	7.552	4.29e-14	2.04e-13	5.17e-14	6.681	0.666	4.308	1.65e-05	4.98e-05	2.07e-05	9.469	0.193	1.655	0.0979245	0.165612	0.0550587	5.836	1.106	4.146	3.38e-05	0.000157354	5.82e-05	5.886	0.621	5.468	4.55e-08	1.78e-07	8.9e-08	7.014	2.839	1.889	0.0588918	0.118997
ENSG00000200954	6.771	1.086	8.335	0.203	-3.473	0.000514675	0.00160967	0.000611238	10.281	1.126	-3.309	0.000936298	0.00643481	0.00318053	6.24	1.412	0.446	0.655597	0.725528	0.184113	8.194	0.116	-4.186	2.84e-05	8.39e-05	3.49e-05	6.204	0.65	0.703	0.482056	0.614095	0.204159	9.195	2.018	-1.706	0.0880081	0.195392	0.072285	9.209	0.275	-4.653	3.27e-06	1.17e-05	5.87e-06	10.96	1.195	-3.832	0.000127106	0.000498717
ENSG00000238423	3.405	6.103	0.522	0.014	24.026	1.49e-127	4.34e-126	1.65e-126	0.709	1.263	2.399	0.0164399	0.0708652	0.0350265	1.473	0.677	2.348	0.0188745	0.0338862	0.00859912	0.843	0.039	12.994	1.32e-38	1.59e-37	6.58e-38	1.713	0.056	7.183	6.82e-13	3.03e-12	1.01e-12	1.281	0.072	7.926	2.26e-15	2.16e-14	7.98e-15	2.348	0.869	1.135	0.256375	0.414736	0.207514	1.033	0.484	3.408	0.000654409	0.00217264
ENSG00000206834	1.694	0.58	0.23	0.285	2.743	0.00608807	0.0156034	0.00592507	0.561	0.773	1.288	0.197746	0.444374	0.21964	0.973	0.013	6.222	4.91e-10	1.91e-09	4.85e-10	-0.157	0.039	9.386	6.23e-21	4.7e-20	1.96e-20	0.213	0.222	3.14	0.00168948	0.00394577	0.00131179	0.781	0.193	2.077	0.0378016	0.0933361	0.0345295	0.187	0.504	2.123	0.0337539	0.0715529	0.0358015	0.103	0.107	4.872	1.1e-06	5.93e-06
hsa-miR-3912	3.377	0.048	0.23	0.285	5.897	3.7e-09	2.05e-08	7.77e-09	1.457	0.657	2.369	0.0178363	0.075769	0.0374502	0.973	0.013	20.747	1.3e-95	2.35e-94	5.93e-95	1.135	0.047	10.357	3.89e-25	3.41e-24	1.42e-24	2.298	0.056	4.579	4.67e-06	1.45e-05	4.81e-06	1.281	0.072	7.82	5.28e-15	4.87e-14	1.8e-14	1.187	0.504	3.085	0.00203552	0.00547713	0.00274049	2.461	0.996	0.918	0.358619	0.481281
hsa-miR-138-5p	3.023	2.956	7.169	1.22	-3.754	0.000174035	0.000581373	0.000220765	3.211	0.78	-0.213	0.831327	0.914645	0.45208	2.265	0.089	2.545	0.0109278	0.0210931	0.00535269	6.791	0.146	-9.877	5.24e-23	4.28e-22	1.78e-22	11.362	0.272	-15.982	1.71e-57	1.5e-56	4.99e-57	3.366	0.951	-0.352	0.724838	0.826745	0.305852	7.064	0.014	-33.893	8.45e-252	9.4e-251	4.7e-251	7.819	2.949	-2.793	0.00522217	0.0142291
hsa-miR-25-3p	8.88	0.011	13.945	0.67	-6.187	6.13e-10	3.56e-09	1.35e-09	11.759	1.844	-2.12	0.034006	0.122717	0.0606554	11.562	0.536	-3.664	0.000248307	0.000586265	0.000148773	13.559	0.793	-5.255	1.48e-07	5.51e-07	2.29e-07	11.716	0.648	-3.524	0.000425084	0.00108432	0.000360487	12.441	5	-1.593	0.11116	0.230657	0.0853312	12.798	0.924	-4.075	4.6e-05	0.000155155	7.76e-05	16.096	0.218	-15.458	6.66e-54	3.42e-52
ENSG00000200320	0.92	0.457	4.773	0.19	-8.843	9.32e-19	8.38e-18	3.18e-18	3.996	1.016	-3.052	0.00227322	0.0137028	0.00677288	3.889	0.125	-8.412	4.03e-17	2.17e-16	5.52e-17	3.389	1.543	-1.987	0.0469224	0.082324	0.0342468	4.688	0.111	-11.321	1.03e-29	7.19e-29	2.38e-29	4.596	3.56	-1.948	0.051415	0.121927	0.0451066	4.277	0.025	-21.28	1.74e-100	1.58e-99	7.89e-100	4.649	0.054	-16.086	3.2e-58	2.03e-56
hsa-miR-1307-3p	7.291	0.559	9.466	1.143	-2.035	0.0418509	0.0836242	0.0317546	8.685	0.273	-2.665	0.00769883	0.0367568	0.0181677	9.196	0.04	-9.513	1.85e-21	1.1e-20	2.78e-21	9.33	0.004	-30.744	1.47e-207	4.96e-206	2.06e-206	10.148	0.017	-22.054	8.74e-108	1.01e-106	3.37e-107	7.473	1.174	-0.168	0.866583	0.914915	0.338471	9.769	0.476	-3.592	0.00032815	0.000997391	0.000499046	10.189	0.44	-4.367	1.26e-05	5.94e-05
hsa-miR-100-5p	12.18	0.393	9.788	0.363	3.969	7.22e-05	0.000259589	9.86e-05	12.707	10.56	-0.162	0.871306	0.932028	0.460673	8.14	1.281	3.57	0.000356981	0.00082835	0.000210206	10.421	0.21	3.844	0.000121045	0.000340124	0.000141492	10.291	1.539	1.524	0.127509	0.207514	0.0689893	7.949	1.431	3.537	0.0004047	0.00170575	0.000631037	6.927	0.058	21.741	8.4e-105	7.75e-104	3.88e-104	4.288	0.676	9.601	7.92e-22	1.36e-20
hsa-miR-501-5p	5.142	0.185	5.647	0.433	-0.767	0.443082	0.608251	0.230971	2.727	1.111	2.291	0.0219634	0.0880986	0.0435444	3.133	0.012	17.973	3.17e-72	3.76e-71	9.54e-72	2.343	0.26	5.491	4e-08	1.56e-07	6.51e-08	0.713	0.056	18.8	7.55e-79	7.41e-78	2.46e-78	0.989	0.021	28.507	9.59e-179	2.2e-177	8.14e-178	2.348	0.869	2.998	0.00271758	0.00716935	0.00358719	4.65	0.128	1.375	0.169131	0.2847
hsa-miR-1278	1.236	1.447	5.597	0.328	-7.613	2.68e-14	2.03e-13	7.73e-14	4.636	7.271	-1.261	0.207309	0.455573	0.225175	3.376	0.472	-3.116	0.00183322	0.00390918	0.000992013	3.467	0.47	-3.255	0.00113392	0.00279339	0.00116205	3.005	1.528	-1.431	0.15243	0.239406	0.079592	2.735	0.007	-18.291	9.76e-75	1.88e-73	6.96e-74	3.14	0.408	-2.982	0.00286372	0.00751814	0.00376171	5.315	0.843	-4.442	8.91e-06	4.33e-05
ENSG00000207112	3.582	4.118	0.73	1.539	2.299	0.0215049	0.0478429	0.0181674	1.245	1.065	2.264	0.0235741	0.0928338	0.0458849	1.765	1.01	1.808	0.0706065	0.111871	0.028389	-0.157	0.039	18.96	3.65e-80	7.04e-79	2.93e-79	0.874	0.215	5.845	5.07e-09	1.92e-08	6.4e-09	1.574	0.465	2.946	0.00321912	0.0107871	0.00399065	0.479	1.262	2.762	0.00574485	0.0142499	0.00712993	1.618	0.474	2.852	0.00434451	0.0121444
hsa-miR-511	3.992	1.25	1.23	0.285	5.176	2.27e-07	1.05e-06	3.97e-07	3.379	0.932	0.635	0.525428	0.766831	0.379021	1.973	0.013	17.425	5.33e-68	5.81e-67	1.47e-67	2.485	2.866	0.89	0.373466	0.50688	0.210862	1.713	1.389	1.933	0.0532362	0.0946324	0.0314611	2.442	0.246	3.126	0.00177202	0.00633114	0.00234219	2.772	0.014	10.386	2.87e-25	1.78e-24	8.9e-25	1.103	0.107	8.848	8.91e-19	1.25e-17
ENSG00000238344	2.688	1.602	0.73	0.03	11.288	1.5e-29	1.84e-28	6.98e-29	2.355	1.329	0.289	0.772581	0.890477	0.440135	0.973	0.013	14.803	1.4e-49	1.29e-48	3.28e-49	0.343	0.818	2.593	0.00951428	0.0185305	0.0077087	0.713	0.056	8.383	5.16e-17	2.7e-16	8.99e-17	0.781	0.193	4.341	1.42e-05	6.83e-05	2.53e-05	0.187	0.504	3.524	0.000425084	0.00128478	0.00064284	1.92	0.514	1.071	0.284169	0.414074
hsa-miR-1255a	1.736	0.113	5.77	0.014	-33.618	9.16e-248	5.49e-246	2.09e-246	1.723	1.893	0.009	0.992819	0.994663	0.491631	0.973	0.013	6.589	4.43e-11	1.84e-10	4.67e-11	0.343	0.26	2.733	0.00627603	0.0124712	0.00518801	0.213	0.222	3.231	0.00123358	0.00295785	0.000983354	1.574	0.465	0.238	0.811881	0.88936	0.329017	0.979	0.169	1.842	0.0654751	0.128919	0.0645048	7.206	3.192	-3.062	0.00219863	0.00666384
hsa-miR-125a-5p	4.3	0.978	3.713	1.228	0.53	0.596112	0.747967	0.284025	2.123	0.415	3.378	0.000730151	0.00525222	0.00259601	2.557	0.013	15.037	4.2e-51	3.98e-50	1.01e-50	3.897	0.218	0.864	0.387588	0.520806	0.216656	4.136	0.143	0.434	0.664288	0.753698	0.250571	1.781	0.951	2.583	0.00979453	0.029283	0.0108332	3.348	0.232	1.975	0.0482681	0.0988261	0.0494477	0.603	0.597	4.787	1.69e-06	8.87e-06
ENSG00000238795	1.194	0.58	3.391	0.426	-3.365	0.000765437	0.00231346	0.000878491	2.537	1.884	-0.978	0.328074	0.589987	0.291612	1.473	0.35	-0.472	0.636927	0.712909	0.180911	2.135	2.659	-0.577	0.563939	0.692253	0.287978	1.213	0.889	-0.02	0.984043	0.988625	0.328674	2.074	0.001	-34.474	1.97e-260	5.59e-259	2.07e-259	3.577	0.643	-2.974	0.00293945	0.00769822	0.00385181	3.99	0.4	-4.422	9.78e-06	4.71e-05
hsa-miR-125b-5p	12.835	0.891	8.657	0.024	27.013	1.04e-160	3.62e-159	1.37e-159	11.333	11.311	0.447	0.654875	0.810093	0.400404	10.371	0.05	10.969	5.39e-28	3.61e-27	9.17e-28	10.359	0.747	2.865	0.00417009	0.00866961	0.00360656	12.615	0.644	0.275	0.783316	0.8503	0.282687	9.29	0.015	28.627	3.1e-180	7.27e-179	2.69e-179	7.598	0.026	32.248	3.75e-228	4.05e-227	2.02e-227	5.615	0.721	8.504	1.83e-17	2.38e-16
hsa-miR-30c-3p	8.291	1.111	8.166	0.626	0.158	0.874457	0.921355	0.349866	8.41	3.044	-0.068	0.945786	0.961831	0.475403	7.028	0.055	5.371	7.83e-08	2.78e-07	7.05e-08	6.987	0.036	6.862	6.79e-12	3.51e-11	1.46e-11	7.619	0.32	1.188	0.234833	0.35389	0.117653	7.478	2.265	0.54	0.589197	0.727395	0.269098	6.143	0.712	2.545	0.0109278	0.0255772	0.0127976	7.478	0.049	3.678	0.00023507	0.000868632
hsa-miR-100-3p	2.194	1.562	0.73	1.539	1.18	0.238	0.374347	0.142151	0.128	0.516	2.876	0.0040275	0.0221718	0.0109588	0.973	0.013	10.537	5.83e-26	3.81e-25	9.67e-26	0.343	0.26	3.63	0.000283421	0.000760725	0.000316462	1.005	0.422	1.83	0.0672499	0.117988	0.0392258	1.281	1.314	0.796	0.426032	0.606619	0.224417	0.187	0.504	2.828	0.00468398	0.0118361	0.0059222	0.103	0.107	6.404	1.51e-10	1.22e-09
hsa-miR-10a-5p	13.505	0.412	13.007	0.153	1.272	0.203373	0.326547	0.124	11.832	0.614	2.134	0.0328428	0.120836	0.0597255	10.237	1.991	2.316	0.0205583	0.0366651	0.0093043	14.489	0.111	-2.958	0.00309642	0.00657685	0.00273597	5.97	0.062	30.266	3.21e-201	6.19e-200	2.06e-200	12.595	0.343	1.554	0.120184	0.24607	0.0910331	14.225	0.011	-6.926	4.33e-12	2.02e-11	1.01e-11	8.073	3.728	2.813	0.00490816	0.0134756
hsa-miR-99a-3p	5.333	1.427	1.633	2.107	2.549	0.0108032	0.0260776	0.00990244	6.107	0.29	-1.439	0.150151	0.368069	0.181925	6.127	0.202	-1.767	0.0772282	0.121118	0.0307355	6.001	0.025	-4.224	2.4e-05	7.15e-05	2.98e-05	6.72	0.244	-2.809	0.00496956	0.0107243	0.00356536	4.836	2.685	0.303	0.76189	0.844891	0.312566	0.979	0.169	10.594	3.18e-26	2e-25	1e-25	0.103	0.107	16.019	9.42e-58	5.64e-56
ENSG00000199663	7.041	3.623	10.734	0.591	-4.802	1.57e-06	6.86e-06	2.6e-06	9.065	1.014	-2.01	0.0444312	0.154649	0.0764383	5.675	0.643	1.704	0.0883811	0.134125	0.0340363	8.362	0.009	-13.899	6.42e-44	8.45e-43	3.51e-43	7.805	0	-1011.67	0	0	0	8.322	0	-210.161	0	0	0	8.312	0.001	-35.73	1.35e-279	1.52e-278	7.59e-279	11.353	0.346	-7.33	2.3e-13	2.43e-12
hsa-miR-20a-5p	10.48	1.846	6.936	1.248	3.173	0.00150873	0.00437611	0.00166174	7.157	4.054	1.65	0.0989429	0.273742	0.135302	3.973	0.013	56.162	0	0	0	7.488	0.001	123.484	0	0	0	4.327	0.032	34.562	9.41e-262	2.03e-260	6.75e-261	4.632	4.741	2.686	0.00723131	0.0227481	0.00841559	6.152	0.01	42.786	0	0	0	8.785	1.429	1.418	0.156191	0.267508
ENSG00000207442	1.505	0.933	0.727	0.001	27.031	6.39e-161	2.3e-159	8.73e-160	2.604	0.873	-1.176	0.239595	0.502824	0.24853	2.545	0.018	-7.748	9.34e-15	4.6e-14	1.17e-14	3.32	0.16	-4.533	5.82e-06	1.91e-05	7.94e-06	5.587	0.561	-5.449	5.07e-08	1.79e-07	5.96e-08	3.342	1.847	-1.352	0.176375	0.338628	0.125275	3.975	0.639	-3.089	0.00200831	0.00543101	0.00271741	3.789	0.669	-2.791	0.00525455	0.0142813
hsa-miR-197-3p	6.57	0.125	5.602	0.174	2.323	0.0201792	0.0453611	0.0172249	3.334	0.665	3.968	7.25e-05	0.000651701	0.000322212	3.265	1.246	2.96	0.00307639	0.00638351	0.00161991	5.274	0.578	1.705	0.0881944	0.145507	0.0605311	5.206	0.003	23.577	6.64e-123	8.53e-122	2.84e-122	3.235	0.391	5.335	9.55e-08	5.66e-07	2.09e-07	5.201	0.234	2.831	0.00464027	0.0118086	0.00590845	7.035	0.663	-0.572	0.567322	0.680385
ENSG00000199673	1.524	1.354	2.066	1.527	-0.438	0.661386	0.769746	0.292296	5.439	0.672	-4.775	1.8e-06	2.54e-05	1.26e-05	3.169	0.56	-2.197	0.0280204	0.0487646	0.0123747	4.03	2.197	-1.691	0.0908368	0.148817	0.0619079	4.422	0.169	-7.052	1.76e-12	7.77e-12	2.58e-12	3.672	3.166	-1.207	0.227432	0.404301	0.14957	6.811	0.103	-16.448	8.67e-61	6.88e-60	3.44e-60	2.667	0.685	-1.381	0.167279	0.282906
let-7g	14.678	1.407	15.646	0.313	-1.732	0.0832736	0.15255	0.0579279	13.92	0.033	4.149	3.34e-05	0.000333622	0.000164933	14.351	0.101	1.028	0.30395	0.393712	0.0999101	15.011	0.049	-1.51	0.131043	0.206116	0.0857445	15.055	0.004	-6.092	1.12e-09	4.42e-09	1.48e-09	14.1	0.613	0.738	0.460514	0.623457	0.230646	14.863	1.737	-0.141	0.88787	0.934565	0.467611	17.682	0.637	-3.765	0.000166549	0.000630549
hsa-miR-3615	4.803	0.093	3.363	0.005	19.847	1.17e-87	2.38e-86	9.04e-87	2.925	3.753	0.97	0.332046	0.592106	0.29266	1.473	0.677	4.046	5.21e-05	0.000127764	3.24e-05	3.072	0.273	3.315	0.000916431	0.00229427	0.000954416	2.909	0.099	6.026	1.68e-09	6.57e-09	2.18e-09	2.574	0.537	3.042	0.00235012	0.0082064	0.00303594	3.564	0.169	3.014	0.00257828	0.00685212	0.00342847	6.916	2.012	-1.49	0.136224	0.237457
hsa-miR-3074-5p	4.603	0.73	1.815	0.285	5.226	1.73e-07	8.2e-07	3.11e-07	3.528	3.408	0.582	0.560567	0.784865	0.387934	3.426	0.005	16.793	2.75e-63	2.93e-62	7.46e-63	2.296	0.703	2.752	0.00592325	0.0118137	0.00491449	2.59	0.422	3.101	0.00192868	0.0044372	0.00147517	2.074	1.928	1.822	0.068455	0.15749	0.0582631	1.479	0.085	10.744	6.32e-27	4.04e-26	2.02e-26	0.904	0.919	3.859	0.000113852	0.000449986
hsa-miR-454-3p	6.974	3.567	4.171	4.892	1.267	0.205155	0.327945	0.12453	1.62	0.885	5.692	1.26e-08	2.61e-07	1.29e-07	2.265	0.089	15.814	2.49e-56	2.51e-55	6.37e-56	2.831	0.004	70.007	0	0	0	0.713	0.056	26.574	1.36e-155	2.18e-154	7.28e-155	1.281	1.314	4.966	6.83e-07	3.78e-06	1.4e-06	2.509	0.504	6.291	3.15e-10	1.37e-09	6.83e-10	5.582	2.333	0.911	0.362295	0.484407
hsa-miR-363-3p	9.451	0.458	9.549	7.717	-0.035	0.97208	0.983934	0.373629	5.291	0.382	6.728	1.72e-11	4.64e-10	2.29e-10	4.35	0.032	28.719	2.21e-181	5.54e-180	1.41e-180	7.181	0.099	7.223	5.09e-13	2.76e-12	1.15e-12	7.297	0.399	3.409	0.000652015	0.00161359	0.000536447	6.089	1.987	2.385	0.0170791	0.0482418	0.0178469	6.963	0.022	16.75	5.66e-63	4.7e-62	2.35e-62	11.242	1.227	-1.617	0.105878	0.190404
ENSG00000200229	7.277	3.267	10.87	0.674	-4.378	1.2e-05	4.72e-05	1.79e-05	9.117	0.944	-1.895	0.0580924	0.193462	0.0956222	6.197	0.755	1.243	0.213868	0.293592	0.0745033	8.455	0.009	-12.11	9.35e-34	9.99e-33	4.16e-33	8.482	0.024	-7.8	6.19e-15	2.98e-14	9.91e-15	8.364	0.001	-29.796	4.4e-195	1.06e-193	3.9e-194	8.405	0	-63.769	0	0	0	11.404	0.326	-7.227	4.94e-13	5.02e-12
ENSG00000201750	7.277	3.267	10.87	0.674	-4.378	1.2e-05	4.72e-05	1.79e-05	9.117	0.944	-1.895	0.0580924	0.193462	0.0956222	6.197	0.755	1.243	0.213868	0.293592	0.0745033	8.455	0.009	-12.11	9.35e-34	9.99e-33	4.16e-33	8.482	0.024	-7.8	6.19e-15	2.98e-14	9.91e-15	8.364	0.001	-29.796	4.4e-195	1.06e-193	3.9e-194	8.405	0	-63.769	0	0	0	11.404	0.326	-7.227	4.94e-13	5.02e-12
hsa-miR-487b	3.939	0.19	2.022	9.416	0.625	0.531971	0.698293	0.265163	6.155	0.537	-3.023	0.00250282	0.015003	0.00741553	3.669	0.002	6.539	6.19e-11	2.54e-10	6.44e-11	5.681	1.307	-1.524	0.127509	0.201438	0.0837982	10.498	0.091	-21.756	6.06e-105	6.96e-104	2.31e-104	5.997	0.679	-2.496	0.0125603	0.0365297	0.0135141	6.898	0.329	-5.158	2.5e-07	9.35e-07	4.69e-07	0.103	0.107	11.751	6.98e-32	1.67e-30
hsa-miR-136-5p	8.048	8.877	1.391	4.733	3.06	0.00221337	0.0062519	0.00237403	4.158	6.327	1.547	0.121863	0.317695	0.157027	4.935	1.01	3.098	0.00194831	0.00414641	0.00105221	5.497	0.27	4.907	9.25e-07	3.22e-06	1.34e-06	8.292	0.351	-0.412	0.680339	0.76627	0.254751	5.978	1.569	1.653	0.0983309	0.208037	0.0769629	6.99	0.001	45.718	0	0	0	0.103	0.107	24.336	8.16e-131	2.2e-128
hsa-miR-23b-5p	3.863	0.679	8.126	7.719	-1.534	0.12503	0.215851	0.0819651	8.36	8.553	-1.538	0.124049	0.318687	0.157517	8.357	1.132	-4.223	2.41e-05	6.11e-05	1.55e-05	6.851	0.232	-6.205	5.47e-10	2.44e-09	1.01e-09	7.213	0.527	-4.615	3.93e-06	1.23e-05	4.07e-06	7.05	0.571	-4.217	2.48e-05	0.000116652	4.32e-05	7.11	0.09	-10.845	2.11e-27	1.35e-26	6.78e-27	6.133	0.733	-2.651	0.00802538	0.021224
ENSG00000199298	7.391	3.04	10.985	0.677	-4.37	1.24e-05	4.87e-05	1.85e-05	9.476	1.302	-1.827	0.0676998	0.21676	0.107138	6.312	0.674	1.314	0.188846	0.264974	0.067241	8.582	0.013	-10.609	2.71e-26	2.5e-25	1.04e-25	8.634	0.005	-17.877	1.78e-71	1.72e-70	5.7e-71	8.554	0.039	-5.891	3.84e-09	2.56e-08	9.46e-09	8.536	0	-108.857	0	0	0	11.748	0.266	-8.451	2.89e-17	3.67e-16
ENSG00000202364	7.401	2.999	10.985	0.677	-4.356	1.32e-05	5.14e-05	1.95e-05	9.479	1.297	-1.824	0.0681521	0.217087	0.1073	6.312	0.674	1.327	0.184509	0.262645	0.06665	8.585	0.013	-10.364	3.62e-25	3.22e-24	1.34e-24	8.635	0.005	-17.671	7.01e-70	6.47e-69	2.15e-69	8.557	0.039	-5.826	5.68e-09	3.71e-08	1.37e-08	8.538	0	-82.351	0	0	0	11.748	0.266	-8.436	3.28e-17	4.12e-16
hsa-miR-4484	0.694	0.439	3.633	0.001	-78.901	0	0	0	3.343	0.399	-4.194	2.74e-05	0.000278991	0.000137857	2.133	3.09	-0.819	0.412786	0.499323	0.126711	1.796	0.105	-3.404	0.000664068	0.00171009	0.0007114	3.166	0.769	-2.82	0.00480237	0.0104051	0.00345924	1.781	0.193	-2.477	0.0132492	0.0379259	0.0140306	0.979	3.351	-0.156	0.876033	0.926706	0.463678	3.154	0.316	-4.375	1.21e-05	5.75e-05
ENSG00000200534	2.042	2.983	4.919	0.041	-14.286	2.68e-46	4.01e-45	1.53e-45	3.471	1.583	-1.136	0.255957	0.523063	0.258534	3.133	0.012	-9.77	1.51e-22	9.34e-22	2.36e-22	2.635	0.009	-6.164	7.09e-10	3.15e-09	1.31e-09	3.793	0.091	-5.816	6.03e-09	2.28e-08	7.59e-09	3.235	0.623	-1.512	0.130534	0.263757	0.0975761	3.433	0.051	-6.183	6.29e-10	2.64e-09	1.32e-09	4.115	0.365	-3.433	0.000596942	0.00201281
hsa-miR-4446-5p	0.694	0.088	0.23	0.285	0.869	0.384847	0.543521	0.206391	0.528	0.711	0.197	0.843828	0.916908	0.453199	1.473	0.35	-1.318	0.187504	0.264121	0.0670245	1.504	1.281	-0.716	0.473991	0.607407	0.252682	4.855	0.306	-7.524	5.31e-14	2.45e-13	8.14e-14	0.781	0.193	-0.2	0.841481	0.893659	0.330607	2.848	0.051	-9.575	1.02e-21	5.88e-21	2.94e-21	5.555	1.395	-4.117	3.84e-05	0.000165004
hsa-miR-422a	3.776	0.875	5.637	0.217	-3.997	6.42e-05	0.000233845	8.89e-05	4.63	0.26	-1.675	0.0939342	0.266024	0.131487	4.266	0.149	-1.27	0.204085	0.283407	0.0719187	0.958	0.551	3.795	0.000147643	0.00040953	0.000170364	1.36	0.078	8.658	4.8e-18	2.7e-17	8.97e-18	1.888	0.569	2.502	0.0123494	0.0360135	0.0133231	0.637	0.005	42.963	0	0	0	1.837	0.222	4.116	3.86e-05	0.000165063
hsa-miR-200a-3p	2.42	0.375	0.73	1.539	1.363	0.172883	0.286985	0.108977	7.48	2.285	-3.347	0.000816912	0.0057611	0.00284753	2.557	0.013	-1.184	0.236413	0.320868	0.0814248	8.468	0.795	-6.784	1.17e-11	5.92e-11	2.47e-11	3.563	0.001	-48.044	0	0	0	9.296	0.404	-10.817	2.86e-27	3.72e-26	1.38e-26	2.272	0	55.444	0	0	0	3.986	1.213	-1.422	0.155026	0.265935
ENSG00000252040	1.569	0.497	3.935	3.221	-1.318	0.187504	0.305153	0.115876	2.718	2.079	-0.797	0.425451	0.691372	0.341724	0.973	0.013	5.149	2.62e-07	8.97e-07	2.28e-07	3.731	0.121	-6.209	5.33e-10	2.39e-09	9.93e-10	2.451	1.946	-0.632	0.527387	0.660918	0.219726	2.846	0.006	-16.955	1.77e-64	3.18e-63	1.18e-63	3.666	0.116	-6.158	7.37e-10	3.07e-09	1.54e-09	4.614	0.04	-15.281	1.02e-52	4.6e-51
hsa-miR-33b-5p	5.972	3.559	3.066	1.527	2.351	0.018723	0.0423525	0.0160825	4.087	3.921	0.952	0.341097	0.603259	0.298172	1.473	0.35	7.61	2.74e-14	1.31e-13	3.33e-14	3.296	0.197	6.025	1.69e-09	7.21e-09	3e-09	6.02	0.369	-0.08	0.936237	0.953919	0.317136	3.442	0.002	62.757	0	0	0	2.383	0.024	23.217	3.07e-119	2.95e-118	1.48e-118	0.631	0.935	5.524	3.31e-08	2.1e-07
hsa-miR-1262	1.792	0.734	5.507	1.62	-2.919	0.00351156	0.00947244	0.00359697	2.854	2.931	-0.62	0.535258	0.774187	0.382656	4.879	0.858	-3.333	0.000859149	0.00194753	0.000494213	4.357	0.084	-8.865	7.65e-19	5.4e-18	2.24e-18	3.277	0.012	-13.803	2.44e-43	1.95e-42	6.48e-43	5.257	0.996	-3.472	0.000516596	0.00215215	0.000796183	4.694	0.596	-3.76	0.000169913	0.000544025	0.000272203	0.436	1.022	1.341	0.17992	0.29959
ENSG00000202270	1.85	1.613	0.23	0.285	3.037	0.00238945	0.00671412	0.00254955	0.868	1.575	0.783	0.433627	0.69205	0.342058	0.973	0.013	7.575	3.59e-14	1.71e-13	4.35e-14	0.343	0.26	2.957	0.00310648	0.00658525	0.00273947	3.439	0.482	-2.288	0.0221375	0.0426543	0.0141807	1.781	0.951	0.071	0.943398	0.962123	0.355935	1.479	1.25	0.332	0.739889	0.837713	0.419151	0.103	0.107	5.352	8.7e-08	5.24e-07
ENSG00000238899	3.018	0.552	0.23	0.285	5.226	1.73e-07	8.2e-07	3.11e-07	1.006	1.754	1.519	0.128762	0.326905	0.161579	0.973	0.013	17.656	9.15e-70	1.02e-68	2.58e-69	-0.157	0.039	16.104	2.39e-58	3.74e-57	1.55e-57	1.005	2.535	1.264	0.20623	0.314741	0.104638	0.781	0.193	5.094	3.51e-07	1.97e-06	7.3e-07	1.187	0.504	2.581	0.00985146	0.0232598	0.0116381	0.603	0.508	3.389	0.00070148	0.00230761
hsa-miR-370	4.736	0.376	1.73	7.049	1.132	0.257634	0.400558	0.152104	2.374	2.346	1.542	0.123074	0.317695	0.157027	2.633	0.671	2.567	0.0102583	0.0198719	0.00504279	1.343	0.818	3.752	0.000175429	0.00048165	0.000200366	5.827	0.003	-18.862	2.34e-79	2.32e-78	7.7e-79	1.781	0.951	3.03	0.00244554	0.00848468	0.00313889	2.772	0.496	2.788	0.00530345	0.0132464	0.00662783	0.103	0.107	14.19	1.06e-45	3.56e-44
hsa-miR-19b-3p	10.679	1.524	6.588	10.405	1.268	0.204798	0.327859	0.124498	6.727	0.16	9.868	5.73e-23	4.12e-21	2.04e-21	5.663	0.124	14.235	5.56e-46	4.91e-45	1.25e-45	10.289	0.47	0.569	0.569356	0.696525	0.289755	6.329	0.011	41.079	0	0	0	7.707	0.471	4.33	1.49e-05	7.15e-05	2.64e-05	8.409	0.078	8.136	4.09e-16	2.11e-15	1.06e-15	6.829	0.764	4.405	1.06e-05	5.07e-05
hsa-miR-548n	0.59	0.322	1.683	0.121	-3.145	0.00166087	0.0048045	0.00182441	1.154	0.048	-2.571	0.0101405	0.0473664	0.0234117	1.926	0.164	-3.297	0.000977235	0.0021831	0.000553993	1.296	1.063	-0.685	0.493344	0.626994	0.26083	1.942	0.314	-2.414	0.0157785	0.0312959	0.0104045	1.781	0.193	-2.713	0.00666771	0.0210981	0.0078052	0.979	0.173	-0.935	0.349788	0.520581	0.260473	2.047	0.141	-3.878	0.000105319	0.000420885
hsa-miR-148b-3p	10.6	0.415	9.65	0.156	2.402	0.0163057	0.0377551	0.0143367	8.496	6.331	0.836	0.403155	0.671303	0.331804	5.945	0.001	195.516	0	0	0	7.686	0.037	15.17	5.59e-52	8.04e-51	3.35e-51	7.912	0.004	43.146	0	0	0	6.657	0	268.963	0	0	0	7.661	0.937	3.035	0.00240536	0.00644015	0.00322234	9.905	1.43	0.581	0.56124	0.675869
hsa-miR-584-5p	5.51	0.511	9.358	1.55	-3.091	0.00199484	0.00566428	0.0021509	2.038	1.291	3.055	0.00225061	0.0136427	0.00674317	6.099	1.571	-0.47	0.638355	0.713767	0.181129	5.722	0.123	-0.605	0.545179	0.677705	0.281926	9.95	1.058	-4.316	1.59e-05	4.75e-05	1.58e-05	3.915	0	72.757	0	0	0	6.494	0.621	-1.249	0.211665	0.34815	0.174197	1.033	1.296	3.932	8.42e-05	0.000343008
ENSG00000201784	1.934	2.626	1.061	0.087	2.957	0.00310648	0.00848581	0.00322231	0.584	0.098	4.308	1.65e-05	0.000185158	9.17e-05	0.973	0.013	8.302	1.02e-16	5.41e-16	1.37e-16	0.004	0.001	63.442	0	0	0	0.42	0.032	8.505	1.82e-17	9.75e-17	3.25e-17	1.393	0.181	1.274	0.202663	0.373214	0.13807	1.439	0.015	4.017	5.89e-05	0.000195093	9.75e-05	1.738	0.446	0.295	0.767994	0.842996
hsa-miR-378a-3p	15.126	1.257	15.19	0.634	-0.079	0.937033	0.958349	0.363914	14.406	1.092	0.69	0.490194	0.743909	0.367691	13.597	0.061	6.214	5.17e-10	2e-09	5.09e-10	11.264	0.015	31.372	4.88e-216	1.75e-214	7.3e-215	9.696	0.04	27.187	9.25e-163	1.51e-161	5.03e-162	10.733	2.143	3.001	0.00269095	0.0091306	0.00337784	10.324	1.886	3.497	0.000470522	0.00140635	0.00070367	13.069	0.329	3.584	0.000338372	0.00121701
ENSG00000207215	2.597	7.381	2.562	0.162	0.087	0.930672	0.95763	0.363641	0.778	0.321	3.207	0.00134127	0.00866605	0.00428336	1.468	0	453.908	0	0	0	0.6	0.212	4.339	1.43e-05	4.6e-05	1.91e-05	0.885	0.035	9.205	3.42e-20	2.01e-19	6.7e-20	0.866	0.313	3.094	0.00197477	0.00700915	0.00259302	0.983	0.257	3.185	0.00144754	0.00399462	0.00199871	1.852	0.497	1.057	0.290512	0.414074
ENSG00000207088	3.359	1.008	2.107	0.014	10.434	1.73e-25	1.95e-24	7.38e-25	2.355	1.179	0.925	0.354966	0.619754	0.306325	0.973	0.013	20.597	2.92e-94	5.08e-93	1.29e-93	1.635	0.241	3.514	0.000441413	0.00116736	0.000485624	2.374	0.059	4.041	5.32e-05	0.000150336	5e-05	1.442	0.246	3.868	0.000109732	0.000491288	0.000181751	3.523	0.124	-0.464	0.642648	0.785297	0.392924	1.531	0.142	4.857	1.19e-06	6.37e-06
hsa-miR-299-5p	3.084	0.534	1.522	5.577	0.661	0.508612	0.675022	0.256326	2.388	2.132	0.477	0.633362	0.810093	0.400404	0.973	0.013	18.223	3.39e-74	4.11e-73	1.04e-73	-0.157	0.039	16.437	1.04e-60	1.7e-59	7.07e-60	2.874	0	26.394	1.61e-153	2.51e-152	8.37e-153	2.074	0.001	39.557	0	0	0	1.979	0.173	2.654	0.00795438	0.0192871	0.00965034	0.269	0.295	5.184	2.17e-07	1.27e-06
hsa-miR-150-5p	9.266	0.673	0.23	0.285	16.935	2.48e-64	4.32e-63	1.64e-63	5.258	9.701	1.287	0.198094	0.444374	0.21964	1.765	1.01	7.465	8.33e-14	3.92e-13	9.96e-14	6.79	0.086	8.423	3.67e-17	2.41e-16	1e-16	2.298	0.056	29.577	2.95e-192	5.4e-191	1.79e-191	2.574	0.537	9.135	6.54e-20	7.28e-19	2.69e-19	6.41	0.449	4.261	2.04e-05	6.95e-05	3.49e-05	10.154	1.895	-0.645	0.518927	0.639181
hsa-miR-543	0.694	0.439	3.23	22.813	-0.531	0.595419	0.747967	0.284025	4.979	1.589	-3.4	0.000673859	0.00491279	0.00242824	3.718	0.234	-6.253	4.03e-10	1.6e-09	4.07e-10	3.7	0.072	-11.235	2.74e-29	2.67e-28	1.11e-28	8.049	0.25	-14.714	5.24e-49	4.38e-48	1.46e-48	4.451	1.199	-3.431	0.000601361	0.00249565	0.000923259	5.305	0.56	-6.161	7.23e-10	3.02e-09	1.51e-09	0.798	0.742	-0.121	0.903691	0.940127
hsa-miR-885-5p	0.444	0.101	0.23	0.285	0.401	0.68842	0.769746	0.292296	9.204	1.472	-7.221	5.16e-13	1.59e-11	7.86e-12	3.557	0.506	-4.377	1.2e-05	3.12e-05	7.9e-06	1.928	0.26	-2.91	0.00361429	0.00755778	0.00314404	9.64	0.082	-32.091	5.89e-226	1.22e-224	4.06e-225	2.442	0.246	-4.033	5.51e-05	0.00025285	9.36e-05	1.59	1.626	-0.899	0.368653	0.538263	0.26932	0.603	0.502	-0.225	0.821979	0.879005
ENSG00000212144	2.332	5.38	0.23	0.285	3.941	8.11e-05	0.000290873	0.000110395	1.854	2.925	0.28	0.779478	0.892841	0.441303	0.973	0.013	11.736	8.33e-32	5.95e-31	1.51e-31	-0.157	0.039	12.626	1.52e-36	1.8e-35	7.5e-36	0.213	0.222	4.495	6.96e-06	2.13e-05	7.09e-06	0.781	0.193	3.532	0.000412429	0.00173156	0.000640586	0.479	0.088	6.258	3.9e-10	1.68e-09	8.42e-10	2.382	0.201	-0.112	0.910823	0.944072
hsa-miR-944	1.895	0.965	1.391	1.228	0.455	0.649109	0.769746	0.292296	3.967	0.388	-3.326	0.000881019	0.00609372	0.00301193	2.265	0.28	-0.698	0.485177	0.569648	0.144556	4.818	0.86	-3.152	0.00162156	0.00392302	0.00163198	0.213	0.222	3.569	0.000358346	0.000931701	0.000309749	0.781	0.193	2.536	0.0112127	0.0328763	0.0121625	3.037	3.636	-0.599	0.549173	0.698771	0.349631	4.082	0.839	-2.388	0.0169403	0.039997
hsa-miR-655	1.986	0.295	0.23	0.285	3.291	0.000998319	0.0029839	0.00113307	3.15	1.442	-0.969	0.332545	0.592106	0.29266	0.973	0.013	8.746	2.21e-18	1.2e-17	3.06e-18	3.407	0.292	-2.63	0.00853849	0.0168428	0.00700662	6.295	0.581	-5.653	1.58e-08	5.75e-08	1.91e-08	2.905	6.577	-0.358	0.720343	0.825107	0.305246	3.801	0.088	-6.128	8.9e-10	3.64e-09	1.82e-09	0.103	0.107	5.768	8.02e-09	5.51e-08
hsa-miR-195-5p	8.953	2.192	4.561	0.066	17.084	1.95e-65	3.51e-64	1.33e-64	8.656	11.334	0.088	0.929877	0.95647	0.472753	5.764	1.747	2.413	0.0158218	0.0289421	0.00734447	8.555	1.024	0.393	0.694319	0.813347	0.338353	6.227	0.479	3.939	8.18e-05	0.000226956	7.54e-05	5.965	0.607	3.837	0.000124546	0.000546283	0.000202095	7.93	0.001	38.965	0	0	0	5.554	1.11	3.225	0.00125973	0.00398606
hsa-miR-203	5.13	0.681	1.522	0.897	3.809	0.00013953	0.000473437	0.000179778	6.979	1.593	-1.465	0.142921	0.353561	0.174754	2.265	0.089	9.623	6.39e-22	3.81e-21	9.67e-22	7.366	1.053	-2.179	0.0293317	0.0540083	0.0224675	6.374	0.021	-8.573	1.01e-17	5.52e-17	1.84e-17	5.389	0.053	-1.122	0.261862	0.44426	0.164353	1.348	0.869	4.058	4.95e-05	0.00016534	8.27e-05	6.127	1.233	-0.898	0.369186	0.49058
hsa-miR-1260b	5.547	1.198	2.858	1.398	2.274	0.022966	0.0501626	0.0190482	2.964	0.519	3.586	0.000335789	0.00264464	0.00130717	2.426	0.005	44.506	0	0	0	2.759	0.444	4.186	2.84e-05	8.39e-05	3.49e-05	2.166	0.002	68.138	0	0	0	3.346	0.009	22.943	1.73e-116	3.66e-115	1.35e-115	3.301	1.007	2.238	0.0252211	0.0555378	0.0277884	9.106	3.8	-1.826	0.0678503	0.134331
ENSG00000252690	8.738	0.742	12.673	0.039	-19.858	9.4e-88	1.95e-86	7.41e-87	11.086	1.233	-2.114	0.0345153	0.12414	0.0613585	10.899	1.006	-2.155	0.0311618	0.0535408	0.0135868	12.499	0.236	-7.749	9.26e-15	5.49e-14	2.28e-14	13.25	0.192	-10.284	8.32e-25	5.28e-24	1.76e-24	11.769	3.332	-1.66	0.0969145	0.206704	0.0764696	12.07	1.389	-2.828	0.00468398	0.0118361	0.0059222	13.758	0.486	-7.198	6.11e-13	6.1e-12
ENSG00000212378	0.444	0.101	5.123	0.444	-7.022	2.19e-12	1.47e-11	5.57e-12	3.639	0.9	-3.369	0.000754414	0.00539082	0.00266451	2.615	1.904	-1.574	0.115487	0.1707	0.0433176	4.27	2.884	-2.253	0.0242591	0.045365	0.0188719	1.442	1.607	-0.788	0.430697	0.559232	0.18592	4.196	3.364	-2.046	0.0407564	0.0997191	0.0368908	5.22	4.689	-2.206	0.027384	0.0595712	0.0298065	5.384	0.107	-15.074	2.4e-51	1.04e-49
hsa-miR-136-3p	4.326	1.663	0.23	0.285	7.677	1.63e-14	1.26e-13	4.8e-14	3.685	0.302	1.167	0.24321	0.508574	0.251372	2.265	0.089	6.922	4.45e-12	1.99e-11	5.06e-12	2.831	0.206	3.296	0.00098072	0.00244387	0.00101665	6.194	0.537	-2.548	0.0108342	0.0218508	0.00726441	3.325	3.042	0.574	0.565968	0.710092	0.262697	3.852	0.254	0.941	0.346705	0.518136	0.25925	0.103	0.107	12.935	2.86e-38	7.9e-37
hsa-miR-423-5p	9.743	0.182	10.61	0.919	-0.905	0.365465	0.535784	0.203453	7.645	0.346	3.565	0.000363856	0.00284493	0.00140616	6.941	0.2	6.265	3.73e-10	1.49e-09	3.78e-10	7.208	0.088	8.564	1.09e-17	7.31e-17	3.04e-17	7.406	0.391	3.738	0.00018549	0.000492965	0.000163889	6.544	1.971	2.278	0.0227266	0.0614586	0.0227365	7.321	0.527	3.335	0.000852994	0.00246091	0.00123132	10.912	0.288	-2.179	0.0293317	0.0645895
ENSG00000252481	2.024	0.162	4.241	3.442	-1.195	0.232087	0.36665	0.139228	6.484	3.313	-2.45	0.0142856	0.0634329	0.0313529	5.444	1.294	-3.006	0.00264709	0.00555683	0.00141013	7.66	0.783	-6.367	1.93e-10	9e-10	3.75e-10	5.98	0.786	-4.463	8.08e-06	2.47e-05	8.21e-06	6.207	0.01	-41.697	0	0	0	8.575	0.156	-16.612	5.71e-62	4.66e-61	2.34e-61	6.016	4.998	-1.786	0.0740993	0.143285
hsa-miR-130b-3p	5.693	0.779	9.599	1.589	-3.099	0.00194175	0.00555742	0.00211032	7.784	1.293	-1.839	0.0659152	0.212942	0.10525	4.486	0.137	3.254	0.00113792	0.00253681	0.000643754	6.304	0.026	-3.83	0.000128143	0.000359134	0.0001494	5.802	0	-9.678	3.74e-22	2.29e-21	7.62e-22	8.23	5.86	-1.048	0.294639	0.485385	0.179567	4.772	1.668	0.713	0.475846	0.635443	0.317944	9.321	1.47	-2.993	0.0027625	0.00803433
hsa-miR-3605-5p	1.59	0.409	0.23	0.285	2.549	0.0108032	0.0260776	0.00990244	0.645	0.487	1.355	0.175418	0.410576	0.202935	0.973	0.013	5.327	9.98e-08	3.5e-07	8.87e-08	-0.157	0.039	8.86	8e-19	5.57e-18	2.32e-18	0.213	0.222	2.92	0.00350031	0.00773942	0.00257302	0.781	0.193	1.841	0.0656216	0.15227	0.056332	0.187	0.504	1.977	0.0480416	0.0985493	0.0493092	0.436	0.292	2.134	0.0328428	0.0715906
hsa-miR-374c-5p	1.632	0.674	3.445	0.01	-18.577	4.93e-77	9.51e-76	3.61e-76	2.087	1.029	-0.448	0.654153	0.810093	0.400404	1.765	1.01	-0.132	0.894984	0.917954	0.232944	2.444	0.003	-14.183	1.17e-45	1.56e-44	6.48e-45	3.368	0.204	-3.847	0.000119573	0.000325806	0.000108316	1.685	0.704	-0.063	0.949767	0.964062	0.356653	2.424	0	-295.048	0	0	0	3.004	0.419	-2.118	0.0341751	0.074046
ENSG00000199785	2.476	1.492	3.468	16.365	-0.245	0.806456	0.869264	0.330085	0.728	0.579	2.298	0.0215618	0.0871355	0.0430683	0.973	0.013	12.974	1.72e-38	1.36e-37	3.46e-38	-0.157	0.039	13.353	1.14e-40	1.4e-39	5.81e-40	0.213	0.222	4.8	1.59e-06	5.07e-06	1.69e-06	0.781	0.193	3.858	0.000114319	0.000507612	0.000187791	0.187	0.504	3.225	0.00125973	0.00352136	0.00176192	1.062	0.45	2.107	0.0351176	0.0759356
hsa-miR-7-5p	5.623	2.086	6.884	0.352	-2.128	0.0333371	0.0697107	0.0264712	5.989	5.34	-0.159	0.873669	0.932028	0.460673	3.926	0.406	2.663	0.00774474	0.0152771	0.00387679	4.785	0.005	12.407	2.39e-35	2.75e-34	1.14e-34	8.795	1.205	-2.89	0.00385242	0.0084659	0.00281454	7.978	0.099	-7.5	6.38e-14	5.3e-13	1.96e-13	5.165	0.896	0.483	0.629096	0.773979	0.387261	9.276	2.183	-2.473	0.0133984	0.0327079
hsa-miR-483-5p	3.015	0.293	0.23	0.285	5.221	1.78e-07	8.35e-07	3.17e-07	4.661	1.915	-1.189	0.23444	0.494063	0.2442	1.473	0.35	2.61	0.00905422	0.0176984	0.00449122	0.635	1.737	1.806	0.0709183	0.119939	0.0498946	0.213	0.222	5.944	2.78e-09	1.06e-08	3.54e-09	1.781	0.951	1.266	0.205513	0.373433	0.138151	1.479	1.262	1.368	0.171312	0.290638	0.145421	0.103	0.107	8.921	4.62e-19	6.56e-18
ENSG00000202269	2.014	1.127	0.598	0	113.138	0	0	0	5.152	1.848	-2.308	0.0209991	0.085826	0.0424211	1.18	0.032	4.695	2.67e-06	8.8e-06	2.24e-06	3.338	0.348	-2.244	0.0248324	0.0461968	0.0192179	2.139	0.546	-0.169	0.865797	0.902603	0.300076	3.776	1.312	-1.539	0.123804	0.253002	0.0935973	3.852	0.254	-3.649	0.000263263	0.000816267	0.00040842	5.148	1.399	-2.65	0.00804918	0.0212349
hsa-miR-758	1.34	0.148	0.23	0.285	2.08	0.0375255	0.0761091	0.0289009	0.128	0.516	1.687	0.0916034	0.260105	0.128562	0.973	0.013	3.169	0.00152964	0.00330097	0.00083767	-0.157	0.039	7.592	3.15e-14	1.82e-13	7.56e-14	0.213	0.222	2.39	0.0168484	0.0329337	0.010949	1.281	0.072	0.218	0.827429	0.893659	0.330607	0.187	0.504	1.625	0.104163	0.190817	0.0954756	0.103	0.107	3.789	0.000151255	0.000578738
hsa-miR-155-5p	8.386	1.702	5.978	1.539	1.941	0.0522583	0.100691	0.0382352	5.013	0.42	5.201	1.98e-07	3.34e-06	1.65e-06	5.218	1.104	3.015	0.00256979	0.00540508	0.00137162	9.472	0.032	-6.063	1.34e-09	5.77e-09	2.41e-09	4.475	0.708	4.646	3.38e-06	1.06e-05	3.53e-06	4.881	2.901	2.058	0.0395901	0.097307	0.0359985	9.414	0.395	-1.636	0.10184	0.189131	0.0946317	13.573	0.138	-13.96	2.73e-44	8.68e-43
ENSG00000221116	4.343	0.839	3.037	0.285	2.447	0.0144051	0.0338629	0.0128588	5.081	1.059	-0.717	0.473374	0.725526	0.358605	3.133	0.012	10.822	2.71e-27	1.78e-26	4.52e-27	5.255	0.234	-1.885	0.0594298	0.101785	0.0423428	3.767	0.809	0.64	0.522173	0.657438	0.218569	3.632	0.583	0.932	0.351337	0.551006	0.203843	6.801	0.557	-3.295	0.000984217	0.00280944	0.00140571	5.687	0.296	-2.47	0.0135113	0.032909
hsa-miR-760	2.595	0.724	6.594	0.984	-4.031	5.55e-05	0.000205232	7.79e-05	2.323	0.772	0.31	0.756561	0.882385	0.436135	5.403	0.39	-4.495	6.96e-06	1.83e-05	4.64e-06	4.558	0.895	-2.075	0.0379865	0.0681988	0.0283707	9.921	0.003	-133.48	0	0	0	3.672	0.133	-2.949	0.00318804	0.0107162	0.00396443	5.241	1.872	-1.934	0.0531131	0.10692	0.0534975	4.778	0.713	-2.584	0.00976618	0.0251497
hsa-miR-375	0.694	0.293	1.23	3.794	-0.275	0.783316	0.854599	0.324517	8.846	1.164	-7.558	4.09e-14	1.42e-12	7.04e-13	6.2	9.156	-1.82	0.068759	0.109265	0.0277276	11.668	3.735	-5.678	1.36e-08	5.59e-08	2.32e-08	6.356	2.353	-3.692	0.000222497	0.000584124	0.000194195	15.03	0.547	-19.388	9.75e-84	1.95e-82	7.21e-83	5.993	0.406	-8.321	8.72e-17	4.64e-16	2.32e-16	5.328	5.404	-1.994	0.0461521	0.09595
hsa-miR-629-5p	6.599	0.706	4.124	1.332	2.145	0.0319528	0.0674699	0.0256203	1.723	0.828	5.358	8.41e-08	1.57e-06	7.73e-07	0.973	0.013	48.557	0	0	0	3.923	0.463	3.934	8.35e-05	0.000236598	9.84e-05	1.005	0.422	8.616	6.93e-18	3.86e-17	1.28e-17	2.074	0.001	177.194	0	0	0	3.037	3.636	1.868	0.0617621	0.122728	0.061407	6.349	0.346	0.425	0.670837	0.7684
hsa-miR-137	1.774	1.479	0.23	0.285	2.894	0.00380368	0.0102094	0.00387681	0.328	0.321	2.552	0.0107107	0.0495299	0.0244811	0.973	0.013	6.917	4.61e-12	2.05e-11	5.19e-12	0.843	2.597	0.578	0.563264	0.692212	0.28796	8.039	0.248	-12.569	3.13e-36	2.36e-35	7.85e-36	1.781	0.193	-0.017	0.986437	0.989187	0.365947	0.187	0.504	2.236	0.0253518	0.0557119	0.0278755	0.103	0.107	5.119	3.07e-07	1.79e-06
hsa-miR-34a-5p	7.33	0.272	4.731	1.821	1.926	0.0541044	0.103877	0.039445	4.261	1.258	2.736	0.0062191	0.0312112	0.0154267	4.908	0.201	5.408	6.37e-08	2.27e-07	5.76e-08	8.572	2.73	-0.752	0.452051	0.58555	0.243589	6.278	2.48	0.668	0.504134	0.639201	0.212506	5.089	0.072	8.363	6.11e-17	6.11e-16	2.26e-16	7.004	0.051	1.439	0.150151	0.261732	0.130958	1.033	0.809	7	2.56e-12	2.32e-11
hsa-miR-26b-3p	3.119	1.274	0.23	0.285	5.414	6.16e-08	3.08e-07	1.17e-07	2.341	0.86	0.839	0.401469	0.669529	0.330927	0.973	0.013	18.521	1.4e-76	1.71e-75	4.36e-76	1.135	0.047	9.165	4.95e-20	3.61e-19	1.5e-19	0.713	1.389	2.041	0.0412508	0.0748061	0.0248697	1.281	0.072	6.857	7.03e-12	5.42e-11	2e-11	0.187	0.504	4.131	3.61e-05	0.000122554	6.13e-05	1.737	0.954	1.415	0.157068	0.26816
ENSG00000200831	1.67	0.793	0.73	0.03	5.422	5.89e-08	2.96e-07	1.12e-07	2.071	0.844	-0.436	0.662837	0.812728	0.401706	0.973	0.013	6.021	1.73e-09	6.61e-09	1.67e-09	3.87	0.259	-4.324	1.53e-05	4.84e-05	2.02e-05	2.298	1.13	-0.59	0.555191	0.689356	0.229181	1.781	0.193	-0.253	0.800268	0.87753	0.32464	4.184	0.339	-4.318	1.57e-05	5.41e-05	2.7e-05	2.998	1.768	-0.999	0.317795	0.434601
hsa-miR-154-5p	1.67	1.578	0.23	0.285	2.7	0.00693395	0.0176041	0.00668479	4.11	1.299	-2.141	0.032274	0.119259	0.0589461	3.169	0.961	-1.529	0.126264	0.18536	0.0470377	4.004	1.915	-1.686	0.0917958	0.149845	0.0623357	7.029	0.023	-35.159	8.47e-271	1.99e-269	6.61e-270	4.555	0	-586.701	0	0	0	6.316	1.345	-4.006	6.18e-05	0.000203775	0.000102032	0.103	0.107	4.801	1.58e-06	8.35e-06
hsa-miR-708-3p	5.43	1.756	1.391	4.733	1.857	0.0633112	0.119847	0.0455094	2.082	1.463	2.767	0.00565748	0.0287944	0.0142322	1.973	1.686	2.663	0.00774474	0.0152771	0.00387679	0.843	0.039	23.262	1.08e-119	2.64e-118	1.1e-118	5.431	0.362	-0.002	0.998404	0.998404	0.331925	1.942	1.446	2.9	0.00373163	0.012351	0.00456922	0.687	2.008	3.348	0.00081397	0.00236732	0.00118449	2.459	2.157	2.023	0.0430731	0.0909509
ENSG00000238317	1.632	1.71	0.73	0.03	5.203	1.96e-07	9.16e-07	3.48e-07	0.328	0.321	2.301	0.0213916	0.0867728	0.0428891	0.973	0.013	5.694	1.24e-08	4.6e-08	1.17e-08	0.343	0.26	2.529	0.0114388	0.0220008	0.00915236	0.213	0.222	3.011	0.00260389	0.00585332	0.00194597	0.781	0.193	1.937	0.0527453	0.124808	0.0461722	0.687	0	352.602	0	0	0	0.867	0.365	1.268	0.204798	0.333802
hsa-miR-548a-3p	2.028	0.101	4.044	0.143	-5.33	9.82e-08	4.77e-07	1.81e-07	3.239	0.235	-2.499	0.0124544	0.0567018	0.0280259	3.057	0.35	-1.74	0.081859	0.125285	0.0317929	2.831	0.004	-13.566	6.37e-42	7.99e-41	3.32e-41	2.713	0.056	-2.904	0.00368428	0.00812953	0.00270271	3.235	0.623	-1.529	0.126264	0.256089	0.0947395	3.198	0.07	-4.413	1.02e-05	3.55e-05	1.78e-05	1.88	0.201	0.332	0.739889	0.824732
hsa-miR-216a	2.816	0.791	0.23	0.285	4.848	1.25e-06	5.51e-06	2.1e-06	0.645	0.092	7.172	7.39e-13	2.22e-11	1.09e-11	0.973	0.013	15.914	5.07e-57	5.16e-56	1.31e-56	-0.157	0.039	15.081	2.16e-51	3.07e-50	1.28e-50	0.713	1.389	1.785	0.0742613	0.129657	0.0431052	5.833	3.285	-1.664	0.0961124	0.206584	0.0764254	0.687	2.008	1.503	0.132839	0.236134	0.11815	0.103	0.107	8.312	9.41e-17	1.14e-15
hsa-miR-181b-5p	9.214	0.368	13.069	2.575	-2.402	0.0163057	0.0377551	0.0143367	9.703	1.123	-0.461	0.644799	0.810093	0.400404	11.139	1.274	-1.706	0.0880081	0.133747	0.0339404	12.523	1.293	-2.91	0.00361429	0.00755778	0.00314404	14.099	0.457	-7.224	5.05e-13	2.25e-12	7.49e-13	10.288	4.799	-0.49	0.624134	0.754133	0.27899	12.678	0.36	-5.771	7.88e-09	3.14e-08	1.57e-08	13.825	0.296	-8.473	2.39e-17	3.07e-16
ENSG00000238363	0.694	0.439	2.08	4.339	-0.666	0.505411	0.671599	0.255026	2.401	0.174	-4.096	4.2e-05	0.000404962	0.000199993	1.973	1.686	-0.985	0.324624	0.411114	0.104326	2.504	0.08	-6.412	1.44e-10	6.8e-10	2.83e-10	1.713	0.056	-4.326	1.52e-05	4.55e-05	1.51e-05	2.574	0.537	-2.567	0.0102583	0.0304084	0.0112495	3.577	0.643	-3.597	0.000321908	0.000983964	0.000492327	1.805	1.12	-1.05	0.293718	0.414074
hsa-miR-150-3p	4.078	0.632	0.23	0.285	7.211	5.55e-13	3.84e-12	1.46e-12	1.192	0.872	3.09	0.00200156	0.0125563	0.0062062	2.633	1.104	1.375	0.169131	0.242677	0.0615827	3.796	0.105	0.869	0.384847	0.517768	0.215392	2.116	0.65	2.432	0.0150157	0.0298378	0.00991976	0.781	0.193	7.505	6.14e-14	5.14e-13	1.9e-13	4.665	2.735	-0.355	0.72259	0.828559	0.41457	8.662	1.188	-4.207	2.59e-05	0.000114908
hsa-miR-433	1.558	1.799	2.273	11.723	-0.209	0.834448	0.88702	0.336828	6.04	0.495	-6.369	1.9e-10	4.67e-09	2.3e-09	5.226	3.724	-1.901	0.057302	0.0925582	0.023488	4.568	0.007	-36.889	6.94e-298	3.12e-296	1.3e-296	11.586	0.254	-19.891	4.87e-88	5.25e-87	1.75e-87	6.047	0.019	-32.825	2.59e-236	7.17e-235	2.65e-235	6.129	0.801	-5.107	3.27e-07	1.22e-06	6.11e-07	0.436	0.381	1.819	0.0689114	0.135933
hsa-miR-199a-5p	11.526	0.559	9.56	13.087	0.543	0.58713	0.746178	0.283346	15.388	3.02	-2.222	0.0262833	0.100566	0.0497068	13.158	0.926	-1.696	0.0898859	0.136026	0.0345187	14.033	0.09	-8.376	5.48e-17	3.58e-16	1.49e-16	8.72	0.792	3.152	0.00162156	0.00383699	0.00127563	13.713	0.709	-2.598	0.00937685	0.0284203	0.010514	14.196	0.946	-2.746	0.00603268	0.0149295	0.00746999	9.418	0.835	2.306	0.0211106	0.0486717
hsa-miR-206	0.694	0.293	0.23	0.285	0.869	0.384847	0.543521	0.206391	5.664	10.242	-1.553	0.120423	0.316918	0.156643	11.309	0.132	-29.271	2.43e-188	6.39e-187	1.62e-187	6.775	2.296	-4.013	6e-05	0.000172043	7.16e-05	6.342	0.672	-6.891	5.54e-12	2.41e-11	8.01e-12	7.906	2.617	-4.459	8.23e-06	4.11e-05	1.52e-05	10.235	18.401	-2.224	0.0261484	0.0572296	0.0286349	3.352	3.743	-1.374	0.169442	0.284778
hsa-miR-146b-5p	2.402	2.618	0.23	0.285	4.07	4.7e-05	0.000174921	6.64e-05	6.238	1.008	-3.82	0.000133452	0.00115196	0.000569377	1.765	1.01	0.634	0.526081	0.609057	0.154557	5.796	0.516	-4.725	2.3e-06	7.81e-06	3.25e-06	3.777	0.359	-2.295	0.0217331	0.04195	0.0139465	3.978	0.012	-14.237	5.4e-46	8.44e-45	3.12e-45	4.14	1.502	-1.418	0.156191	0.268788	0.134488	3.292	1.347	-0.767	0.443082	0.568472
hsa-miR-548e	2.67	0.909	5.936	0.282	-6.154	7.56e-10	4.34e-09	1.65e-09	6.036	0.333	-5.834	5.41e-09	1.14e-07	5.66e-08	4.495	1.463	-1.508	0.131555	0.191821	0.0486773	4.616	2.759	-1.171	0.241599	0.349913	0.145564	3.035	4.431	-0.173	0.862651	0.901835	0.29982	4.293	1.544	-1.306	0.191553	0.361971	0.13391	4.881	1.514	-1.796	0.0724945	0.140434	0.0702662	7.946	0.1	-16.712	1.07e-62	8.26e-61
ENSG00000200413	1.349	0.76	0.23	0.285	2.098	0.0359051	0.0740758	0.0281288	1.989	4.37	-0.306	0.759605	0.883204	0.43654	4.376	0.207	-6.653	2.87e-11	1.23e-10	3.13e-11	3.815	2.1	-1.702	0.0887554	0.145986	0.0607304	8.059	4.404	-3.197	0.00138865	0.00331494	0.00110207	4.27	0.275	-5.571	2.53e-08	1.62e-07	5.98e-08	5.321	0.434	-6.027	1.67e-09	6.78e-09	3.39e-09	0.103	0.107	3.817	0.000135084	0.000522422
hsa-miR-3934	2.758	1.607	4.718	1.772	-1.473	0.140751	0.23879	0.0906756	1.109	0.528	2.268	0.0233292	0.0922059	0.0455745	2.265	0.089	1.655	0.0979245	0.147571	0.0374482	4.482	0.13	-4.778	1.77e-06	6.05e-06	2.51e-06	0.213	0.222	5.398	6.74e-08	2.35e-07	7.8e-08	2.442	0.246	0.637	0.524125	0.675664	0.24996	5.338	0.845	-2.807	0.00500052	0.0125478	0.00627832	6.946	1.476	-3.448	0.000564754	0.00191025
hsa-miR-106b-5p	9.581	0.398	9.43	0.516	0.211	0.832887	0.88702	0.336828	6.683	0.699	3.466	0.000528263	0.00401406	0.00198402	5.659	0.927	4.073	4.64e-05	0.00011619	2.95e-05	8.976	0.234	1.253	0.210206	0.312413	0.129964	6.925	0.323	4.67	3.01e-06	9.53e-06	3.17e-06	6.389	1.402	2.697	0.00699673	0.0220745	0.0081664	8.295	0.005	17.595	2.69e-69	2.27e-68	1.13e-68	9.803	0.668	-0.272	0.785622	0.850237
ENSG00000206948	2.755	1.43	4.509	0.081	-6.156	7.46e-10	4.3e-09	1.63e-09	4.117	0.715	-1.61	0.107398	0.291162	0.143912	4.426	1.807	-1.243	0.213868	0.293592	0.0745033	4.934	0.358	-3.639	0.000273699	0.000738303	0.000307134	5.355	2.202	-1.752	0.0797738	0.137501	0.0457132	3.527	1.079	-0.743	0.457482	0.620909	0.229704	6.001	0.014	-27.283	6.75e-164	6.94e-163	3.47e-163	7.286	1.48	-3.725	0.000195315	0.000731754
hsa-miR-940	1.444	1.085	4.713	1.228	-2.95	0.00317774	0.00863673	0.00327962	3.195	0.634	-2.201	0.027736	0.104276	0.0515403	2.265	0.28	-1.551	0.120902	0.178458	0.0452864	4.93	0.039	-17.68	5.98e-70	1.06e-68	4.4e-69	7.179	0.09	-19.094	2.83e-81	2.91e-80	9.67e-81	3.185	0.017	-13.222	6.55e-40	9.68e-39	3.58e-39	5.198	1.308	-3.282	0.00103074	0.00292675	0.0014644	3.35	3.116	-1.08	0.280142	0.414074
ENSG00000200072	0.444	0.101	2.294	0.267	-3.582	0.000340974	0.00109497	0.000415794	2.169	0.244	-3.493	0.000477627	0.00365503	0.00180657	0.973	0.013	-4.565	4.99e-06	1.32e-05	3.36e-06	0.635	0.853	-0.207	0.83601	0.895784	0.372647	0.213	0.222	0.489	0.624842	0.718768	0.238959	1.781	0.951	-1.372	0.170063	0.32885	0.121657	0.848	0.051	-1.796	0.0724945	0.140434	0.0702662	2.355	1.22	-1.73	0.0836303	0.158589
hsa-miR-379-5p	8.492	0.704	2.391	12.886	1.7	0.0891309	0.161363	0.0612743	6.653	2.198	1.24	0.214975	0.46578	0.230221	4.776	0.001	123.395	0	0	0	5.581	0.794	3.267	0.00108694	0.00268376	0.00111645	9.322	0.157	-2.097	0.0359936	0.0663882	0.0220711	5.656	0.059	11.65	2.29e-31	3.06e-30	1.13e-30	7.308	0.063	4.724	2.31e-06	8.4e-06	4.2e-06	0.533	0.681	9.644	5.21e-22	9.07e-21
ENSG00000202363	0.84	0.869	1.23	0.775	-0.443	0.657766	0.769746	0.292296	3.445	3.966	-1.308	0.190873	0.434499	0.214759	3.516	4.274	-1.295	0.19532	0.27264	0.0691863	7.139	0.42	-9.721	2.45e-22	1.98e-21	8.21e-22	5.111	6.176	-1.719	0.0856144	0.146865	0.048826	4.543	0.407	-5.803	6.51e-09	4.23e-08	1.57e-08	7.071	0.605	-8.012	1.13e-15	5.77e-15	2.89e-15	3.074	0.557	-2.992	0.00277156	0.00803902
hsa-miR-338-5p	7.883	0.517	2.133	4.659	2.664	0.00772176	0.0193313	0.00734066	4.87	1.153	2.806	0.00501607	0.0264017	0.0130495	5.173	0.35	4.584	4.56e-06	1.32e-05	3.36e-06	8.652	0.521	-1.066	0.286424	0.406646	0.169165	8.727	0.103	-2.634	0.00843855	0.0175437	0.00583251	5.27	2.033	1.833	0.0668026	0.154347	0.0571002	6.534	1.762	1.016	0.309629	0.476591	0.238463	0.769	0.454	10.555	4.82e-26	9.99e-25
hsa-miR-4454	4.141	0.71	1.73	1.539	1.944	0.0518955	0.100637	0.0382148	3.036	3.016	0.636	0.524776	0.766831	0.379021	1.473	0.677	3.243	0.00118278	0.00263138	0.000667752	2.504	0.08	5.801	6.59e-09	2.74e-08	1.14e-08	1.798	0.222	4.97	6.7e-07	2.2e-06	7.31e-07	1.281	0.072	10.673	1.36e-26	1.73e-25	6.39e-26	0.687	2.008	2.438	0.0147688	0.0337617	0.0168927	2.389	1.083	1.683	0.0923751	0.171554
hsa-miR-148a-5p	5.516	0.769	2.23	0.775	3.732	0.000189966	0.000632632	0.00024023	3.915	4.324	0.77	0.4413	0.699211	0.345598	0.973	0.013	39.213	0	0	0	0.843	0.039	23.7	3.61e-124	9.26e-123	3.86e-123	0.213	0.222	11.248	2.37e-29	1.63e-28	5.42e-29	3.905	1.323	1.4	0.161513	0.315141	0.116586	1.187	0.496	6.146	7.95e-10	3.29e-09	1.64e-09	3.98	5.12	0.679	0.497138	0.620847
hsa-miR-15a-5p	10.203	0.366	7.526	1.248	2.397	0.0165299	0.0381107	0.0144718	7.38	1.471	2.327	0.0199653	0.0825384	0.0407962	5.569	1.189	4.249	2.15e-05	5.5e-05	1.4e-05	9.732	0.429	0.718	0.472757	0.607268	0.252624	7.379	0.063	11.214	3.48e-29	2.38e-28	7.9e-29	6.243	0.172	9.539	1.44e-21	1.67e-20	6.18e-21	8.754	0.042	7.107	1.19e-12	5.74e-12	2.88e-12	9.679	0.679	0.636	0.524776	0.641988
hsa-miR-196b-3p	0.444	0.101	0.73	0.03	-1.649	0.0991476	0.175091	0.0664871	0.528	0.526	-0.116	0.907653	0.939801	0.464514	0.973	0.013	-4.565	4.99e-06	1.32e-05	3.36e-06	0.635	0.853	-0.207	0.83601	0.895784	0.372647	0.213	0.222	0.489	0.624842	0.718768	0.238959	0.781	0.193	-0.769	0.441893	0.606619	0.224417	1.479	0.088	-3.497	0.000470522	0.00140635	0.00070367	0.103	0.107	1.044	0.296485	0.414074
hsa-miR-1248	0.444	0.101	0.73	0.03	-1.649	0.0991476	0.175091	0.0664871	1.871	2.032	-1.001	0.316827	0.583164	0.28824	2.765	0.168	-5.671	1.42e-08	5.25e-08	1.33e-08	1.004	2.087	-0.388	0.698016	0.813347	0.338353	1.874	3.525	-0.762	0.44606	0.573658	0.190716	2.074	1.928	-1.174	0.240395	0.419719	0.155274	3.272	0.689	-3.407	0.000656811	0.00193106	0.000966208	3.341	0.664	-3.555	0.000377979	0.00133718
hsa-miR-451a	15.928	0.63	0.23	0.285	29.418	3.23e-190	1.45e-188	5.51e-189	11.406	9.47	1.469	0.141833	0.352621	0.17429	11.771	1.85	3.056	0.00224311	0.00474572	0.0012043	15.81	4.615	0.055	0.956138	0.972359	0.404502	9.715	0.522	8.601	7.9e-18	4.35e-17	1.45e-17	11.427	12.211	1.288	0.197746	0.369788	0.136802	13.192	0.313	4.887	1.02e-06	3.77e-06	1.88e-06	5.591	5.296	4.492	7.06e-06	3.46e-05
hsa-miR-219-5p	1.986	0.379	3.854	0.122	-5.355	8.56e-08	4.22e-07	1.6e-07	4.186	2.729	-1.332	0.18286	0.420695	0.207937	3.973	1.686	-1.53	0.126017	0.185248	0.0470094	4.455	1.192	-2.261	0.0237593	0.0445848	0.0185473	12.491	2.005	-7.418	1.19e-13	5.46e-13	1.82e-13	5.089	2.83	-1.845	0.0650375	0.151567	0.0560718	4.001	0.043	-9.717	2.55e-22	1.52e-21	7.61e-22	3.688	0.207	-3.739	0.000184754	0.000697025
hsa-miR-3065-5p	5.122	1.093	1.815	0.285	6.199	5.68e-10	3.31e-09	1.26e-09	2.491	0.528	3.624	0.000290082	0.00235337	0.0011632	2.557	0.013	22.135	1.46e-108	2.71e-107	6.89e-108	4.883	0.853	0.259	0.795635	0.877802	0.365166	7.622	2.516	-1.576	0.115026	0.19065	0.0633825	3.735	0.827	1.526	0.12701	0.257118	0.09512	3.383	0.024	11.254	2.21e-29	1.52e-28	7.6e-29	0.49	1.429	3.876	0.000106188	0.000422792
hsa-miR-499a-5p	3.112	4.866	3.891	0.161	-1.942	0.0521371	0.100637	0.0382148	8.029	2.176	-3.333	0.000859149	0.00598079	0.00295612	14.278	0.803	-12.465	1.16e-35	8.93e-35	2.27e-35	5.255	0.516	-2.985	0.00283578	0.00609524	0.00253562	8.173	0.475	-7.342	2.1e-13	9.54e-13	3.17e-13	6.004	5.292	-1.257	0.208754	0.375409	0.138882	6.724	4.966	-1.621	0.105018	0.191733	0.0959337	4.259	1.207	-1.044	0.296485	0.414074
hsa-miR-30e-3p	10.197	1.021	11.62	0.8	-1.592	0.111385	0.193845	0.0736088	9.08	0.195	2.526	0.0115369	0.0527473	0.0260714	8.473	0.234	3.563	0.000366641	0.000848938	0.000215431	8.343	0.1	5.847	5.01e-09	2.09e-08	8.72e-09	8.011	0.411	3.408	0.000654409	0.00161581	0.000537184	7.545	3.294	1.461	0.144015	0.285648	0.105675	7.756	0.044	11.643	2.49e-31	1.75e-30	8.73e-31	13.795	0.161	-8.956	3.37e-19	4.91e-18
ENSG00000201448	1.505	2.471	4.754	0.167	-7.958	1.75e-15	1.4e-14	5.31e-15	3.662	1.611	-1.699	0.0893192	0.259772	0.128397	4	0.038	-12.75	3.12e-37	2.46e-36	6.24e-37	3.62	1.681	-1.631	0.10289	0.166945	0.0694493	4.628	0.15	-8.054	8.01e-16	4e-15	1.33e-15	4.596	3.56	-1.638	0.101422	0.213322	0.0789178	4.187	0.015	-21.826	1.31e-105	1.22e-104	6.1e-105	4.48	0.07	-11.242	2.54e-29	5.58e-28
hsa-miR-4521	1.524	0.428	7.594	0.3	-11.081	1.55e-28	1.88e-27	7.14e-28	1.687	4.446	-0.077	0.938624	0.96079	0.474888	0.973	0.013	4.759	1.95e-06	6.44e-06	1.64e-06	-0.157	0.039	8.526	1.51e-17	1.01e-16	4.18e-17	0.713	0.056	3.443	0.000575299	0.00143692	0.000477711	0.781	0.193	1.691	0.0908368	0.199619	0.0738486	0.187	0.504	1.884	0.059565	0.1188	0.0594415	5.274	0.489	-5.365	8.09e-08	4.91e-07
hsa-miR-26b-5p	12.037	1.102	10.391	0.005	22.236	1.54e-109	3.87e-108	1.47e-108	12.855	0.69	-0.985	0.324624	0.588493	0.290874	11.75	0.395	0.457	0.647671	0.721194	0.183014	14.058	0.473	-2.94	0.00328212	0.00694394	0.00288868	11.52	0.008	5.609	2.03e-08	7.34e-08	2.44e-08	12.059	0.716	-0.026	0.979257	0.983816	0.363961	13.242	0.002	-24.954	1.93e-137	1.93e-136	9.65e-137	13.631	0.316	-2.837	0.00455396	0.0126317
hsa-miR-3184-5p	9.449	0.219	10.518	1.016	-1.061	0.28869	0.444995	0.168978	7.55	0.382	3.073	0.00211918	0.0132173	0.00653292	6.877	0.127	7.209	5.64e-13	2.61e-12	6.63e-13	7.172	0.077	8.212	2.18e-16	1.37e-15	5.72e-16	7.365	0.35	3.524	0.000425084	0.00108432	0.000360487	6.448	2.139	2.052	0.0401697	0.098507	0.0364424	7.292	0.512	3.014	0.00257828	0.00685212	0.00342847	10.308	0.321	-1.518	0.129014	0.226352
hsa-miR-331-5p	5.095	1.131	7.756	1.095	-2.543	0.0109905	0.0262302	0.0099604	6.842	2.568	-1.09	0.275713	0.543866	0.268816	7.935	0.807	-3.162	0.0015669	0.00337461	0.000856357	8.964	1.023	-3.825	0.000130772	0.000364607	0.000151677	10.256	1.38	-4.394	1.11e-05	3.36e-05	1.12e-05	6.097	3.404	-0.543	0.58713	0.725674	0.268461	7.923	2.601	-1.753	0.079602	0.15283	0.0764687	11.684	2.915	-3.859	0.000113852	0.000449986
hsa-miR-4785	1.34	0.148	2.133	0.554	-1.066	0.286424	0.442767	0.168132	0.728	0.131	1.69	0.091028	0.260105	0.128562	1.973	0.013	-5.461	4.73e-08	1.7e-07	4.32e-08	4.737	0.222	-7.214	5.43e-13	2.93e-12	1.22e-12	0.213	0.222	2.39	0.0168484	0.0329337	0.010949	2.574	0.537	-1.684	0.0921817	0.202163	0.0747896	1.479	0.088	-0.47	0.638355	0.78181	0.391179	1.432	0.6	-0.119	0.905275	0.940127
hsa-miR-1	8.496	0.634	4.863	2.896	2.135	0.032761	0.0689067	0.0261659	12.342	5.161	-1.693	0.0904555	0.260105	0.128562	21.763	0.512	-18.542	9.46e-77	1.17e-75	2.98e-76	13.568	0.07	-19.217	2.67e-82	5.33e-81	2.22e-81	14.086	0.66	-6.879	6.03e-12	2.6e-11	8.65e-12	13.781	0.02	-37.14	6.36e-302	2.02e-300	7.47e-301	14.421	14.437	-1.56	0.11876	0.213214	0.106682	7.968	1.605	0.417	0.676678	0.770186
hsa-miR-486-5p	10.83	2.093	1.391	4.733	4.339	1.43e-05	5.54e-05	2.1e-05	8.181	0.689	3.191	0.00141781	0.00905219	0.00447422	10.71	1.306	0.105	0.916376	0.937222	0.237834	12.65	1.511	-1.481	0.138607	0.216435	0.090037	7.763	1.371	2.62	0.00879298	0.0182454	0.0060658	9.433	0.299	2.555	0.0106188	0.0313909	0.011613	11.777	0.163	-2.348	0.0188745	0.0423401	0.0211849	9.466	1.645	1.064	0.287329	0.414074
hsa-miR-374a-5p	9.249	0.265	6.499	0.189	6.329	2.47e-10	1.46e-09	5.56e-10	8.581	5.553	0.284	0.77641	0.89122	0.440502	6.101	0.003	54.691	0	0	0	8.222	0.107	3.142	0.00167798	0.00403239	0.00167747	6.985	0.311	4.061	4.89e-05	0.000138381	4.6e-05	6.746	1.117	2.369	0.0178363	0.0497295	0.0183973	7.751	0.769	1.709	0.0874509	0.164104	0.0821094	7.991	0.665	1.543	0.122831	0.216559
ENSG00000207070	1.34	0.353	0.73	0.03	3.517	0.000436454	0.00136899	0.000519848	0.328	0.768	1.154	0.2485	0.517629	0.255848	0.973	0.013	3.169	0.00152964	0.00330097	0.00083767	1.635	0.009	-3.067	0.00216219	0.00500798	0.00208332	0.213	0.222	2.39	0.0168484	0.0329337	0.010949	0.781	0.193	1.271	0.203729	0.373214	0.13807	1.187	0.504	0.216	0.828988	0.910874	0.455756	0.103	0.107	3.789	0.000151255	0.000578738
ENSG00000201785	4.186	3.533	1.022	0.345	5.39	7.05e-08	3.49e-07	1.33e-07	2.328	1.056	1.808	0.0706065	0.220824	0.109147	1.765	1.01	2.41	0.0159525	0.0289421	0.00734447	2.976	0.07	4.587	4.5e-06	1.49e-05	6.22e-06	2.298	1.13	1.777	0.0755682	0.131513	0.0437223	1.781	0.193	5.476	4.35e-08	2.75e-07	1.02e-07	2.59	1.64	1.246	0.212764	0.349426	0.174836	1.9	0.433	3.473	0.000514675	0.00176297
ENSG00000221066	1.194	0.118	2.459	1.453	-1.05	0.293718	0.4521	0.171676	1.679	0.449	-0.724	0.469066	0.724066	0.357883	1.473	0.35	-0.472	0.636927	0.712909	0.180911	4.072	0.796	-3.227	0.00125095	0.0030538	0.00127038	1.874	0.215	-1.468	0.142104	0.225818	0.0750745	3.235	2.612	-1.263	0.206589	0.373433	0.138151	4.914	0.006	-47.114	0	0	0	4.503	1.118	-3.131	0.00174212	0.0053861
hsa-miR-129-3p	0.444	0.101	5.1	1.141	-4.359	1.31e-05	5.09e-05	1.94e-05	1.568	1.182	-1.034	0.301136	0.57509	0.284249	1.926	0.164	-3.658	0.000254191	0.000597543	0.000151635	3.146	1.419	-2.269	0.0232683	0.0438159	0.0182274	10.902	0.073	-38.719	0	0	0	6.158	2.918	-3.345	0.000822826	0.00331279	0.00122556	1.772	2.363	-0.864	0.387588	0.556867	0.278629	3.463	2.425	-1.939	0.0525013	0.107087
hsa-miR-148b-5p	2.438	0.353	3.183	0.129	-2.073	0.0381723	0.0769867	0.0292341	1.309	0.431	1.719	0.0856144	0.250347	0.123739	0.973	0.013	12.646	1.18e-36	9.14e-36	2.32e-36	-0.157	0.039	13.16	1.49e-39	1.81e-38	7.51e-39	0.713	1.389	1.464	0.143194	0.226881	0.0754281	1.281	0.072	4.316	1.59e-05	7.59e-05	2.81e-05	0.187	0.504	3.172	0.00151393	0.00415657	0.00207974	1.631	0.098	2.575	0.010024	0.0252708
hsa-miR-1247-5p	2.042	0.833	0.23	0.285	3.396	0.000683784	0.002102	0.000798193	2.808	4.692	-0.354	0.723339	0.855792	0.422991	0.973	0.013	9.226	2.81e-20	1.6e-19	4.05e-20	6.966	1.839	-3.631	0.000282325	0.000759673	0.000316024	4.687	0.388	-4.248	2.16e-05	6.38e-05	2.12e-05	5.21	2.502	-2.003	0.0451773	0.108566	0.0401639	4.23	0.595	-2.836	0.00456825	0.0116528	0.00583049	1.432	1.151	0.568	0.570035	0.680385
ENSG00000200406	1.351	0.374	0.23	0.285	2.101	0.035641	0.0736717	0.0279753	0.639	0.622	0.902	0.367057	0.632675	0.312711	1.18	0.168	0.417	0.676678	0.739753	0.187723	1.164	0.07	0.705	0.48081	0.614685	0.255709	3.812	0.815	-2.727	0.0063913	0.0134692	0.0044779	2.651	0.008	-14.14	2.15e-45	3.32e-44	1.23e-44	2.33	0.001	-32.777	1.25e-235	1.38e-234	6.89e-235	0.103	0.107	3.822	0.000132374	0.000515636
hsa-miR-542-5p	7.499	1.013	6.069	1.159	1.329	0.183848	0.300564	0.114133	4.555	2.555	1.842	0.0654751	0.212155	0.104862	3.633	0.354	6.492	8.47e-11	3.46e-10	8.78e-11	3.331	0.064	16.438	1.02e-60	1.7e-59	7.04e-60	2.374	0.059	21.016	4.68e-98	5.16e-97	1.71e-97	1.781	0.193	13.018	9.67e-39	1.39e-37	5.15e-38	5.99	1.028	1.488	0.136751	0.240708	0.120439	1.826	0.293	10.485	1.01e-25	2.06e-24
hsa-miR-618	2.67	0.569	0.23	0.285	4.574	4.78e-06	2e-05	7.59e-06	2.51	1.437	0.134	0.893403	0.93476	0.462023	2.765	0.032	-0.534	0.593342	0.671085	0.170298	0.343	0.26	4.565	4.99e-06	1.64e-05	6.83e-06	0.213	0.222	5.212	1.87e-07	6.36e-07	2.12e-07	0.781	0.193	4.301	1.7e-05	8.08e-05	2.99e-05	1.348	0.869	1.419	0.155899	0.268714	0.134451	0.269	0.295	4.422	9.78e-06	4.71e-05
hsa-miR-3591-5p	3.656	11.833	3.495	3.491	0.086	0.931466	0.95763	0.363641	20.842	0.179	-40.622	0	0	0	10.621	8.881	-2.337	0.0194392	0.0347842	0.008827	10.747	2.377	-4.6	4.22e-06	1.41e-05	5.85e-06	9.22	14.416	-1.465	0.142921	0.226782	0.0753949	9.925	0.907	-6.582	4.64e-11	3.45e-10	1.28e-10	10.084	3.925	-3.244	0.00117864	0.0033205	0.00166141	4.67	4.892	-0.458	0.646952	0.751412
hsa-miR-122-5p	3.656	11.833	3.495	3.491	0.086	0.931466	0.95763	0.363641	21.078	0.064	-68.935	0	0	0	10.675	9.127	-2.323	0.0201792	0.0360485	0.00914784	10.821	2.287	-4.738	2.16e-06	7.35e-06	3.06e-06	9.281	14.599	-1.472	0.141021	0.224427	0.0746121	9.979	0.985	-6.371	1.88e-10	1.34e-09	4.97e-10	10.131	4.001	-3.237	0.00120793	0.00339417	0.00169828	4.684	4.938	-0.463	0.643364	0.74805
hsa-miR-4662b	2.066	0.215	0.23	0.285	3.442	0.00057743	0.00180072	0.000683785	2.174	1.871	-0.078	0.937828	0.96079	0.474888	0.973	0.013	9.441	3.69e-21	2.18e-20	5.52e-21	1.428	0.039	3.24	0.0011953	0.00293119	0.00121938	0.213	0.222	3.932	8.42e-05	0.000231881	7.71e-05	1.281	1.314	0.685	0.493344	0.646802	0.239283	0.687	2.008	0.974	0.330057	0.499482	0.249917	0.533	0.674	1.867	0.0619016	0.12346
let-7d	10.837	3.808	16.017	0.462	-7.622	2.5e-14	1.91e-13	7.26e-14	14.595	5.913	-1.545	0.122346	0.317695	0.157027	12.75	0.475	-2.776	0.00550322	0.0110783	0.00281128	12.601	0.116	-5.178	2.24e-07	8.29e-07	3.44e-07	12.869	0.003	-39.251	0	0	0	12.124	1.309	-1.125	0.260589	0.444195	0.164329	12.319	0.987	-1.492	0.135699	0.240032	0.1201	15.811	0.136	-13.496	1.65e-41	5.09e-40
ENSG00000206630	6.762	10.994	5.16	0.25	3.203	0.00136004	0.00395548	0.00150201	4.898	1.251	1.666	0.0957134	0.268246	0.132586	1.765	1.01	4.973	6.59e-07	2.24e-06	5.67e-07	3.749	0.714	3.565	0.000363856	0.000971784	0.000404263	1.505	0.003	90.839	0	0	0	4.204	1.249	2.289	0.0220794	0.0600091	0.0222002	4.544	0.005	32.767	1.74e-235	1.9e-234	9.49e-235	6.373	0.071	1.463	0.143467	0.248477
ENSG00000207001	1.321	0.935	1.037	0.219	0.606	0.544515	0.708723	0.269123	2.085	0.09	-2.551	0.0107414	0.0495299	0.0244811	2.865	0.072	-5.769	7.97e-09	2.98e-08	7.55e-09	4.099	0.089	-9.292	1.51e-20	1.12e-19	4.64e-20	5.067	0.004	-58.556	0	0	0	3.33	1.8	-1.498	0.134133	0.268018	0.0991527	3.901	1.165	-2.391	0.0168026	0.0381683	0.0190976	2.788	0.686	-1.771	0.0765607	0.146991
hsa-miR-95	7.618	0.341	2.022	2.737	3.382	0.000719601	0.00219336	0.000832884	5.532	4.287	1.007	0.313935	0.581804	0.287568	4.218	0.671	4.151	3.31e-05	8.33e-05	2.11e-05	4.331	0.42	5.072	3.94e-07	1.43e-06	5.95e-07	7.088	0.151	1.361	0.173514	0.269383	0.089558	5.386	0.173	5.363	8.19e-08	4.93e-07	1.83e-07	8.201	1.834	-0.431	0.666468	0.808908	0.404738	5.614	3.085	1.141	0.25387	0.395846
hsa-miR-185-3p	2.501	0.388	7.335	1.128	-4.553	5.29e-06	2.19e-05	8.34e-06	4.113	0.954	-1.651	0.0987386	0.273742	0.135302	4.037	0.23	-3.203	0.00136004	0.00301951	0.000766245	2.854	0.605	-0.454	0.649829	0.770511	0.320533	5.253	0.422	-4.24	2.24e-05	6.57e-05	2.19e-05	1.942	1.446	0.464	0.642648	0.768755	0.284399	4.32	1.358	-1.561	0.118524	0.213214	0.106682	4.936	0.317	-4.327	1.51e-05	7.06e-05
ENSG00000200612	0.969	0.148	0.23	0.285	1.386	0.165747	0.276416	0.104963	0.463	0.443	0.761	0.446657	0.702541	0.347244	1.18	0.168	-0.515	0.606553	0.683164	0.173363	1.413	0.008	-5.046	4.51e-07	1.6e-06	6.64e-07	3.659	0.928	-2.791	0.00525455	0.0112717	0.00374734	2.369	0.095	-4.544	5.52e-06	2.82e-05	1.04e-05	2.21	0.001	-38.465	0	0	0	0.103	0.107	2.654	0.00795438	0.0211399
hsa-miR-139-5p	8.76	0.745	0.23	0.285	15.986	1.6e-57	2.62e-56	9.93e-57	8.048	5.532	0.303	0.76189	0.883956	0.436912	7.074	2.055	1.176	0.239595	0.324777	0.082417	7.574	2.154	0.808	0.419091	0.556895	0.231669	11.11	3.077	-1.339	0.180571	0.279134	0.0927998	5.902	1.888	2.08	0.0375255	0.0933361	0.0345295	12.157	0.295	-6.256	3.95e-10	1.7e-09	8.5e-10	2.19	0.72	7.741	9.86e-15	1.08e-13
hsa-miR-3916	0.444	0.101	3.566	0.28	-5.905	3.53e-09	1.96e-08	7.46e-09	1.996	0.913	-1.625	0.104163	0.284535	0.140637	0.973	0.013	-4.565	4.99e-06	1.32e-05	3.36e-06	1.246	4.762	-0.368	0.712873	0.825246	0.343303	0.213	0.222	0.489	0.624842	0.718768	0.238959	0.781	0.193	-0.769	0.441893	0.606619	0.224417	1.979	0.173	-3.688	0.000226024	0.000704854	0.000352675	5.185	1.002	-4.737	2.17e-06	1.12e-05
hsa-miR-4421	2.942	0.65	0.73	0.03	12.753	3e-37	4e-36	1.52e-36	1.109	0.738	2.133	0.0329247	0.120836	0.0597255	1.473	0.35	2.486	0.0129188	0.0248918	0.00631665	1.928	0.818	1.122	0.261862	0.376231	0.156512	3.277	0.012	-3.115	0.00183945	0.00425915	0.00141598	1.781	0.193	2.643	0.0082175	0.025406	0.00939888	0.687	0	841.003	0	0	0	4.621	3.891	-0.851	0.394769	0.516937
hsa-miR-30b-3p	3.287	1.132	5.566	0.003	-39.194	0	0	0	7.563	3.683	-2.228	0.0258805	0.0996338	0.0492459	6.059	0.031	-15.763	5.59e-56	5.54e-55	1.4e-55	4.794	0.108	-4.58	4.65e-06	1.54e-05	6.4e-06	5.273	0.224	-4.2	2.67e-05	7.76e-05	2.58e-05	5.486	2.299	-1.45	0.147059	0.290616	0.107513	3.883	0.299	-1.089	0.276154	0.442092	0.221201	7.674	1.06	-4.261	2.04e-05	9.3e-05
hsa-miR-548u	0.444	0.101	2.633	0.001	-58.772	0	0	0	1.981	0.536	-2.1	0.0357288	0.127654	0.0630952	0.973	0.013	-4.565	4.99e-06	1.32e-05	3.36e-06	0.635	1.737	-0.145	0.884711	0.923214	0.384057	0.713	0.056	-1.143	0.253039	0.376073	0.125027	1.281	0.072	-3.127	0.001766	0.00633114	0.00234219	1.479	1.262	-0.922	0.356529	0.524927	0.262648	2.947	0.507	-3.516	0.000438101	0.00153478
hsa-miR-185-5p	11.608	1.509	14.254	0.472	-3.851	0.000117636	0.00041211	0.00015649	12.621	2.132	-0.694	0.487682	0.74114	0.366322	12.373	0.897	-0.808	0.419091	0.503002	0.127644	12.896	0.062	-5.192	2.08e-07	7.71e-07	3.21e-07	13.067	0.771	-1.663	0.0963124	0.163398	0.0543226	11.057	0.013	4.811	1.5e-06	8.02e-06	2.96e-06	13.127	0.363	-2.521	0.0117022	0.0272126	0.0136159	12.864	0.14	-3.354	0.000796524	0.00260439
hsa-miR-106a-5p	6.741	2.541	4.544	6.248	0.879	0.379401	0.543521	0.206391	3.782	0.15	7.648	2.04e-14	8.16e-13	4.03e-13	2.718	0.234	8.315	9.18e-17	4.88e-16	1.24e-16	4.941	0.378	2.927	0.00342249	0.00721263	0.00300046	2.59	0.422	6.393	1.63e-10	6.83e-10	2.28e-10	2.442	3.647	2.251	0.0243855	0.0656159	0.0242745	2.577	0.643	5.194	2.06e-07	7.77e-07	3.89e-07	5.662	2.705	0.656	0.511824	0.63412
ENSG00000238505	1.882	0.22	0.23	0.285	3.097	0.0019549	0.00556553	0.0021134	0.962	1.384	0.782	0.434215	0.69205	0.342058	0.973	0.013	7.851	4.13e-15	2.06e-14	5.24e-15	0.843	0.039	5.272	1.35e-07	5.06e-07	2.1e-07	0.213	0.222	3.541	0.000398614	0.0010265	0.000341267	1.281	0.072	2.242	0.0249614	0.0669983	0.0247859	0.687	0	445.818	0	0	0	1.886	1.978	-0.003	0.997606	0.997606
hsa-miR-145-5p	11.611	3.127	2.522	5.577	3.849	0.000118601	0.000413523	0.000157027	9.913	1.274	1.505	0.132324	0.334241	0.165205	10.825	0.561	1.049	0.294178	0.381971	0.0969308	13.086	0.269	-2.843	0.00446911	0.0092556	0.00385033	9.088	0.59	3.285	0.00101982	0.00246172	0.000818414	10.531	5.455	0.462	0.644081	0.769617	0.284718	11.927	2.962	-0.183	0.854798	0.922327	0.461487	1.993	0.18	22.66	1.11e-113	1.71e-111
hsa-miR-4532	8.685	5.334	2.854	3.108	3.308	0.000939648	0.00281633	0.00106945	3.525	3.073	2.944	0.00324	0.0185955	0.00919119	6.01	3.152	1.507	0.131811	0.191935	0.0487063	10.886	0.418	-3.402	0.000668946	0.00171856	0.000714919	3.166	3.312	3.032	0.00242939	0.00548392	0.00182316	7.032	1.944	1.186	0.235622	0.413393	0.152934	6.32	15.994	0.591	0.55452	0.703915	0.352204	1.458	1.619	5.68	1.35e-08	8.97e-08
hsa-miR-488-5p	0.444	0.101	0.23	0.285	0.401	0.68842	0.769746	0.292296	1.509	0.438	-1.61	0.107398	0.291162	0.143912	0.973	0.013	-4.565	4.99e-06	1.32e-05	3.36e-06	0.343	0.26	0.198	0.843045	0.896203	0.372821	6.798	0.127	-17.861	2.37e-71	2.27e-70	7.52e-71	1.281	0.072	-3.127	0.001766	0.00633114	0.00234219	1.979	0.173	-3.688	0.000226024	0.000704854	0.000352675	0.436	0.162	0.019	0.984841	0.991272
hsa-miR-641	0.694	0.439	3.829	0.345	-5.341	9.24e-08	4.51e-07	1.71e-07	4.869	7.788	-1.496	0.134654	0.338674	0.167396	1.765	1.01	-1.066	0.286424	0.374607	0.0950621	1.746	1.168	-0.974	0.330057	0.457752	0.190425	2.005	0.032	-7.368	1.73e-13	7.89e-13	2.62e-13	2.942	0.445	-3.373	0.00074354	0.00301609	0.00111579	1.479	0.088	-2.652	0.00800165	0.019315	0.00966426	6.134	0.317	-9.669	4.08e-22	7.22e-21
ENSG00000200087	2.604	0.719	3.411	1.985	-0.572	0.567322	0.733102	0.278381	4.425	0.458	-2.689	0.00716664	0.0346763	0.0171394	0.973	0.013	14.084	4.76e-45	4.15e-44	1.05e-44	3.648	1.471	-0.861	0.389238	0.521724	0.217037	1.505	0.003	18.995	1.88e-80	1.89e-79	6.3e-80	1.685	2.949	0.535	0.59265	0.730822	0.270366	5.255	0.2	-5.929	3.05e-09	1.23e-08	6.14e-09	5.267	0.827	-2.927	0.00342249	0.0097954
ENSG00000207093	1.994	0.363	0.979	0.091	3.366	0.000762667	0.00231157	0.000877771	2.776	1.051	-0.763	0.445463	0.702541	0.347244	2.772	0.006	-10.04	1.02e-23	6.3e-23	1.61e-23	3.401	0.166	-3.453	0.000554389	0.00145544	0.000605464	5.707	0.573	-4.907	9.25e-07	3e-06	9.96e-07	3.544	2.277	-1.027	0.30442	0.495429	0.183283	4.162	1.054	-2.112	0.0346864	0.073242	0.0366467	3.261	0.285	-2.375	0.017549	0.0409855
ENSG00000207496	3.048	1.627	1.459	1.453	1.318	0.187504	0.305153	0.115876	2.788	0.679	0.315	0.752762	0.880943	0.435423	0.973	0.013	17.91	9.85e-72	1.13e-70	2.87e-71	0.843	0.039	11.183	4.94e-29	4.76e-28	1.98e-28	1.798	0.222	2.651	0.00802538	0.016717	0.00555765	1.442	0.246	3.24	0.0011953	0.00468991	0.00173502	3.564	0.169	-1.256	0.209116	0.344483	0.172362	1.519	0.06	6.224	4.85e-10	3.74e-09
ENSG00000201487	2.399	2.688	0.73	0.03	9.62	6.58e-22	6.52e-21	2.47e-21	2.058	0.867	0.366	0.714365	0.848851	0.41956	0.973	0.013	12.307	8.31e-35	6.31e-34	1.6e-34	0.711	2.032	1.184	0.236413	0.344716	0.143402	0.213	0.222	4.636	3.55e-06	1.11e-05	3.69e-06	0.781	0.193	3.682	0.000231411	0.000994792	0.00036802	0.555	1.515	1.498	0.134133	0.237652	0.118909	0.644	0.343	2.999	0.00270867	0.00789908
ENSG00000202048	0.888	0.159	0.23	0.285	1.234	0.217203	0.345157	0.131067	0.463	0.443	0.639	0.522823	0.766831	0.379021	1.18	0.168	-0.713	0.475846	0.560521	0.14224	1.257	0.018	-2.764	0.00570975	0.0114089	0.00474612	3.68	0.988	-2.809	0.00496956	0.0107243	0.00356536	2.369	0.095	-4.807	1.53e-06	8.14e-06	3.01e-06	2.21	0.001	-40.984	0	0	0	0.103	0.107	2.406	0.0161283	0.0384159
hsa-miR-671-5p	2.236	0.538	3.73	0.03	-8.61	7.31e-18	6.46e-17	2.46e-17	1.996	1.324	0.209	0.834448	0.914645	0.45208	0.973	0.013	10.904	1.1e-27	7.3e-27	1.85e-27	1.343	0.26	1.752	0.0797738	0.133866	0.0556884	0.213	0.222	4.291	1.78e-05	5.29e-05	1.76e-05	0.781	0.193	3.312	0.000926315	0.00368817	0.00136443	0.687	0	577.722	0	0	0	3.375	1.09	-1.091	0.275273	0.414074
hsa-miR-1180	2.955	0.849	0.23	0.285	5.107	3.27e-07	1.49e-06	5.65e-07	0.528	0.816	2.686	0.00723131	0.034833	0.0172168	0.973	0.013	17.106	1.34e-65	1.44e-64	3.67e-65	3.796	0.516	-1.171	0.241599	0.349913	0.145564	4.938	3.133	-1.121	0.262288	0.386096	0.12836	1.281	0.072	6.245	4.24e-10	2.99e-09	1.11e-09	2.64	0.269	0.607	0.543851	0.692816	0.346651	1.15	2.023	1.269	0.204441	0.333725
ENSG00000212607	3.262	1.342	1.098	0.482	3.116	0.00183322	0.00527479	0.002003	2.587	0.971	0.685	0.493344	0.747638	0.369534	1.557	0.013	14.713	5.32e-49	4.86e-48	1.23e-48	2.385	0.099	2.796	0.00517394	0.0104741	0.00435722	2.327	0.154	2.38	0.0173126	0.03378	0.0112304	1.685	0	136.412	0	0	0	3.167	1.342	0.082	0.934647	0.969696	0.485188	2.333	0.588	1.212	0.225512	0.358362
ENSG00000201302	2.733	3.733	0.23	0.285	4.692	2.71e-06	1.17e-05	4.44e-06	0.845	0.086	6.456	1.08e-10	2.76e-09	1.37e-09	0.973	0.013	15.197	3.7e-52	3.53e-51	8.97e-52	0.843	0.039	9.589	8.89e-22	7.01e-21	2.91e-21	1.374	1.37	1.162	0.245235	0.367513	0.122182	0.781	0.193	4.445	8.79e-06	4.37e-05	1.62e-05	1.979	1.007	0.752	0.452051	0.627752	0.314096	1.033	0.593	2.208	0.0272443	0.0603626
hsa-miR-4524a-3p	3.345	3.884	0.23	0.285	5.839	5.25e-09	2.86e-08	1.09e-08	3.99	6.347	-0.256	0.797951	0.898532	0.444116	0.973	0.013	20.478	3.38e-93	5.21e-92	1.32e-92	2.985	0.972	0.365	0.715111	0.825246	0.343303	0.713	0.056	11.174	5.47e-29	3.71e-28	1.23e-28	0.781	0.193	5.838	5.28e-09	3.48e-08	1.29e-08	1.848	0.051	6.658	2.78e-11	1.25e-10	6.28e-11	2.12	0.792	1.376	0.168822	0.284623
hsa-miR-548o-3p	2.622	0.378	2.766	2.688	-0.088	0.929877	0.95763	0.363641	2.74	0.815	-0.131	0.895775	0.93476	0.462023	1.973	0.013	5.606	2.07e-08	7.57e-08	1.92e-08	1.343	0.26	2.509	0.0121073	0.0232452	0.00967003	1.213	0.222	2.989	0.00279892	0.00626564	0.00208305	2.281	0.072	1.271	0.203729	0.373214	0.13807	2.687	0	-24.05	8.35e-128	8.19e-127	4.1e-127	4.074	0.32	-2.568	0.0102287	0.0256074
hsa-miR-4461	1.84	0.312	5.879	2.43	-2.591	0.00956975	0.0234676	0.00891136	4.398	1.875	-1.868	0.0617621	0.203175	0.100423	5.122	0.052	-14.436	3.07e-47	2.79e-46	7.06e-47	1.796	0.105	0.135	0.892612	0.927869	0.385994	3.959	0.118	-6.176	6.57e-10	2.67e-09	8.86e-10	2.978	0.181	-2.676	0.00745067	0.0233022	0.0086206	2.916	0.104	-3.341	0.000834772	0.0024148	0.00120825	3.038	1.033	-1.178	0.238797	0.376698
hsa-miR-429	2.274	0.257	0.23	0.285	3.831	0.000127624	0.000438553	0.000166532	4.689	6.031	-0.983	0.325607	0.588493	0.290874	0.973	0.013	11.232	2.84e-29	1.95e-28	4.95e-29	6.577	1.608	-3.393	0.000691316	0.00176761	0.000735325	1.213	0.889	1.126	0.260166	0.38402	0.12767	7.374	0.06	-20.773	7.6e-96	1.58e-94	5.83e-95	1.479	0.088	2.684	0.00727471	0.0177188	0.0088656	1.351	0.673	1.125	0.260589	0.402987
hsa-miR-186-5p	11.094	3.159	8.685	1.091	2.306	0.0211106	0.0471602	0.0179081	9.881	0.324	2.131	0.0330891	0.121028	0.0598202	9.173	0.619	2.44	0.0146873	0.0281484	0.00714307	10.107	0.009	10.255	1.12e-24	9.62e-24	3.99e-24	8.856	0.397	3.552	0.000382315	0.000989251	0.000328882	8.852	3.647	1.174	0.240395	0.419719	0.155274	9.385	0.339	2.935	0.00333548	0.00867224	0.00433916	10.449	0.76	0.74	0.4593	0.586491
hsa-miR-29a-3p	12.083	2.017	16.248	0.259	-8.189	2.63e-16	2.2e-15	8.35e-16	15.078	4.779	-1.37	0.170687	0.40212	0.198756	12.728	0.241	-1.316	0.188174	0.264719	0.0671764	14.673	0.179	-6.129	8.84e-10	3.89e-09	1.62e-09	15.211	0.018	-23.426	2.32e-121	2.95e-120	9.79e-121	12.94	0.536	-1.17	0.242001	0.42116	0.155807	14.095	0.661	-2.474	0.013361	0.0307388	0.0153802	14.928	0.65	-3.528	0.000418712	0.00147644
let-7g-star	3.751	1.276	1.022	0.345	4.647	3.37e-06	1.44e-05	5.46e-06	2.079	1.519	1.357	0.174781	0.409976	0.202638	0.973	0.013	23.976	4.95e-127	1.01e-125	2.56e-126	2.246	0.14	4.026	5.67e-05	0.000163242	6.79e-05	2.442	1.607	1.032	0.302072	0.43066	0.143175	3.074	0.315	1.206	0.227817	0.404301	0.14957	2.772	0.014	8.335	7.75e-17	4.14e-16	2.07e-16	1.826	0.118	5.611	2.01e-08	1.31e-07
ENSG00000202394	2.488	6.426	2.891	0.003	-7.425	1.13e-13	8.11e-13	3.09e-13	5.478	1.022	-2.958	0.00309642	0.0180597	0.00892633	3.169	0.56	-0.909	0.36335	0.45012	0.114225	5.619	0.702	-3.737	0.000186229	0.000508711	0.000211624	5.073	12.773	-0.723	0.46968	0.599745	0.199389	3.978	1.569	-1.189	0.23444	0.411988	0.152414	5.263	0.475	-4.026	5.67e-05	0.000188937	9.45e-05	4.668	0.395	-3.468	0.000524347	0.00179041
ENSG00000200422	2.175	2.118	0.23	0.285	3.646	0.000266354	0.000876207	0.000332722	1.757	0.806	0.466	0.641216	0.810093	0.400404	0.973	0.013	10.38	3.06e-25	1.94e-24	4.93e-25	0.711	2.032	1.027	0.30442	0.429934	0.178853	0.213	0.222	4.162	3.15e-05	9.08e-05	3.01e-05	0.781	0.193	3.174	0.00150354	0.00581398	0.00215087	0.555	1.515	1.316	0.188174	0.314303	0.157262	0.644	0.343	2.617	0.00887063	0.0231194
ENSG00000200706	2.175	2.118	0.23	0.285	3.646	0.000266354	0.000876207	0.000332722	1.757	0.806	0.466	0.641216	0.810093	0.400404	0.973	0.013	10.38	3.06e-25	1.94e-24	4.93e-25	0.711	2.032	1.027	0.30442	0.429934	0.178853	0.213	0.222	4.162	3.15e-05	9.08e-05	3.01e-05	0.781	0.193	3.174	0.00150354	0.00581398	0.00215087	0.555	1.515	1.316	0.188174	0.314303	0.157262	0.644	0.343	2.617	0.00887063	0.0231194
hsa-miR-3677-5p	0.444	0.101	2.73	0.03	-13.178	1.17e-39	1.6e-38	6.07e-39	0.528	0.711	-0.1	0.920344	0.949291	0.469205	0.973	0.013	-4.565	4.99e-06	1.32e-05	3.36e-06	1.343	0.818	-0.994	0.320223	0.448146	0.186429	1.505	0.783	-1.2	0.230139	0.347301	0.115462	2.074	0.001	-63.842	0	0	0	1.187	0.496	-1.055	0.291425	0.452443	0.22638	1.298	1.081	-0.822	0.411077	0.535045
hsa-miR-141-3p	1.694	1.216	0.23	0.285	2.743	0.00608807	0.0156034	0.00592507	2.489	1.713	-0.608	0.543187	0.779387	0.385227	0.973	0.013	6.222	4.91e-10	1.91e-09	4.85e-10	6.167	2.019	-3.149	0.0016383	0.00394582	0.00164146	0.213	0.222	3.14	0.00168948	0.00394577	0.00131179	7.312	1.488	-4.606	4.1e-06	2.14e-05	7.91e-06	1.187	0.504	0.714	0.475227	0.635443	0.317944	2.506	1.874	-0.593	0.553181	0.668401
hsa-miR-187-3p	0.444	0.101	0.23	0.285	0.401	0.68842	0.769746	0.292296	3.467	5.914	-1.243	0.213868	0.465249	0.229958	0.973	0.013	-4.565	4.99e-06	1.32e-05	3.36e-06	4.749	1.05	-4.203	2.63e-05	7.83e-05	3.25e-05	5.603	3.932	-2.602	0.00926818	0.0190483	0.00633273	3.405	3.45	-1.595	0.110712	0.230171	0.085151	2.994	0.504	-3.593	0.000326893	0.000996376	0.000498538	0.367	0.559	0.103	0.917963	0.949647
hsa-miR-3158-5p	2.542	0.279	4.368	0.385	-2.943	0.00325048	0.00881224	0.00334627	2.026	0.396	0.819	0.412786	0.679995	0.3361	1.973	0.013	4.911	9.06e-07	3.06e-06	7.75e-07	2.504	0.08	0.135	0.892612	0.927869	0.385994	2.005	0.422	0.826	0.408804	0.541227	0.179934	2.074	0.001	18.315	6.28e-75	1.23e-73	4.56e-74	1.848	0.051	3.085	0.00203552	0.00547713	0.00274049	4.449	0.12	-5.511	3.57e-08	2.25e-07
hsa-miR-493-3p	2.292	1.197	1.022	2.737	0.767	0.443082	0.608251	0.230971	3.184	2.338	-0.583	0.559893	0.784865	0.387934	1.973	0.013	2.754	0.00588718	0.0118292	0.00300183	3.2	0.95	-0.932	0.351337	0.481081	0.20013	2.166	0.002	2.527	0.0115041	0.0230296	0.00765634	2.735	0.007	-5.409	6.34e-08	3.98e-07	1.47e-07	4.943	0.056	-11.195	4.31e-29	2.93e-28	1.46e-28	0.103	0.107	6.704	2.03e-11	1.74e-10
hsa-miR-382-5p	4.736	1.778	1.891	8.309	0.987	0.323643	0.486425	0.18471	5.309	0.913	-0.599	0.549173	0.780628	0.38584	5.441	2.266	-0.468	0.639785	0.713886	0.181159	6.024	0.269	-2.481	0.0131014	0.0250203	0.0104084	10.19	0.045	-25.641	5.33e-145	7.98e-144	2.66e-144	6.764	0.503	-2.857	0.00427666	0.0140259	0.00518884	7.649	0.817	-3.224	0.00126413	0.00352455	0.00176351	0.436	0.816	4.76	1.94e-06	1e-05
ENSG00000207314	2.188	1.446	2.23	0.775	-0.047	0.962513	0.976891	0.370955	3.105	2.378	-0.595	0.551843	0.781338	0.386191	1.973	1.686	0.166	0.868157	0.895502	0.227247	4.87	0.82	-2.962	0.00305648	0.00650481	0.00270601	3.459	0.215	-2.743	0.00608807	0.0129057	0.00429059	3.527	0.026	-8.348	6.94e-17	6.87e-16	2.54e-16	5.55	0.323	-5.917	3.28e-09	1.32e-08	6.58e-09	4.936	0.745	-3.184	0.00145255	0.0045429
hsa-miR-629-3p	1.92	0.575	1.522	0.218	0.853	0.393659	0.550919	0.2092	1.192	1.501	0.594	0.552512	0.781338	0.386191	0.973	0.013	8.179	2.86e-16	1.49e-15	3.78e-16	2.246	0.14	-0.872	0.383208	0.516207	0.214742	0.213	0.222	3.621	0.000293467	0.000764856	0.000254281	1.281	0.072	2.384	0.0171256	0.0482468	0.0178488	0.979	0.169	2.29	0.0220213	0.0489918	0.0245131	4.271	0.365	-3.889	0.000100658	0.000403755
ENSG00000239002	2.354	1.108	2.633	0.001	-7.484	7.21e-14	5.33e-13	2.02e-13	3.89	0.297	-2.818	0.00483238	0.0256854	0.0126955	1.765	1.01	0.587	0.557204	0.637564	0.161791	3.65	0.039	-6.569	5.07e-11	2.44e-10	1.02e-10	2.735	9.582	-0.123	0.902107	0.931458	0.309669	3.478	1.282	-0.992	0.321198	0.518045	0.19165	4.552	0.1	-6.947	3.73e-12	1.76e-11	8.79e-12	4.608	0.859	-2.431	0.0150572	0.0361843
hsa-miR-133a	3.444	0.384	1.23	0.285	4.149	3.34e-05	0.000125544	4.77e-05	2.9	2.92	0.318	0.750485	0.879233	0.434577	11.541	1.021	-8.015	1.1e-15	5.66e-15	1.43e-15	5.068	1.562	-1.3	0.193601	0.28973	0.120528	4.628	0.193	-2.693	0.00708123	0.0148074	0.00492282	4.105	1.154	-0.615	0.538555	0.688508	0.254712	6.275	9.045	-0.941	0.346705	0.518136	0.25925	1.513	0.073	7.129	1.01e-12	9.65e-12
hsa-miR-20b-5p	7.392	0.837	5.056	9.05	0.776	0.437749	0.604004	0.229358	2.001	1.107	5.123	3.01e-07	4.92e-06	2.43e-06	2.765	0.032	26.052	1.28e-149	2.7e-148	6.87e-149	4.825	0.166	6.304	2.9e-10	1.32e-09	5.49e-10	3.701	0	177.689	0	0	0	3.366	3.248	2.234	0.0254831	0.0682289	0.0252411	3.209	0.008	45.744	0	0	0	6.147	3.762	0.642	0.520873	0.639388
hsa-miR-616-3p	1.84	1.269	4.445	0.01	-26.699	4.83e-157	1.53e-155	5.82e-156	1.279	0.508	0.787	0.431282	0.691372	0.341724	0.973	0.013	7.484	7.21e-14	3.41e-13	8.66e-14	-0.157	0.039	10.128	4.15e-24	3.47e-23	1.44e-23	0.713	1.389	0.956	0.339072	0.469652	0.156139	0.781	0.193	2.41	0.0159525	0.0454163	0.0168016	1.348	0.869	0.528	0.597499	0.741889	0.371205	3.733	0.084	-6.547	5.87e-11	4.87e-10
ENSG00000206874	5.535	10.223	6.792	0.106	-3.854	0.000116204	0.000408416	0.000155088	8.356	0.85	-3.059	0.00222077	0.0135832	0.00671374	6.251	6.037	-0.291	0.771051	0.826181	0.209656	7.993	0.124	-6.97	3.17e-12	1.66e-11	6.91e-12	6.963	3.536	-0.759	0.447853	0.575277	0.191254	6.708	1.891	-0.853	0.393659	0.602494	0.222891	8.986	1.733	-2.621	0.00876723	0.0210687	0.0105417	10.553	1.084	-4.819	1.44e-06	7.67e-06
hsa-miR-200c-3p	4.329	0.449	1.73	0.03	14.985	9.2e-51	1.42e-49	5.39e-50	3.727	1.946	0.431	0.666468	0.816183	0.403414	3.376	4.414	0.454	0.649829	0.722106	0.183245	11.237	2.539	-4.335	1.46e-05	4.67e-05	1.94e-05	2.535	0.222	3.806	0.000141232	0.000381929	0.000126974	11.395	1.157	-6.568	5.1e-11	3.77e-10	1.39e-10	4.4	1.012	-0.07	0.944194	0.970165	0.485423	7.772	0.643	-4.293	1.76e-05	8.2e-05
hsa-miR-135b-5p	0.444	0.101	0.23	0.285	0.401	0.68842	0.769746	0.292296	1.694	1.37	-1.069	0.28507	0.554217	0.273932	0.973	0.013	-4.565	4.99e-06	1.32e-05	3.36e-06	6.233	2.919	-3.389	0.00070148	0.00178513	0.000742617	2.505	0.003	-35.628	5.16e-278	1.27e-276	4.21e-277	3.863	0.403	-5.383	7.33e-08	4.54e-07	1.68e-07	3.14	1.502	-2.2	0.0278069	0.0603695	0.0302059	0.769	0.605	-0.419	0.675216	0.770146
ENSG00000252921	1.971	0.538	2.959	1.966	-0.705	0.48081	0.64607	0.245332	3.006	1.372	-0.884	0.376696	0.644145	0.318381	1.445	0.009	5.411	6.27e-08	2.24e-07	5.68e-08	3.009	0.044	-4.937	7.93e-07	2.78e-06	1.16e-06	2.819	0.052	-3.7	0.000215599	0.000567395	0.000188633	1.935	0.996	0.036	0.971282	0.977625	0.36167	2.925	1.244	-0.856	0.391998	0.560962	0.280678	4.038	0.06	-8.431	3.43e-17	4.25e-16
ENSG00000199293	1.882	1.024	0.73	0.03	6.644	3.05e-11	1.92e-10	7.27e-11	1.426	0.4	0.721	0.47091	0.724666	0.35818	0.973	0.013	7.851	4.13e-15	2.06e-14	5.24e-15	-0.157	0.039	10.343	4.5e-25	3.92e-24	1.63e-24	0.213	0.222	3.541	0.000398614	0.0010265	0.000341267	0.781	0.193	2.507	0.0121761	0.0356043	0.0131717	0.687	2.008	0.844	0.398669	0.569	0.2847	1.185	0.983	0.704	0.481433	0.606853
ENSG00000200949	0.464	0.098	0.23	0.285	0.439	0.660662	0.769746	0.292296	3.597	0.648	-3.892	9.94e-05	0.000865125	0.000427513	2.265	0.089	-6.048	1.47e-09	5.65e-09	1.44e-09	1.641	0.011	-11.237	2.68e-29	2.63e-28	1.09e-28	7.293	5.268	-2.975	0.00292989	0.00654523	0.002176	1.787	0.967	-1.345	0.178625	0.341732	0.126423	0.71	0.001	-6.811	9.69e-12	4.41e-11	2.21e-11	0.436	0.447	0.042	0.966499	0.979092
hsa-miR-16-5p	11.597	2.286	10.832	2.225	0.513	0.607951	0.747981	0.284031	10.383	7.51	0.443	0.657766	0.810093	0.400404	8.093	1.636	2.74	0.00614392	0.0122992	0.00312111	12.064	0.007	-5.456	4.87e-08	1.89e-07	7.86e-08	8.431	1.229	2.857	0.00427666	0.00932225	0.00309924	8.294	0.377	5.381	7.41e-08	4.54e-07	1.68e-07	10.881	0.047	3.319	0.000903404	0.0025994	0.00130061	12.14	0.533	-0.743	0.457482	0.584861
ENSG00000200496	2.597	5.653	0.23	0.285	4.437	9.12e-06	3.7e-05	1.4e-05	3.847	7.782	-0.448	0.654153	0.810093	0.400404	0.973	0.013	14.023	1.13e-44	9.65e-44	2.46e-44	0.954	0.002	41.147	0	0	0	0.213	0.222	5.058	4.24e-07	1.41e-06	4.69e-07	1.613	0.543	1.336	0.181549	0.344274	0.127363	2.595	0.088	0.01	0.992021	0.995713	0.498206	5.665	0.917	-3.204	0.00135533	0.00425115
hsa-miR-769-5p	1.34	0.583	1.23	0.775	0.125	0.900524	0.9379	0.356149	1.045	1.195	0.27	0.78716	0.895865	0.442798	1.973	0.013	-5.461	4.73e-08	1.7e-07	4.32e-08	3.635	0.241	-4.678	2.9e-06	9.74e-06	4.06e-06	7.147	0.582	-7.615	2.64e-14	1.23e-13	4.1e-14	2.185	2.39	-0.547	0.584379	0.723102	0.26751	2.687	0	-502.18	0	0	0	2.939	0.195	-3.625	0.000288961	0.00106413
hsa-miR-548s	0.694	0.583	2.815	0.285	-3.975	7.04e-05	0.000253977	9.65e-05	2.026	0.553	-1.791	0.0732933	0.224669	0.111047	0.973	0.013	-2.408	0.0160402	0.0289421	0.00734447	-0.157	0.039	4.315	1.6e-05	4.84e-05	2.02e-05	0.713	0.056	-0.082	0.934647	0.953198	0.316896	0.781	0.193	-0.2	0.841481	0.893659	0.330607	1.187	0.496	-0.7	0.483927	0.638557	0.319503	3.155	0.644	-3.067	0.00216219	0.00657183
hsa-miR-874	4.983	0.141	1.522	0.014	28.84	6.76e-183	2.81e-181	1.07e-181	3.665	3.357	0.719	0.472141	0.724666	0.35818	6.544	0.271	-2.998	0.00271758	0.00569372	0.00144487	6.648	0.355	-2.794	0.00520605	0.0105193	0.00437605	10.367	3.036	-3.09	0.00200156	0.00458533	0.00152442	4.447	0.6	0.692	0.488937	0.641805	0.237434	6.887	0.254	-3.777	0.000158729	0.000509727	0.000255043	4.316	1.246	0.598	0.54984	0.665109
hsa-miR-1266	1.194	0.58	1.522	1.675	-0.254	0.799496	0.865251	0.328562	1.562	2.087	-0.255	0.798723	0.898532	0.444116	2.926	0.406	-2.72	0.00652819	0.0130443	0.00331018	3.957	0.895	-2.921	0.0034891	0.00733867	0.00305289	3.166	0.002	-39.762	0	0	0	4.978	2.325	-2.482	0.0130647	0.0377931	0.0139815	1.848	2.687	-0.399	0.689893	0.824305	0.412442	1.033	0.651	0.198	0.843045	0.893562
ENSG00000252228	1.971	1.394	2.829	0.058	-3.574	0.000351569	0.00111571	0.00042367	2.444	0.489	-0.677	0.498406	0.749425	0.370417	3.627	0.385	-2.667	0.00765317	0.0151519	0.00384501	1.986	0.299	-0.027	0.97846	0.985768	0.41008	3.128	0.135	-3.144	0.00166655	0.00392623	0.0013053	4.719	0.934	-2.843	0.00446911	0.0145685	0.00538957	4.102	6.787	-0.818	0.413357	0.587632	0.294022	4.777	1.158	-2.608	0.00910729	0.023622
ENSG00000212464	1.316	0.783	0.23	0.285	2.037	0.04165	0.0833774	0.0316609	0.528	0.079	2.812	0.00492345	0.0260412	0.0128713	0.973	0.013	2.968	0.00299744	0.00623168	0.00158138	-0.157	0.039	7.474	7.78e-14	4.39e-13	1.83e-13	0.713	1.389	0.512	0.608651	0.718768	0.238959	1.281	0.072	0.131	0.895775	0.927441	0.343105	0.479	0.088	2.828	0.00468398	0.0118361	0.0059222	0.269	0.164	2.584	0.00976618	0.0251497
hsa-miR-551b-5p	0.444	0.101	0.23	0.285	0.401	0.68842	0.769746	0.292296	0.128	0.516	0.44	0.659937	0.810093	0.400404	0.973	0.013	-4.565	4.99e-06	1.32e-05	3.36e-06	-0.157	0.039	3.047	0.00231138	0.00500798	0.00208332	0.213	0.222	0.489	0.624842	0.718768	0.238959	1.281	0.072	-3.127	0.001766	0.00633114	0.00234219	0.687	0	-90.628	0	0	0	0.269	0.164	0.43	0.667196	0.765042
hsa-miR-26a-5p	14.035	0.467	12.25	0.009	18.99	2.06e-80	4.12e-79	1.56e-79	13.183	3.241	0.473	0.636213	0.810093	0.400404	11.738	0.646	2.858	0.0042632	0.00863039	0.00219009	13.807	2.216	0.153	0.878398	0.922804	0.383887	12.833	0.06	4.901	9.54e-07	3.08e-06	1.02e-06	12.373	0.099	5.281	1.28e-07	7.49e-07	2.76e-07	13.274	0.042	3.701	0.000214751	0.000679522	0.000339999	13.976	0.44	0.089	0.929082	0.957478
hsa-miR-1254	1.882	0.135	6.066	1.527	-3.385	0.000711783	0.00217568	0.000826169	3.095	0.078	-4.348	1.37e-05	0.0001577	7.77e-05	3.633	0.671	-2.139	0.0324357	0.0554645	0.0140749	1.796	0.105	0.266	0.790239	0.875429	0.364179	2.409	0.154	-1.341	0.17992	0.278528	0.0925983	2.442	0.246	-1.13	0.258476	0.44199	0.163513	3.09	0.323	-2.126	0.0335033	0.0714427	0.0357464	4.584	0.288	-5.037	4.73e-07	2.71e-06
hsa-miR-3913-5p	3.018	0.378	2.23	0.285	1.478	0.139408	0.238008	0.0903787	1.562	0.359	2.43	0.0150988	0.065609	0.0324285	1.973	0.013	9.025	1.8e-19	1.02e-18	2.58e-19	1.135	0.373	3.083	0.00204925	0.00488111	0.00203054	1.213	0.222	3.829	0.000128665	0.000348818	0.000115967	1.781	0.193	2.816	0.00486257	0.0157559	0.00582885	1.772	0.504	1.757	0.0789178	0.151787	0.0759466	1.888	0.247	2.273	0.0230262	0.0519775
ENSG00000221182	3.722	3.882	6.087	0.11	-7.132	9.89e-13	6.76e-12	2.56e-12	6.908	0.555	-4.279	1.88e-05	0.000204612	0.000101276	5.595	2.385	-1.213	0.22513	0.307487	0.0780294	6.2	0.413	-3.857	0.000114787	0.000324229	0.000134879	5.5	4.402	-0.848	0.396438	0.529402	0.176003	5.352	3.929	-0.822	0.411077	0.606619	0.224417	7.37	2.135	-2.497	0.0125249	0.0289387	0.0144795	7.886	4.382	-1.989	0.0467012	0.0963491
hsa-miR-1185-5p	4.051	1.699	1.522	0.897	2.669	0.00760774	0.0190901	0.00724909	4.753	0.94	-0.724	0.469066	0.724066	0.357883	1.973	0.013	17.934	6.4e-72	7.51e-71	1.9e-71	2.589	0.635	1.835	0.0665057	0.113544	0.0472342	7.489	0.436	-5.205	1.94e-07	6.58e-07	2.19e-07	3.366	0.151	1.763	0.0779005	0.176215	0.0651904	4.064	0.088	-0.045	0.964107	0.980464	0.490576	1.103	0.107	9.029	1.73e-19	2.67e-18
hsa-miR-92a-3p	10.284	0.732	14.219	2.022	-2.767	0.00565748	0.0147094	0.00558561	10.186	1.628	0.077	0.938624	0.96079	0.474888	8.202	1.688	1.603	0.108935	0.16223	0.0411682	11.28	0.077	-3.582	0.000340974	0.00091293	0.00037978	9.284	0.215	2.156	0.0310837	0.0579262	0.0192579	9.478	1.189	0.739	0.459907	0.623417	0.230632	11.008	0.037	-3.777	0.000158729	0.000509727	0.000255043	15.245	1.423	-4.159	3.2e-05	0.000139071
ENSG00000206979	3.98	3.296	0.73	0.03	18.738	2.43e-78	4.76e-77	1.81e-77	1.937	0.822	2.254	0.0241962	0.094937	0.0469244	1.473	0.35	4.242	2.22e-05	5.65e-05	1.44e-05	1.928	0.26	4.026	5.67e-05	0.000163242	6.79e-05	2.116	4.932	0.839	0.401469	0.534137	0.177577	1.281	1.314	2.355	0.0185227	0.0515103	0.0190561	1.479	0.088	8.446	3.01e-17	1.63e-16	8.13e-17	2.153	0.936	1.89	0.058758	0.118949
ENSG00000238531	2.395	2.215	4.666	3.135	-1.283	0.199492	0.320793	0.121815	3.8	0.439	-2.12	0.034006	0.122717	0.0606554	2.633	0.671	-0.291	0.771051	0.826181	0.209656	4.681	0.189	-5.264	1.41e-07	5.26e-07	2.19e-07	3.116	0.369	-1.187	0.235228	0.35399	0.117686	3.978	0.012	-14.295	2.35e-46	3.73e-45	1.38e-45	5.272	0	-1072.42	0	0	0	7.847	0.595	-7.07	1.55e-12	1.44e-11
ENSG00000206989	5.629	6.082	6.02	0.049	-1.767	0.0772282	0.142443	0.0540899	10.826	0.408	-8.139	3.99e-16	1.87e-14	9.25e-15	7.732	1.965	-1.5	0.133614	0.194299	0.0493062	9.072	0.038	-17.689	5.1e-70	9.17e-69	3.82e-69	9.007	2.495	-2.139	0.0324357	0.0602377	0.0200264	9.61	1.164	-3.69	0.000224254	0.00096788	0.000358065	10.21	0.314	-8.171	3.06e-16	1.59e-15	7.98e-16	9.749	3.369	-2.245	0.0247681	0.0551027
ENSG00000239127	3.041	2.972	0.522	0.014	20.992	7.76e-98	1.74e-96	6.62e-97	1.113	0.474	2.802	0.00507869	0.0266015	0.0131483	1.633	0.671	1.719	0.0856144	0.130847	0.0332043	0.843	1.481	1.806	0.0709183	0.119939	0.0498946	0.798	0.222	4.758	1.96e-06	6.2e-06	2.07e-06	1.574	0.465	2.153	0.0313187	0.0795126	0.0294155	2.064	0.088	3.299	0.000970299	0.00277706	0.00138951	2.732	3.279	0.171	0.864224	0.909754
hsa-miR-199b-5p	10.51	0.565	8.559	13.072	0.54	0.589197	0.746178	0.283346	14.387	3.018	-2.232	0.025615	0.0990629	0.0489637	12.158	0.925	-1.714	0.0865287	0.132057	0.0335115	13.033	0.09	-8.432	3.4e-17	2.25e-16	9.36e-17	7.72	0.794	3.131	0.00174212	0.00405118	0.00134684	12.713	0.709	-2.618	0.00884468	0.027112	0.01003	13.196	0.945	-2.763	0.00572728	0.014239	0.0071245	8.413	0.839	2.289	0.0220794	0.0502608
hsa-miR-873-5p	0.694	0.088	5.129	0.545	-6.008	1.88e-09	1.07e-08	4.05e-09	1.192	1.018	-0.494	0.621306	0.810093	0.400404	1.473	0.35	-1.318	0.187504	0.264121	0.0670245	2.135	1.435	-1.204	0.22859	0.335576	0.1396	8.554	0.485	-11.287	1.52e-29	1.05e-28	3.5e-29	2.942	0.445	-3.373	0.00074354	0.00301609	0.00111579	2.383	0.024	-10.928	8.47e-28	5.54e-27	2.77e-27	0.103	0.107	1.81	0.0702958	0.136419
ENSG00000252193	0.444	0.101	2.682	0.08	-7.901	2.77e-15	2.18e-14	8.28e-15	2.986	2.178	-1.723	0.0848885	0.248899	0.123023	1.41	0.252	-1.923	0.0544801	0.0901595	0.0228793	2.205	1.038	-1.729	0.0838091	0.139552	0.0580539	2.805	1.144	-2.208	0.0272443	0.0517545	0.0172061	2.511	1.392	-1.753	0.079602	0.179312	0.0663361	1.871	0.067	-5.525	3.29e-08	1.3e-07	6.48e-08	3.299	0.749	-3.3	0.000966848	0.00310485
ENSG00000200710	7.312	4.703	6.954	2.237	0.239	0.811106	0.872494	0.331312	9.962	3.889	-1.344	0.178948	0.416132	0.205681	5.795	0.652	1.878	0.0603812	0.0969513	0.0246028	8.611	0.038	-6.703	2.04e-11	1.01e-10	4.2e-11	6.209	0.146	2.884	0.00392659	0.00859389	0.00285709	9.277	1.101	-1.873	0.0610684	0.143245	0.0529932	9.63	0.324	-4.074	4.62e-05	0.000155337	7.77e-05	11.241	0.49	-5.611	2.01e-08	1.31e-07
hsa-miR-223-3p	8.772	0.675	0.23	0.285	16.009	1.11e-57	1.84e-56	7e-57	6.554	0.603	2.857	0.00427666	0.0231885	0.0114614	5.83	0.002	64.689	0	0	0	10.875	3.614	-1.106	0.268727	0.384557	0.159976	5.519	0.095	10.545	5.36e-26	3.46e-25	1.15e-25	5.471	2.924	1.93	0.0536068	0.126568	0.0468237	9.839	0.278	-2.024	0.0429702	0.0889919	0.0445272	8.306	3.551	0.247	0.804908	0.863316
hsa-miR-99b-3p	4.963	0.99	7.775	1.763	-2.118	0.0341751	0.0711871	0.0270318	5.011	0.758	-0.055	0.956138	0.969515	0.479201	7.662	0.02	-19.209	3.11e-82	4e-81	1.01e-81	7.495	0	-169.83	0	0	0	8.599	0.243	-7.377	1.62e-13	7.4e-13	2.46e-13	6.233	0.928	-1.318	0.187504	0.354941	0.13131	7.266	0.332	-3.997	6.42e-05	0.000211031	0.000105671	2.62	1.811	1.74	0.081859	0.155778
hsa-miR-326	5.191	0.274	1.522	1.675	2.835	0.00458257	0.0121489	0.00461329	3.549	0.889	1.741	0.0816836	0.24081	0.119025	3.169	0.961	2.063	0.0391126	0.0661482	0.0167861	4.047	0.132	3.151	0.00162713	0.00392767	0.00163391	5.175	0.422	0.025	0.980055	0.987376	0.328259	2.735	0.007	29.976	2.02e-197	5.06e-196	1.88e-196	3.416	1.059	1.724	0.0847078	0.16035	0.0802315	0.269	0.164	12.144	6.17e-34	1.62e-32
hsa-miR-378c	10.065	1.157	14.538	0.913	-4.681	2.85e-06	1.23e-05	4.65e-06	13.538	1.134	-3.262	0.00110629	0.00732324	0.00361965	12.951	0	-850.998	0	0	0	10.603	0.063	-2.139	0.0324357	0.0592184	0.0246349	9.067	0.032	5.623	1.88e-08	6.8e-08	2.26e-08	10.201	1.441	-0.114	0.909238	0.936056	0.346292	9.647	2.097	0.289	0.772581	0.862956	0.431781	10.769	0.393	-1.123	0.261437	0.402987
ENSG00000238793	0.444	0.101	0.23	0.285	0.401	0.68842	0.769746	0.292296	1.689	0.175	-2.98	0.00288248	0.0169956	0.00840041	1.473	0.35	-1.74	0.081859	0.125285	0.0317929	1.635	0.009	-12.377	3.48e-35	3.87e-34	1.61e-34	1.374	1.37	-0.795	0.426614	0.555937	0.184825	1.781	0.193	-3.046	0.00231908	0.0081243	0.00300557	1.848	0.051	-6.241	4.35e-10	1.85e-09	9.28e-10	0.7	0.469	-0.375	0.70766	0.800383
hsa-miR-124-3p	2.236	0.025	1.815	0.285	0.79	0.429528	0.595708	0.226208	3.525	0.987	-1.297	0.194631	0.440266	0.21761	5.691	3.596	-1.822	0.068455	0.108942	0.0276457	6.257	0.043	-19.459	2.45e-84	5.07e-83	2.11e-83	14.298	2.175	-8.178	2.89e-16	1.46e-15	4.84e-16	5.25	1.397	-2.55	0.0107723	0.0317577	0.0117487	6.687	2.981	-2.578	0.0099374	0.0234115	0.011714	1.688	0.107	1.68	0.0929573	0.172338
hsa-miR-503	4.072	0.499	8.959	2.988	-2.827	0.00469863	0.012426	0.00471854	7.607	3.178	-1.983	0.0473674	0.163812	0.0809673	5.115	0.818	-1.153	0.24891	0.333768	0.0846985	4.298	0.757	-0.259	0.795635	0.877802	0.365166	4.313	0.783	-0.272	0.785622	0.851946	0.283234	3.603	0.072	1.749	0.080291	0.180488	0.0667709	8.139	0.098	-12.973	1.74e-38	1.28e-37	6.39e-38	3.224	3.67	0.443	0.657766	0.757448
hsa-miR-181a-3p	6.237	0.903	9.678	0.719	-4.06	4.91e-05	0.000181957	6.91e-05	6.187	0.415	0.076	0.939419	0.96079	0.474888	7.37	0.418	-1.752	0.0797738	0.124387	0.0315651	7.461	0.082	-4.274	1.92e-05	5.79e-05	2.41e-05	8.615	2.19	-1.607	0.108054	0.180761	0.0600949	6.308	2.548	-0.045	0.964107	0.972217	0.359669	7.346	0.401	-1.752	0.0797738	0.152888	0.0764977	9.718	0.56	-4.653	3.27e-06	1.65e-05
hsa-miR-16-3p	3.749	0.459	3.363	0.005	5.321	1.03e-07	4.99e-07	1.89e-07	2.969	0.758	0.896	0.370253	0.635139	0.31393	2.265	0.089	4.984	6.23e-07	2.12e-06	5.38e-07	2.135	0.645	2.009	0.0445371	0.0782664	0.0325589	2.166	0.985	1.595	0.110712	0.184634	0.0613828	1.781	0.193	4.48	7.46e-06	3.76e-05	1.39e-05	2.14	0.036	8.528	1.49e-17	8.16e-17	4.08e-17	4.613	0.84	-0.943	0.345681	0.466821
hsa-miR-301b	3.251	3.606	4.372	0.065	-4.396	1.1e-05	4.41e-05	1.67e-05	0.645	1.343	2.248	0.0245762	0.0960787	0.0474887	0.973	0.013	19.661	4.65e-86	6.28e-85	1.59e-85	0.343	0.26	5.703	1.18e-08	4.85e-08	2.02e-08	0.713	1.389	2.153	0.0313187	0.0582635	0.0193701	1.281	1.314	1.718	0.0857966	0.191666	0.0709063	0.687	0	956.075	0	0	0	2.38	0.513	1.216	0.223985	0.356986
hsa-miR-3690	0.694	0.293	0.73	0.03	-0.208	0.835229	0.88702	0.336828	3.265	0.761	-2.948	0.00319837	0.018554	0.00917066	0.973	0.013	-2.408	0.0160402	0.0289421	0.00734447	2.296	1.063	-1.554	0.120184	0.191833	0.0798025	2.213	0.889	-1.612	0.106962	0.179211	0.0595798	1.281	0.072	-2.194	0.0282354	0.0732356	0.0270933	2.272	0	-588.387	0	0	0	0.964	0.351	-0.457	0.647671	0.751438
hsa-miR-676-3p	0.944	0.26	1.23	0.285	-0.536	0.591959	0.747967	0.284025	2.909	0.445	-2.945	0.00322955	0.0185955	0.00919119	3.473	0.35	-4.277	1.89e-05	4.87e-05	1.23e-05	2.796	0.516	-2.579	0.00990868	0.0192639	0.00801379	2.798	0.889	-1.967	0.0491832	0.0880078	0.0292587	2.574	0.537	-2.225	0.0260812	0.0696576	0.0257697	2.979	0.169	-4.953	7.31e-07	2.71e-06	1.36e-06	0.269	0.295	1.242	0.214237	0.346569
ENSG00000201692	4.225	2.399	0.73	0.03	20.146	2.92e-90	6.3e-89	2.39e-89	2.249	0.911	2.069	0.0385461	0.135919	0.0671805	0.973	0.013	28.066	2.55e-173	5.98e-172	1.52e-172	2.504	1.281	1.52	0.128511	0.202724	0.0843334	1.713	0.056	10.661	1.55e-26	1.01e-25	3.35e-26	2.942	1.446	1.066	0.286424	0.478407	0.176986	1.479	0.088	9.271	1.84e-20	1.05e-19	5.26e-20	2.405	0.852	1.971	0.0487239	0.0999488
ENSG00000200154	1.514	0.52	0.23	0.285	2.407	0.0160842	0.0374026	0.0142029	1.948	1.373	-0.37	0.711382	0.848851	0.41956	0.973	0.013	4.672	2.98e-06	9.78e-06	2.48e-06	2.111	0.13	-1.658	0.0973175	0.158379	0.0658859	0.713	0.056	3.4	0.000673859	0.00165625	0.00055063	0.781	0.193	1.668	0.0953157	0.205691	0.076095	1.499	1.313	0.013	0.989628	0.995713	0.498206	0.935	0.082	2.018	0.0435913	0.0916861
ENSG00000202107	1.514	0.52	0.23	0.285	2.407	0.0160842	0.0374026	0.0142029	1.948	1.373	-0.37	0.711382	0.848851	0.41956	0.973	0.013	4.672	2.98e-06	9.78e-06	2.48e-06	2.111	0.13	-1.658	0.0973175	0.158379	0.0658859	0.713	0.056	3.4	0.000673859	0.00165625	0.00055063	0.781	0.193	1.668	0.0953157	0.205691	0.076095	1.499	1.313	0.013	0.989628	0.995713	0.498206	0.935	0.082	2.018	0.0435913	0.0916861
hsa-miR-3135b	0.444	0.101	0.73	0.03	-1.649	0.0991476	0.175091	0.0664871	1.162	0.109	-2.172	0.0298557	0.111084	0.0549052	0.973	0.013	-4.565	4.99e-06	1.32e-05	3.36e-06	0.343	0.26	0.198	0.843045	0.896203	0.372821	1.005	0.422	-0.865	0.387039	0.520068	0.1729	1.574	0.465	-1.658	0.0973175	0.206704	0.0764696	2.751	0.134	-6.296	3.05e-10	1.33e-09	6.64e-10	3.902	1.339	-2.989	0.00279892	0.00809661
hsa-miR-598	5.632	1.135	6.408	0.612	-0.992	0.321198	0.486076	0.184577	6.441	0.191	-1.85	0.0643135	0.209651	0.103624	6.287	1.318	-0.571	0.568	0.647172	0.164229	8.993	0.303	-6.104	1.03e-09	4.5e-09	1.86e-09	12.328	0.639	-8.376	5.48e-17	2.84e-16	9.45e-17	7.634	1.514	-1.628	0.103525	0.2169	0.0802415	9.288	0	-703.769	0	0	0	7.113	0.316	-2.635	0.00841373	0.022035
hsa-miR-15b-5p	7.068	5.605	8.191	1.767	-0.844	0.398669	0.557208	0.211588	6.895	6.357	0.069	0.94499	0.961831	0.475403	4.461	0.321	4.602	4.18e-06	1.32e-05	3.36e-06	8.505	0.321	-2.535	0.0112447	0.0217438	0.00904545	4.578	0.006	31.895	3.13e-223	6.38e-222	2.12e-222	4.77	0.017	17.45	3.44e-68	6.3e-67	2.33e-67	7.244	0.027	-1.066	0.286424	0.45117	0.225743	9.89	2.712	-1.714	0.0865287	0.163225
ENSG00000206597	2.632	3.831	1.633	2.107	0.688	0.491453	0.657097	0.249519	1.045	0.294	2.928	0.0034115	0.0194762	0.0096265	0.973	0.013	14.324	1.55e-46	1.39e-45	3.54e-46	0.843	1.481	1.471	0.141291	0.220308	0.0916482	0.213	0.222	5.131	2.88e-07	9.66e-07	3.21e-07	0.781	0.193	4.214	2.51e-05	0.000117699	4.36e-05	1.187	0.504	2.037	0.04165	0.0869253	0.0434932	1.395	0.527	1.704	0.0883811	0.165849
ENSG00000200913	3.319	3.968	0.23	0.285	5.789	7.08e-09	3.78e-08	1.44e-08	1.323	0.824	2.199	0.0278779	0.104445	0.0516241	0.973	0.013	20.25	3.55e-91	5.25e-90	1.33e-90	1.072	2.377	1.457	0.145116	0.224972	0.0935885	1.005	0.422	3.564	0.000365246	0.000947357	0.000314954	1.942	1.446	1.145	0.252209	0.434025	0.160567	2.479	0.085	2.888	0.003877	0.00996019	0.00498359	1.15	1.35	1.867	0.0619016	0.12346
ENSG00000200480	1.09	0.443	0.23	0.285	1.612	0.106962	0.187357	0.071145	0.962	0.71	0.152	0.879187	0.932785	0.461047	1.265	0.089	-0.589	0.555861	0.63738	0.161744	1.65	0.039	-2.841	0.00449723	0.009296	0.00386714	4.499	1.719	-2.6	0.00932238	0.0191233	0.00635764	1.978	0.181	-2.088	0.0367978	0.0921227	0.0340806	2.933	0.012	-16.727	8.33e-63	6.86e-62	3.43e-62	0.103	0.107	3.023	0.00250282	0.00737854
hsa-miR-2110	3.665	1.51	5.365	0.52	-2.358	0.0183737	0.0419138	0.0159159	5.821	4.528	-1.014	0.310583	0.580795	0.287069	6.124	3.045	-1.41	0.15854	0.228696	0.0580349	6.603	2.877	-1.732	0.0832736	0.138875	0.0577721	6.285	4.495	-1.236	0.216459	0.32942	0.109518	5.304	0.123	-4.678	2.9e-06	1.52e-05	5.65e-06	6.581	0.038	-15.011	6.22e-51	4.66e-50	2.33e-50	7.13	0.839	-3.783	0.000154949	0.000590779
ENSG00000200623	2.96	0.801	0.23	0.285	5.116	3.12e-07	1.43e-06	5.42e-07	3.275	1.733	-0.24	0.81033	0.90325	0.446448	1.473	0.677	1.807	0.0707623	0.111954	0.0284099	1.635	0.853	1.434	0.151572	0.233305	0.0970548	0.713	0.056	9.537	1.47e-21	8.91e-21	2.96e-21	0.781	0.193	4.96	7.05e-07	3.88e-06	1.44e-06	1.979	0.173	2.356	0.0184729	0.0415256	0.0207774	1.298	0.596	2.153	0.0313187	0.0685453
hsa-miR-664-3p	4.362	1.615	4.879	0.021	-3.574	0.000351569	0.00111571	0.00042367	5.001	0.935	-0.661	0.508612	0.752719	0.372045	5.05	0.127	-1.927	0.0539796	0.0894685	0.022704	6.317	0.145	-5.142	2.72e-07	1e-06	4.17e-07	5.891	0.476	-2.215	0.0267601	0.0509244	0.0169301	5.047	0.802	-0.765	0.444272	0.606842	0.2245	5.74	0.012	-12.508	6.75e-36	4.82e-35	2.41e-35	7.974	0.937	-3.731	0.000190721	0.000717032
let-7e-star	1.34	0.267	3.12	0.073	-6.577	4.8e-11	2.99e-10	1.14e-10	2.445	1.18	-1.017	0.309153	0.580795	0.287069	3.265	0.089	-6.466	1.01e-10	4.1e-10	1.04e-10	3.733	0.651	-2.966	0.00301701	0.00644623	0.00268164	4.594	0.115	-9.586	9.16e-22	5.58e-21	1.86e-21	1.942	1.446	-0.501	0.616371	0.750637	0.277696	2.933	0.869	-1.709	0.0874509	0.164104	0.0821094	0.603	0.32	1.304	0.192234	0.317642
ENSG00000201669	6.744	2.882	5.139	0.039	8.129	4.33e-16	3.59e-15	1.36e-15	6.989	6.153	-0.099	0.921138	0.949291	0.469205	3.587	1.796	2.356	0.0184729	0.0332205	0.00843018	5.811	0.092	3.082	0.00205615	0.00488675	0.00203289	4.557	2.437	1.401	0.161214	0.252467	0.0839342	3.707	1.306	2.658	0.00786059	0.0244426	0.00904247	6.179	0.085	1.942	0.0521371	0.105546	0.05281	8.294	0.927	-1.609	0.107616	0.192567
hsa-miR-196a-3p	0.944	0.404	1.522	0.014	-4.822	1.42e-06	6.23e-06	2.37e-06	0.128	0.516	1.136	0.255957	0.523063	0.258534	0.973	0.013	-0.25	0.802587	0.839135	0.212943	-0.157	0.039	5.583	2.36e-08	9.48e-08	3.94e-08	0.213	0.222	1.55	0.121142	0.198048	0.0658422	0.781	0.193	0.369	0.712128	0.823544	0.304668	0.187	0.504	1.066	0.286424	0.45117	0.225743	0.103	0.107	2.575	0.010024	0.0252708
hsa-miR-135a-5p	2.024	0.816	1.23	0.285	1.489	0.136487	0.233391	0.0886256	1.626	0.553	0.535	0.59265	0.804364	0.397572	1.973	0.013	0.444	0.657043	0.726382	0.18433	4.381	0.516	-3.281	0.0010344	0.0025599	0.00106492	6.362	0.28	-8.2	2.4e-16	1.22e-15	4.04e-16	4.676	0.683	-3.209	0.00133197	0.00518845	0.00191946	1.187	0.504	1.18	0.238	0.387334	0.193803	1.395	0.188	1.452	0.146502	0.252516
hsa-miR-4677-5p	2.476	0.459	1.23	0.775	1.415	0.157068	0.263163	0.0999308	3.451	4.198	-0.476	0.634074	0.810093	0.400404	0.973	0.013	12.974	1.72e-38	1.36e-37	3.46e-38	0.343	0.26	4.184	2.86e-05	8.44e-05	3.51e-05	0.213	0.222	4.8	1.59e-06	5.07e-06	1.69e-06	0.781	0.193	3.858	0.000114319	0.000507612	0.000187791	1.187	0.504	1.816	0.0693704	0.135109	0.0676021	1.449	0.27	1.978	0.0479287	0.0985049
hsa-miR-376b	2.215	0.816	0.437	0.684	2.15	0.0315552	0.0667609	0.0253511	4.055	0.484	-2.643	0.0082175	0.038889	0.0192216	2.265	0.089	-0.167	0.86737	0.895502	0.227247	4.715	1.418	-2.099	0.0358169	0.064843	0.0269747	5.323	0.414	-4.829	1.37e-06	4.41e-06	1.46e-06	3.659	1.928	-1.039	0.298805	0.490731	0.181545	5.295	0.436	-4.662	3.13e-06	1.13e-05	5.63e-06	0.103	0.107	6.471	9.74e-11	7.9e-10
hsa-miR-99b-5p	11.634	0.186	12.427	0.861	-0.855	0.392551	0.550858	0.209177	9.361	0.037	11.89	1.33e-32	1.44e-30	7.09e-31	10.831	0.46	1.184	0.236413	0.320868	0.0814248	11.184	0.047	2.083	0.0372512	0.0669901	0.0278679	11.82	0.429	-0.284	0.77641	0.846209	0.281327	9.658	1.727	1.503	0.132839	0.265925	0.0983782	10.465	0.7	1.397	0.162414	0.278608	0.139402	7.091	0.621	5.763	8.26e-09	5.64e-08
hsa-miR-17-5p	10.038	1.663	7.704	2.778	1.4	0.161513	0.27019	0.102599	8.646	0.703	1.661	0.0967134	0.270347	0.133624	5.92	0.193	9.374	6.98e-21	4.03e-20	1.02e-20	8.783	0.042	6.122	9.24e-10	4.05e-09	1.69e-09	5.715	0.439	6.529	6.62e-11	2.81e-10	9.35e-11	5.625	4.698	2.036	0.0417504	0.10169	0.0376199	7.211	0.061	11.492	1.45e-30	1.01e-29	5.05e-30	9.718	0.824	0.353	0.724088	0.812153
ENSG00000221500	4.78	2.631	3.841	0.066	3.665	0.000247339	0.000818645	0.000310864	7.056	0.096	-7.35	1.98e-13	6.48e-12	3.2e-12	4.497	2.514	0.178	0.858723	0.887512	0.225219	6.72	0.124	-5.518	3.43e-08	1.35e-07	5.6e-08	5.068	2.553	-0.181	0.856368	0.899728	0.29912	5.955	1.651	-0.914	0.360717	0.562447	0.208076	7.545	0.139	-7.408	1.28e-13	6.35e-13	3.17e-13	7.261	1.453	-2.058	0.0395901	0.0847574
hsa-miR-4741	0.444	0.101	3.844	0.014	-28.339	1.14e-176	4.41e-175	1.67e-175	0.328	1.006	0.115	0.908445	0.939801	0.464514	0.973	0.013	-4.565	4.99e-06	1.32e-05	3.36e-06	2.343	3.702	-0.987	0.323643	0.451176	0.18769	1.874	0.215	-3.087	0.00202188	0.00462204	0.00153663	0.781	0.193	-0.769	0.441893	0.606619	0.224417	2.772	0.496	-3.305	0.000949764	0.00272552	0.00136372	2.891	2.429	-1.571	0.116183	0.205847
ENSG00000207375	1.04	0.333	0.46	0.122	1.662	0.0965128	0.172986	0.0656878	2.526	0.155	-3.77	0.000163248	0.00137613	0.000680178	1.584	0.562	-0.726	0.467839	0.552295	0.140153	0.445	0.012	5.4	6.66e-08	2.57e-07	1.07e-07	4.211	0.321	-5.598	2.17e-08	7.8e-08	2.59e-08	2.269	0.025	-7.698	1.38e-14	1.23e-13	4.55e-14	1.541	0.534	-0.685	0.493344	0.642896	0.321674	1.189	0.965	-0.152	0.879187	0.921012
hsa-miR-411-5p	6.168	0.815	1.391	4.733	2.196	0.0280919	0.0603809	0.0229284	7.161	5.492	-0.424	0.671566	0.819705	0.405155	3.633	0.671	3.095	0.00196813	0.00418034	0.00106082	3.889	3.8	1.169	0.242404	0.350139	0.145658	7.878	0.018	-12.895	4.8e-38	3.65e-37	1.21e-37	5.547	0.035	3.297	0.000977235	0.0038766	0.00143414	5.893	0.126	0.775	0.43834	0.61348	0.306955	0.603	0.502	7.859	3.87e-15	4.35e-14
hsa-miR-21-3p	2.316	1.513	8.495	0.749	-7.138	9.47e-13	6.51e-12	2.47e-12	7.829	4.889	-2.493	0.0126669	0.0571865	0.0282655	2.265	2.931	0.03	0.976067	0.981525	0.249076	7.049	0.122	-13.565	6.46e-42	8.01e-41	3.33e-41	2.116	0.65	0.248	0.804134	0.865929	0.287883	3.442	3.647	-0.59	0.555191	0.702287	0.259809	4.468	0.002	-54.075	0	0	0	7.596	0.199	-11.843	2.34e-32	5.74e-31
ENSG00000252326	1.325	0.354	1.022	0.345	0.516	0.605854	0.747967	0.284025	2.136	0.046	-3.764	0.000167217	0.00139866	0.000691314	1.236	0.013	0.772	0.440114	0.525314	0.133306	1.607	0.003	-4.931	8.18e-07	2.86e-06	1.19e-06	3.426	0.273	-4.023	5.75e-05	0.000161461	5.37e-05	2.185	0.739	-1.001	0.316827	0.512528	0.189608	2.528	0.039	-6.127	8.96e-10	3.65e-09	1.83e-09	2.231	0.226	-1.906	0.0566502	0.115331
hsa-miR-1246	1.145	1.333	7.088	5.266	-2.589	0.00962551	0.0235509	0.00894296	3.018	0.901	-1.973	0.0484956	0.165591	0.0818464	1.473	0.35	-0.553	0.580263	0.658364	0.16707	5.311	0	-423.909	0	0	0	1.213	0.889	-0.072	0.942602	0.958593	0.31869	4.478	11.73	-0.973	0.330553	0.529966	0.19606	4.14	0.034	-16.336	5.47e-60	4.31e-59	2.16e-59	2.911	0.492	-2.518	0.0118023	0.0290747
ENSG00000206612	1.869	3.797	0.73	1.539	0.918	0.358619	0.52718	0.200186	1.162	0.186	1.638	0.101422	0.279168	0.137984	0.973	0.013	7.734	1.04e-14	5.09e-14	1.29e-14	0.635	0.853	1.336	0.181549	0.275129	0.114454	1.505	0.003	6.279	3.41e-10	1.41e-09	4.69e-10	0.781	0.193	2.476	0.0132864	0.0379259	0.0140306	0.687	0	440.742	0	0	0	0.769	0.473	1.598	0.110043	0.195935
ENSG00000199631	4.758	2.646	2.315	0.03	14.086	4.63e-45	6.75e-44	2.56e-44	2.562	1.812	1.632	0.102679	0.281196	0.138986	0.973	0.013	32.671	4.03e-234	1.21e-232	3.07e-233	1.928	1.788	2.117	0.0342598	0.0623379	0.0259326	2.005	0.422	4.24	2.24e-05	6.57e-05	2.19e-05	1.574	2.433	2.041	0.0412508	0.100701	0.0372539	2.479	0.085	7.838	4.58e-15	2.33e-14	1.17e-14	4.026	0.422	1.128	0.25932	0.402599
hsa-miR-103a-3p	12.507	0.143	16.018	0.598	-4.54	5.63e-06	2.33e-05	8.84e-06	14.733	0.306	-4.023	5.75e-05	0.000525432	0.000259879	13.272	0.362	-1.272	0.203373	0.283148	0.0718529	13.94	0.615	-1.826	0.0678503	0.115656	0.0481131	14.979	0.002	-51.281	0	0	0	12.524	2.891	-0.01	0.992021	0.992942	0.367336	13.93	0.592	-1.849	0.0644578	0.127381	0.0637352	16.814	0.033	-23.881	4.83e-126	1.04e-123
hsa-miR-223-5p	2.278	1.182	0.23	0.285	3.839	0.000123536	0.000425865	0.000161713	2.86	0.165	-1.432	0.152144	0.370572	0.183162	2.633	0.671	-0.434	0.664288	0.730922	0.185482	5.128	2.624	-1.759	0.0785775	0.13227	0.0550244	0.713	1.389	1.328	0.184178	0.283492	0.0942487	1.574	0.465	1.034	0.301136	0.490825	0.181579	4.979	0.996	-2.706	0.0068099	0.0166619	0.00833679	6.38	4.243	-1.991	0.0464809	0.0963491
hsa-miR-374a-3p	9.948	2.374	7.326	0.058	10.918	9.46e-28	1.1e-26	4.17e-27	9.236	1.413	0.599	0.549173	0.780628	0.38584	7.894	1.335	1.778	0.0754039	0.118687	0.0301186	8.647	0.048	5.921	3.2e-09	1.35e-08	5.63e-09	8.28	2.137	1.141	0.25387	0.376789	0.125266	7.555	4.552	1.122	0.261862	0.44426	0.164353	8.143	0.574	2.381	0.0172657	0.039056	0.0195417	7.639	0.483	3.322	0.000893747	0.00287867
ENSG00000201998	1.274	0.79	0.23	0.285	1.957	0.0503475	0.0978827	0.037169	0.962	1.005	0.311	0.755801	0.882385	0.436135	0.973	0.013	2.602	0.00926818	0.0180512	0.00458076	-0.157	0.039	7.259	3.9e-13	2.14e-12	8.89e-13	0.213	0.222	2.251	0.0243855	0.0467353	0.0155374	0.781	0.193	1.122	0.261862	0.44426	0.164353	0.687	0	219.028	0	0	0	0.436	0.381	1.358	0.174464	0.292308
hsa-miR-410	2.542	2.155	1.022	2.737	0.918	0.358619	0.52718	0.200186	2.309	1.328	0.202	0.839917	0.915352	0.45243	0.973	0.013	13.541	8.96e-42	7.43e-41	1.89e-41	2.796	0.516	-0.354	0.723339	0.832071	0.346142	7.518	0.277	-9.453	3.29e-21	1.96e-20	6.52e-21	2.185	2.39	0.231	0.817315	0.893659	0.330607	3.272	0	-272.169	0	0	0	0.269	0.295	4.185	2.85e-05	0.000125079
hsa-miR-212-3p	2.872	3.75	3.633	1.22	-0.689	0.490823	0.65707	0.249509	2.332	1.033	0.531	0.595419	0.806094	0.398427	1.473	0.677	1.701	0.088943	0.134789	0.0342046	4.457	0.024	-10.189	2.22e-24	1.89e-23	7.85e-24	5.246	0.518	-3.298	0.000973761	0.0023611	0.00078496	0.781	0.193	4.761	1.93e-06	1.02e-05	3.78e-06	3.077	0.009	-2.17	0.0300068	0.0647548	0.0324001	0.769	0.474	3.053	0.00226566	0.00684775
hsa-miR-92a-5p	2.895	0.965	9.643	0.245	-13.639	2.35e-42	3.33e-41	1.27e-41	6.339	6.18	-1.385	0.166052	0.393782	0.194634	3.265	0.28	-0.698	0.485177	0.569648	0.144556	4.265	0.003	-25.08	8.22e-139	2.27e-137	9.46e-138	2.535	0.222	0.765	0.444272	0.572039	0.190178	4.442	0.246	-3.122	0.00179627	0.00639662	0.00236641	3.709	0.379	-1.321	0.186501	0.312477	0.156348	10.564	0.577	-10.096	5.75e-24	1.11e-22
hsa-miR-132-5p	4.406	0.643	3.052	1.539	1.092	0.274833	0.425459	0.161559	2.46	0.682	2.357	0.0184232	0.0779556	0.038531	2.557	0.013	15.957	2.55e-57	2.62e-56	6.65e-57	3.331	0.064	4.241	2.23e-05	6.67e-05	2.78e-05	6.585	0.229	-4.55	5.36e-06	1.65e-05	5.48e-06	2.866	1.199	1.406	0.159724	0.312781	0.115713	2.187	0.496	3.151	0.00162713	0.00444473	0.00222392	2.696	0.739	1.989	0.0467012	0.0963491
hsa-miR-133b	0.916	0.242	0.23	0.285	1.286	0.198443	0.319582	0.121355	1.757	2.655	-0.516	0.605854	0.810093	0.400404	10.225	1.581	-7.403	1.33e-13	6.22e-13	1.58e-13	3.916	1.768	-2.257	0.0240081	0.0449735	0.018709	3.409	0.189	-5.739	9.52e-09	3.52e-08	1.17e-08	3.05	0.993	-2.141	0.032274	0.0813638	0.0301003	4.938	10.119	-1.264	0.20623	0.340248	0.170243	0.241	0.119	1.957	0.0503475	0.102888
ENSG00000238527	2.941	2.951	0.815	1.852	1.563	0.118053	0.204789	0.0777645	5.214	1.683	-1.751	0.0799459	0.236983	0.117133	3.335	2.239	-0.263	0.792551	0.839135	0.212943	3.86	0.588	-1.198	0.230917	0.338532	0.140829	6.545	0.437	-5.449	5.07e-08	1.79e-07	5.96e-08	5.006	0.003	-36.792	2.48e-296	7.64e-295	2.83e-295	5.496	0.009	-27.519	1.04e-166	1.08e-165	5.4e-166	0.103	0.107	8.695	3.47e-18	4.74e-17
hsa-miR-1250	0.444	0.101	1.23	0.285	-1.473	0.140751	0.23879	0.0906756	0.728	0.369	-0.468	0.639785	0.810093	0.400404	3.473	0.677	-3.681	0.000232321	0.000552146	0.000140115	1.635	0.009	-12.377	3.48e-35	3.87e-34	1.61e-34	6.013	1.779	-4.175	2.98e-05	8.64e-05	2.87e-05	1.781	0.951	-1.372	0.170063	0.32885	0.121657	1.848	2.687	-0.857	0.391445	0.560915	0.280654	0.867	1.002	-0.423	0.672295	0.769254
ENSG00000199411	0.676	0.276	1.688	0.642	-1.263	0.206589	0.329748	0.125215	6.799	1.833	-4.523	6.1e-06	7.56e-05	3.74e-05	2.411	2.71	-1.054	0.291883	0.380364	0.096523	2.506	1.519	-1.485	0.137544	0.215087	0.0894762	2.062	2.659	-0.85	0.395325	0.529226	0.175944	2.4	0.86	-1.859	0.0630271	0.147519	0.0545743	3.587	0.353	-4.9	9.58e-07	3.54e-06	1.77e-06	5.658	1.394	-4.219	2.45e-05	0.000109411
hsa-miR-222-3p	9.465	1.101	13.253	0.016	-30.334	4.08e-202	1.92e-200	7.27e-201	10.576	3.708	-0.577	0.563939	0.784865	0.387934	11.575	3.286	-1.164	0.244424	0.330493	0.0838675	11.696	0.558	-2.987	0.0028173	0.00606759	0.00252412	12.223	1.002	-2.755	0.00586921	0.0125156	0.00416088	8.844	1.237	0.558	0.576844	0.720388	0.266506	11.291	0.532	-2.502	0.0123494	0.0286559	0.014338	12.54	1.877	-2.245	0.0247681	0.0551027
ENSG00000238961	0.444	0.101	0.73	1.539	-0.231	0.817315	0.875752	0.332549	0.528	1.501	-0.069	0.94499	0.961831	0.475403	0.973	0.013	-4.565	4.99e-06	1.32e-05	3.36e-06	0.843	0.039	-2.024	0.0429702	0.0756359	0.0314646	1.213	0.222	-1.632	0.102679	0.172841	0.057462	2.074	0.001	-63.842	0	0	0	1.979	0.169	-3.737	0.000186229	0.000591003	0.000295709	0.769	0.066	-1.264	0.20623	0.335629
ENSG00000206611	6.699	2.648	5.388	0.207	2.879	0.00398938	0.0106813	0.00405599	9.048	0.586	-3.068	0.00215497	0.0133633	0.00660505	4.984	0.738	1.997	0.0458252	0.0764225	0.0193933	8.059	0.168	-3.32	0.000900174	0.00226407	0.000941856	5.617	0.275	2.064	0.0390177	0.0711151	0.0236426	8.096	4.572	-0.653	0.513756	0.667079	0.246784	8.241	0.063	-6.128	8.9e-10	3.64e-09	1.82e-09	9.005	3.37	-1.256	0.209116	0.338793
ENSG00000209480	2.994	1.96	0.604	0.142	6.352	2.13e-10	1.27e-09	4.82e-10	1.368	0.111	4.891	1e-06	1.46e-05	7.21e-06	1.855	1.283	1.006	0.314416	0.40101	0.101762	1.857	0.908	1.194	0.232478	0.340358	0.141589	1.034	0.101	6.181	6.37e-10	2.59e-09	8.62e-10	1.705	0.753	1.486	0.137279	0.273292	0.101104	2.827	0.016	1.308	0.190873	0.317828	0.159025	1.615	0.111	4.141	3.46e-05	0.000149245
hsa-miR-548j	2.719	0.738	4.368	0.385	-2.656	0.00790736	0.0197501	0.0074997	5.378	0.343	-4.539	5.65e-06	7.17e-05	3.54e-05	2.765	0.032	-0.257	0.797179	0.839135	0.212943	4.116	0.004	-21.22	6.24e-100	1.37e-98	5.72e-99	2.777	0.016	-0.453	0.650549	0.742011	0.246686	5.202	3.393	-1.348	0.177658	0.340486	0.125962	4.145	0.842	-1.554	0.120184	0.215056	0.107604	5.59	0.329	-5.005	5.59e-07	3.17e-06
hsa-miR-656	1.34	0.668	0.23	0.285	2.08	0.0375255	0.0761091	0.0289009	1.045	0.085	1.015	0.310106	0.580795	0.287069	0.973	0.013	3.169	0.00152964	0.00330097	0.00083767	1.135	0.373	0.335	0.737625	0.84222	0.350364	3.883	1.13	-2.393	0.0167112	0.0329337	0.010949	0.781	0.193	1.271	0.203729	0.373214	0.13807	0.187	0.504	1.625	0.104163	0.190817	0.0954756	0.103	0.107	3.789	0.000151255	0.000578738
hsa-miR-27b-5p	7.024	1.188	5.68	10.264	0.42	0.674485	0.769746	0.292296	7.635	1.386	-0.519	0.603761	0.810093	0.400404	8.467	0.34	-2.474	0.013361	0.0256521	0.0065096	5.807	0.604	1.565	0.117583	0.188517	0.0784232	5.385	0.038	8.381	5.25e-17	2.74e-16	9.1e-17	4.978	2.325	1.342	0.179596	0.342981	0.126885	4.725	0.034	12.542	4.4e-36	3.16e-35	1.58e-35	4.566	0.16	6.135	8.52e-10	6.37e-09
ENSG00000238741	2.719	2.317	0.73	1.539	1.604	0.108714	0.18981	0.0720764	2.826	0.48	-0.154	0.87761	0.932028	0.460673	1.473	0.677	1.515	0.129772	0.189992	0.0482134	3.759	0.074	-3.828	0.000129189	0.000361126	0.000150229	1.713	0.056	4.272	1.94e-05	5.74e-05	1.91e-05	1.281	0.072	5.367	8.01e-08	4.88e-07	1.81e-07	4.009	0.205	-2.848	0.00439949	0.0112489	0.00562842	2.417	0.856	0.327	0.743668	0.828088
ENSG00000201839	1.586	1.529	0.23	0.285	2.542	0.011022	0.0262302	0.0099604	0.562	0.693	1.231	0.218323	0.469264	0.231942	1.473	0.35	0.192	0.847742	0.877844	0.222766	0.428	0.039	5.874	4.25e-09	1.79e-08	7.42e-09	1.005	0.422	0.894	0.371322	0.507803	0.168822	0.781	0.193	1.832	0.0669514	0.15436	0.0571052	0.187	0.504	1.972	0.0486096	0.0991489	0.0496092	0.103	0.107	4.543	5.55e-06	2.76e-05
hsa-miR-1258	0.84	0.637	0.23	0.285	1.143	0.253039	0.393981	0.149606	3.43	0.655	-3.201	0.00136951	0.00879587	0.00434752	0.973	0.013	-1.146	0.251795	0.333768	0.0846985	3.476	0.002	-54.001	0	0	0	5.188	0.067	-16.821	1.71e-63	1.54e-62	5.11e-63	2.281	0.072	-5.381	7.41e-08	4.54e-07	1.68e-07	1.348	0.869	-0.545	0.585754	0.729825	0.365168	1.668	0.621	-1.051	0.293259	0.414074
ENSG00000238326	1.444	0.563	0.23	0.285	2.275	0.0229059	0.0501329	0.0190369	0.897	1.364	0.468	0.639785	0.810093	0.400404	0.973	0.013	4.065	4.8e-05	0.000118327	3e-05	-0.157	0.039	8.118	4.74e-16	2.91e-15	1.21e-15	0.213	0.222	2.61	0.00905422	0.0186441	0.00619834	0.781	0.193	1.508	0.131555	0.263843	0.097608	1.187	0.504	0.362	0.717352	0.824305	0.412442	0.103	0.107	4.107	4.01e-05	0.000170274
hsa-miR-4286	4.387	0.579	1.23	0.285	5.917	3.28e-09	1.83e-08	6.96e-09	3.449	0.426	1.438	0.150434	0.368069	0.181925	0.973	0.013	29.469	7.19e-191	1.94e-189	4.92e-190	2.759	2.842	0.966	0.334044	0.462688	0.192478	2.005	4.258	1.154	0.2485	0.371889	0.123637	2.281	0.072	7.859	3.87e-15	3.63e-14	1.34e-14	2.883	0.305	2.723	0.00646921	0.0159004	0.00795578	5.329	1.769	-0.708	0.478945	0.605131
hsa-miR-4517	0.694	0.088	1.391	1.228	-0.629	0.529349	0.696546	0.264499	0.128	0.516	0.788	0.430697	0.691372	0.341724	0.973	0.013	-2.408	0.0160402	0.0289421	0.00734447	-0.157	0.039	4.315	1.6e-05	4.84e-05	2.02e-05	0.213	0.222	1.02	0.307728	0.43066	0.143175	1.281	0.072	-2.194	0.0282354	0.0732356	0.0270933	0.187	0.504	0.714	0.475227	0.635443	0.317944	2.237	1.691	-1.187	0.235228	0.372156
hsa-miR-155-3p	0.444	0.101	0.73	0.03	-1.649	0.0991476	0.175091	0.0664871	0.128	0.516	0.44	0.659937	0.810093	0.400404	0.973	0.013	-4.565	4.99e-06	1.32e-05	3.36e-06	-0.157	0.039	3.047	0.00231138	0.00500798	0.00208332	0.213	0.222	0.489	0.624842	0.718768	0.238959	0.781	0.193	-0.769	0.441893	0.606619	0.224417	0.687	0	-90.628	0	0	0	4.208	1.446	-3.13	0.00174806	0.00538903
ENSG00000200215	0.694	0.293	0.23	0.285	0.869	0.384847	0.543521	0.206391	0.128	0.516	0.788	0.430697	0.691372	0.341724	0.973	0.013	-2.408	0.0160402	0.0289421	0.00734447	-0.157	0.039	4.315	1.6e-05	4.84e-05	2.02e-05	1.505	0.003	-14.027	1.07e-44	8.58e-44	2.86e-44	0.781	0.193	-0.2	0.841481	0.893659	0.330607	0.187	0.504	0.714	0.475227	0.635443	0.317944	0.103	0.107	1.81	0.0702958	0.136419
ENSG00000221719	3.001	1.269	1.098	0.482	2.74	0.00614392	0.0157092	0.00596526	1.391	1.328	1.397	0.162414	0.387569	0.191563	1.557	0.013	12.458	1.27e-35	9.68e-35	2.47e-35	2.112	0.114	2.629	0.00856364	0.0168616	0.00701444	2.146	0.422	1.317	0.187839	0.288304	0.0958484	1.685	0	113.806	0	0	0	2.729	1.726	0.207	0.83601	0.914863	0.457752	2.186	0.823	0.898	0.369186	0.49058
ENSG00000207133	1.041	0.21	0.664	0.558	0.505	0.613559	0.752307	0.285673	2.25	0.75	-1.396	0.162714	0.387569	0.191563	1.95	0.051	-4.044	5.25e-05	0.000128276	3.25e-05	2.917	0.079	-6.68	2.39e-11	1.17e-10	4.88e-11	4.651	0.444	-5.415	6.13e-08	2.14e-07	7.12e-08	2.799	1.314	-1.534	0.12503	0.254542	0.094167	3.643	0.909	-2.729	0.00635267	0.0156496	0.0078303	2.162	1.18	-1.032	0.302072	0.417866
ENSG00000207191	1.041	0.21	0.664	0.558	0.505	0.613559	0.752307	0.285673	2.25	0.75	-1.396	0.162714	0.387569	0.191563	1.95	0.051	-4.044	5.25e-05	0.000128276	3.25e-05	2.917	0.079	-6.68	2.39e-11	1.17e-10	4.88e-11	4.651	0.444	-5.415	6.13e-08	2.14e-07	7.12e-08	2.799	1.314	-1.534	0.12503	0.254542	0.094167	3.643	0.909	-2.729	0.00635267	0.0156496	0.0078303	2.162	1.18	-1.032	0.302072	0.417866
ENSG00000201143	0.509	0.103	0.23	0.285	0.524	0.600279	0.747967	0.284025	4.61	1.446	-3.411	0.000647251	0.00475091	0.00234823	1.698	0.289	-2.21	0.0271052	0.0473244	0.0120093	1.488	0.006	-12.539	4.57e-36	5.3e-35	2.21e-35	6.483	0.029	-34.854	3.7e-266	8.32e-265	2.77e-265	2.345	1.179	-1.691	0.0908368	0.199619	0.0738486	0.549	0.07	-0.152	0.879187	0.927314	0.463983	0.688	0.423	-0.275	0.783316	0.849445
hsa-miR-200b-5p	0.694	0.088	0.23	0.285	0.869	0.384847	0.543521	0.206391	5.434	0.874	-5.07	3.98e-07	6.41e-06	3.17e-06	1.473	0.35	-1.318	0.187504	0.264121	0.0670245	5.474	0.471	-6.964	3.31e-12	1.72e-11	7.18e-12	1.213	0.222	-1.101	0.270897	0.396604	0.131853	6.645	2.39	-3.849	0.000118601	0.000524469	0.000194026	0.187	0.504	0.714	0.475227	0.635443	0.317944	2.461	1.002	-1.765	0.0775638	0.148389
hsa-miR-3150b-5p	1.09	0.53	2.022	0.345	-1.588	0.112286	0.1951	0.0740852	1.445	0.758	-0.408	0.683274	0.828373	0.409439	0.973	0.013	1.012	0.311538	0.39781	0.10095	2.693	0	-109.65	0	0	0	0.213	0.222	1.86	0.0628855	0.110511	0.0367399	0.781	0.193	0.702	0.482679	0.635911	0.235254	2.64	0.269	-2.99	0.00278977	0.00734187	0.00367351	8.013	3.152	-3.9	9.62e-05	0.000390195
hsa-miR-582-5p	3.066	1.597	6.33	2.09	-2.257	0.0240081	0.0521222	0.0197923	2.719	3.042	0.199	0.842263	0.916131	0.452815	1.473	0.35	2.696	0.00701777	0.0139966	0.00355185	1.135	2.659	1.184	0.236413	0.344716	0.143402	1.874	0.215	2.575	0.010024	0.0204847	0.00681025	0.781	0.193	5.203	1.96e-07	1.13e-06	4.16e-07	0.979	0.169	5.08	3.77e-07	1.4e-06	7.02e-07	3.991	0.677	-1.124	0.261013	0.402987
ENSG00000200987	0.464	0.098	0.23	0.285	0.439	0.660662	0.769746	0.292296	2.411	0.896	-2.056	0.0397825	0.139368	0.0688852	0.997	0.007	-6.555	5.56e-11	2.29e-10	5.81e-11	-0.004	0	23.64	1.5e-123	3.75e-122	1.57e-122	3.207	0	-426.012	0	0	0	0.805	0.165	-0.84	0.400908	0.606619	0.224417	0.71	0.001	-6.811	9.69e-12	4.41e-11	2.21e-11	0.131	0.093	1.093	0.274394	0.414074
hsa-miR-2682-5p	0.444	0.101	2.133	0.554	-2.27	0.0232076	0.0505878	0.0192097	0.328	0.373	0.189	0.850093	0.919088	0.454277	0.973	0.013	-4.565	4.99e-06	1.32e-05	3.36e-06	0.343	0.26	0.198	0.843045	0.896203	0.372821	6.441	0.174	-14.38	6.91e-47	5.61e-46	1.86e-46	0.781	0.193	-0.769	0.441893	0.606619	0.224417	0.687	0	-90.628	0	0	0	0.103	0.107	1.044	0.296485	0.414074
ENSG00000199537	0.444	0.101	0.23	0.285	0.401	0.68842	0.769746	0.292296	1.802	0.324	-2.385	0.0170791	0.0731285	0.0361451	0.997	0.007	-6.808	9.9e-12	4.31e-11	1.09e-11	-0.108	0.016	4.317	1.58e-05	4.84e-05	2.02e-05	4.889	2.442	-2.845	0.00444114	0.00964184	0.00320548	1.293	0.081	-2.984	0.00284507	0.00962329	0.00356011	0.21	0.552	0.314	0.753521	0.846926	0.42376	0.103	0.107	1.044	0.296485	0.414074
hsa-miR-129-5p	2.024	0.162	8.73	0.536	-9.161	5.14e-20	4.82e-19	1.83e-19	2.44	1.49	-0.341	0.733104	0.863558	0.42683	2.984	0.738	-1.117	0.263994	0.348792	0.088511	3.689	2.519	-1.049	0.294178	0.417107	0.173517	11.3	0.092	-30.525	1.21e-204	2.43e-203	8.04e-204	6.855	2.381	-3.131	0.00174212	0.00633114	0.00234219	2.82	0.215	-1.716	0.086162	0.162249	0.0811816	6.845	3.844	-2.459	0.0139325	0.0337066
hsa-miR-802	0.444	0.101	0.73	0.03	-1.649	0.0991476	0.175091	0.0664871	0.128	0.516	0.44	0.659937	0.810093	0.400404	0.973	0.013	-4.565	4.99e-06	1.32e-05	3.36e-06	-0.157	0.039	3.047	0.00231138	0.00500798	0.00208332	0.213	0.222	0.489	0.624842	0.718768	0.238959	3.632	0.583	-4.177	2.95e-05	0.000137971	5.1e-05	0.187	0.504	0.362	0.717352	0.824305	0.412442	0.103	0.107	1.044	0.296485	0.414074
ENSG00000199970	0.523	0.078	0.23	0.285	0.549	0.583005	0.741819	0.281691	1.67	0.384	-1.851	0.0641696	0.209651	0.103624	1.094	0.004	-9.408	5.06e-21	2.93e-20	7.45e-21	0.329	0.432	0.295	0.767994	0.863193	0.359089	3.453	0.012	-26.422	7.66e-154	1.22e-152	4.04e-153	0.966	0.032	-2.478	0.0132121	0.0379259	0.0140306	0.345	0.668	0.217	0.828208	0.910874	0.455756	0.153	0.114	1.097	0.272641	0.414074
ENSG00000201326	0.523	0.078	0.23	0.285	0.549	0.583005	0.741819	0.281691	1.717	0.431	-1.819	0.0689114	0.217414	0.107461	1.116	0.001	-19.959	1.25e-88	1.73e-87	4.39e-88	0.329	0.432	0.295	0.767994	0.863193	0.359089	3.985	0.019	-24.959	1.71e-137	2.36e-136	7.86e-137	0.984	0.023	-3.02	0.00252775	0.00860391	0.003183	0.345	0.668	0.217	0.828208	0.910874	0.455756	0.153	0.114	1.097	0.272641	0.414074
hsa-miR-3529-5p	0.59	0.322	0.23	0.285	0.675	0.499676	0.665617	0.252755	1.302	0.404	-1.12	0.262714	0.529847	0.261887	0.973	0.013	-3.303	0.000956564	0.00214135	0.0005434	-0.157	0.039	3.789	0.000151255	0.000418472	0.000174085	2.527	0.071	-7.263	3.79e-13	1.7e-12	5.66e-13	1.978	0.181	-3.264	0.00109851	0.00434174	0.00160622	0.479	0.088	0.374	0.708404	0.824305	0.412442	1.185	0.315	-1.06	0.289145	0.414074
ENSG00000252045	1.921	0.605	3.957	3.304	-1.12	0.262714	0.407868	0.15488	3.174	2.333	-0.82	0.412216	0.679995	0.3361	1.133	0.012	7.049	1.8e-12	8.17e-12	2.07e-12	2.851	0.154	-2.369	0.0178363	0.0337046	0.0140211	3.115	2.476	-0.758	0.448451	0.575361	0.191282	2.666	1.615	-0.586	0.557876	0.704857	0.26076	3.928	0.009	-21.509	1.28e-102	1.17e-101	5.86e-102	4.413	0.175	-5.963	2.48e-09	1.79e-08
hsa-miR-3545-5p	0.694	0.583	0.23	0.285	0.869	0.384847	0.543521	0.206391	0.128	0.516	0.788	0.430697	0.691372	0.341724	0.973	0.013	-2.408	0.0160402	0.0289421	0.00734447	-0.157	0.039	4.315	1.6e-05	4.84e-05	2.02e-05	1.713	0.056	-4.326	1.52e-05	4.55e-05	1.51e-05	0.781	0.193	-0.2	0.841481	0.893659	0.330607	0.187	0.504	0.714	0.475227	0.635443	0.317944	0.103	0.107	1.81	0.0702958	0.136419
hsa-miR-4429	1.59	0.033	7.629	3.441	-3.256	0.00112994	0.00334946	0.00127189	5.366	0.998	-3.779	0.000157459	0.00133778	0.000661224	3.027	7.78	-0.515	0.606553	0.683164	0.173363	2.451	3.817	-0.441	0.659213	0.779924	0.324449	2.862	1.069	-1.231	0.218323	0.331323	0.11015	2.795	4.703	-0.556	0.578211	0.720427	0.26652	3.044	0.252	-2.894	0.00380368	0.00979516	0.00490102	6.354	0.987	-4.796	1.62e-06	8.52e-06
hsa-miR-378e	3.173	0.592	6.478	0.346	-5.621	1.9e-08	9.85e-08	3.74e-08	6.56	0.259	-6.649	2.95e-11	7.77e-10	3.84e-10	5.915	0.789	-3.088	0.00201508	0.00427166	0.001084	3.302	0.445	-0.193	0.846959	0.89854	0.373793	1.82	0.709	1.606	0.108274	0.180848	0.0601238	3.788	1.186	-0.565	0.572074	0.715258	0.264608	2.804	0.794	0.414	0.678874	0.82304	0.411809	3.999	0.676	-1.005	0.314897	0.432282
ENSG00000200486	0.523	0.078	0.23	0.285	0.549	0.583005	0.741819	0.281691	1.734	0.456	-1.793	0.0729729	0.224669	0.111047	1.116	0.001	-19.959	1.25e-88	1.73e-87	4.39e-88	0.373	0.354	0.252	0.801041	0.879271	0.365777	4	0.019	-25.555	4.83e-144	6.86e-143	2.28e-143	0.984	0.023	-3.02	0.00252775	0.00860391	0.003183	0.365	0.715	0.186	0.852445	0.920709	0.460677	0.153	0.114	1.097	0.272641	0.414074
ENSG00000199704	0.523	0.078	0.23	0.285	0.549	0.583005	0.741819	0.281691	1.736	0.459	-1.792	0.073133	0.224669	0.111047	1.116	0.001	-19.959	1.25e-88	1.73e-87	4.39e-88	0.373	0.354	0.252	0.801041	0.879271	0.365777	4	0.019	-25.555	4.83e-144	6.86e-143	2.28e-143	0.984	0.023	-3.02	0.00252775	0.00860391	0.003183	0.365	0.715	0.186	0.852445	0.920709	0.460677	0.153	0.114	1.097	0.272641	0.414074
ENSG00000202373	0.523	0.078	0.23	0.285	0.549	0.583005	0.741819	0.281691	1.736	0.459	-1.792	0.073133	0.224669	0.111047	1.116	0.001	-19.959	1.25e-88	1.73e-87	4.39e-88	0.373	0.354	0.252	0.801041	0.879271	0.365777	4	0.019	-25.555	4.83e-144	6.86e-143	2.28e-143	0.984	0.023	-3.02	0.00252775	0.00860391	0.003183	0.365	0.715	0.186	0.852445	0.920709	0.460677	0.153	0.114	1.097	0.272641	0.414074
ENSG00000202499	0.523	0.078	0.23	0.285	0.549	0.583005	0.741819	0.281691	1.736	0.459	-1.792	0.073133	0.224669	0.111047	1.116	0.001	-19.959	1.25e-88	1.73e-87	4.39e-88	0.373	0.354	0.252	0.801041	0.879271	0.365777	4	0.019	-25.555	4.83e-144	6.86e-143	2.28e-143	0.984	0.023	-3.02	0.00252775	0.00860391	0.003183	0.365	0.715	0.186	0.852445	0.920709	0.460677	0.153	0.114	1.097	0.272641	0.414074
ENSG00000199489	0.504	0.076	0.23	0.285	0.515	0.606553	0.747967	0.284025	1.601	0.402	-1.729	0.0838091	0.246403	0.121789	1.094	0.004	-9.713	2.65e-22	1.59e-21	4.03e-22	0.35	0.394	0.246	0.805682	0.883467	0.367523	3.481	0.317	-5.29	1.22e-07	4.19e-07	1.39e-07	0.984	0.023	-3.141	0.00168372	0.00624307	0.00230961	0.365	0.715	0.164	0.869731	0.922753	0.4617	0.153	0.114	1.042	0.297412	0.414074
ENSG00000201937	0.504	0.076	0.23	0.285	0.515	0.606553	0.747967	0.284025	1.653	0.461	-1.692	0.090646	0.260105	0.128562	1.116	0.001	-20.581	4.06e-94	6.45e-93	1.63e-93	0.373	0.354	0.221	0.825092	0.892059	0.371097	3.782	0.186	-7.609	2.76e-14	1.28e-13	4.27e-14	0.984	0.023	-3.141	0.00168372	0.00624307	0.00230961	0.365	0.715	0.164	0.869731	0.922753	0.4617	0.153	0.114	1.042	0.297412	0.414074
ENSG00000200564	0.504	0.076	0.23	0.285	0.515	0.606553	0.747967	0.284025	1.653	0.461	-1.692	0.090646	0.260105	0.128562	1.116	0.001	-20.581	4.06e-94	6.45e-93	1.63e-93	0.373	0.354	0.221	0.825092	0.892059	0.371097	3.839	0.123	-9.516	1.8e-21	1.08e-20	3.59e-21	0.984	0.023	-3.141	0.00168372	0.00624307	0.00230961	0.365	0.715	0.164	0.869731	0.922753	0.4617	0.153	0.114	1.042	0.297412	0.414074
ENSG00000200478	0.504	0.076	0.23	0.285	0.515	0.606553	0.747967	0.284025	1.713	0.555	-1.622	0.104803	0.285563	0.141145	1.116	0.001	-20.581	4.06e-94	6.45e-93	1.63e-93	0.373	0.354	0.221	0.825092	0.892059	0.371097	3.934	0.047	-15.858	1.24e-56	1.08e-55	3.59e-56	0.984	0.023	-3.141	0.00168372	0.00624307	0.00230961	0.365	0.715	0.164	0.869731	0.922753	0.4617	0.153	0.114	1.042	0.297412	0.414074
hsa-miR-4750	0.84	0.312	3.294	0.267	-4.75	2.03e-06	8.81e-06	3.34e-06	2.488	1.674	-1.273	0.203018	0.452453	0.223633	1.765	1.01	-0.921	0.35705	0.443845	0.112632	1.428	0.039	-2.981	0.00287309	0.00615092	0.00255878	2.616	1.087	-1.704	0.0883811	0.15113	0.0502441	1.574	0.465	-1.077	0.28148	0.471611	0.174471	2.64	0.274	-3.437	0.000588196	0.0017388	0.000870012	3.1	0.397	-3.587	0.000334504	0.00121118
hsa-miR-217	2.897	0.501	0.23	0.285	4.998	5.79e-07	2.6e-06	9.88e-07	4.445	2.59	-0.962	0.33605	0.596378	0.294771	4.577	5.69	-0.704	0.481433	0.566484	0.143754	4.768	3.522	-0.997	0.318765	0.447848	0.186305	4.142	0.709	-1.478	0.139408	0.222516	0.0739768	13.911	6.357	-4.368	1.25e-05	6.15e-05	2.27e-05	4.32	0.062	-5.722	1.05e-08	4.18e-08	2.08e-08	0.103	0.107	8.558	1.15e-17	1.53e-16
ENSG00000200757	0.464	0.098	0.23	0.285	0.439	0.660662	0.769746	0.292296	1.798	0.843	-1.453	0.146224	0.360218	0.178044	0.997	0.007	-6.555	5.56e-11	2.29e-10	5.81e-11	0.087	0.022	2.534	0.0112769	0.021767	0.00905508	3.285	0.003	-49.044	0	0	0	1.164	0.01	-6.853	7.23e-12	5.53e-11	2.05e-11	0.412	1.058	0.051	0.959326	0.976521	0.488603	0.103	0.107	1.107	0.268294	0.412378
ENSG00000201831	0.444	0.101	0.23	0.285	0.401	0.68842	0.769746	0.292296	1.743	0.842	-1.416	0.156776	0.377591	0.186631	0.997	0.007	-6.808	9.9e-12	4.31e-11	1.09e-11	0.087	0.022	2.396	0.0165751	0.0313764	0.0130526	3.219	0	-266.484	0	0	0	1.164	0.01	-7.055	1.73e-12	1.39e-11	5.15e-12	0.412	1.058	0.031	0.97527	0.986926	0.493809	0.103	0.107	1.044	0.296485	0.414074
ENSG00000200228	0.444	0.101	0.23	0.285	0.401	0.68842	0.769746	0.292296	1.861	0.862	-1.527	0.126761	0.323345	0.15982	0.997	0.007	-6.808	9.9e-12	4.31e-11	1.09e-11	0.087	0.022	2.396	0.0165751	0.0313764	0.0130526	3.163	0.021	-18.984	2.31e-80	2.31e-79	7.67e-80	1.164	0.01	-7.055	1.73e-12	1.39e-11	5.15e-12	0.412	1.058	0.031	0.97527	0.986926	0.493809	0.103	0.107	1.044	0.296485	0.414074
hsa-miR-513c-5p	0.444	0.101	6.313	0.067	-22.704	4.09e-114	1.1e-112	4.19e-113	0.128	0.516	0.44	0.659937	0.810093	0.400404	0.973	0.013	-4.565	4.99e-06	1.32e-05	3.36e-06	2.665	0.818	-2.456	0.0140493	0.0267831	0.0111418	1.213	0.222	-1.632	0.102679	0.172841	0.057462	0.781	0.193	-0.769	0.441893	0.606619	0.224417	0.979	3.351	-0.293	0.769522	0.861322	0.430963	0.103	0.107	1.044	0.296485	0.414074
hsa-miR-31-5p	2.558	4.688	9.49	0.095	-22.516	2.89e-112	7.43e-111	2.82e-111	3.408	1.598	-0.672	0.501584	0.749425	0.370417	2.265	0.28	0.554	0.579579	0.65828	0.167048	6.444	7.088	-1.459	0.144565	0.22444	0.0933671	7.742	0.711	-6.147	7.9e-10	3.17e-09	1.05e-09	6.385	0.476	-5.544	2.96e-08	1.88e-07	6.95e-08	2.933	0.012	-3.396	0.000683784	0.0020049	0.00100315	2.489	1.348	0.06	0.952156	0.970949
ENSG00000202031	3.421	0.539	4.727	0.002	-28.51	8.81e-179	3.52e-177	1.34e-177	4.157	0.91	-0.772	0.440114	0.699211	0.345598	2.265	2.931	0.675	0.499676	0.586033	0.148714	4.526	0.014	-9.266	1.93e-20	1.42e-19	5.89e-20	2.874	0.215	1.182	0.237206	0.356469	0.11851	3.103	0.193	0.724	0.469066	0.630289	0.233174	5.416	0.144	-5.256	1.47e-07	5.61e-07	2.8e-07	5.615	0.555	-2.945	0.00322955	0.00929248
ENSG00000200593	0.757	0.178	0.23	0.285	0.988	0.323153	0.486425	0.18471	5.502	2.139	-3.245	0.00117451	0.00768056	0.00379626	2.683	0.276	-3.666	0.000246374	0.000582977	0.000147939	2.772	0.155	-5.114	3.15e-07	1.16e-06	4.81e-07	7.287	0.449	-9.743	1.98e-22	1.23e-21	4.11e-22	3.836	1.756	-2.324	0.0201255	0.0553964	0.0204938	1.614	1.542	-0.69	0.490194	0.640338	0.320394	1.738	2.245	-0.655	0.512468	0.63412
ENSG00000202261	0.757	0.178	0.23	0.285	0.988	0.323153	0.486425	0.18471	5.5	2.058	-3.307	0.000943009	0.00643992	0.00318305	2.683	0.276	-3.666	0.000246374	0.000582977	0.000147939	2.774	0.158	-5.072	3.94e-07	1.43e-06	5.95e-07	7.22	0.589	-8.421	3.73e-17	1.97e-16	6.56e-17	3.836	1.756	-2.324	0.0201255	0.0553964	0.0204938	1.614	1.542	-0.69	0.490194	0.640338	0.320394	1.738	2.245	-0.655	0.512468	0.63412
hsa-miR-550a-5p	2.51	0.388	1.522	0.014	8.234	1.81e-16	1.54e-15	5.84e-16	1.91	0.254	1.192	0.233261	0.492542	0.243448	2.265	0.089	0.824	0.40994	0.497553	0.126261	1.135	0.373	2.251	0.0243855	0.0455225	0.0189374	1.505	0.003	17.366	1.49e-67	1.36e-66	4.53e-67	2.366	0.151	0.371	0.710638	0.823544	0.304668	1.187	0.504	1.865	0.0621814	0.123108	0.0615971	1.42	0.146	2.855	0.00430368	0.0120615
ENSG00000201907	0.464	0.098	0.23	0.285	0.439	0.660662	0.769746	0.292296	2.983	1.702	-1.931	0.0534831	0.180338	0.0891355	1.985	0.01	-15.449	7.66e-54	7.45e-53	1.89e-53	1.152	0.058	-2.864	0.00418328	0.00868031	0.00361101	5.581	0.272	-9.809	1.03e-22	6.46e-22	2.15e-22	2.447	0.252	-3.947	7.91e-05	0.000360288	0.000133226	0.21	0.552	0.342	0.732351	0.832609	0.416597	0.725	0.704	-0.312	0.755041	0.833015
hsa-miR-431-3p	0.444	0.101	0.23	0.285	0.401	0.68842	0.769746	0.292296	0.128	0.516	0.44	0.659937	0.810093	0.400404	0.973	0.013	-4.565	4.99e-06	1.32e-05	3.36e-06	-0.157	0.039	3.047	0.00231138	0.00500798	0.00208332	1.713	0.056	-5.387	7.16e-08	2.49e-07	8.26e-08	0.781	0.193	-0.769	0.441893	0.606619	0.224417	0.187	0.504	0.362	0.717352	0.824305	0.412442	0.103	0.107	1.044	0.296485	0.414074
hsa-miR-770-5p	0.444	0.101	0.23	0.285	0.401	0.68842	0.769746	0.292296	0.328	0.321	0.204	0.838353	0.914645	0.45208	0.973	0.013	-4.565	4.99e-06	1.32e-05	3.36e-06	-0.157	0.039	3.047	0.00231138	0.00500798	0.00208332	3.383	0.222	-6.234	4.55e-10	1.87e-09	6.21e-10	0.781	0.193	-0.769	0.441893	0.606619	0.224417	0.187	0.504	0.362	0.717352	0.824305	0.412442	0.103	0.107	1.044	0.296485	0.414074
hsa-miR-448	0.444	0.101	0.23	0.285	0.401	0.68842	0.769746	0.292296	0.128	0.516	0.44	0.659937	0.810093	0.400404	0.973	0.013	-4.565	4.99e-06	1.32e-05	3.36e-06	-0.157	0.039	3.047	0.00231138	0.00500798	0.00208332	5.803	0.057	-22.414	2.87e-111	3.41e-110	1.13e-110	0.781	0.193	-0.769	0.441893	0.606619	0.224417	0.187	0.504	0.362	0.717352	0.824305	0.412442	0.103	0.107	1.044	0.296485	0.414074
ENSG00000238917	2.938	0.633	2.315	1.001	0.623	0.533285	0.699166	0.265494	3.666	1.192	-0.667	0.504772	0.751071	0.371231	1.473	0.35	2.478	0.0132121	0.0254115	0.00644855	3.428	0.152	-1.256	0.209116	0.311652	0.129647	1.505	0.003	24.755	2.74e-135	3.69e-134	1.23e-134	2.074	0.727	1.013	0.31106	0.503955	0.186437	5.754	0.668	-3.446	0.00056895	0.00169585	0.000848519	0.7	0.43	3.413	0.000642519	0.00213975
hsa-miR-296-5p	1.59	0.884	4.344	2.655	-1.69	0.091028	0.163972	0.062265	1.645	0.2	-0.123	0.902107	0.938482	0.463862	0.973	0.013	5.327	9.98e-08	3.5e-07	8.87e-08	-0.157	0.039	8.86	8e-19	5.57e-18	2.32e-18	0.713	0.056	3.722	0.000197651	0.000521431	0.000173353	1.281	0.072	1.151	0.249732	0.431138	0.159498	1.687	1.992	-0.069	0.94499	0.970165	0.485423	5.116	0.207	-7.758	8.63e-15	9.5e-14
hsa-miR-589-5p	4.248	0.448	5.646	2.16	-0.952	0.341097	0.509051	0.193302	1.445	0.31	5.035	4.78e-07	7.26e-06	3.59e-06	2.133	3.09	1.203	0.228976	0.311558	0.0790624	4.361	0	-5.842	5.16e-09	2.15e-08	8.94e-09	4.79	0	-97.87	0	0	0	3.603	0.072	2.405	0.0161725	0.0459213	0.0169885	4.256	1.932	-0.006	0.995213	0.997606	0.499153	6.784	1.554	-2.034	0.0419516	0.0889308
hsa-miR-500b	1.926	0.453	0.815	0.285	2.082	0.0373425	0.0761091	0.0289009	0.245	0.754	1.936	0.0528677	0.178822	0.0883862	1.265	0.089	2.219	0.0264867	0.0463948	0.0117734	1.246	0.59	0.885	0.376157	0.509251	0.211849	0.213	0.222	3.633	0.000280145	0.000731904	0.000243326	0.781	0.193	2.606	0.00916065	0.0278432	0.0103005	2.187	0.504	-0.367	0.713619	0.824305	0.412442	0.782	0.247	2.301	0.0213916	0.0492144
hsa-miR-651	2.362	2.712	2.183	0	14.267	3.51e-46	5.19e-45	1.97e-45	1.671	0.37	1.136	0.255957	0.523063	0.258534	2.633	0.671	-0.332	0.739889	0.800743	0.2032	0.843	0.039	7.703	1.33e-14	7.84e-14	3.26e-14	0.713	1.389	1.399	0.161813	0.253038	0.0841239	0.781	0.193	3.598	0.000320674	0.00136762	0.000505947	1.848	2.687	0.314	0.753521	0.846926	0.42376	4.53	0.802	-2.421	0.0154779	0.0370302
hsa-miR-376a-3p	4.397	1.601	1.437	0.684	3.579	0.000344911	0.00110433	0.000419347	4.645	0.442	-0.372	0.709893	0.848851	0.41956	2.473	0.677	2.339	0.0193354	0.034656	0.00879447	5.241	2.057	-0.588	0.556532	0.687856	0.286148	6.164	0.477	-2.558	0.0105276	0.0213521	0.00709861	4.447	0.6	-0.064	0.94897	0.964062	0.356653	6.044	0.573	-2.176	0.0295553	0.0639081	0.0319765	1.103	0.107	10.091	6.05e-24	1.15e-22
ENSG00000252542	2.836	4.529	2.133	0.554	0.944	0.34517	0.513	0.194801	6.856	1.508	-3.274	0.00106037	0.00706256	0.0034908	2.876	1.351	-0.034	0.972877	0.980033	0.248698	5.632	0.461	-4.116	3.86e-05	0.000112726	4.7e-05	3.283	9.257	-0.147	0.883132	0.917131	0.304906	4.773	0.098	-6.182	6.33e-10	4.43e-09	1.64e-09	6.328	0.054	-15.064	2.79e-51	2.11e-50	1.05e-50	2.222	0.642	0.767	0.443082	0.568472
hsa-miR-550b-3p	2.316	0.274	1.23	0.285	2.037	0.04165	0.0833774	0.0316609	1.846	0.171	1.14	0.254286	0.523063	0.258534	1.973	0.013	2.968	0.00299744	0.00623168	0.00158138	0.843	0.039	7.474	7.78e-14	4.39e-13	1.83e-13	1.213	0.222	2.341	0.0192322	0.0373901	0.0124306	2.366	0.151	-0.129	0.897358	0.927441	0.343105	1.187	0.504	1.592	0.111385	0.201313	0.100727	1.254	0.145	2.794	0.00520605	0.0142211
ENSG00000208342	3.703	1.98	1.891	0.161	4.517	6.27e-06	2.58e-05	9.81e-06	2.826	0.599	1.132	0.257634	0.523517	0.258758	1.473	0.35	3.772	0.000161944	0.000387445	9.83e-05	3.089	0.544	0.833	0.404845	0.540628	0.224902	2.005	0.422	2.614	0.0089489	0.0185333	0.00616152	1.574	0.537	2.905	0.00367253	0.0122304	0.00452462	3.59	0.019	0.809	0.418515	0.593401	0.296909	4.219	0.204	-1.145	0.252209	0.394397
hsa-miR-18b-5p	2.821	0.186	2.4	2.917	0.247	0.804908	0.868496	0.329794	2.92	2.143	-0.068	0.945786	0.961831	0.475403	1.265	0.28	2.939	0.00329273	0.00679322	0.00172388	3.45	0	-53.662	0	0	0	1.874	0	118.861	0	0	0	1.442	0.246	2.782	0.0054025	0.0174009	0.00643742	2.709	0.638	0.14	0.88866	0.934565	0.467611	2.779	0.772	0.048	0.961716	0.977001
hsa-miR-3656	4.616	0.313	1.022	0.345	6.122	9.24e-10	5.28e-09	2e-09	3.84	5.556	0.329	0.742156	0.871306	0.430659	4.702	0.839	-0.094	0.925109	0.942581	0.239194	7.87	1.174	-3.003	0.00267332	0.00576903	0.00239992	3.409	0.154	3.073	0.00211918	0.0048139	0.00160041	5.5	0.81	-0.981	0.326593	0.525177	0.194288	4.514	2.548	0.064	0.94897	0.973109	0.486896	0.964	0.543	4.957	7.16e-07	4e-06
hsa-miR-500a-3p	4.737	0.689	6.637	0.172	-4.58	4.65e-06	1.95e-05	7.41e-06	4.052	1.189	0.628	0.530004	0.768648	0.379919	3.169	0.188	3.613	0.000302675	0.000706896	0.000179385	3.872	0.072	3.234	0.00122069	0.00298669	0.00124246	3.201	0.471	2.237	0.0252863	0.0482902	0.0160544	2.685	2.033	1.439	0.150151	0.296184	0.109572	4.196	0.352	0.911	0.362295	0.529697	0.265035	5.474	0.703	-0.879	0.379401	0.501684
ENSG00000212195	1.34	0.999	0.73	0.03	3.517	0.000436454	0.00136899	0.000519848	0.928	0.136	1.116	0.264422	0.530192	0.262057	0.973	0.013	3.169	0.00152964	0.00330097	0.00083767	0.343	0.26	1.956	0.0504652	0.0876842	0.0364767	0.713	0.056	2.661	0.0077909	0.0162599	0.0054057	0.781	0.193	1.271	0.203729	0.373214	0.13807	0.687	2.008	0.461	0.644799	0.786144	0.393348	3.514	0.215	-4.684	2.81e-06	1.44e-05
hsa-miR-7-3p	2.89	0.24	3.354	1.115	-0.439	0.660662	0.769746	0.292296	4.439	2.266	-1.03	0.30301	0.576263	0.284829	2.557	0.013	2.867	0.00414383	0.00842032	0.00213678	4.193	0.521	-1.806	0.0709183	0.119939	0.0498946	5.516	0.591	-3.417	0.000633153	0.00157051	0.000522125	3.75	1.446	-0.715	0.474609	0.633791	0.234469	3.912	0.019	-7.361	1.83e-13	8.99e-13	4.51e-13	6.532	0.254	-7.226	4.97e-13	5.02e-12
hsa-miR-643	1.34	0.728	2.891	0.161	-3.866	0.000110635	0.000390115	0.000148138	1.479	0.757	-0.16	0.872881	0.932028	0.460673	0.973	0.013	3.169	0.00152964	0.00330097	0.00083767	-0.157	0.039	7.592	3.15e-14	1.82e-13	7.56e-14	1.616	2.291	-0.183	0.854798	0.898954	0.298863	1.281	0.072	0.218	0.827429	0.893659	0.330607	0.187	0.504	1.625	0.104163	0.190817	0.0954756	3.266	0.408	-3.015	0.00256979	0.00755533
hsa-miR-3664-5p	0.444	0.101	0.23	0.285	0.401	0.68842	0.769746	0.292296	3.503	4.365	-1.464	0.143194	0.353561	0.174754	0.973	0.013	-4.565	4.99e-06	1.32e-05	3.36e-06	-0.157	0.039	3.047	0.00231138	0.00500798	0.00208332	0.213	0.222	0.489	0.624842	0.718768	0.238959	2.281	0.072	-6.859	6.93e-12	5.38e-11	1.99e-11	0.687	0	-90.628	0	0	0	2.895	3.936	-1.236	0.216459	0.349639
hsa-miR-130b-5p	1.986	0.937	4.052	0.395	-3.285	0.00101982	0.00303975	0.00115428	2.446	1.375	-0.392	0.695058	0.83889	0.414637	1.473	0.35	0.868	0.385394	0.472546	0.119915	-0.157	0.039	10.869	1.62e-27	1.53e-26	6.38e-27	1.213	0.889	0.82	0.412216	0.543078	0.18055	2.685	5.076	-0.31	0.756561	0.84071	0.311019	0.187	0.504	2.535	0.0112447	0.026262	0.0131402	5.129	1.223	-2.842	0.00448315	0.0124673
hsa-miR-134	6.154	2.069	2.707	16.296	0.854	0.393105	0.550858	0.209177	6.049	0.591	0.136	0.891821	0.93476	0.462023	4.895	0.932	1.304	0.192234	0.269027	0.0682696	7.608	4.678	-0.672	0.501584	0.636716	0.264874	10.559	1.242	-3.953	7.72e-05	0.000214625	7.14e-05	7.472	0.041	-6.504	7.82e-11	5.74e-10	2.12e-10	9.518	0.005	-49.575	0	0	0	0.533	0.745	6.512	7.42e-11	6.06e-10
hsa-miR-496	1.274	0.914	0.23	0.285	1.957	0.0503475	0.0978827	0.037169	1.879	0.319	-1.07	0.284619	0.554217	0.273932	0.973	0.013	2.602	0.00926818	0.0180512	0.00458076	0.635	1.737	0.485	0.627676	0.746706	0.31063	4.666	1.238	-3.048	0.0023037	0.00521109	0.00173246	2.074	0.001	-31.322	2.34e-215	6.16e-214	2.28e-214	1.772	0.504	-0.701	0.483303	0.638557	0.319503	0.103	0.107	3.588	0.000333224	0.0012106
hsa-miR-151b	8.412	0.499	9.393	1.319	-0.854	0.393105	0.550858	0.209177	7.951	9.545	0.149	0.881554	0.9333	0.461301	5.767	0.348	4.487	7.22e-06	1.89e-05	4.8e-06	6.331	0.907	2.185	0.0288888	0.0532839	0.0221661	7.765	0.003	11.716	1.06e-31	7.64e-31	2.55e-31	5.931	0.168	6.045	1.49e-09	1.03e-08	3.81e-09	6.951	0.253	2.905	0.00367253	0.00948005	0.00474335	9.581	2.206	-0.787	0.431282	0.555977
ENSG00000207181	1.632	0.36	0.23	0.285	2.628	0.00858885	0.0212068	0.00805285	1.479	1.922	0.111	0.911616	0.942178	0.465689	1.765	1.01	-0.132	0.894984	0.917954	0.232944	2.539	0.002	-22.693	5.25e-114	1.26e-112	5.24e-113	3.005	0.032	-7.713	1.23e-14	5.82e-14	1.94e-14	1.685	0.704	-0.063	0.949767	0.964062	0.356653	3.537	0.046	-8.879	6.75e-19	3.77e-18	1.89e-18	3.418	0.606	-2.293	0.021848	0.0500509
ENSG00000253049	2.17	1.227	2.354	1.115	-0.174	0.861865	0.912613	0.346546	1.598	1.145	0.535	0.59265	0.804364	0.397572	0.973	0.013	10.337	4.79e-25	3.01e-24	7.63e-25	1.004	2.087	0.808	0.419091	0.556895	0.231669	0.713	0.056	6.186	6.17e-10	2.52e-09	8.38e-10	0.781	0.193	3.162	0.0015669	0.00601666	0.00222585	1.348	0.869	0.883	0.377236	0.54783	0.274107	3.187	0.16	-2.545	0.0109278	0.0271059
hsa-miR-216b	2.17	0.621	0.23	0.285	3.637	0.000275832	0.000901887	0.000342473	3.882	2.365	-1.113	0.265708	0.5308	0.262358	3.426	1.807	-0.934	0.350304	0.438999	0.111402	3.796	4.453	-0.77	0.4413	0.577167	0.240102	2.475	7.437	-0.112	0.910823	0.937376	0.311636	13.328	11.769	-3.253	0.00114193	0.00449689	0.00166361	3.251	0.12	-3.125	0.00177805	0.00482039	0.00241189	0.103	0.107	6.333	2.4e-10	1.92e-09
hsa-miR-33a-3p	1.486	0.673	3.022	4.005	-0.768	0.442487	0.608251	0.230971	3.536	2.767	-1.232	0.217949	0.469264	0.231942	4.218	1.418	-2.295	0.0217331	0.0385691	0.00978748	5.857	0.965	-4.45	8.59e-06	2.78e-05	1.16e-05	5.19	5.403	-1.593	0.11116	0.185095	0.0615361	4.405	0.196	-6.586	4.52e-11	3.39e-10	1.25e-10	4.896	2.151	-2.325	0.020072	0.0449329	0.0224822	2.431	1.733	-0.717	0.473374	0.600201
hsa-miR-26a-3p	2.42	1.8	1.73	0.03	3.981	6.86e-05	0.000248481	9.43e-05	2.047	0.141	0.994	0.320223	0.586117	0.289699	1.973	0.013	3.864	0.000111545	0.000269256	6.83e-05	2.343	0.26	0.152	0.879187	0.922804	0.383887	1.213	0.222	2.561	0.0104371	0.0212484	0.00706416	2.366	0.193	0.123	0.902107	0.931384	0.344563	1.848	0.051	2.546	0.0108965	0.0255594	0.0127887	2.534	0.35	-0.193	0.846959	0.896778
ENSG00000207464	0.667	0.065	0.407	0.18	0.613	0.539876	0.706093	0.268124	1.387	0.195	-1.632	0.102679	0.281196	0.138986	1.239	0.068	-2.193	0.0283074	0.0491846	0.0124813	0.955	0	-116.109	0	0	0	2.402	0.001	-47.742	0	0	0	1.652	0.332	-1.708	0.0876363	0.194968	0.0721281	1.354	0.061	-2.779	0.00545265	0.0135876	0.00679855	1.408	1.011	-0.737	0.461122	0.588122
ENSG00000202293	2.435	3.325	0.23	0.285	4.132	3.6e-05	0.000134267	5.1e-05	1.089	0.764	1.539	0.123804	0.318687	0.157517	2.516	4.274	-0.039	0.96889	0.97704	0.247938	1.635	1.737	0.607	0.543851	0.676834	0.281563	3.584	7.518	-0.419	0.675216	0.762888	0.253627	1.074	0.001	53.283	0	0	0	1.09	0.323	2.366	0.0179814	0.0405899	0.0203092	0.103	0.107	7.142	9.2e-13	9.01e-12
ENSG00000252405	0.59	0.238	2.001	3.16	-0.794	0.427195	0.594	0.225559	1.365	0.664	-0.951	0.341604	0.603259	0.298172	0.973	0.013	-3.303	0.000956564	0.00214135	0.0005434	1.357	0.282	-1.446	0.148177	0.228731	0.0951523	1.746	3.284	-0.638	0.523474	0.658308	0.218858	1.281	0.072	-2.581	0.00985146	0.029283	0.0108332	1.687	0	-408.964	0	0	0	2.907	0.447	-3.465	0.000530231	0.00180479
hsa-miR-191-3p	2.632	0.283	2.926	0.142	-0.78	0.435391	0.60152	0.228415	1.109	0.362	2.532	0.0113414	0.0520739	0.0257385	1.973	2.341	0.431	0.666468	0.730922	0.185482	1.635	0.009	10.358	3.85e-25	3.4e-24	1.42e-24	3.672	0.222	-2.206	0.027384	0.0519285	0.0172639	1.281	0.072	5.042	4.61e-07	2.56e-06	9.49e-07	0.687	0	725.465	0	0	0	4.135	0.188	-3.463	0.000534188	0.00181255
hsa-miR-4487	0.444	0.101	0.23	0.285	0.401	0.68842	0.769746	0.292296	0.128	0.516	0.44	0.659937	0.810093	0.400404	0.973	0.013	-4.565	4.99e-06	1.32e-05	3.36e-06	-0.157	0.039	3.047	0.00231138	0.00500798	0.00208332	0.213	0.222	0.489	0.624842	0.718768	0.238959	0.781	0.193	-0.769	0.441893	0.606619	0.224417	0.687	0	-90.628	0	0	0	4.714	0.331	-7.424	1.14e-13	1.23e-12
hsa-miR-3661	0.444	0.101	2.022	0.058	-6.573	4.93e-11	3.04e-10	1.15e-10	0.328	0.321	0.204	0.838353	0.914645	0.45208	0.973	0.013	-4.565	4.99e-06	1.32e-05	3.36e-06	-0.157	0.039	3.047	0.00231138	0.00500798	0.00208332	0.213	0.222	0.489	0.624842	0.718768	0.238959	0.781	0.193	-0.769	0.441893	0.606619	0.224417	0.187	0.504	0.362	0.717352	0.824305	0.412442	2.486	0.318	-3.62	0.000294603	0.00108121
hsa-miR-1290	0.444	0.101	1.23	0.285	-1.473	0.140751	0.23879	0.0906756	0.445	1.478	-0.001	0.999202	1	0.494269	0.973	0.013	-4.565	4.99e-06	1.32e-05	3.36e-06	-0.157	0.039	3.047	0.00231138	0.00500798	0.00208332	0.213	0.222	0.489	0.624842	0.718768	0.238959	0.781	0.193	-0.769	0.441893	0.606619	0.224417	0.687	0	-90.628	0	0	0	3.434	1.25	-2.675	0.00747293	0.0199586
ENSG00000202400	3.958	2.921	3.218	2.107	0.51	0.610051	0.74971	0.284687	6.437	0.55	-3.341	0.000834772	0.00584883	0.00289089	3.734	5.644	0.094	0.925109	0.942581	0.239194	5.814	0.598	-2.4	0.0163951	0.0311449	0.0129563	4.628	3.247	-0.372	0.709893	0.789664	0.262528	5.603	4.569	-0.77	0.4413	0.606619	0.224417	6.006	0.299	-3.747	0.000178962	0.000571302	0.000285851	6.691	0.292	-5.06	4.19e-07	2.43e-06
ENSG00000252010	3.945	2.384	2.022	0.345	3.275	0.00105662	0.00314075	0.00119264	5.701	9.657	-0.565	0.572074	0.789345	0.390148	1.765	1.529	1.763	0.0779005	0.121995	0.030958	2.135	0.047	8.363	6.11e-17	3.97e-16	1.65e-16	2.827	1.84	0.824	0.40994	0.542065	0.180213	2.074	0.001	73.275	0	0	0	2.23	4.755	0.786	0.431867	0.608336	0.304381	5.91	0.525	-2.712	0.00668786	0.0179062
let-7b	16.622	2.206	16.994	0.252	-0.741	0.458693	0.624912	0.237298	16.438	0.839	0.201	0.840699	0.915352	0.45243	17.105	0	-26.799	3.32e-158	7.31e-157	1.86e-157	18.262	0.046	-7.643	2.12e-14	1.24e-13	5.17e-14	17.692	0.59	-1.392	0.163922	0.255596	0.0849743	18.547	0.457	-2.847	0.00441334	0.0144303	0.00533844	18.262	0.138	-4.407	1.05e-05	3.64e-05	1.82e-05	16.146	1.931	0.343	0.731598	0.818867
ENSG00000199675	3.238	6.779	1.23	0.285	3.765	0.000166549	0.000561583	0.00021325	5.688	0.369	-4.031	5.55e-05	0.000516618	0.000255164	3.669	2.119	-0.296	0.76723	0.823723	0.209032	4.264	0.075	-3.732	0.000189966	0.000516304	0.000214783	5.235	3.023	-1.148	0.250969	0.374544	0.124519	3.735	0.206	-1.093	0.274394	0.463335	0.17141	5.922	0.071	-10.037	1.05e-23	6.39e-23	3.2e-23	3.38	2.934	-0.083	0.933852	0.960461
ENSG00000212615	0.59	0.033	0.73	1.539	-0.113	0.910031	0.945065	0.358869	0.628	1.505	-0.031	0.97527	0.980499	0.48463	0.973	0.013	-3.303	0.000956564	0.00214135	0.0005434	1.296	1.063	-0.685	0.493344	0.626994	0.26083	1.166	0.002	-11.619	3.3e-31	2.36e-30	7.84e-31	1.781	0.193	-2.713	0.00666771	0.0210981	0.0078052	0.979	0.173	-0.935	0.349788	0.520581	0.260473	0.493	0.112	0.29	0.771816	0.844614
hsa-miR-3159	0.694	0.293	2.022	0.058	-5.532	3.17e-08	1.61e-07	6.13e-08	0.928	0.136	-0.634	0.526081	0.766831	0.379021	0.973	0.013	-2.408	0.0160402	0.0289421	0.00734447	-0.157	0.039	4.315	1.6e-05	4.84e-05	2.02e-05	0.713	1.389	-0.016	0.987234	0.989068	0.328821	0.781	0.193	-0.2	0.841481	0.893659	0.330607	1.187	0.496	-0.7	0.483927	0.638557	0.319503	2.769	0.68	-2.517	0.0118359	0.0290909
hsa-miR-193a-5p	7.202	1.056	7.13	1.1	0.069	0.94499	0.965572	0.366656	7.94	0.496	-1.049	0.294178	0.569871	0.281669	5.511	0.164	4.173	3.01e-05	7.6e-05	1.93e-05	9.619	0.592	-3.141	0.00168372	0.00403719	0.00167947	4.687	0.388	4.039	5.37e-05	0.000151228	5.03e-05	6.735	2.238	0.312	0.755041	0.84071	0.311019	5.978	0.703	1.46	0.14429	0.251924	0.12605	3.652	0.442	5.339	9.35e-08	5.6e-07
ENSG00000221252	3.116	0.805	3.575	2.907	-0.269	0.78793	0.856169	0.325113	3.551	2.28	-0.288	0.773347	0.890477	0.440135	1.718	0.234	2.89	0.00385242	0.00785777	0.00199402	3.837	1.242	-0.647	0.517632	0.648693	0.269857	1.924	0.141	3.175	0.00149836	0.00355327	0.0011813	2.904	0.56	0.284	0.77641	0.858283	0.31752	4.338	0.012	-11.119	1.01e-28	6.8e-28	3.39e-28	4.308	0.213	-2.581	0.00985146	0.0252708
ENSG00000207008	2.803	2.797	0.73	0.03	11.95	6.49e-33	8.44e-32	3.2e-32	2.959	0.202	-0.348	0.72784	0.859234	0.424692	0.973	0.013	15.795	3.37e-56	3.36e-55	8.54e-56	1.796	0.516	1.401	0.161214	0.246738	0.102643	2.724	0.546	0.107	0.914789	0.937376	0.311636	0.781	0.193	4.603	4.16e-06	2.16e-05	7.98e-06	3.009	0	-76.739	0	0	0	4.327	1.78	-1.143	0.253039	0.395121
hsa-miR-3200-5p	1.34	1.225	0.23	0.285	2.08	0.0375255	0.0761091	0.0289009	1.392	0.675	-0.064	0.94897	0.964161	0.476555	0.973	0.013	3.169	0.00152964	0.00330097	0.00083767	2.733	0.369	-2.295	0.0217331	0.0409966	0.0170546	6.178	0.012	-44.528	0	0	0	1.942	1.446	-0.501	0.616371	0.750637	0.277696	2.383	2.478	-0.663	0.507331	0.652455	0.326456	0.269	0.171	2.59	0.00959759	0.0248341
hsa-miR-181c-3p	3.453	1.743	2.976	1.284	0.421	0.673755	0.769746	0.292296	1.457	0.525	2.756	0.0058513	0.0296411	0.0146507	4.408	1.181	-0.879	0.379401	0.467856	0.118725	3.508	1.033	-0.055	0.956138	0.972359	0.404502	7.628	1.392	-3.54	0.000400127	0.00102794	0.000341746	4.235	1.348	-0.674	0.500311	0.654347	0.242074	3.348	0.227	0.22	0.825871	0.910874	0.455756	3.73	1.853	-0.204	0.838353	0.891168
hsa-miR-98	9.98	1.347	9.103	0.334	1.518	0.129014	0.221314	0.0840395	8.003	0.077	7.101	1.24e-12	3.61e-11	1.79e-11	8.786	0.146	3.128	0.00176	0.00376048	0.000954277	10.605	2.644	-0.384	0.700978	0.815918	0.339422	10.227	0.092	-0.816	0.4145	0.544094	0.180887	8.983	0.017	7.543	4.59e-14	3.9e-13	1.44e-13	8.426	0.172	3.746	0.000179677	0.000571891	0.000286147	10.047	0.115	-0.2	0.841481	0.89278
hsa-miR-548b-5p	2.316	0.376	0.23	0.285	3.911	9.19e-05	0.000327314	0.000124271	1.971	1.071	0.334	0.73838	0.868824	0.429433	0.973	0.013	11.599	4.17e-31	2.94e-30	7.46e-31	0.843	0.039	7.474	7.78e-14	4.39e-13	1.83e-13	0.713	1.389	1.361	0.173514	0.269383	0.089558	1.781	0.951	0.549	0.583005	0.722231	0.267188	0.187	0.504	3.001	0.00269095	0.0071165	0.00356075	2.046	3.46	0.145	0.884711	0.9259
hsa-miR-889	3.14	0.983	3.159	21.864	-0.004	0.996808	0.996808	0.378518	3.737	1.175	-0.551	0.581634	0.797437	0.394148	2.765	0.168	0.915	0.360192	0.44672	0.113362	4.365	2.318	-0.805	0.42082	0.558505	0.232338	9.159	0.291	-11.152	7e-29	4.72e-28	1.57e-28	5.925	0.072	-10.396	2.59e-25	3.24e-24	1.2e-24	6.441	0.689	-3.978	6.95e-05	0.000227235	0.000113702	0.269	0.164	7.082	1.42e-12	1.33e-11
hsa-miR-4502	0.444	0.101	2.391	0.094	-6.363	1.98e-10	1.19e-09	4.53e-10	0.128	0.516	0.44	0.659937	0.810093	0.400404	0.973	0.013	-4.565	4.99e-06	1.32e-05	3.36e-06	-0.157	0.039	3.047	0.00231138	0.00500798	0.00208332	0.213	0.222	0.489	0.624842	0.718768	0.238959	0.781	0.193	-0.769	0.441893	0.606619	0.224417	0.687	0	-90.628	0	0	0	2.571	3.588	-1.123	0.261437	0.402987
hsa-miR-1275	2.535	1.428	1.522	1.675	0.783	0.433627	0.599851	0.227781	2.535	0.933	0	1	1	0.494269	0.973	0.013	13.485	1.92e-41	1.58e-40	4.01e-41	2.572	1.511	-0.03	0.976067	0.984277	0.40946	3.505	0.003	-16.765	4.4e-63	3.92e-62	1.3e-62	4.159	0.465	-2.382	0.0172189	0.0483833	0.0178993	3.64	3.735	-0.572	0.567322	0.71345	0.356976	9.364	2.294	-4.508	6.54e-06	3.22e-05
ENSG00000212249	0.444	0.101	0.23	0.285	0.401	0.68842	0.769746	0.292296	3.643	1.212	-2.906	0.00366081	0.020573	0.0101686	0.973	0.013	-4.565	4.99e-06	1.32e-05	3.36e-06	0.55	0.373	-0.174	0.861865	0.909045	0.378163	0.213	0.222	0.489	0.624842	0.718768	0.238959	1.857	0.002	-35.083	1.22e-269	3.57e-268	1.32e-268	1.244	0.618	-1.019	0.308203	0.475073	0.237703	1.989	1.425	-1.295	0.19532	0.320777
hsa-miR-154-3p	0.944	0.26	0.73	1.539	0.172	0.863438	0.913381	0.346838	2.973	3.908	-1.027	0.30442	0.576263	0.284829	0.973	0.013	-0.25	0.802587	0.839135	0.212943	2.72	0.373	-2.908	0.00363748	0.00759158	0.0031581	5.486	1.454	-3.768	0.000164561	0.000441694	0.000146844	2.574	0.465	-2.392	0.0167568	0.0474557	0.0175561	2.272	0.68	-1.611	0.10718	0.194365	0.0972505	0.103	0.107	2.575	0.010024	0.0252708
hsa-miR-490-5p	0.944	0.755	1.23	3.794	-0.147	0.883132	0.924248	0.350964	5.749	9.04	-1.598	0.110043	0.294631	0.145627	7.317	0.252	-12.684	7.25e-37	5.67e-36	1.44e-36	0.343	0.818	0.665	0.50605	0.639378	0.265981	4.912	0.422	-6.113	9.78e-10	3.89e-09	1.29e-09	2.442	0.246	-3.024	0.00249456	0.00860391	0.003183	0.979	0.169	-0.086	0.931466	0.967327	0.484003	0.103	0.107	2.575	0.010024	0.0252708
hsa-miR-186-3p	2.586	7.353	0.23	0.285	4.416	1.01e-05	4.05e-05	1.54e-05	1.354	3.797	0.632	0.527387	0.766831	0.379021	0.973	0.013	13.924	4.53e-44	3.82e-43	9.69e-44	4.146	1.103	-1.486	0.137279	0.214984	0.0894336	1.505	0.003	18.675	7.91e-78	7.69e-77	2.56e-77	1.281	0.072	4.869	1.12e-06	6.08e-06	2.25e-06	2.509	0.504	0.109	0.913202	0.956451	0.478561	1.228	0.729	1.59	0.111835	0.198797
hsa-miR-548z	3.119	0.665	0.683	0.121	7.006	2.45e-12	1.63e-11	6.2e-12	2.829	1.342	0.25	0.802587	0.900131	0.444907	2.557	0.013	4.842	1.29e-06	4.28e-06	1.09e-06	2.428	0.031	3.954	7.69e-05	0.000219384	9.13e-05	0.213	0.222	6.163	7.14e-10	2.87e-09	9.56e-10	1.898	1.299	1.071	0.284169	0.475378	0.175865	2.187	0.496	1.323	0.185835	0.311845	0.156032	3.334	0.401	-0.34	0.733857	0.819701
hsa-miR-424-5p	9.648	0.71	6.975	3.506	1.427	0.15358	0.258119	0.0980157	10.307	1.319	-0.574	0.565968	0.784865	0.387934	5.712	0.141	10.476	1.11e-25	7.19e-25	1.82e-25	7.847	0.08	6.365	1.95e-10	9.08e-10	3.77e-10	5.668	0.355	6.684	2.33e-11	1e-10	3.33e-11	5.398	4.493	2.005	0.044963	0.108535	0.0401523	9.571	0.515	0.107	0.914789	0.956451	0.478561	2.388	0.388	11.659	2.06e-31	4.84e-30
hsa-miR-484	6.366	1.579	5.378	0.935	1.022	0.306781	0.470194	0.178547	5.268	8.304	0.381	0.703203	0.844891	0.417603	3.376	0.472	4.354	1.34e-05	3.46e-05	8.8e-06	5.708	0.014	5.648	1.62e-08	6.63e-08	2.75e-08	3.798	0.222	5.447	5.12e-08	1.81e-07	6e-08	3.185	1.02	3.149	0.0016383	0.00622439	0.0023027	6.017	0.356	0.584	0.55922	0.705729	0.353112	6.533	2.81	-0.1	0.920344	0.951108
hsa-miR-548q	1.986	0.34	0.73	0.03	7.242	4.42e-13	3.1e-12	1.18e-12	3.171	1.977	-0.842	0.399788	0.667757	0.330052	0.973	0.013	8.746	2.21e-18	1.2e-17	3.06e-18	1.428	0.039	2.832	0.00462579	0.00950709	0.00395495	1.874	0.215	0.242	0.80878	0.869164	0.288959	0.781	0.193	2.743	0.00608807	0.019435	0.00718993	1.479	1.25	0.453	0.650549	0.79226	0.396408	2.222	0.67	-0.288	0.773347	0.845412
hsa-miR-342-5p	9.195	1.215	7.112	2.976	1.207	0.227432	0.359823	0.136636	9.529	1.534	-0.269	0.78793	0.895865	0.442798	7.317	1.054	1.829	0.0673996	0.10758	0.0273	11.141	0.309	-3.5	0.000465258	0.00122742	0.000510606	10.729	0.728	-1.799	0.0720187	0.12615	0.0419392	7.38	0.256	3.59	0.000330678	0.00140473	0.000519677	11.159	0	-519.278	0	0	0	11.662	1.161	-2.289	0.0220794	0.0502608
hsa-miR-4425	0.444	0.101	4.569	0.82	-4.555	5.24e-06	2.18e-05	8.29e-06	0.528	0.474	-0.122	0.902899	0.938482	0.463862	0.973	0.013	-4.565	4.99e-06	1.32e-05	3.36e-06	0.843	0.039	-2.024	0.0429702	0.0756359	0.0314646	0.213	0.222	0.489	0.624842	0.718768	0.238959	0.781	0.193	-0.769	0.441893	0.606619	0.224417	2.537	1.439	-1.745	0.0809849	0.154934	0.0775213	4.658	0.472	-6.134	8.57e-10	6.37e-09
let-7i	12.99	0.901	16.987	1.079	-3.848	0.000119086	0.000413523	0.000157027	10.852	0.875	2.286	0.0222543	0.0889346	0.0439576	12.978	0.095	0.04	0.968093	0.97704	0.247938	14.269	0.09	-4.266	1.99e-05	5.98e-05	2.49e-05	13.406	0.223	-0.881	0.378318	0.51476	0.171135	12.476	0.504	0.724	0.469066	0.630289	0.233174	14.159	1.346	-1.008	0.313454	0.479741	0.240039	15.908	0.994	-2.926	0.00343351	0.00980094
hsa-miR-204-5p	4.684	0.843	2.718	2.241	1.313	0.189183	0.307422	0.116737	4.019	0.59	0.865	0.387039	0.656627	0.32455	2.473	5.005	0.989	0.322663	0.409111	0.103818	5.004	0.001	-10.488	9.81e-26	8.89e-25	3.7e-25	8.532	0.25	-7.692	1.45e-14	6.83e-14	2.27e-14	4.978	0.026	-1.813	0.0698318	0.160316	0.0593085	6.312	2.438	-1.043	0.296948	0.459036	0.229679	0.103	0.107	14.033	9.79e-45	3.2e-43
hsa-miR-320a	10.369	0.689	15.574	0.789	-5.861	4.6e-09	2.52e-08	9.57e-09	13.316	0.536	-4.025	5.7e-05	0.000525432	0.000259821	12.528	2.646	-1.327	0.184509	0.262645	0.06665	11.885	2.252	-1.01	0.312495	0.440186	0.183118	11.664	0.621	-1.643	0.100383	0.169504	0.0563527	12.012	1.875	-1.2	0.230139	0.40509	0.149862	11.712	0.484	-1.93	0.0536068	0.107713	0.0538942	15.326	0.798	-5.549	2.87e-08	1.85e-07
hsa-miR-379-3p	0.694	0.293	0.23	0.285	0.869	0.384847	0.543521	0.206391	0.445	0.393	0.397	0.691367	0.83537	0.412897	0.973	0.013	-2.408	0.0160402	0.0289421	0.00734447	0.843	0.039	-0.756	0.449649	0.583841	0.242878	2.005	0.422	-2.02	0.0433834	0.078148	0.0259808	1.281	0.072	-2.194	0.0282354	0.0732356	0.0270933	1.479	0.088	-2.652	0.00800165	0.019315	0.00966426	0.103	0.107	1.81	0.0702958	0.136419
hsa-miR-421	4.524	1.454	6.037	0.297	-2.776	0.00550322	0.0143777	0.00545963	4.305	0.125	0.62	0.535258	0.774187	0.382656	3.961	0.139	1.511	0.130788	0.190962	0.0484593	5.108	0.143	-1.542	0.123074	0.195865	0.0814799	5.783	0.243	-2.554	0.0106493	0.0215584	0.00716721	3.011	1.69	1.164	0.244424	0.424692	0.157114	3.472	0.425	1.613	0.106745	0.194228	0.0971823	6.511	0.277	-3.773	0.000161296	0.000612812
hsa-miR-1301	3.895	1.335	8.039	0.812	-4.598	4.27e-06	1.8e-05	6.83e-06	3.314	1.691	0.447	0.654875	0.810093	0.400404	5.248	0.406	-2.123	0.0337539	0.0576272	0.0146238	5.628	0.818	-1.916	0.0553651	0.0955823	0.0397623	8.172	3.007	-2.466	0.0136631	0.0272505	0.00905959	3.574	0.021	2.206	0.027384	0.0727767	0.0269236	6.991	0.49	-4.423	9.73e-06	3.4e-05	1.7e-05	5.032	1.464	-0.94	0.347218	0.467832
hsa-miR-214-3p	7.18	3.631	2.022	9.416	1.681	0.0927629	0.166819	0.063346	9.84	3.206	-1.485	0.137544	0.343408	0.169736	6.642	0.42	0.831	0.405974	0.493851	0.125322	8.02	0.925	-0.873	0.382663	0.516117	0.214705	2.505	0.783	5.282	1.28e-07	4.36e-07	1.45e-07	7.016	1.263	0.146	0.883921	0.927441	0.343105	8.187	0.099	-3.202	0.00136477	0.00378557	0.00189411	2.086	1.71	3.896	9.78e-05	0.000395207
ENSG00000199593	1.135	0.46	0.23	0.285	1.696	0.0898859	0.162457	0.0616898	0.528	0.711	0.72	0.471525	0.724666	0.35818	0.973	0.013	1.401	0.161214	0.232243	0.058935	0.343	0.26	1.554	0.120184	0.191833	0.0798025	0.213	0.222	1.956	0.0504652	0.0901522	0.0299716	0.781	0.193	0.805	0.42082	0.606619	0.224417	0.687	0	167.163	0	0	0	0.103	0.107	3.161	0.00157229	0.00488904
ENSG00000251790	3.316	0.521	3.58	0.001	-6.87	6.42e-12	4.2e-11	1.59e-11	3.131	1.997	0.131	0.895775	0.93476	0.462023	2.473	0.35	1.427	0.15358	0.221838	0.0562945	6.531	3.386	-1.747	0.0806373	0.135105	0.0562038	5.673	0.029	-13.754	4.82e-43	3.77e-42	1.25e-42	5.027	1.172	-1.58	0.114107	0.235414	0.0870907	7.765	0.374	-7.27	3.59e-13	1.76e-12	8.77e-13	3.225	1.64	0.071	0.943398	0.964758
hsa-miR-15a-3p	0.84	1.097	1.23	0.285	-0.731	0.464779	0.62923	0.238938	1.162	0.729	-0.377	0.706174	0.846624	0.41846	2.265	2.931	-0.833	0.404845	0.493033	0.125114	2.746	0.004	-31.264	1.44e-214	5.01e-213	2.09e-213	2.116	0.65	-1.583	0.113421	0.18828	0.0625947	2.074	0.001	-48.326	0	0	0	2.14	0.036	-6.892	5.5e-12	2.56e-11	1.28e-11	1.986	0.608	-1.469	0.141833	0.246041
hsa-miR-3611	1.34	0.411	0.23	0.285	2.08	0.0375255	0.0761091	0.0289009	0.128	0.516	1.687	0.0916034	0.260105	0.128562	0.973	0.013	3.169	0.00152964	0.00330097	0.00083767	-0.157	0.039	7.592	3.15e-14	1.82e-13	7.56e-14	0.213	0.222	2.39	0.0168484	0.0329337	0.010949	0.781	0.193	1.271	0.203729	0.373214	0.13807	0.187	0.504	1.625	0.104163	0.190817	0.0954756	0.533	0.307	1.455	0.145669	0.251483
hsa-miR-205-5p	1.34	0.411	0.23	0.285	2.08	0.0375255	0.0761091	0.0289009	0.128	0.516	1.687	0.0916034	0.260105	0.128562	0.973	0.013	3.169	0.00152964	0.00330097	0.00083767	6.509	11.646	-1.515	0.129772	0.204415	0.0850368	0.213	0.222	2.39	0.0168484	0.0329337	0.010949	1.942	4.331	-0.29	0.771816	0.854143	0.315988	0.187	0.504	1.625	0.104163	0.190817	0.0954756	3.539	0.52	-3.05	0.00228841	0.0068972
ENSG00000221491	2.015	5.153	1.022	0.345	1.691	0.0908368	0.163901	0.0622382	0.562	0.76	1.667	0.0955144	0.268246	0.132586	0.973	0.013	8.996	2.34e-19	1.32e-18	3.34e-19	0.635	0.241	2.812	0.00492345	0.0100234	0.00416974	1.005	0.422	1.555	0.119946	0.197893	0.0657906	0.781	0.193	2.809	0.00496956	0.0160544	0.00593928	1.64	0.274	0.716	0.473991	0.635443	0.317944	0.905	0.255	2.197	0.0280204	0.061955
ENSG00000207424	4.182	4.199	4.624	0.01	-4.406	1.05e-05	4.22e-05	1.6e-05	5.529	1.194	-1.232	0.217949	0.469264	0.231942	4.169	0.56	0.018	0.985639	0.986553	0.250352	6.014	0.044	-8.694	3.5e-18	2.39e-17	9.94e-18	4.666	2.509	-0.306	0.759605	0.833788	0.277198	5.175	0.293	-1.834	0.066654	0.154334	0.0570955	7.506	1.065	-3.22	0.00128191	0.00356489	0.0017837	7.534	2.153	-2.284	0.0223715	0.0507119
let-7c	15.301	2.957	13.374	0.161	4.796	1.62e-06	7.04e-06	2.68e-06	16.381	2.339	-0.706	0.480188	0.733885	0.362737	16.24	0.042	-4.581	4.63e-06	1.32e-05	3.36e-06	16.25	0.296	-1.745	0.0809849	0.135477	0.0563585	17.331	0.566	-2.699	0.00695482	0.0145714	0.00484433	16.005	0.181	-1.653	0.0983309	0.208037	0.0769629	14.03	0.866	1.367	0.171625	0.290712	0.145458	14.761	0.546	0.731	0.464779	0.591388
ENSG00000207159	1.081	0.223	0.779	0.01	2.963	0.00304657	0.00834326	0.00316818	2.894	1.305	-1.587	0.112513	0.30036	0.148458	1.643	0.314	-1.003	0.315861	0.402378	0.102109	2.148	0.539	-1.453	0.146224	0.226364	0.0941674	3.984	0.148	-7.553	4.25e-14	1.97e-13	6.54e-14	2.401	0.933	-1.366	0.171939	0.33129	0.12256	2.473	0.001	-58.044	0	0	0	1.791	0.69	-0.854	0.393105	0.51601
ENSG00000201240	2.313	2.327	0.23	0.285	3.904	9.46e-05	0.000335824	0.000127501	1.021	0.666	1.583	0.113421	0.301433	0.148989	1.876	1.351	0.376	0.706917	0.770468	0.195518	2.096	0.687	0.261	0.794093	0.877802	0.365166	4.727	2.445	-1.544	0.122588	0.20011	0.0665278	1.978	0.181	0.789	0.430112	0.606619	0.224417	3.301	0.002	-22.286	5.05e-110	4.82e-109	2.41e-109	0.103	0.107	6.77	1.29e-11	1.13e-10
hsa-miR-1256	0.444	0.101	3.252	0.007	-33.15	5.66e-241	3.06e-239	1.16e-239	1.954	0.933	-1.563	0.118053	0.311439	0.153935	1.473	0.35	-1.74	0.081859	0.125285	0.0317929	0.843	0.039	-2.024	0.0429702	0.0756359	0.0314646	3.005	0.032	-14.39	5.98e-47	4.89e-46	1.63e-46	0.781	0.193	-0.769	0.441893	0.606619	0.224417	0.687	2.008	-0.172	0.863438	0.922425	0.461536	2.417	0.593	-2.563	0.0103772	0.025919
ENSG00000201569	1.476	1.075	0.23	0.285	2.335	0.0195434	0.0440237	0.0167171	0.528	0.869	1.017	0.309153	0.580795	0.287069	0.973	0.013	4.344	1.4e-05	3.61e-05	9.17e-06	0.343	0.818	1.253	0.210206	0.312413	0.129964	1.874	3.525	-0.212	0.832107	0.881929	0.293202	0.781	0.193	1.581	0.113878	0.235392	0.0870826	0.187	0.504	1.816	0.0693704	0.135109	0.0676021	0.103	0.107	4.206	2.6e-05	0.000114945
hsa-miR-3653	1.395	2.724	0.23	0.285	2.185	0.0288888	0.0618474	0.0234853	0.128	0.516	1.765	0.0775638	0.233991	0.115654	0.973	0.013	3.649	0.000263263	0.000617524	0.000156706	-0.157	0.039	7.874	3.43e-15	2.06e-14	8.55e-15	0.213	0.222	2.508	0.0121417	0.0242608	0.00806566	0.781	0.193	1.398	0.162113	0.31574	0.116807	0.187	0.504	1.703	0.0885681	0.165624	0.08287	0.49	0.767	1.034	0.301136	0.417643
ENSG00000207263	1.174	0.582	0.96	0.129	0.597	0.550507	0.714798	0.27143	2.378	0.606	-1.546	0.122105	0.317695	0.157027	2.26	2.054	-0.758	0.448451	0.53232	0.135084	2.422	0.61	-1.598	0.110043	0.177483	0.0738332	4.29	0.266	-6.046	1.48e-09	5.83e-09	1.93e-09	2.772	0.371	-2.622	0.00874154	0.0268722	0.00994129	2.734	0.155	-3.967	7.28e-05	0.000237259	0.000118741	1.649	0.617	-0.604	0.545844	0.661759
hsa-miR-378i	3.047	1.16	4.849	0.588	-2.351	0.018723	0.0423525	0.0160825	4.926	0.437	-2.843	0.00446911	0.0241108	0.0119172	4.861	3.079	-1.034	0.301136	0.390536	0.0991042	2.044	0.001	36.591	3.98e-293	1.72e-291	7.15e-292	1.282	1.081	1.698	0.0895078	0.152815	0.0508041	2.722	0.486	0.466	0.641216	0.768746	0.284396	1.371	0.932	1.736	0.0825638	0.156842	0.0784762	4.15	0.435	-1.672	0.0945243	0.174943
hsa-miR-20a-3p	3.574	1.731	1.391	1.228	1.97	0.0488384	0.0952922	0.0361853	2.468	1.718	0.844	0.398669	0.666921	0.329638	1.765	1.01	1.8	0.0718606	0.113525	0.0288086	0.843	0.039	13.85	1.27e-43	1.63e-42	6.79e-43	1.005	2.535	1.613	0.106745	0.179125	0.0595511	1.281	0.072	8.556	1.17e-17	1.21e-16	4.49e-17	0.979	0.169	6.314	2.72e-10	1.19e-09	5.95e-10	2.606	0.559	1.295	0.19532	0.320777
hsa-miR-23a-3p	11.651	0.429	11.754	0.872	-0.111	0.911616	0.945802	0.359149	11.121	0.341	0.908	0.363878	0.631229	0.311997	11.073	0.048	2.639	0.0083151	0.0163127	0.00413959	12.146	0.096	-1.601	0.109377	0.176673	0.0734961	9.11	0.525	3.505	0.000456607	0.00115652	0.000384493	9.417	2.318	1.467	0.142376	0.282917	0.104664	10.903	0.166	1.836	0.0663577	0.130419	0.0652552	9.35	0.929	2.387	0.0169865	0.0400184
hsa-miR-504	3.901	0.58	1.022	0.345	4.904	9.39e-07	4.17e-06	1.58e-06	4.478	2.607	-0.357	0.721092	0.85407	0.42214	2.557	4.518	0.632	0.527387	0.609915	0.154775	3.2	0.337	1.209	0.226663	0.333201	0.138612	7.567	1.995	-2.596	0.00943161	0.0193106	0.00641993	2.978	0.181	2.173	0.0297803	0.0761445	0.0281695	5.524	0.69	-1.953	0.0508196	0.103266	0.0516693	1.728	0.672	2.651	0.00802538	0.021224
hsa-miR-363-5p	0.944	0.404	5.937	8.065	-1.758	0.0787475	0.144751	0.0549661	0.528	0.869	0.446	0.655597	0.810093	0.400404	0.973	0.013	-0.25	0.802587	0.839135	0.212943	2.65	0.039	-8.653	5.02e-18	3.4e-17	1.42e-17	2.374	1.37	-1.222	0.221708	0.335515	0.111544	1.574	0.465	-0.925	0.354966	0.555084	0.205352	3.14	0.408	-3.44	0.000581714	0.00172437	0.000862788	6.956	1.655	-4.674	2.95e-06	1.5e-05
hsa-miR-3607-5p	1.444	1.254	0.23	0.285	2.275	0.0229059	0.0501329	0.0190369	0.328	0.768	1.273	0.203018	0.452453	0.223633	1.473	0.35	-0.049	0.960919	0.972638	0.246821	-0.157	0.039	8.118	4.74e-16	2.91e-15	1.21e-15	0.213	0.222	2.61	0.00905422	0.0186441	0.00619834	0.781	0.193	1.508	0.131555	0.263843	0.097608	0.187	0.504	1.771	0.0765607	0.147516	0.0738098	0.533	0.548	1.229	0.219072	0.352804
ENSG00000212158	8.73	2.291	8.613	0.101	0.368	0.712873	0.79298	0.301118	12.781	0.049	-18.361	2.7e-75	5.82e-73	2.88e-73	9.665	1.924	-0.674	0.500311	0.586141	0.148742	11.027	0.008	-25.826	4.53e-147	1.32e-145	5.5e-146	10.374	1.846	-1.21	0.226279	0.341954	0.113684	11.171	1.247	-2.186	0.0288156	0.0745612	0.0275838	12.115	0.166	-8.309	9.65e-17	5.1e-16	2.55e-16	11.031	1.798	-1.716	0.086162	0.162818
hsa-miR-34b-3p	1.194	0.262	1.815	2.917	-0.364	0.715858	0.794661	0.301757	0.128	0.516	1.484	0.137809	0.343408	0.169736	0.973	0.013	1.907	0.0565206	0.0914329	0.0232024	5.866	3.408	-2.531	0.0113738	0.0219148	0.00911659	0.713	0.056	2.04	0.0413503	0.0748607	0.0248879	0.781	0.193	0.938	0.348244	0.546952	0.202343	0.687	0	189.019	0	0	0	0.103	0.107	3.341	0.000834772	0.00269676
ENSG00000238597	1.444	1.085	0.23	0.285	2.275	0.0229059	0.0501329	0.0190369	0.528	0.711	1.086	0.277479	0.544363	0.269062	0.973	0.013	4.065	4.8e-05	0.000118327	3e-05	0.343	0.26	2.159	0.0308502	0.056515	0.0235103	0.713	0.056	3.102	0.00192218	0.00443169	0.00147334	0.781	0.193	1.508	0.131555	0.263843	0.097608	0.687	0	282.235	0	0	0	0.7	0.833	0.815	0.415072	0.538945
ENSG00000207236	1.041	0.161	0.779	0.01	2.571	0.0101405	0.0247548	0.00940015	2.097	1.241	-0.948	0.343129	0.604962	0.299014	1.643	0.314	-1.075	0.282375	0.371111	0.0941749	2.077	0.527	-1.428	0.153292	0.235615	0.0980161	3.969	0.073	-10.823	2.68e-27	1.77e-26	5.9e-27	2.278	1.051	-1.206	0.227817	0.404301	0.14957	2.507	0.005	-20.494	2.44e-93	2.17e-92	1.09e-92	1.467	0.77	-0.486	0.626967	0.730559
ENSG00000212443	1.774	0.713	2.273	5.554	-0.212	0.832107	0.88702	0.336828	3.738	0.741	-2.281	0.0225484	0.0897778	0.0443743	0.973	0.013	6.917	4.61e-12	2.05e-11	5.19e-12	2.746	0.004	-15.944	3.14e-57	4.77e-56	1.99e-56	2.213	0.889	-0.465	0.641931	0.733733	0.243934	2.074	0.727	-0.352	0.724838	0.826745	0.305852	5.072	2.598	-2.046	0.0407564	0.0853905	0.0427252	4.273	0.516	-3.48	0.000501414	0.00172852
hsa-miR-548h-5p	3.169	0.237	3.103	0.507	0.092	0.926698	0.95763	0.363641	5.126	0.666	-2.398	0.0164849	0.0708652	0.0350265	3.683	0.155	-1.308	0.190873	0.267471	0.0678746	2.805	0.021	2.541	0.0110536	0.0214126	0.00890766	2.777	0.016	3.053	0.00226566	0.00513581	0.00170743	3.346	0.009	-1.846	0.0648922	0.151556	0.0560676	4.101	0.161	-2.324	0.0201255	0.0449594	0.0224955	3.246	0.081	-0.272	0.785622	0.850237
ENSG00000206947	3.354	7.004	1.633	2.107	1.185	0.236017	0.372314	0.141379	2.337	1.399	0.859	0.390341	0.658922	0.325685	0.973	0.013	20.549	7.86e-94	1.23e-92	3.12e-93	0.78	2.318	1.69	0.091028	0.148817	0.0619079	1.713	1.389	1.392	0.163922	0.255596	0.0849743	0.781	0.193	5.857	4.71e-09	3.12e-08	1.15e-08	0.857	2.749	1.506	0.132067	0.235149	0.117657	0.964	0.838	2.61	0.00905422	0.023541
hsa-miR-4787-5p	1.34	0.763	0.23	0.285	2.08	0.0375255	0.0761091	0.0289009	0.128	0.516	1.687	0.0916034	0.260105	0.128562	2.765	1.529	-1.153	0.24891	0.333768	0.0846985	1.635	0.241	-0.602	0.547174	0.677843	0.281983	5.227	0.063	-15.491	3.99e-54	3.42e-53	1.14e-53	0.781	0.193	1.271	0.203729	0.373214	0.13807	0.687	0	243.547	0	0	0	0.269	0.164	2.641	0.00826617	0.0217012
ENSG00000206656	1.181	0.233	0.902	0.005	3.847	0.000119573	0.000413523	0.000157027	2.733	1.61	-1.223	0.22133	0.4729	0.23374	1.705	0.42	-0.809	0.418515	0.502871	0.127611	2.148	0.539	-1.317	0.187839	0.282281	0.117429	4.075	0.121	-8.325	8.43e-17	4.31e-16	1.43e-16	2.401	0.933	-1.263	0.206589	0.373433	0.138151	2.513	0.007	-16.497	3.86e-61	3.08e-60	1.54e-60	1.713	0.878	-0.568	0.570035	0.680385
ENSG00000207460	1.181	0.233	0.902	0.005	3.847	0.000119573	0.000413523	0.000157027	2.733	1.61	-1.223	0.22133	0.4729	0.23374	1.705	0.42	-0.809	0.418515	0.502871	0.127611	2.148	0.539	-1.317	0.187839	0.282281	0.117429	4.075	0.121	-8.325	8.43e-17	4.31e-16	1.43e-16	2.401	0.933	-1.263	0.206589	0.373433	0.138151	2.513	0.007	-16.497	3.86e-61	3.08e-60	1.54e-60	1.713	0.878	-0.568	0.570035	0.680385
ENSG00000201950	1.119	1.214	0.23	0.285	1.666	0.0957134	0.171838	0.0652521	0.128	0.516	1.379	0.167895	0.397277	0.196362	0.973	0.013	1.261	0.207309	0.286777	0.0727739	-0.157	0.039	6.471	9.74e-11	4.63e-10	1.93e-10	2.374	0.059	-5.147	2.65e-07	8.92e-07	2.97e-07	0.781	0.193	0.768	0.442487	0.606663	0.224433	0.979	3.351	0.076	0.939419	0.969877	0.485279	0.103	0.107	3.112	0.00185824	0.00569615
ENSG00000199744	1.09	0.24	0.73	0.03	2.076	0.037894	0.0765685	0.0290753	0.645	0.798	0.498	0.618484	0.810093	0.400404	0.973	0.013	1.012	0.311538	0.39781	0.10095	1.504	1.281	-0.366	0.714365	0.825246	0.343303	1.442	1.607	-0.278	0.781012	0.8503	0.282687	1.781	0.193	-1.575	0.115256	0.236879	0.087633	1.916	0.104	-2.565	0.0103176	0.0242542	0.0121356	2.181	0.966	-1.11	0.266999	0.410973
hsa-miR-383	3.199	1.5	1.022	0.345	3.708	0.000208903	0.000693557	0.000263365	7.379	8.658	-1.42	0.155608	0.377305	0.18649	2.765	0.168	1.06	0.289145	0.377708	0.095849	2.039	0.445	1.739	0.0820348	0.137021	0.0570008	9.862	0.019	-48.009	0	0	0	4.346	3.146	-0.647	0.517632	0.670498	0.248049	4.093	2.346	-0.584	0.55922	0.705729	0.353112	0.367	0.352	4.77	1.84e-06	9.6e-06
hsa-miR-320e	0.944	0.113	6.093	0.059	-21.264	2.45e-100	5.74e-99	2.18e-99	4.257	0.219	-7.074	1.51e-12	4.27e-11	2.12e-11	2.845	4.038	-0.946	0.344149	0.432793	0.109828	2.402	6.177	-0.587	0.557204	0.687898	0.286166	2.672	2.536	-1.086	0.277479	0.403504	0.134147	3.264	2.007	-1.638	0.101422	0.213322	0.0789178	2.655	0.291	-3.172	0.00151393	0.00415657	0.00207974	4.336	2.653	-2.083	0.0372512	0.0800679
ENSG00000239043	2.414	5.609	1.522	0.014	7.434	1.05e-13	7.63e-13	2.89e-13	3.616	4.759	-0.551	0.581634	0.797437	0.394148	3.633	0.671	-1.489	0.136487	0.197678	0.0501636	6.35	1.427	-3.295	0.000984217	0.00244693	0.00101793	6.434	3.396	-2.181	0.0291834	0.0547633	0.0182064	4.846	4.102	-1.201	0.229751	0.40509	0.149862	6.494	0.001	-120.855	0	0	0	3.377	0.779	-1.091	0.275273	0.414074
hsa-miR-148a-3p	12.513	0.757	10.664	0.234	3.826	0.000130242	0.000446132	0.000169409	13.2	8.939	-0.23	0.818092	0.907145	0.448374	6.638	1.01	5.845	5.07e-09	1.92e-08	4.87e-09	10.529	1.496	1.622	0.104803	0.169794	0.0706344	4.706	0.422	12.026	2.59e-33	1.9e-32	6.32e-33	12.893	0.192	-0.866	0.38649	0.594897	0.220081	10.11	1.696	1.846	0.0648922	0.128005	0.0640474	11.676	8.344	0.29	0.771816	0.844614
hsa-miR-514a-3p	2.438	0.148	7.303	0.049	-21.946	9.46e-107	2.32e-105	8.81e-106	1.796	0.408	1.005	0.314897	0.581804	0.287568	2.765	0.032	-1.842	0.0654751	0.104663	0.0265598	3.894	1.071	-1.408	0.159131	0.243895	0.101461	2.005	0.585	0.565	0.572074	0.703038	0.233729	2.366	0.193	0.163	0.870518	0.917275	0.339344	1.772	0.504	0.939	0.347731	0.518951	0.259658	1.826	0.065	2.404	0.0162168	0.0384569
ENSG00000200503	0.504	0.076	0.23	0.285	0.515	0.606553	0.747967	0.284025	1.925	0.784	-1.605	0.108494	0.291932	0.144293	1.116	0.001	-20.581	4.06e-94	6.45e-93	1.63e-93	0.373	0.354	0.221	0.825092	0.892059	0.371097	4.471	0.27	-7.639	2.19e-14	1.03e-13	3.42e-14	0.984	0.023	-3.141	0.00168372	0.00624307	0.00230961	0.845	0.028	-2.035	0.0418509	0.0871759	0.0436185	0.153	0.114	1.042	0.297412	0.414074
hsa-miR-1193	0.444	0.101	0.23	0.285	0.401	0.68842	0.769746	0.292296	0.592	0.678	-0.181	0.856368	0.923098	0.456258	1.473	0.35	-1.74	0.081859	0.125285	0.0317929	-0.157	0.039	3.047	0.00231138	0.00500798	0.00208332	2.909	0.395	-3.921	8.82e-05	0.000241494	8.03e-05	1.781	0.951	-1.372	0.170063	0.32885	0.121657	1.848	0.051	-6.241	4.35e-10	1.85e-09	9.28e-10	0.103	0.107	1.044	0.296485	0.414074
ENSG00000199833	0.444	0.101	0.23	0.285	0.401	0.68842	0.769746	0.292296	2.036	1.289	-1.402	0.160915	0.386698	0.191133	0.997	0.007	-6.808	9.9e-12	4.31e-11	1.09e-11	0.868	0.026	-2.619	0.0088188	0.0172382	0.00717109	3.918	0.191	-7.946	1.93e-15	9.53e-15	3.18e-15	0.898	0.075	-1.663	0.0963124	0.206603	0.0764322	0.21	0.552	0.314	0.753521	0.846926	0.42376	0.103	0.107	1.044	0.296485	0.414074
ENSG00000201772	1.444	0.623	0.23	0.285	2.275	0.0229059	0.0501329	0.0190369	0.645	1.291	0.703	0.482056	0.735608	0.363588	0.973	0.013	4.065	4.8e-05	0.000118327	3e-05	-0.157	0.039	8.118	4.74e-16	2.91e-15	1.21e-15	0.713	0.056	3.102	0.00192218	0.00443169	0.00147334	0.781	0.193	1.508	0.131555	0.263843	0.097608	0.979	0.169	1.13	0.258476	0.417509	0.208901	0.631	0.788	0.915	0.360192	0.482791
ENSG00000199753	8.21	6.997	7.446	0.01	7.575	3.59e-14	2.69e-13	1.02e-13	10.847	0.253	-5.24	1.61e-07	2.79e-06	1.38e-06	8.808	1.036	-0.587	0.557204	0.637564	0.161791	9.338	0.287	-2.106	0.0352044	0.0638412	0.026558	7.734	1.212	0.432	0.665741	0.753762	0.250592	10.111	0.909	-1.993	0.0462614	0.110679	0.0409453	11.198	0.789	-3.363	0.000771004	0.00224841	0.001125	10.301	2.295	-1.381	0.167279	0.282906
hsa-miR-190b	3.29	0.382	0.23	0.285	5.734	9.81e-09	5.19e-08	1.97e-08	2.174	0.404	1.756	0.0790884	0.235086	0.116196	1.973	2.341	0.861	0.389238	0.476177	0.120837	4.963	6.483	-0.657	0.511181	0.642849	0.267425	0.213	0.222	6.526	6.75e-11	2.86e-10	9.5e-11	4.919	0.511	-2.28	0.0226077	0.0612907	0.0226743	1.187	0.504	2.963	0.00304657	0.00795943	0.00398251	2.4	0.774	1.011	0.312016	0.428874
hsa-miR-373-3p	0.694	0.293	0.23	0.285	0.869	0.384847	0.543521	0.206391	0.128	0.516	0.788	0.430697	0.691372	0.341724	0.973	0.013	-2.408	0.0160402	0.0289421	0.00734447	-0.157	0.039	4.315	1.6e-05	4.84e-05	2.02e-05	0.213	0.222	1.02	0.307728	0.43066	0.143175	0.781	0.193	-0.2	0.841481	0.893659	0.330607	0.187	0.504	0.714	0.475227	0.635443	0.317944	0.103	0.107	1.81	0.0702958	0.136419
hsa-miR-541-3p	0.694	0.439	0.23	0.285	0.869	0.384847	0.543521	0.206391	0.128	0.516	0.788	0.430697	0.691372	0.341724	0.973	0.013	-2.408	0.0160402	0.0289421	0.00734447	-0.157	0.039	4.315	1.6e-05	4.84e-05	2.02e-05	0.213	0.222	1.02	0.307728	0.43066	0.143175	0.781	0.193	-0.2	0.841481	0.893659	0.330607	0.187	0.504	0.714	0.475227	0.635443	0.317944	0.103	0.107	1.81	0.0702958	0.136419
hsa-miR-675-5p	2.112	2.709	0.73	0.03	7.966	1.64e-15	1.32e-14	5.01e-15	3.602	3.028	-0.857	0.391445	0.658922	0.325685	1.473	0.677	0.777	0.437159	0.522364	0.132557	3.246	1.083	-1.09	0.275713	0.393511	0.163701	1.505	0.003	10.478	1.09e-25	6.96e-25	2.31e-25	1.574	2.433	0.345	0.730094	0.831776	0.307713	2.883	0.752	-0.889	0.374003	0.543867	0.272124	0.269	0.171	4.458	8.27e-06	4.04e-05
ENSG00000207493	3.656	0.696	2.943	10.912	0.216	0.828988	0.885622	0.336297	2.251	0.621	1.784	0.0744237	0.226845	0.112122	1.473	0.677	2.654	0.00795438	0.015662	0.00397446	0.843	0.039	14.269	3.41e-46	4.66e-45	1.94e-45	0.213	0.222	7.304	2.79e-13	1.26e-12	4.19e-13	2.074	1.928	1.14	0.254286	0.436903	0.161631	2.187	0.504	2.071	0.0383588	0.0806806	0.0403686	4.637	0.363	-1.627	0.103737	0.187491
hsa-miR-324-5p	6.796	0.267	4.683	2.316	1.389	0.164833	0.275317	0.104546	5.054	0.495	2.477	0.0132492	0.059319	0.0293195	4.961	0.02	13.061	5.5e-39	4.43e-38	1.12e-38	6.485	0.095	1.009	0.312975	0.440286	0.183159	7.193	1.246	-0.356	0.721841	0.798837	0.265578	3.804	5.86	1.236	0.216459	0.387971	0.143529	6.086	0.008	8.139	3.99e-16	2.07e-15	1.04e-15	5.223	0.21	3.431	0.000601361	0.0020214
hsa-miR-548ae	1.878	0.303	2.348	0.049	-2.129	0.0332543	0.0697107	0.0264712	4.789	1.738	-2.208	0.0272443	0.103146	0.0509818	2.633	0.671	-0.923	0.356007	0.443059	0.112433	0.939	0.111	2.816	0.00486257	0.0099558	0.00414162	1.505	0.003	6.437	1.22e-10	5.14e-10	1.71e-10	2.074	0.001	-7.68	1.59e-14	1.4e-13	5.16e-14	1.744	0.006	1.69	0.091028	0.169636	0.0848775	2.176	0.184	-0.696	0.486429	0.611009
ENSG00000212534	1.59	0.594	0.23	0.285	2.549	0.0108032	0.0260776	0.00990244	0.528	0.526	1.464	0.143194	0.353561	0.174754	0.973	0.013	5.327	9.98e-08	3.5e-07	8.87e-08	0.843	1.481	0.614	0.539215	0.67184	0.279486	0.713	0.056	3.722	0.000197651	0.000521431	0.000173353	1.281	0.072	1.151	0.249732	0.431138	0.159498	0.187	0.504	1.977	0.0480416	0.0985493	0.0493092	0.798	0.654	0.979	0.32758	0.445724
hsa-miR-132-3p	6.967	0.659	5.529	0.8	1.608	0.107835	0.18858	0.0716096	4.636	1.708	1.784	0.0744237	0.226845	0.112122	4.363	0.045	12.22	2.43e-34	1.82e-33	4.62e-34	6.654	0.099	0.994	0.320223	0.448146	0.186429	7.09	0.71	-0.145	0.884711	0.917888	0.305157	3.632	0.583	4.371	1.24e-05	6.09e-05	2.26e-05	4.986	0.863	2.133	0.0329247	0.0705235	0.0352865	4.283	0.41	4.191	2.78e-05	0.000122314
ENSG00000199914	0.938	0.124	0.23	0.285	1.327	0.184509	0.301187	0.11437	0.128	0.516	1.127	0.259742	0.52582	0.259896	0.973	0.013	-0.301	0.763414	0.82126	0.208407	-0.157	0.039	5.553	2.81e-08	1.11e-07	4.64e-08	0.589	0.205	0.771	0.440707	0.570171	0.189557	0.781	0.193	0.356	0.721841	0.825945	0.305556	0.187	0.504	1.058	0.290055	0.452443	0.22638	0.103	0.107	2.557	0.0105579	0.0263095
ENSG00000207445	2.906	2.079	2.133	0.554	1.038	0.29927	0.459989	0.174672	4.277	0.576	-1.806	0.0709183	0.221159	0.109312	2.265	2.931	0.374	0.708404	0.770533	0.195534	5.909	4.304	-1.447	0.147897	0.228626	0.0951084	4.044	0.215	-2.457	0.0140103	0.0278913	0.00927262	3.735	2.238	-0.554	0.579579	0.720467	0.266535	6.183	0.584	-4.288	1.8e-05	6.18e-05	3.09e-05	5.167	0.399	-3.58	0.000343594	0.00123169
hsa-miR-449a	2.17	1.085	0.23	0.285	3.637	0.000275832	0.000901887	0.000342473	0.328	1.006	1.837	0.0662099	0.213255	0.105405	0.973	0.013	10.337	4.79e-25	3.01e-24	7.63e-25	6.791	2.677	-2.824	0.00474284	0.00972913	0.00404732	1.616	6.035	0.225	0.821979	0.875534	0.291076	2.366	0.193	-0.447	0.654875	0.780785	0.288849	0.687	2.008	1.047	0.2951	0.456833	0.228577	2.326	0.218	-0.333	0.739134	0.824732
hsa-miR-183-3p	1.486	1.025	0.23	0.285	2.354	0.0185726	0.0421892	0.0160205	0.128	0.516	1.891	0.0586243	0.194036	0.0959058	0.973	0.013	4.431	9.38e-06	2.44e-05	6.19e-06	1.428	0.039	0.296	0.76723	0.863193	0.359089	0.213	0.222	2.7	0.00693395	0.0145559	0.00483919	1.574	0.465	-0.129	0.897358	0.927441	0.343105	0.187	0.504	1.831	0.0671005	0.131639	0.0658657	1.42	1.939	0.047	0.962513	0.977001
ENSG00000200812	0.527	0.109	0.23	0.285	0.556	0.578211	0.741819	0.281691	4.475	1.85	-2.903	0.00369607	0.0206635	0.0102133	1.698	0.289	-2.178	0.029406	0.0507666	0.0128828	1.488	0.006	-12.318	7.25e-35	7.98e-34	3.32e-34	6.1	0.42	-8.604	7.7e-18	4.26e-17	1.42e-17	2.345	1.179	-1.675	0.0939342	0.204758	0.0757496	0.549	0.07	-0.086	0.931466	0.967327	0.484003	0.688	0.423	-0.248	0.804134	0.863316
hsa-miR-340-5p	8.199	0.048	11.078	0.079	-10.271	9.52e-25	1.05e-23	3.98e-24	7.579	0.41	0.969	0.332545	0.592106	0.29266	7.668	0.086	1.815	0.0695239	0.110318	0.0279948	9.09	0.007	-10.402	2.43e-25	2.18e-24	9.09e-25	10.517	0.625	-2.932	0.00336787	0.00747722	0.00248584	8.059	0.701	0.168	0.866583	0.914915	0.338471	8.247	2.565	-0.03	0.976067	0.986926	0.493809	7.579	2.036	0.435	0.663562	0.763309
ENSG00000200680	0.509	0.103	0.23	0.285	0.524	0.600279	0.747967	0.284025	4.474	1.867	-2.901	0.00371974	0.0206886	0.0102258	1.96	0.826	-1.596	0.110489	0.163985	0.0416137	1.488	0.006	-12.539	4.57e-36	5.3e-35	2.21e-35	6.274	0.159	-14.445	2.7e-47	2.22e-46	7.39e-47	2.345	1.179	-1.691	0.0908368	0.199619	0.0738486	0.549	0.07	-0.152	0.879187	0.927314	0.463983	0.688	0.423	-0.275	0.783316	0.849445
hsa-miR-425-3p	4.141	1.47	4.685	0.285	-1.019	0.308203	0.471704	0.17912	3.971	1.006	0.17	0.86501	0.929627	0.459486	4.484	0.023	-2.256	0.0240706	0.0423	0.0107342	5.529	0.422	-2.135	0.032761	0.0597114	0.02484	6.726	0.01	-25.471	4.13e-143	5.79e-142	1.92e-142	2.574	4.392	0.748	0.45446	0.618364	0.228762	4.916	0.104	-2.405	0.0161725	0.0368145	0.0184202	4.38	1.191	-0.219	0.82665	0.883124
hsa-miR-106b-3p	5.353	0.195	7.529	0.27	-4.186	2.84e-05	0.000107489	4.08e-05	6.797	2.55	-0.904	0.365995	0.632675	0.312711	3.557	0.013	15.495	3.75e-54	3.68e-53	9.33e-54	4.972	0.239	0.779	0.43598	0.57229	0.238073	5.103	2.411	0.161	0.872093	0.90829	0.301966	3.978	0.181	3.235	0.00121643	0.00475553	0.00175929	5.184	0.06	0.69	0.490194	0.640338	0.320394	6.955	1.073	-1.546	0.122105	0.215631
hsa-miR-3928	4.001	1.004	6.957	0.373	-4.84	1.3e-06	5.72e-06	2.17e-06	5.076	1.061	-1.044	0.296485	0.572156	0.282799	4.037	0.23	-0.076	0.939419	0.956258	0.242664	4.843	0.095	-2.74	0.00614392	0.0122312	0.00508817	6.328	1.37	-1.988	0.0468117	0.084043	0.0279406	4.415	0.531	-0.568	0.570035	0.714364	0.264277	4.313	3.393	-0.169	0.865797	0.922753	0.4617	6.31	0.262	-4.511	6.45e-06	3.19e-05
hsa-miR-3190-5p	1.34	0.292	4.713	1.228	-3.043	0.00234232	0.00659887	0.00250579	2.424	1.179	-0.999	0.317795	0.583164	0.28824	3.718	3.09	-1.353	0.176056	0.251275	0.0637647	4.135	0.373	-4.576	4.74e-06	1.56e-05	6.51e-06	3.616	1.729	-1.732	0.0832736	0.143305	0.0476425	0.781	0.193	1.271	0.203729	0.373214	0.13807	4.738	0.697	-4.071	4.68e-05	0.000156863	7.85e-05	1.156	1.006	0.183	0.854798	0.90159
ENSG00000252787	0.694	0.293	1.23	0.775	-0.609	0.542524	0.706985	0.268463	1.045	0.3	-0.641	0.521523	0.766653	0.378932	0.973	0.013	-2.408	0.0160402	0.0289421	0.00734447	-0.157	0.039	4.315	1.6e-05	4.84e-05	2.02e-05	0.213	0.222	1.02	0.307728	0.43066	0.143175	0.781	0.193	-0.2	0.841481	0.893659	0.330607	0.187	0.504	0.714	0.475227	0.635443	0.317944	2.443	0.68	-2.121	0.0339218	0.0736451
hsa-miR-369-5p	4.581	2.624	1.815	7.701	0.997	0.318765	0.483751	0.183695	5.245	0.967	-0.675	0.499676	0.749425	0.370417	2.133	2.329	1.604	0.108714	0.16223	0.0411682	3.354	0.216	2.641	0.00826617	0.0163355	0.00679559	6.762	0.723	-2.565	0.0103176	0.0210447	0.00699645	4.77	2.39	-0.122	0.902899	0.931384	0.344563	5.14	0.408	-0.875	0.381574	0.550425	0.275406	0.436	0.278	7.863	3.75e-15	4.26e-14
hsa-miR-660-5p	6.028	0.196	6.798	0.598	-0.995	0.319736	0.484544	0.183996	5.897	0.99	0.132	0.894984	0.93476	0.462023	4.169	0.188	4.285	1.83e-05	4.71e-05	1.2e-05	8.027	0.09	-6.674	2.49e-11	1.22e-10	5.06e-11	4.793	0.091	4.104	4.06e-05	0.000115912	3.85e-05	5.241	0.951	0.808	0.419091	0.606619	0.224417	6.977	0.257	-1.874	0.0609304	0.121299	0.060692	6.319	0.894	-0.307	0.758843	0.835488
ENSG00000202093	3.047	0.956	2.23	0.775	0.928	0.353408	0.522365	0.198358	3.302	0.436	-0.385	0.700237	0.844197	0.41726	0.973	0.013	17.905	1.08e-71	1.21e-70	3.08e-71	4.302	3.992	-0.628	0.530004	0.661891	0.275347	3.07	1.026	-0.022	0.982448	0.987942	0.328447	3.185	0.017	-1.047	0.2951	0.485385	0.179567	5.635	0	-236.491	0	0	0	5.604	1.565	-2.044	0.0409535	0.0871575
hsa-miR-548t-5p	1.391	0.4	0.73	0.03	3.812	0.000137847	0.000469201	0.00017817	1.267	0.43	0.189	0.850093	0.919088	0.454277	1.765	0.032	-2.106	0.0352044	0.059914	0.0152041	2.897	0.925	-1.566	0.117349	0.188421	0.0783834	1.581	0.178	-0.452	0.651269	0.742048	0.246698	2.033	1.77	-0.482	0.629806	0.758438	0.280582	1.751	0.13	-0.998	0.318279	0.485747	0.243044	3.297	0.688	-2.299	0.0215049	0.0493698
hsa-miR-18a-3p	2.042	1.298	2.183	0	-11.308	1.2e-29	1.49e-28	5.65e-29	1.543	1.462	0.412	0.680339	0.825744	0.408139	0.973	0.013	9.226	2.81e-20	1.6e-19	4.05e-20	2.246	3.197	-0.114	0.909238	0.940377	0.391197	1.505	1.84	0.395	0.692843	0.77389	0.257284	2.074	0.001	-1.264	0.20623	0.373433	0.138151	1.687	0	132.373	0	0	0	3.472	2.488	-0.907	0.364407	0.486026
ENSG00000199436	1.308	0.749	0.23	0.285	2.022	0.0431764	0.0854813	0.0324598	0.596	0.353	1.199	0.230528	0.488683	0.241541	0.973	0.013	2.899	0.00374355	0.00765017	0.00194134	-0.157	0.039	7.433	1.06e-13	5.97e-13	2.48e-13	0.713	0.056	2.528	0.0114714	0.0230068	0.00764876	1.442	0.246	-0.27	0.78716	0.86576	0.320286	0.916	0.255	0.776	0.437749	0.61348	0.306955	0.533	0.153	1.978	0.0479287	0.0985049
hsa-miR-152	11.762	1.421	13.267	0.269	-2.9	0.00373163	0.010041	0.00381285	11.005	2.451	0.484	0.628386	0.810093	0.400404	11.172	0.125	1.668	0.0953157	0.14384	0.0365015	10.902	0.485	1.236	0.216459	0.320823	0.133462	9.373	0.018	17.794	7.87e-71	7.45e-70	2.48e-70	10.171	0.004	25.642	5.19e-145	1.17e-143	4.32e-144	10.374	1.116	1.314	0.188846	0.314938	0.15758	10.598	3.171	0.654	0.513112	0.63419
ENSG00000207262	4.536	1.472	3.628	3.295	0.5	0.617075	0.754903	0.286659	4.793	1.392	-0.218	0.827429	0.914645	0.45208	2.37	0.671	2.645	0.00816909	0.0160555	0.00407431	5.507	0.324	-1.706	0.0880081	0.145422	0.0604957	4.217	0.558	0.427	0.669379	0.757086	0.251698	3.631	0.003	17.58	3.51e-69	6.64e-68	2.46e-68	6.016	0.001	-43.019	0	0	0	5.515	0.502	-1.383	0.166665	0.282754
hsa-miR-191-5p	11.964	0.877	13.789	1.54	-1.471	0.141291	0.238955	0.0907382	13.626	4.961	-0.746	0.455667	0.710499	0.351177	9.941	0.015	16.612	5.71e-62	6.04e-61	1.53e-61	11.932	0.004	0.511	0.609351	0.732988	0.304923	10.776	0.188	2.741	0.00612525	0.0129337	0.0042999	10.11	1.23	1.672	0.0945243	0.205215	0.0759187	11.39	0.68	0.696	0.486429	0.638557	0.319503	15.444	0.499	-4.925	8.44e-07	4.67e-06
ENSG00000212182	4.516	1.856	7.297	1.475	-2.29	0.0220213	0.0488909	0.0185653	3.934	0.194	1.322	0.186168	0.427395	0.211248	4.612	0.994	-0.096	0.923521	0.942581	0.239194	4.551	0.068	-0.136	0.891821	0.927869	0.385994	7.083	0.153	-6.574	4.9e-11	2.09e-10	6.95e-11	3.31	0.871	1.292	0.196357	0.367829	0.136077	4.456	0.016	0.482	0.629806	0.773979	0.387261	8.028	0.416	-5.448	5.09e-08	3.16e-07
ENSG00000200279	0.444	0.101	0.23	0.285	0.401	0.68842	0.769746	0.292296	0.128	0.516	0.44	0.659937	0.810093	0.400404	0.973	0.013	-4.565	4.99e-06	1.32e-05	3.36e-06	-0.157	0.039	3.047	0.00231138	0.00500798	0.00208332	0.213	0.222	0.489	0.624842	0.718768	0.238959	0.781	0.193	-0.769	0.441893	0.606619	0.224417	0.187	0.504	0.362	0.717352	0.824305	0.412442	0.103	0.107	1.044	0.296485	0.414074
hsa-miR-488-3p	0.694	0.583	0.23	0.285	0.869	0.384847	0.543521	0.206391	0.128	0.516	0.788	0.430697	0.691372	0.341724	0.973	0.013	-2.408	0.0160402	0.0289421	0.00734447	0.343	0.818	0.388	0.698016	0.813347	0.338353	4.201	0.01	-35.296	6.76e-273	1.62e-271	5.39e-272	1.281	0.072	-2.194	0.0282354	0.0732356	0.0270933	0.979	0.169	-0.695	0.487055	0.638557	0.319503	0.103	0.107	1.81	0.0702958	0.136419
hsa-miR-105-5p	1.444	0.101	1.23	0.285	0.401	0.68842	0.769746	0.292296	1.128	0.516	0.44	0.659937	0.810093	0.400404	1.973	0.013	-4.565	4.99e-06	1.32e-05	3.36e-06	1.428	0.039	0.081	0.935442	0.958539	0.398753	3.166	0.178	-4.086	4.39e-05	0.000124946	4.16e-05	1.781	0.193	-0.769	0.441893	0.606619	0.224417	1.687	0	-90.628	0	0	0	1.103	0.107	1.044	0.296485	0.414074
hsa-miR-1285-3p	5.295	0.202	7.239	1.276	-1.721	0.0852508	0.155644	0.0591027	6.339	4.815	-0.476	0.634074	0.810093	0.400404	3.265	0.28	3.833	0.00012659	0.000304211	7.72e-05	4.476	0.002	16.769	4.11e-63	6.94e-62	2.88e-62	3.166	1.862	1.56	0.11876	0.196537	0.0653398	4.566	0.046	3.378	0.000730151	0.00298422	0.001104	5.22	0.564	0.1	0.920344	0.960398	0.480536	6.309	0.357	-1.697	0.0896967	0.168026
hsa-miR-181c-5p	6.544	0.932	5.458	0.256	2.144	0.0320329	0.0675068	0.0256343	4.1	0.55	3.296	0.00098072	0.00661373	0.00326896	5.218	1.976	0.943	0.345681	0.434214	0.110188	5.549	1.703	0.763	0.445463	0.580501	0.241489	8.333	0.001	-68.951	0	0	0	4.759	5.555	0.758	0.448451	0.610958	0.226022	3.709	0.379	4.605	4.12e-06	1.46e-05	7.32e-06	4.761	1.059	1.732	0.0832736	0.15819
ENSG00000199437	1.194	0.58	2.183	4.968	-0.444	0.657043	0.769746	0.292296	2.625	1.82	-1.061	0.28869	0.560245	0.276912	1.473	0.677	-0.339	0.73461	0.797428	0.202359	1.504	0.544	-0.42	0.674485	0.794509	0.330516	2.005	0.032	-4.56	5.12e-06	1.58e-05	5.25e-06	2.574	0.021	-9.475	2.67e-21	3.03e-20	1.12e-20	3.09	3.951	-0.954	0.340084	0.510362	0.25536	3.458	0.827	-2.49	0.0127743	0.0312551
hsa-miR-548l	1.736	0.489	1.23	0.285	0.949	0.342621	0.510618	0.193897	1.362	1.985	0.266	0.790239	0.896602	0.443162	2.265	0.28	-0.999	0.317795	0.403887	0.102492	2.354	0.005	-8.769	1.8e-18	1.24e-17	5.15e-18	2.616	0.01	-8.859	8.07e-19	4.63e-18	1.54e-18	0.781	0.193	2.174	0.0297051	0.0761326	0.0281651	1.479	0.088	0.868	0.385394	0.555194	0.277792	4.373	1.114	-2.498	0.0124896	0.030628
ENSG00000200181	5.556	3.673	3.332	0.066	8.645	5.38e-18	4.8e-17	1.82e-17	6.781	1.115	-1.16	0.246049	0.513514	0.253814	3.914	0.151	4.232	2.32e-05	5.89e-05	1.5e-05	5.77	0.719	-0.253	0.800268	0.879271	0.365777	4.253	0.7	1.557	0.11947	0.19741	0.0656301	5.523	0.029	0.194	0.846176	0.89688	0.331799	7.075	0.071	-5.691	1.26e-08	4.99e-08	2.49e-08	8.158	2.324	-1.707	0.0878221	0.165375
hsa-miR-103a-5p	4.341	0.459	2.607	0.345	2.953	0.00314702	0.00857483	0.00325612	3.032	1.302	1.147	0.251382	0.522622	0.258316	2.265	0.28	3.921	8.82e-05	0.000213817	5.43e-05	4.604	0.02	-1.885	0.0594298	0.101785	0.0423428	3.02	0.222	2.802	0.00507869	0.0109161	0.00362913	2.281	2.83	1.224	0.220952	0.394062	0.145782	4.093	0.504	0.349	0.727089	0.831069	0.415826	2.089	1.422	1.888	0.059026	0.119045
hsa-miR-4781-5p	1.444	0.101	2.022	0.345	-0.986	0.324133	0.486425	0.18471	0.528	0.526	1.263	0.206589	0.454918	0.224852	0.973	0.013	4.065	4.8e-05	0.000118327	3e-05	1.635	0.853	-0.207	0.83601	0.895784	0.372647	0.213	0.222	2.61	0.00905422	0.0186441	0.00619834	1.281	0.072	0.605	0.545179	0.692057	0.256025	0.687	0	282.235	0	0	0	1.738	0.354	-0.495	0.6206	0.724705
hsa-miR-29a-5p	5.851	1.494	3.052	0.03	16.134	1.47e-58	2.48e-57	9.41e-58	4.584	1.116	1.199	0.230528	0.488683	0.241541	4.309	0.896	1.629	0.103313	0.154611	0.0392349	5.854	0.045	-0.015	0.988032	0.991466	0.41245	5.987	0.803	-0.153	0.878398	0.913094	0.303563	4.304	9.783	0.495	0.6206	0.75239	0.278345	4.581	0.076	4.596	4.31e-06	1.52e-05	7.63e-06	3.191	0.84	2.902	0.00370789	0.0105562
ENSG00000212447	4.423	7.6	1.522	0.014	24.171	4.49e-129	1.35e-127	5.11e-128	3.277	0.779	1.298	0.194287	0.440266	0.21761	1.973	1.686	1.887	0.0591603	0.0951326	0.0241413	2.296	0.147	5.549	2.87e-08	1.14e-07	4.72e-08	3.459	3.525	0.513	0.607951	0.718768	0.238959	2.074	0.001	91.968	0	0	0	3.209	1.75	0.918	0.358619	0.525034	0.262701	3.599	0.372	1.35	0.177016	0.295666
ENSG00000199266	1.67	0.913	0.23	0.285	2.7	0.00693395	0.0176041	0.00668479	3.349	0.387	-2.698	0.00697574	0.0339046	0.016758	0.973	0.013	6.021	1.73e-09	6.61e-09	1.67e-09	1.635	0.241	0.072	0.942602	0.964045	0.401043	2.874	1.978	-0.856	0.391998	0.525423	0.17468	0.781	0.193	2.024	0.0429702	0.104191	0.038545	2.994	0.504	-1.865	0.0621814	0.123108	0.0615971	1.685	0.926	-0.015	0.988032	0.993557
hsa-miR-4459	1.194	0.118	2.315	0.03	-6.462	1.03e-10	6.3e-10	2.38e-10	2.905	2.333	-1.12	0.262714	0.529847	0.261887	2.265	0.089	-3.598	0.000320674	0.000745704	0.000189234	0.843	0.039	1.78	0.075076	0.126573	0.0526546	1.713	0.056	-2.204	0.0275243	0.0520119	0.0172916	0.781	0.193	0.938	0.348244	0.546952	0.202343	1.687	0	-183.844	0	0	0	3.833	7.164	-0.986	0.324133	0.44159
hsa-miR-23a-5p	1.67	0.448	4.645	0.227	-6.239	4.4e-10	2.6e-09	9.85e-10	1.162	0.208	1.115	0.26485	0.530192	0.262057	1.765	1.01	-0.094	0.925109	0.942581	0.239194	1.135	2.659	0.328	0.742912	0.846464	0.35213	0.213	0.222	3.091	0.00199484	0.00457964	0.00152253	0.781	0.193	2.024	0.0429702	0.104191	0.038545	1.187	0.496	0.687	0.492083	0.642028	0.321239	5.552	1.304	-3.4	0.000673859	0.00222353
hsa-miR-376c	5.934	0.882	1.391	4.733	2.089	0.0367077	0.0755871	0.0287027	7.026	0.98	-1.103	0.270027	0.535587	0.264724	3.669	0.075	8.296	1.08e-16	5.67e-16	1.44e-16	6.175	0.818	-0.267	0.789469	0.875429	0.364179	7.645	0.295	-3.147	0.00164955	0.00389467	0.00129481	5.366	3.248	0.315	0.752762	0.84071	0.311019	7.127	1.689	-0.918	0.358619	0.525034	0.262701	0.103	0.107	17.862	2.33e-71	2.29e-69
hsa-miR-628-5p	5.103	0.766	1.522	0.897	3.78	0.000156828	0.000530463	0.000201432	3.42	3.892	0.853	0.393659	0.661519	0.326968	4.265	1.246	0.751	0.452653	0.536717	0.1362	5.109	0.029	-0.036	0.971282	0.981286	0.408216	6.842	0.868	-1.867	0.0619016	0.109316	0.0363426	3.442	0.246	3.351	0.000805203	0.00325399	0.0012038	4.238	0.016	6.771	1.28e-11	5.8e-11	2.9e-11	4.39	1.723	0.544	0.586441	0.694589
ENSG00000200608	0.705	0.04	0.23	0.285	0.891	0.372929	0.543521	0.206391	0.128	0.516	0.803	0.421975	0.690912	0.341496	0.973	0.013	-2.309	0.0209436	0.0372906	0.00946304	-0.157	0.039	4.373	1.23e-05	3.95e-05	1.65e-05	0.213	0.222	1.044	0.296485	0.428257	0.142376	0.781	0.193	-0.174	0.861865	0.911718	0.337288	0.187	0.504	0.73	0.46539	0.635443	0.317944	0.103	0.107	1.845	0.0650375	0.128999
hsa-miR-138-3p	1.444	0.101	2.23	0.775	-0.893	0.371857	0.543521	0.206391	1.245	0.615	0.253	0.800268	0.898532	0.444116	1.973	0.013	-4.565	4.99e-06	1.32e-05	3.36e-06	2.004	0.18	-1.318	0.187504	0.282281	0.117429	6.355	6.547	-1.92	0.0548579	0.0971949	0.032313	2.074	0.001	-24.684	1.59e-134	3.5e-133	1.3e-133	1.687	0	-90.628	0	0	0	3.322	2.18	-1.272	0.203373	0.332484
hsa-miR-4796-5p	0.694	0.088	0.23	0.285	0.869	0.384847	0.543521	0.206391	3.102	4.426	-1.145	0.252209	0.523063	0.258534	0.973	0.013	-2.408	0.0160402	0.0289421	0.00734447	-0.157	0.039	4.315	1.6e-05	4.84e-05	2.02e-05	0.713	1.389	-0.016	0.987234	0.989068	0.328821	1.281	0.072	-2.194	0.0282354	0.0732356	0.0270933	0.687	0	2.587	0.00968156	0.0229591	0.0114876	2.072	0.596	-1.785	0.0742613	0.143342
hsa-miR-1268a	2.397	1.53	2.718	0.554	-0.432	0.665741	0.769746	0.292296	1.828	0.701	0.679	0.497138	0.749425	0.370417	1.926	0.406	0.739	0.459907	0.543526	0.137928	1.635	0.009	7.914	2.49e-15	1.52e-14	6.31e-15	1.616	0.01	7.853	4.06e-15	1.98e-14	6.59e-15	1.442	0.246	1.926	0.0541044	0.127464	0.0471551	2.891	0.028	-2.934	0.00334624	0.00867931	0.0043427	3.973	4.178	-0.771	0.440707	0.566773
hsa-miR-1304-5p	1.194	1.134	1.73	0.03	-3.09	0.00200156	0.00566847	0.00215249	0.128	0.516	1.484	0.137809	0.343408	0.169736	0.973	0.013	1.907	0.0565206	0.0914329	0.0232024	-0.157	0.039	6.851	7.33e-12	3.73e-11	1.55e-11	0.213	0.222	2.08	0.0375255	0.0686272	0.0228155	0.781	0.193	0.938	0.348244	0.546952	0.202343	0.687	0	189.019	0	0	0	2.271	1.779	-0.807	0.419666	0.543695
hsa-miR-4500	0.444	0.101	2.391	0.094	-6.363	1.98e-10	1.19e-09	4.53e-10	1.879	2.222	-0.963	0.335548	0.596378	0.294771	1.973	0.013	-13.195	9.38e-40	7.61e-39	1.93e-39	1.635	5.465	-0.51	0.610051	0.733013	0.304934	1.213	0.889	-0.816	0.4145	0.544094	0.180887	1.574	0.465	-1.658	0.0973175	0.206704	0.0764696	1.687	1.992	-0.881	0.378318	0.547926	0.274155	2.25	1.958	-1.291	0.196704	0.322558
hsa-miR-1296	2.278	1.182	2.426	6.616	-0.057	0.954545	0.973492	0.369664	0.128	0.516	2.994	0.00275346	0.0163241	0.00806848	0.973	0.013	11.271	1.82e-29	1.27e-28	3.22e-29	0.343	0.818	2.141	0.032274	0.0590232	0.0245537	2.616	1.087	-0.324	0.745938	0.822973	0.273602	1.781	0.193	1.132	0.257634	0.44125	0.163239	0.187	0.504	2.947	0.00320873	0.00836286	0.00418436	1.2	0.763	1.234	0.217203	0.350317
ENSG00000199453	0.504	0.076	0.23	0.285	0.515	0.606553	0.747967	0.284025	1.895	0.358	-2.325	0.020072	0.0826628	0.0408576	1.116	0.001	-20.581	4.06e-94	6.45e-93	1.63e-93	0.373	0.354	0.221	0.825092	0.892059	0.371097	4.875	1.066	-4.232	2.32e-05	6.77e-05	2.26e-05	0.984	0.023	-3.141	0.00168372	0.00624307	0.00230961	0.365	0.715	0.164	0.869731	0.922753	0.4617	0.153	0.114	1.042	0.297412	0.414074
ENSG00000199782	0.504	0.076	0.23	0.285	0.515	0.606553	0.747967	0.284025	1.898	0.36	-2.322	0.0202329	0.0830089	0.0410287	1.116	0.001	-20.581	4.06e-94	6.45e-93	1.63e-93	0.373	0.354	0.221	0.825092	0.892059	0.371097	4.875	1.066	-4.232	2.32e-05	6.77e-05	2.26e-05	0.984	0.023	-3.141	0.00168372	0.00624307	0.00230961	0.365	0.715	0.164	0.869731	0.922753	0.4617	0.153	0.114	1.042	0.297412	0.414074
ENSG00000209042	1.792	2.254	0.73	1.539	0.856	0.391998	0.550858	0.209177	1.732	3.072	0.034	0.972877	0.980144	0.484455	0.973	0.013	7.069	1.56e-12	7.1e-12	1.8e-12	2.854	0.605	-1.366	0.171939	0.261667	0.108854	0.713	0.056	4.579	4.67e-06	1.45e-05	4.81e-06	1.281	0.072	1.904	0.0569102	0.133782	0.0494925	3.59	0.018	-13.469	2.38e-41	1.76e-40	8.8e-41	2.815	0.33	-1.782	0.0747492	0.144026
hsa-miR-4647	0.84	0.312	4.844	0.218	-8.575	9.91e-18	8.69e-17	3.3e-17	2.252	1.744	-1.069	0.28507	0.554217	0.273932	0.973	0.013	-1.146	0.251795	0.333768	0.0846985	-0.157	0.039	5.057	4.26e-07	1.52e-06	6.31e-07	1.213	3.556	-0.198	0.843045	0.889975	0.295877	1.781	0.951	-0.966	0.334044	0.533976	0.197543	2.272	0.68	-1.736	0.0825638	0.156842	0.0784762	4.002	0.23	-6.599	4.14e-11	3.52e-10
hsa-miR-455-5p	5.245	1.611	3.273	5.554	0.837	0.402593	0.561963	0.213394	9.584	2.29	-2.867	0.00414383	0.0225818	0.0111615	3.85	0.28	2.636	0.00838897	0.0164278	0.00416879	5.804	1.591	-0.443	0.657766	0.779066	0.324092	3.535	1.954	1.224	0.220952	0.334842	0.11132	5.009	1.117	0.224	0.822757	0.893659	0.330607	5.796	0.769	-0.628	0.530004	0.677576	0.339026	2.294	0.503	4.163	3.14e-05	0.000137209
ENSG00000202042	0.694	0.088	0.23	0.285	0.869	0.384847	0.543521	0.206391	1.162	0.448	-0.699	0.484552	0.737421	0.364484	0.973	0.013	-2.408	0.0160402	0.0289421	0.00734447	-0.157	0.039	4.315	1.6e-05	4.84e-05	2.02e-05	0.213	0.222	1.02	0.307728	0.43066	0.143175	0.781	0.193	-0.2	0.841481	0.893659	0.330607	0.687	0	2.587	0.00968156	0.0229591	0.0114876	0.269	0.164	1.047	0.2951	0.414074
ENSG00000199968	0.504	0.076	0.23	0.285	0.515	0.606553	0.747967	0.284025	1.957	0.39	-2.328	0.0199121	0.0825384	0.0407962	1.094	0.004	-9.713	2.65e-22	1.59e-21	4.03e-22	0.329	0.432	0.267	0.789469	0.875429	0.364179	4.812	1.172	-3.98	6.89e-05	0.000192144	6.39e-05	0.966	0.032	-2.581	0.00985146	0.029283	0.0108332	0.345	0.668	0.195	0.845393	0.918535	0.45959	0.153	0.114	1.042	0.297412	0.414074
ENSG00000200163	0.504	0.076	0.23	0.285	0.515	0.606553	0.747967	0.284025	1.957	0.39	-2.328	0.0199121	0.0825384	0.0407962	1.094	0.004	-9.713	2.65e-22	1.59e-21	4.03e-22	0.329	0.432	0.267	0.789469	0.875429	0.364179	4.812	1.172	-3.98	6.89e-05	0.000192144	6.39e-05	0.966	0.032	-2.581	0.00985146	0.029283	0.0108332	0.345	0.668	0.195	0.845393	0.918535	0.45959	0.153	0.114	1.042	0.297412	0.414074
ENSG00000201482	0.504	0.076	0.23	0.285	0.515	0.606553	0.747967	0.284025	1.957	0.39	-2.328	0.0199121	0.0825384	0.0407962	1.094	0.004	-9.713	2.65e-22	1.59e-21	4.03e-22	0.329	0.432	0.267	0.789469	0.875429	0.364179	4.812	1.172	-3.98	6.89e-05	0.000192144	6.39e-05	0.966	0.032	-2.581	0.00985146	0.029283	0.0108332	0.345	0.668	0.195	0.845393	0.918535	0.45959	0.153	0.114	1.042	0.297412	0.414074
ENSG00000207405	2.908	5.442	0.73	0.03	12.557	3.64e-36	4.79e-35	1.82e-35	1.826	0.43	1.65	0.0989429	0.273742	0.135302	1.973	0.013	8.073	6.86e-16	3.54e-15	8.99e-16	2.539	0.126	1.042	0.297412	0.421138	0.175194	1.505	0.003	24.24	8.43e-130	1.1e-128	3.64e-129	2.074	1.928	0.601	0.54784	0.694617	0.256972	2.848	0.053	0.263	0.792551	0.880652	0.440635	3.119	0.033	-1.168	0.242807	0.382465
ENSG00000221643	3.362	2.628	1.73	0.03	9.409	5.01e-21	4.91e-20	1.87e-20	2.337	0.966	1.043	0.296948	0.572156	0.282799	1.765	1.01	1.589	0.11206	0.16609	0.0421476	1.928	0.26	2.813	0.00490816	0.0100234	0.00416974	0.713	1.389	2.248	0.0245762	0.0470172	0.0156311	1.781	0.951	1.621	0.105018	0.219601	0.0812408	2.64	0.269	1.393	0.16362	0.279345	0.13977	2.841	0.565	0.693	0.48831	0.611947
ENSG00000199574	2.566	1.956	0.23	0.285	4.379	1.19e-05	4.72e-05	1.79e-05	2.346	1.884	0.16	0.872881	0.932028	0.460673	2.133	2.329	0.284	0.77641	0.831098	0.210903	1.428	4.179	0.557	0.577527	0.704923	0.293248	2.005	0.422	0.864	0.387588	0.520158	0.17293	1.574	0.465	1.456	0.145393	0.287851	0.10649	1.848	0.051	3.196	0.00139347	0.00385527	0.00192899	0.603	0.078	7.022	2.19e-12	2e-11
hsa-miR-23c	0.84	0.333	3.083	0.001	-93.778	0	0	0	4.866	5.545	-1.71	0.0872659	0.254486	0.125785	3.547	1.649	-2.109	0.0349446	0.0595659	0.0151157	4.449	0.466	-5.29	1.22e-07	4.63e-07	1.92e-07	2.687	5.959	-0.757	0.44905	0.575445	0.19131	3.574	1.609	-2.155	0.0311618	0.079301	0.0293372	2.645	0.587	-2.356	0.0184729	0.0415256	0.0207774	1.151	2.204	-0.21	0.833668	0.888815
hsa-miR-508-5p	1.542	1.588	11.444	0.819	-10.941	7.34e-28	8.61e-27	3.27e-27	0.645	0.801	1.002	0.316344	0.583164	0.28824	2.265	0.28	-1.366	0.171939	0.246051	0.0624389	5.155	2.555	-2.261	0.0237593	0.0445848	0.0185473	2.005	2.535	-0.291	0.771051	0.842922	0.280234	0.781	0.193	1.731	0.0834518	0.186814	0.0691115	1.348	0.869	0.208	0.835229	0.914863	0.457752	1.087	1.645	0.354	0.723339	0.812153
hsa-miR-509-5p	2.132	0.18	10.737	1.335	-7.446	9.62e-14	7.01e-13	2.66e-13	1.796	0.387	0.541	0.588508	0.804364	0.397572	2.765	0.168	-1.546	0.122105	0.179742	0.0456121	5.044	0.175	-6.954	3.55e-12	1.84e-11	7.66e-12	2.874	0.904	-0.78	0.435391	0.564648	0.18772	2.366	0.193	-0.533	0.594034	0.731692	0.270688	1.772	0.504	0.508	0.611453	0.755737	0.378134	2.021	0.278	0.211	0.832887	0.888815
ENSG00000206775	3.931	2.847	6.689	0.775	-3.132	0.0017362	0.00500898	0.00190206	6.376	0.427	-3.743	0.000181836	0.00150924	0.00074597	4.805	1.78	-0.655	0.512468	0.596497	0.15137	5.905	1.876	-1.441	0.149585	0.230574	0.0959189	4.52	2.722	-0.357	0.721092	0.798828	0.265575	5.492	5.076	-0.693	0.48831	0.641761	0.237418	7.242	6.468	-1.302	0.192916	0.320735	0.16048	7.695	0.824	-4.145	3.4e-05	0.000147253
ENSG00000252139	3.042	1.838	1.022	0.345	3.44	0.000581714	0.00180885	0.000686873	4.741	3.156	-0.957	0.338567	0.599859	0.296492	1.973	1.686	0.823	0.410508	0.497683	0.126294	2.039	0.445	1.503	0.132839	0.208637	0.0867929	2.777	0.016	2.06	0.0393985	0.0716881	0.0238331	2.735	0.007	3.743	0.000181836	0.000791134	0.000292678	3.675	0.064	-2.498	0.0124896	0.0289191	0.0144697	2.964	1.015	0.077	0.938624	0.961799
ENSG00000207313	1.736	1.087	0.23	0.285	2.823	0.00475766	0.0125208	0.00475451	0.128	0.516	2.239	0.0251559	0.0976375	0.0482592	1.473	0.677	0.32	0.748968	0.808137	0.205077	1.135	0.047	2.777	0.00548632	0.0110032	0.00457735	1.213	0.222	1.11	0.266999	0.391429	0.130133	1.281	1.314	0.397	0.691367	0.813507	0.300955	0.687	0	391.29	0	0	0	1.071	1.872	0.486	0.626967	0.730559
hsa-miR-93-5p	10.76	0.031	9.713	1.968	0.746	0.455667	0.62315	0.236629	9.693	0.728	1.25	0.2113	0.461523	0.228116	8.584	0.119	6.315	2.7e-10	1.08e-09	2.75e-10	11.38	0.298	-1.134	0.256795	0.369442	0.153688	9.363	0.185	3.246	0.00117039	0.00281886	0.000937146	8.777	5.384	0.855	0.392551	0.601652	0.22258	10.036	0	68.902	0	0	0	10.9	1.113	-0.133	0.894193	0.934917
hsa-miR-3171	0.444	0.101	0.23	0.285	0.401	0.68842	0.769746	0.292296	0.128	0.516	0.44	0.659937	0.810093	0.400404	0.973	0.013	-4.565	4.99e-06	1.32e-05	3.36e-06	-0.157	0.039	3.047	0.00231138	0.00500798	0.00208332	0.213	0.222	0.489	0.624842	0.718768	0.238959	0.781	0.193	-0.769	0.441893	0.606619	0.224417	0.187	0.504	0.362	0.717352	0.824305	0.412442	0.103	0.107	1.044	0.296485	0.414074
hsa-miR-3929	0.444	0.101	0.23	0.285	0.401	0.68842	0.769746	0.292296	0.128	0.516	0.44	0.659937	0.810093	0.400404	0.973	0.013	-4.565	4.99e-06	1.32e-05	3.36e-06	-0.157	0.039	3.047	0.00231138	0.00500798	0.00208332	0.213	0.222	0.489	0.624842	0.718768	0.238959	0.781	0.193	-0.769	0.441893	0.606619	0.224417	0.187	0.504	0.362	0.717352	0.824305	0.412442	0.103	0.107	1.044	0.296485	0.414074
hsa-miR-431-5p	0.444	0.101	0.23	0.285	0.401	0.68842	0.769746	0.292296	0.128	0.516	0.44	0.659937	0.810093	0.400404	0.973	0.013	-4.565	4.99e-06	1.32e-05	3.36e-06	-0.157	0.039	3.047	0.00231138	0.00500798	0.00208332	0.213	0.222	0.489	0.624842	0.718768	0.238959	0.781	0.193	-0.769	0.441893	0.606619	0.224417	0.187	0.504	0.362	0.717352	0.824305	0.412442	0.103	0.107	1.044	0.296485	0.414074
hsa-miR-182-3p	0.444	0.101	0.23	0.285	0.401	0.68842	0.769746	0.292296	0.128	0.516	0.44	0.659937	0.810093	0.400404	0.973	0.013	-4.565	4.99e-06	1.32e-05	3.36e-06	-0.157	0.039	3.047	0.00231138	0.00500798	0.00208332	0.213	0.222	0.489	0.624842	0.718768	0.238959	0.781	0.193	-0.769	0.441893	0.606619	0.224417	0.187	0.504	0.362	0.717352	0.824305	0.412442	0.103	0.107	1.044	0.296485	0.414074
ENSG00000201899	0.444	0.101	0.23	0.285	0.401	0.68842	0.769746	0.292296	0.328	0.373	0.189	0.850093	0.919088	0.454277	0.973	0.013	-4.565	4.99e-06	1.32e-05	3.36e-06	0.05	0.009	4.086	4.39e-05	0.000127985	5.33e-05	0.213	0.222	0.489	0.624842	0.718768	0.238959	0.781	0.193	-0.769	0.441893	0.606619	0.224417	0.187	0.504	0.362	0.717352	0.824305	0.412442	0.103	0.107	1.044	0.296485	0.414074
hsa-miR-4671-5p	0.444	0.101	0.23	0.285	0.401	0.68842	0.769746	0.292296	0.128	0.516	0.44	0.659937	0.810093	0.400404	0.973	0.013	-4.565	4.99e-06	1.32e-05	3.36e-06	-0.157	0.039	3.047	0.00231138	0.00500798	0.00208332	0.213	0.222	0.489	0.624842	0.718768	0.238959	0.781	0.193	-0.769	0.441893	0.606619	0.224417	0.187	0.504	0.362	0.717352	0.824305	0.412442	0.103	0.107	1.044	0.296485	0.414074
let-7a	17.576	1.442	18.832	0.023	-8.216	2.1e-16	1.77e-15	6.72e-16	17.263	1.465	0.259	0.795635	0.898003	0.443855	17.503	0.006	0.932	0.351337	0.439272	0.111472	18.124	0.021	-3.764	0.000167217	0.000460273	0.000191474	18.016	0.196	-0.994	0.320223	0.446409	0.148411	18.121	0.429	-0.832	0.405409	0.606619	0.224417	17.854	0.917	-0.291	0.771051	0.862139	0.431372	19.379	0.201	-4.018	5.87e-05	0.000243581
hsa-miR-1224-5p	0.444	0.101	0.23	0.285	0.401	0.68842	0.769746	0.292296	0.128	0.516	0.44	0.659937	0.810093	0.400404	0.973	0.013	-4.565	4.99e-06	1.32e-05	3.36e-06	-0.157	0.039	3.047	0.00231138	0.00500798	0.00208332	3.116	0.112	-7.972	1.56e-15	7.76e-15	2.58e-15	0.781	0.193	-0.769	0.441893	0.606619	0.224417	0.187	0.504	0.362	0.717352	0.824305	0.412442	0.269	0.164	0.43	0.667196	0.765042
hsa-miR-510	0.444	0.101	5.991	0.792	-6.233	4.58e-10	2.68e-09	1.02e-09	0.328	0.373	0.189	0.850093	0.919088	0.454277	0.973	0.013	-4.565	4.99e-06	1.32e-05	3.36e-06	0.343	0.818	0.112	0.910823	0.940377	0.391197	0.213	0.222	0.489	0.624842	0.718768	0.238959	0.781	0.193	-0.769	0.441893	0.606619	0.224417	0.187	0.504	0.362	0.717352	0.824305	0.412442	0.103	0.107	1.044	0.296485	0.414074
ENSG00000206823	2.52	0.359	1.522	1.675	0.771	0.440707	0.607309	0.230613	2.544	0.646	-0.03	0.976067	0.980499	0.48463	1.41	0.252	2.21	0.0271052	0.0473244	0.0120093	1.533	0.105	3.047	0.00231138	0.00500798	0.00208332	0.42	0.585	2.745	0.00605109	0.0128526	0.00427293	0.989	0.537	2.09	0.0366178	0.0918851	0.0339927	1.244	0.626	1.612	0.106962	0.194296	0.0972163	4.558	0.803	-2.274	0.022966	0.0519503
hsa-miR-378h	2.209	0.099	6.18	1.764	-2.99	0.00278977	0.00771838	0.0029309	4.829	0.099	-8.324	8.5e-17	4.37e-15	2.16e-15	4.295	3.955	-1.049	0.294178	0.381971	0.0969308	1.925	0.157	0.716	0.473991	0.607407	0.252682	0.913	0.022	8.826	1.08e-18	6.19e-18	2.05e-18	1.719	0.785	0.553	0.580263	0.720488	0.266543	1.313	0.78	1.014	0.310583	0.477377	0.238856	2.178	1.854	0.023	0.98165	0.988983
ENSG00000200879	2.99	1.758	1.498	0.104	4.618	3.87e-06	1.64e-05	6.22e-06	2.492	1.173	0.46	0.645516	0.810093	0.400404	1.473	0.35	2.567	0.0102583	0.0198719	0.00504279	4.558	4.966	-0.703	0.482056	0.615548	0.256068	1.942	0.071	3.927	8.6e-05	0.00023615	7.85e-05	2.811	1.034	0.176	0.860294	0.910949	0.337003	5.132	2.571	-1.336	0.181549	0.305127	0.152671	5.732	2.907	-1.608	0.107835	0.192639
hsa-miR-625-3p	2.415	1.483	5.593	0.554	-4.27	1.95e-05	7.45e-05	2.82e-05	3.656	1.333	-1.075	0.282375	0.551961	0.272817	2.057	2.012	0.252	0.801041	0.839135	0.212943	3.718	0.236	-2.685	0.00725298	0.0143596	0.00597359	3.409	3.266	-0.55	0.582319	0.713193	0.237105	3.281	2.83	-0.515	0.606553	0.742873	0.274824	3.426	1.732	-0.769	0.441893	0.616024	0.308228	6.102	0.315	-6.57	5.03e-11	4.21e-10
hsa-miR-99a-5p	11.606	0.33	6.468	2.963	2.985	0.00283578	0.0078256	0.00297161	14.558	11.718	-0.862	0.388688	0.658389	0.325421	11.175	0.486	0.618	0.536575	0.617892	0.156799	10.663	0.644	1.175	0.239995	0.348525	0.144987	12.059	0.467	-0.662	0.507971	0.642557	0.213622	9.967	0.931	1.699	0.0893192	0.197896	0.0732112	5.617	0.236	12.322	6.9e-35	4.9e-34	2.45e-34	3.994	0.513	10.623	2.33e-26	4.93e-25
hsa-miR-556-5p	0.444	0.101	1.022	0.345	-0.986	0.324133	0.486425	0.18471	2.494	4.858	-0.93	0.352371	0.618225	0.305569	1.765	1.529	-1.069	0.28507	0.373289	0.0947275	1.135	0.047	-3.195	0.00139831	0.00339814	0.00141363	0.213	0.222	0.489	0.624842	0.718768	0.238959	1.281	0.072	-3.127	0.001766	0.00633114	0.00234219	0.687	0	-90.628	0	0	0	0.103	0.107	1.044	0.296485	0.414074
ENSG00000251926	1.577	0.519	3.498	1.963	-1.371	0.170375	0.283695	0.107728	2.988	2.318	-0.927	0.353927	0.619754	0.306325	1.41	0.252	0.333	0.739134	0.800729	0.203197	1.116	0.019	3.321	0.000896955	0.00226125	0.000940681	1.878	0.072	-1.122	0.261862	0.385997	0.128327	1.767	0.113	-0.566	0.571394	0.715237	0.2646	1.838	1.572	-0.208	0.835229	0.914863	0.457752	5.126	0.031	-20.061	1.62e-89	1.94e-87
hsa-miR-181a-5p	12.106	0.419	13.913	2.329	-1.184	0.236413	0.372394	0.141409	11.12	0.602	1.269	0.204441	0.452961	0.223884	11.43	1.316	0.589	0.555861	0.63738	0.161744	13.132	2.472	-0.653	0.513756	0.644585	0.268148	14.607	0.71	-2.97	0.002978	0.00663897	0.00220716	10.856	6.281	0.499	0.617779	0.751504	0.278017	13.136	0.201	-2.298	0.0215618	0.0480685	0.0240511	15.494	0.45	-5.049	4.44e-07	2.56e-06
ENSG00000208797	3.84	4.469	0.23	0.285	6.766	1.32e-11	8.5e-11	3.22e-11	3.292	0.74	0.637	0.524125	0.766831	0.379021	1.973	0.013	16.118	1.91e-58	1.98e-57	5.03e-58	5.168	5.127	-0.586	0.557876	0.68794	0.286183	2.298	1.13	1.451	0.14678	0.231205	0.0768655	3.132	2.162	0.482	0.629806	0.758438	0.280582	5.031	0.379	-1.934	0.0531131	0.10692	0.0534975	1.685	0.704	2.569	0.0101992	0.0256074
ENSG00000202477	4.985	1.857	4.727	0.002	5.635	1.75e-08	9.13e-08	3.46e-08	5.106	0.589	-0.158	0.874457	0.932028	0.460673	3.633	0.671	1.65	0.0989429	0.14869	0.0377323	3.513	0.26	2.888	0.003877	0.00807583	0.00335955	2.298	1.13	2.528	0.0114714	0.0230068	0.00764876	4.235	1.348	0.646	0.518279	0.670532	0.248062	5.021	1.525	-0.029	0.976865	0.986926	0.493809	6.413	1.365	-1.222	0.221708	0.353879
hsa-miR-544a	0.444	0.101	0.23	0.285	0.401	0.68842	0.769746	0.292296	0.128	0.516	0.44	0.659937	0.810093	0.400404	0.973	0.013	-4.565	4.99e-06	1.32e-05	3.36e-06	-0.157	0.039	3.047	0.00231138	0.00500798	0.00208332	1.374	1.37	-0.795	0.426614	0.555937	0.184825	1.281	0.072	-3.127	0.001766	0.00633114	0.00234219	0.187	0.504	0.362	0.717352	0.824305	0.412442	0.103	0.107	1.044	0.296485	0.414074
hsa-miR-487a	1.194	0.931	1.022	2.737	0.104	0.917169	0.950649	0.36099	2.652	0.648	-1.812	0.0699862	0.220161	0.108819	2.265	0.089	-3.598	0.000320674	0.000745704	0.000189234	1.635	0.241	-0.9	0.36812	0.500885	0.208368	5.144	1.423	-3.312	0.000926315	0.00225111	0.000748395	2.074	1.928	-0.634	0.526081	0.675763	0.249997	2.537	1.439	-1.12	0.262714	0.423087	0.211692	0.103	0.107	3.341	0.000834772	0.00269676
hsa-miR-668	0.444	0.101	0.23	0.285	0.401	0.68842	0.769746	0.292296	0.728	0.369	-0.468	0.639785	0.810093	0.400404	0.973	0.013	-4.565	4.99e-06	1.32e-05	3.36e-06	0.343	0.818	0.112	0.910823	0.940377	0.391197	4.578	0.748	-4.781	1.74e-06	5.55e-06	1.84e-06	1.281	1.314	-0.731	0.464779	0.626088	0.23162	0.687	0	-90.628	0	0	0	0.103	0.107	1.044	0.296485	0.414074
hsa-miR-377-5p	1.645	2.281	0.73	1.539	0.738	0.460514	0.626602	0.237939	4.607	5.261	-1.291	0.196704	0.444024	0.219467	0.973	0.013	5.807	6.36e-09	2.39e-08	6.07e-09	1.343	0.818	0.335	0.737625	0.84222	0.350364	4.798	0.013	-27.305	3.7e-164	6.14e-163	2.04e-163	2.366	0.193	-1.642	0.10059	0.2124	0.078577	1.979	0.173	-0.802	0.422553	0.597555	0.298987	0.103	0.107	4.725	2.3e-06	1.18e-05
hsa-miR-411-3p	1.194	0.99	0.23	0.285	1.806	0.0709183	0.13216	0.0501853	1.814	2.77	-0.373	0.709148	0.848851	0.41956	0.973	0.013	1.907	0.0565206	0.0914329	0.0232024	1.135	0.373	0.096	0.923521	0.949932	0.395172	3.917	0.005	-39.017	0	0	0	1.781	0.193	-1.339	0.180571	0.344233	0.127348	2.848	0.053	-7.181	6.92e-13	3.36e-12	1.68e-12	0.103	0.107	3.341	0.000834772	0.00269676
ENSG00000199960	0.444	0.101	0.23	0.285	0.401	0.68842	0.769746	0.292296	4.091	0.499	-5.165	2.4e-07	3.99e-06	1.97e-06	2.383	0.216	-4.171	3.03e-05	7.65e-05	1.94e-05	0.961	0.735	-0.603	0.546509	0.677796	0.281964	6.44	0.091	-19.885	5.49e-88	5.86e-87	1.95e-87	2.481	1.293	-1.792	0.073133	0.16683	0.0617183	0.479	0.088	-0.12	0.904483	0.948433	0.474549	0.713	0.438	-0.407	0.684008	0.776889
ENSG00000238678	0.736	0.113	0.815	0.285	-0.147	0.883132	0.924248	0.350964	0.923	0.37	-0.308	0.758082	0.882385	0.436135	1.265	0.089	-1.777	0.0755682	0.118687	0.0301186	0.135	0.047	2.777	0.00548632	0.0110032	0.00457735	3.575	1.476	-2.337	0.0194392	0.0376569	0.0125192	0.781	0.193	-0.103	0.917963	0.939657	0.347624	0.687	0	18.427	7.98e-76	6.89e-75	3.45e-75	0.367	0.195	0.836	0.403155	0.526003
ENSG00000239169	0.736	0.113	0.815	0.285	-0.147	0.883132	0.924248	0.350964	0.923	0.37	-0.308	0.758082	0.882385	0.436135	1.265	0.089	-1.777	0.0755682	0.118687	0.0301186	0.135	0.047	2.777	0.00548632	0.0110032	0.00457735	3.575	1.476	-2.337	0.0194392	0.0376569	0.0125192	0.781	0.193	-0.103	0.917963	0.939657	0.347624	0.687	0	18.427	7.98e-76	6.89e-75	3.45e-75	0.367	0.195	0.836	0.403155	0.526003
hsa-miR-1292	3.156	0.544	4.991	0.296	-3.375	0.000738157	0.00224358	0.000851955	1.879	1.167	1.183	0.236809	0.498084	0.246187	2.265	0.089	2.994	0.00275346	0.00575772	0.00146111	2.843	0.039	1.592	0.111385	0.179379	0.0746219	3.201	0.046	-0.209	0.834448	0.882715	0.293464	1.281	0.072	6.998	2.6e-12	2.08e-11	7.69e-12	2.916	0.104	0.745	0.456272	0.632798	0.316621	3.961	0.459	-1.188	0.234833	0.372078
hsa-miR-29c-5p	6.383	0.675	0.73	0.03	32.59	5.68e-233	2.92e-231	1.11e-231	5.882	0.719	0.591	0.55452	0.783151	0.387087	6.783	0.5	-0.565	0.572074	0.651126	0.165233	7.314	0.11	-2.81	0.00495415	0.010048	0.00417997	8.251	0.336	-3.221	0.00127744	0.00305623	0.00101606	5.982	4.096	0.198	0.843045	0.89444	0.330896	7.086	0.401	-1.111	0.266568	0.428017	0.214159	5.461	0.212	2.001	0.0453924	0.0947358
hsa-miR-1293	0.444	0.101	1.815	0.285	-2.569	0.0101992	0.024842	0.00943323	0.128	0.516	0.44	0.659937	0.810093	0.400404	0.973	0.013	-4.565	4.99e-06	1.32e-05	3.36e-06	-0.157	0.039	3.047	0.00231138	0.00500798	0.00208332	0.213	0.222	0.489	0.624842	0.718768	0.238959	0.781	0.193	-0.769	0.441893	0.606619	0.224417	0.187	0.504	0.362	0.717352	0.824305	0.412442	0.269	0.456	0.258	0.796407	0.857608
hsa-miR-4536-5p	0.944	0.755	1.022	0.345	-0.134	0.893403	0.931383	0.353674	1.898	1.127	-0.899	0.368653	0.634412	0.31357	2.765	0.032	-10.256	1.11e-24	6.94e-24	1.76e-24	1.004	2.087	-0.042	0.966499	0.977368	0.406586	3.005	0.422	-3.176	0.00149321	0.00354884	0.00117983	2.074	0.001	-44.263	0	0	0	2.687	1.992	-1.235	0.216831	0.354485	0.177367	1.817	1.499	-0.714	0.475227	0.601843
hsa-miR-3130-5p	1.774	0.461	4.268	0.482	-3.591	0.000329412	0.001061	0.000402894	3.788	2.023	-1.416	0.156776	0.377591	0.186631	2.265	0.089	-1.649	0.0991476	0.14879	0.0377577	1.504	0.544	0.367	0.713619	0.825246	0.343303	1.505	0.003	4.644	3.42e-06	1.07e-05	3.57e-06	3.511	0.351	-2.93	0.00338962	0.0113232	0.004189	1.848	0.051	-0.327	0.743668	0.840228	0.420409	2.254	0.83	-0.527	0.598194	0.706183
ENSG00000201199	2.26	1.931	1.391	0.094	2.842	0.00448315	0.0119146	0.00452432	3.749	4.892	-0.673	0.500947	0.749425	0.370417	0.973	0.013	11.113	1.08e-28	7.36e-28	1.86e-28	1.865	0.177	0.939	0.347731	0.477356	0.19858	2.063	4.601	0.092	0.926698	0.946882	0.314796	1.074	0.001	46.454	0	0	0	3.044	0.6	-1.011	0.312016	0.478218	0.239277	1.945	2.772	0.189	0.850093	0.897505
ENSG00000201592	2.26	1.931	1.391	0.094	2.842	0.00448315	0.0119146	0.00452432	3.749	4.892	-0.673	0.500947	0.749425	0.370417	0.973	0.013	11.113	1.08e-28	7.36e-28	1.86e-28	1.865	0.177	0.939	0.347731	0.477356	0.19858	2.063	4.601	0.092	0.926698	0.946882	0.314796	1.074	0.001	46.454	0	0	0	3.044	0.6	-1.011	0.312016	0.478218	0.239277	1.945	2.772	0.189	0.850093	0.897505
hsa-miR-31-3p	0.694	0.088	1.23	0.285	-1.005	0.314897	0.479906	0.182235	0.128	0.516	0.788	0.430697	0.691372	0.341724	0.973	0.013	-2.408	0.0160402	0.0289421	0.00734447	4.22	7.465	-1.291	0.196704	0.293966	0.12229	3.616	1.087	-2.804	0.00504729	0.0108703	0.0036139	1.781	0.193	-2.477	0.0132492	0.0379259	0.0140306	0.187	0.504	0.714	0.475227	0.635443	0.317944	0.103	0.107	1.81	0.0702958	0.136419
hsa-miR-765	1.09	0.386	3.426	1.341	-2.017	0.0436955	0.0861928	0.03273	2.728	1.472	-1.351	0.176695	0.411781	0.20353	2.926	0.164	-4.531	5.87e-06	1.55e-05	3.94e-06	1.135	0.373	-0.074	0.94101	0.96333	0.400746	4.385	1.296	-2.894	0.00380368	0.00837586	0.0027846	0.781	0.193	0.702	0.482679	0.635911	0.235254	1.687	0	-222.532	0	0	0	1.2	0.371	-0.181	0.856368	0.902364
hsa-miR-29c-3p	10.66	0.133	7.826	0.146	7.409	1.27e-13	9.09e-13	3.45e-13	12.397	3.628	-0.912	0.361769	0.62858	0.310688	11.312	1.256	-0.582	0.560567	0.639378	0.162251	12.348	0.741	-1.962	0.0497625	0.0870239	0.036202	12.41	0.158	-4.407	1.05e-05	3.18e-05	1.06e-05	11.713	2.65	-0.647	0.517632	0.670498	0.248049	11.549	0.007	-10.689	1.15e-26	7.27e-26	3.65e-26	10.867	0.636	-0.259	0.795635	0.857608
ENSG00000206696	3.185	3.206	3.044	0.001	4.515	6.33e-06	2.6e-05	9.86e-06	3.867	0.912	-0.714	0.475227	0.727334	0.359498	2.557	0.013	5.418	6.03e-08	2.16e-07	5.49e-08	4.657	0.511	-2.06	0.0393985	0.0706163	0.0293764	3.846	1.413	-0.556	0.578211	0.709772	0.235968	4.011	1.69	-0.635	0.525428	0.67573	0.249985	5.772	0.014	-22.015	2.07e-107	1.94e-106	9.72e-107	3.528	0.285	-0.643	0.520224	0.639388
hsa-miR-34b-5p	1.986	0.46	1.23	0.285	1.417	0.156483	0.26259	0.0997131	0.328	0.768	1.892	0.058491	0.194036	0.0959058	1.473	0.35	0.868	0.385394	0.472546	0.119915	8.578	8.655	-2.241	0.0250261	0.046477	0.0193345	3.505	0.003	-26.253	6.61e-152	1.02e-150	3.39e-151	1.574	0.465	0.605	0.545179	0.692057	0.256025	1.772	0.504	0.302	0.762652	0.855407	0.428004	0.103	0.107	5.768	8.02e-09	5.51e-08
ENSG00000199798	0.565	0.032	0.23	0.285	0.628	0.530004	0.696558	0.264504	0.128	0.516	0.608	0.543187	0.779387	0.385227	0.973	0.013	-3.518	0.000434812	0.00100248	0.000254395	-0.157	0.039	3.663	0.000249279	0.000674114	0.000280432	0.824	0.154	-0.66	0.509254	0.643425	0.21391	0.781	0.193	-0.493	0.622013	0.752412	0.278353	0.187	0.504	0.533	0.594034	0.738436	0.369477	0.103	0.107	1.416	0.156776	0.268084
ENSG00000201457	0.694	0.439	2.391	0.094	-5.546	2.92e-08	1.5e-07	5.7e-08	1.374	0.6	-0.878	0.379944	0.64857	0.320568	3.057	0.677	-2.872	0.00407883	0.00830388	0.00210723	1.135	0.047	-2.04	0.0413503	0.0736254	0.0306282	0.213	0.222	1.02	0.307728	0.43066	0.143175	1.281	1.314	-0.513	0.607951	0.742899	0.274834	2.848	0.051	-9.575	1.02e-21	5.88e-21	2.94e-21	2.206	1.558	-1.212	0.225512	0.358362
ENSG00000201969	0.504	0.076	0.23	0.285	0.515	0.606553	0.747967	0.284025	1.877	0.366	-2.27	0.0232076	0.0920624	0.0455036	1.094	0.004	-9.713	2.65e-22	1.59e-21	4.03e-22	0.329	0.432	0.267	0.789469	0.875429	0.364179	4.558	1.803	-3.019	0.0025361	0.00571286	0.00189927	0.966	0.032	-2.581	0.00985146	0.029283	0.0108332	0.345	0.668	0.195	0.845393	0.918535	0.45959	0.153	0.114	1.042	0.297412	0.414074
hsa-miR-2355-5p	3.219	1.659	1.73	2.521	0.938	0.348244	0.516148	0.195997	1.396	0.392	2.911	0.00360274	0.0204598	0.0101126	1.973	2.341	0.815	0.415072	0.500406	0.126985	2.907	0.728	0.366	0.714365	0.825246	0.343303	2.374	0.059	3.468	0.000524347	0.00132189	0.000439471	2.074	0.001	44.854	0	0	0	1.772	2.346	0.945	0.344659	0.51651	0.258436	2.725	0.927	0.514	0.607252	0.712976
hsa-miR-4520a-5p	0.444	0.101	0.23	0.285	0.401	0.68842	0.769746	0.292296	0.245	0.615	0.253	0.800268	0.898532	0.444116	0.973	0.013	-4.565	4.99e-06	1.32e-05	3.36e-06	0.635	1.737	-0.145	0.884711	0.923214	0.384057	2.103	0.111	-4.987	6.13e-07	2.02e-06	6.7e-07	0.781	0.193	-0.769	0.441893	0.606619	0.224417	1.14	0.036	-3.692	0.000222497	0.000697892	0.00034919	3.182	1.631	-2.145	0.0319528	0.0697917
ENSG00000207145	2.132	1.546	4.11	24.548	-0.399	0.689893	0.770595	0.292618	5.527	1.028	-3.348	0.00081397	0.0057611	0.00284753	1.473	0.35	1.116	0.264422	0.348792	0.088511	3.423	0.001	-48.175	0	0	0	3.917	8.308	-0.619	0.535916	0.668501	0.222247	3.71	10.031	-0.498	0.618484	0.751514	0.278021	5.281	5.1	-1.395	0.163016	0.279197	0.139696	5.866	2.135	-2.555	0.0106188	0.0264001
ENSG00000206952	0.444	0.101	0.23	0.285	0.401	0.68842	0.769746	0.292296	0.645	0.748	-0.233	0.815761	0.906424	0.448017	0.973	0.013	-4.565	4.99e-06	1.32e-05	3.36e-06	-0.157	0.039	3.047	0.00231138	0.00500798	0.00208332	0.213	0.222	0.489	0.624842	0.718768	0.238959	1.281	0.072	-3.127	0.001766	0.00633114	0.00234219	1.479	1.262	-0.922	0.356529	0.524927	0.262648	2.31	1.77	-1.403	0.160617	0.273353
ENSG00000201943	0.444	0.101	0.23	0.285	0.401	0.68842	0.769746	0.292296	4.198	0.467	-5.495	3.91e-08	7.67e-07	3.79e-07	2.676	0.003	-43.443	0	0	0	0.961	0.735	-0.603	0.546509	0.677796	0.281964	6.994	0.137	-17.687	5.28e-70	4.91e-69	1.63e-69	2.577	1.62	-1.676	0.0937382	0.204744	0.0757445	0.503	0.109	-0.18	0.857153	0.922425	0.461536	0.713	0.438	-0.407	0.684008	0.776889
hsa-miR-329	2.09	0.14	2.133	3.282	-0.024	0.980853	0.98806	0.375196	3.61	0.696	-1.822	0.068455	0.217087	0.1073	2.633	0.671	-0.664	0.50669	0.591047	0.149987	2.039	1.127	0.048	0.961716	0.977111	0.406479	8.51	0.945	-6.605	3.98e-11	1.7e-10	5.67e-11	2.866	1.199	-0.709	0.478324	0.635911	0.235254	3.59	0.018	-11.236	2.71e-29	1.85e-28	9.26e-29	1.103	0.107	3.023	0.00250282	0.00737854
hsa-miR-210	7.067	0.128	7.082	2.661	-0.009	0.992819	0.994539	0.377656	8.258	1.175	-1.098	0.272204	0.538915	0.266369	7.033	0.343	0.059	0.952952	0.966387	0.245235	8.188	0.917	-1.17	0.242001	0.350026	0.145611	6.458	1.113	0.577	0.563939	0.697011	0.231725	4.978	0.026	12.917	3.61e-38	5.06e-37	1.87e-37	5.187	0.042	9.164	5e-20	2.84e-19	1.42e-19	8.222	0.063	-4.609	4.05e-06	2.02e-05
hsa-miR-3662	0.444	0.101	2.815	0.285	-4.443	8.87e-06	3.61e-05	1.37e-05	0.328	0.321	0.204	0.838353	0.914645	0.45208	0.973	0.013	-4.565	4.99e-06	1.32e-05	3.36e-06	-0.157	0.039	3.047	0.00231138	0.00500798	0.00208332	0.213	0.222	0.489	0.624842	0.718768	0.238959	0.781	0.193	-0.769	0.441893	0.606619	0.224417	0.187	0.504	0.362	0.717352	0.824305	0.412442	2.391	1.997	-1.378	0.168203	0.284024
ENSG00000212309	1.736	0.674	0.73	0.03	5.801	6.59e-09	3.54e-08	1.34e-08	2.045	1.611	-0.243	0.808005	0.90325	0.446448	0.973	0.013	6.589	4.43e-11	1.84e-10	4.67e-11	-0.157	0.039	9.601	7.92e-22	6.28e-21	2.61e-21	1.213	0.889	0.555	0.578895	0.709804	0.235978	1.281	0.072	1.697	0.0896967	0.198325	0.0733699	0.687	2.008	0.741	0.458693	0.634526	0.317486	2.476	1.988	-0.525	0.599583	0.707049
hsa-miR-4420	0.444	0.101	0.23	0.285	0.401	0.68842	0.769746	0.292296	0.328	0.768	0.132	0.894984	0.93476	0.462023	0.973	0.013	-4.565	4.99e-06	1.32e-05	3.36e-06	-0.157	0.039	3.047	0.00231138	0.00500798	0.00208332	0.213	0.222	0.489	0.624842	0.718768	0.238959	0.781	0.193	-0.769	0.441893	0.606619	0.224417	0.687	2.008	-0.172	0.863438	0.922425	0.461536	5.905	5.074	-2.424	0.0153506	0.0368073
ENSG00000199311	0.527	0.109	0.23	0.285	0.556	0.578211	0.741819	0.281691	5.375	0.925	-5.041	4.63e-07	7.24e-06	3.58e-06	1.749	0.372	-2.004	0.0450701	0.0753963	0.0191329	2.093	0.376	-2.557	0.0105579	0.0204892	0.00852352	6.891	0.025	-40.151	0	0	0	2.839	3.183	-1.296	0.194975	0.367153	0.135827	0.549	0.07	-0.086	0.931466	0.967327	0.484003	0.931	0.633	-0.509	0.610752	0.715528
hsa-miR-205-3p	0.444	0.101	0.23	0.285	0.401	0.68842	0.769746	0.292296	0.128	0.516	0.44	0.659937	0.810093	0.400404	0.973	0.013	-4.565	4.99e-06	1.32e-05	3.36e-06	-0.157	0.039	3.047	0.00231138	0.00500798	0.00208332	0.213	0.222	0.489	0.624842	0.718768	0.238959	0.781	0.193	-0.769	0.441893	0.606619	0.224417	0.187	0.504	0.362	0.717352	0.824305	0.412442	0.103	0.107	1.044	0.296485	0.414074
ENSG00000239055	0.444	0.101	0.23	0.285	0.401	0.68842	0.769746	0.292296	0.645	0.092	-0.665	0.50605	0.751071	0.371231	0.973	0.013	-4.565	4.99e-06	1.32e-05	3.36e-06	-0.157	0.039	3.047	0.00231138	0.00500798	0.00208332	0.213	0.222	0.489	0.624842	0.718768	0.238959	0.781	0.193	-0.769	0.441893	0.606619	0.224417	0.187	0.504	0.362	0.717352	0.824305	0.412442	0.103	0.107	1.044	0.296485	0.414074
ENSG00000252582	0.444	0.101	0.23	0.285	0.401	0.68842	0.769746	0.292296	0.128	0.516	0.44	0.659937	0.810093	0.400404	0.973	0.013	-4.565	4.99e-06	1.32e-05	3.36e-06	0.343	0.26	0.198	0.843045	0.896203	0.372821	0.213	0.222	0.489	0.624842	0.718768	0.238959	0.781	0.193	-0.769	0.441893	0.606619	0.224417	0.687	0	-90.628	0	0	0	5.231	1.05	-4.671	3e-06	1.52e-05
hsa-miR-4422	0.444	0.101	1.022	0.345	-0.986	0.324133	0.486425	0.18471	0.328	0.768	0.132	0.894984	0.93476	0.462023	0.973	0.013	-4.565	4.99e-06	1.32e-05	3.36e-06	-0.157	0.039	3.047	0.00231138	0.00500798	0.00208332	0.213	0.222	0.489	0.624842	0.718768	0.238959	0.781	0.193	-0.769	0.441893	0.606619	0.224417	0.687	2.008	-0.172	0.863438	0.922425	0.461536	2.305	1.39	-1.579	0.114336	0.202909
hsa-miR-624-5p	2.34	1.573	0.73	0.03	9.281	1.68e-20	1.63e-19	6.2e-20	3.106	1.628	-0.6	0.548506	0.780628	0.38584	0.973	0.013	11.799	3.95e-32	2.84e-31	7.21e-32	1.343	3.702	0.518	0.604458	0.731998	0.304512	1.005	0.422	2.055	0.039879	0.0724401	0.0240831	1.281	0.072	3.95	7.82e-05	0.00035731	0.000132269	1.348	0.869	1.065	0.286876	0.451223	0.22577	1.685	0.986	0.66	0.509254	0.633047
ENSG00000200785	1.836	2.181	0.23	0.285	3.01	0.00261248	0.00730275	0.00277307	1.606	0.787	0.259	0.795635	0.898003	0.443855	0.973	0.013	7.452	9.19e-14	4.31e-13	1.09e-13	0.635	0.241	2.447	0.0144051	0.0274128	0.0114038	1.298	1.389	0.457	0.647671	0.73951	0.245854	1.281	0.072	2.07	0.0384523	0.0947262	0.0350437	1.64	0.802	0.219	0.82665	0.910874	0.455756	0.823	0.712	1.201	0.229751	0.364561
hsa-miR-378b	3.927	0.554	9.289	0.117	-15.686	1.89e-55	3.04e-54	1.16e-54	7.991	1.268	-3.609	0.00030738	0.00247509	0.00122336	5.724	1.949	-1.287	0.198094	0.276155	0.0700783	4.128	0.544	-0.273	0.784853	0.875429	0.364179	3.077	4.685	0.393	0.694319	0.774737	0.257566	3.77	5.632	0.066	0.947378	0.964062	0.356653	2.636	7.586	0.469	0.63907	0.78181	0.391179	6.998	0.898	-3.241	0.00119111	0.00378003
ENSG00000200726	0.464	0.098	0.23	0.285	0.439	0.660662	0.769746	0.292296	3.752	3.218	-1.833	0.0668026	0.214524	0.106032	2.277	0.262	-3.541	0.000398614	0.000920994	0.000233716	1.349	0.27	-1.704	0.0883811	0.145593	0.0605666	6.247	0.397	-9.178	4.39e-20	2.58e-19	8.56e-20	2.284	2.844	-1.079	0.280588	0.471611	0.174471	0.71	0.001	-6.811	9.69e-12	4.41e-11	2.21e-11	0.269	0.398	0.309	0.757322	0.834678
hsa-miR-208b	0.444	0.101	0.23	0.285	0.401	0.68842	0.769746	0.292296	0.645	1.976	-0.143	0.88629	0.93476	0.462023	9.244	0.018	-64.86	0	0	0	-0.157	0.039	3.047	0.00231138	0.00500798	0.00208332	1.798	3.133	-0.765	0.444272	0.572039	0.190178	1.281	1.314	-0.731	0.464779	0.626088	0.23162	0.187	0.504	0.362	0.717352	0.824305	0.412442	0.269	0.295	0.321	0.74821	0.829721
ENSG00000201808	3.239	2.758	2.82	1.587	0.333	0.739134	0.817972	0.310608	3.261	0.553	-0.029	0.976865	0.980499	0.48463	0.973	0.013	19.562	3.26e-85	4.29e-84	1.09e-84	2.407	1.608	0.656	0.511824	0.642908	0.26745	1.505	0.003	29.964	2.89e-197	5.47e-196	1.82e-196	1.074	0.727	2.539	0.011117	0.0326845	0.0120916	3.506	0.997	-0.267	0.789469	0.879039	0.439828	2.998	0.287	0.45	0.65271	0.754041
hsa-miR-127-5p	7.437	2.161	3.815	31.4	0.647	0.517632	0.684467	0.259912	9.039	4.891	-0.724	0.469066	0.724066	0.357883	7.411	0.218	0.057	0.954545	0.967093	0.245414	8.09	4.452	-0.309	0.757322	0.857299	0.356637	12.171	0.912	-4.957	7.16e-07	2.34e-06	7.78e-07	8.469	0.776	-1.171	0.241599	0.421139	0.155799	9.936	0.225	-5.274	1.33e-07	5.13e-07	2.56e-07	0.603	0.611	8.744	2.25e-18	3.11e-17
ENSG00000212304	1.736	1.9	0.23	0.285	2.823	0.00475766	0.0125208	0.00475451	0.528	0.474	1.756	0.0790884	0.235086	0.116196	0.973	0.013	6.589	4.43e-11	1.84e-10	4.67e-11	1.135	2.659	0.369	0.712128	0.825246	0.343303	0.213	0.222	3.231	0.00123358	0.00295785	0.000983354	1.781	0.193	-0.103	0.917963	0.939657	0.347624	1.848	0.051	-0.496	0.619894	0.765293	0.382915	0.603	0.493	1.615	0.106311	0.190864
hsa-miR-494	5.483	3.26	1.891	8.309	1.246	0.212764	0.338603	0.128578	5.184	2.009	0.211	0.832887	0.914645	0.45208	2.473	0.677	3.658	0.000254191	0.000597543	0.000151635	4.296	2.032	0.833	0.404845	0.540628	0.224902	5.664	1.096	-0.173	0.862651	0.901835	0.29982	3.511	0.351	3.327	0.000877864	0.00352125	0.00130268	5.71	0.443	-0.34	0.733857	0.832609	0.416597	0.269	0.156	13.184	1.08e-39	3.16e-38
hsa-miR-4464	0.444	0.101	0.23	0.285	0.401	0.68842	0.769746	0.292296	0.128	0.516	0.44	0.659937	0.810093	0.400404	0.973	0.013	-4.565	4.99e-06	1.32e-05	3.36e-06	-0.157	0.039	3.047	0.00231138	0.00500798	0.00208332	0.213	0.222	0.489	0.624842	0.718768	0.238959	0.781	0.193	-0.769	0.441893	0.606619	0.224417	0.187	0.504	0.362	0.717352	0.824305	0.412442	4.936	1.889	-3.268	0.0010831	0.0034576
hsa-miR-409-5p	4.598	1.314	2.522	14.256	0.55	0.582319	0.741819	0.281691	5.092	0.84	-0.539	0.589887	0.804364	0.397572	2.973	0.013	14.024	1.11e-44	9.6e-44	2.43e-44	2.572	1.511	1.648	0.0993527	0.161448	0.0671625	6.412	0.025	-11.551	7.3e-31	5.18e-30	1.72e-30	3.836	2.685	0.465	0.641931	0.76875	0.284397	4.593	1.081	0.004	0.996808	0.997606	0.499153	0.436	0.286	7.785	6.97e-15	7.75e-14
hsa-miR-184	3.543	1.31	4.734	6.516	-0.466	0.641216	0.769746	0.292296	0.728	1.026	2.78	0.00543589	0.0281503	0.0139138	3.265	1.246	0.249	0.803361	0.839135	0.212943	6.206	6.109	-1.077	0.28148	0.400682	0.166684	6.585	1.806	-2.263	0.0236357	0.0453788	0.0150865	3.978	0.978	-0.439	0.660662	0.785947	0.290759	2.687	0	319.404	0	0	0	4.418	2.365	-0.569	0.569356	0.680385
hsa-miR-4520b-5p	0.444	0.101	0.23	0.285	0.401	0.68842	0.769746	0.292296	0.245	0.615	0.253	0.800268	0.898532	0.444116	0.973	0.013	-4.565	4.99e-06	1.32e-05	3.36e-06	0.635	1.737	-0.145	0.884711	0.923214	0.384057	2.103	0.111	-4.987	6.13e-07	2.02e-06	6.7e-07	0.781	0.193	-0.769	0.441893	0.606619	0.224417	0.772	0.504	-0.462	0.644081	0.786144	0.393348	2.952	1.118	-2.373	0.0176443	0.0411191
ENSG00000212381	1.938	2.515	0.73	0.03	6.964	3.31e-12	2.19e-11	8.32e-12	2.416	0.66	-0.589	0.555861	0.784019	0.387516	1.973	0.013	-0.299	0.76494	0.822082	0.208615	1.343	0.26	1.167	0.24321	0.350366	0.145752	0.713	0.056	5.2	1.99e-07	6.74e-07	2.24e-07	0.781	0.193	2.633	0.00846344	0.0260916	0.00965251	2.187	0.504	-0.35	0.726339	0.831069	0.415826	2.402	1.039	-0.455	0.649109	0.75149
hsa-miR-3613-5p	1.236	0.986	2.522	0.218	-2.754	0.00588718	0.0152699	0.00579842	2.401	1.044	-1.14	0.254286	0.523063	0.258534	0.973	0.013	2.274	0.022966	0.0404907	0.0102751	1.693	5.854	-0.189	0.850093	0.900147	0.374462	1.798	3.133	-0.317	0.751244	0.826291	0.274705	2.735	0.922	-1.561	0.118524	0.243131	0.0899459	1.848	2.704	-0.372	0.709893	0.824305	0.412442	4.259	1.141	-2.83	0.0046548	0.0128453
hsa-miR-4451	0.444	0.101	5.014	0.027	-27.64	3.68e-168	1.37e-166	5.2e-167	0.845	0.718	-0.473	0.636213	0.810093	0.400404	0.973	0.013	-4.565	4.99e-06	1.32e-05	3.36e-06	-0.157	0.039	3.047	0.00231138	0.00500798	0.00208332	0.213	0.222	0.489	0.624842	0.718768	0.238959	0.781	0.193	-0.769	0.441893	0.606619	0.224417	0.187	0.504	0.362	0.717352	0.824305	0.412442	0.436	0.68	0.009	0.992819	0.995587
hsa-miR-21-5p	15.092	0.938	15.15	0.755	-0.066	0.947378	0.967096	0.367235	15.222	0.306	-0.233	0.815761	0.906424	0.448017	13.17	0.654	2.378	0.0174068	0.0313555	0.00795693	16.785	0.054	-7.279	3.36e-13	1.87e-12	7.77e-13	11.678	0.464	5.011	5.41e-07	1.8e-06	5.97e-07	14.553	2.211	0.363	0.716605	0.824286	0.304943	15.877	0.931	-0.813	0.416218	0.59092	0.295667	15.696	0.139	-1.618	0.105663	0.190404
hsa-miR-1303	2.316	0.59	3.315	0.03	-5.754	8.72e-09	4.63e-08	1.76e-08	2.822	3.372	-0.275	0.783316	0.893376	0.441568	0.973	0.013	11.599	4.17e-31	2.94e-30	7.46e-31	0.843	1.481	1.211	0.225895	0.332525	0.138331	0.713	1.389	1.361	0.173514	0.269383	0.089558	2.281	0.072	0.131	0.895775	0.927441	0.343105	0.687	0	607.731	0	0	0	4.48	4.122	-1.065	0.286876	0.414074
hsa-miR-23b-3p	10.122	0.221	9.544	6.355	0.229	0.818869	0.876547	0.332851	12.241	0.95	-2.174	0.0297051	0.110906	0.0548174	11.958	0.284	-3.443	0.000575299	0.00131514	0.000333737	11.038	0.077	-3.301	0.000963409	0.00240629	0.00100102	10.184	0.721	-0.073	0.941806	0.958593	0.31869	9.513	2.415	0.392	0.695058	0.816069	0.301903	10.118	0.158	0.01	0.992021	0.995713	0.498206	7.354	0.589	3.606	0.000310953	0.00113351
hsa-miR-1273a	0.944	0.26	2.891	0.003	-35.953	4.54e-283	2.88e-281	1.09e-281	0.645	1.125	0.282	0.777944	0.892031	0.440903	0.973	0.013	-0.25	0.802587	0.839135	0.212943	0.343	0.818	0.665	0.50605	0.639378	0.265981	1.505	0.003	-9.707	2.82e-22	1.74e-21	5.78e-22	0.781	0.193	0.369	0.712128	0.823544	0.304668	1.187	0.496	-0.345	0.730094	0.832609	0.416597	2.502	0.135	-4.237	2.27e-05	0.000102698
ENSG00000201643	1.444	0.272	0.23	0.285	2.275	0.0229059	0.0501329	0.0190369	1.81	0.469	-0.535	0.59265	0.804364	0.397572	0.973	0.013	4.065	4.8e-05	0.000118327	3e-05	1.135	0.373	0.505	0.613559	0.735589	0.306005	1.005	2.535	0.275	0.783316	0.8503	0.282687	1.074	0.001	14.474	1.77e-47	2.85e-46	1.05e-46	2.348	5.53	-0.384	0.700978	0.824305	0.412442	0.103	0.107	4.107	4.01e-05	0.000170274
hsa-miR-3121-5p	0.694	0.293	1.022	0.345	-0.56	0.575479	0.740981	0.281373	0.645	0.829	0.054	0.956935	0.969515	0.479201	0.973	0.013	-2.408	0.0160402	0.0289421	0.00734447	0.843	0.039	-0.756	0.449649	0.583841	0.242878	0.713	0.056	-0.082	0.934647	0.953198	0.316896	0.781	0.193	-0.2	0.841481	0.893659	0.330607	0.687	0	2.587	0.00968156	0.0229591	0.0114876	2.748	0.734	-2.398	0.0164849	0.039007
ENSG00000212163	2.537	4.729	0.23	0.285	4.323	1.54e-05	5.93e-05	2.25e-05	3.634	8.335	-0.38	0.703945	0.844891	0.417603	3.961	7.271	-0.528	0.597499	0.67508	0.171312	5.215	0.572	-3.541	0.000398614	0.00105937	0.000440699	3.943	23.079	-0.293	0.769522	0.842104	0.279962	3.738	8.495	-0.412	0.680339	0.805803	0.298105	5.288	4.929	-1.239	0.215345	0.353127	0.176688	0.473	0.35	3.487	0.000488471	0.00169473
hsa-miR-32-3p	1.955	2.592	1.522	0.014	3.604	0.000313357	0.00101231	0.000384405	1.796	1.35	0.137	0.891031	0.93476	0.462023	0.973	0.013	8.476	2.33e-17	1.26e-16	3.21e-17	1.746	1.168	0.193	0.846959	0.89854	0.373793	1.713	0.056	1.026	0.304892	0.43066	0.143175	0.781	0.193	2.671	0.00756257	0.0235838	0.00872479	1.979	0.173	-0.059	0.952952	0.974631	0.487657	2.206	0.832	-0.276	0.782548	0.849445
ENSG00000200016	3.536	2.745	2.522	0.014	8.449	2.94e-17	2.52e-16	9.56e-17	3.183	1.145	0.33	0.7414	0.871306	0.430659	1.973	1.686	1.204	0.22859	0.311424	0.0790285	3.526	0.014	0.085	0.932261	0.957098	0.398153	1.505	0.003	35.09	9.58e-270	2.2e-268	7.31e-269	3.011	1.69	0.404	0.686213	0.809206	0.299364	3.348	0.879	0.201	0.840699	0.918535	0.45959	5.239	0.529	-2.341	0.0192322	0.0447231
ENSG00000207487	4.295	6.388	3.607	0.345	1.171	0.241599	0.378903	0.143881	3.892	3.016	0.232	0.816538	0.906424	0.448017	2.376	3.494	1.026	0.304892	0.394458	0.100099	2.928	1.788	1.023	0.306308	0.432034	0.179726	2.005	0.422	3.527	0.000420297	0.0010772	0.000358121	3.346	0.009	9.892	4.51e-23	5.59e-22	2.07e-22	4.09	0.707	0.243	0.808005	0.895111	0.44787	6.24	0.083	-6.736	1.63e-11	1.41e-10
ENSG00000199649	3.49	2.233	3.73	2.521	-0.151	0.879976	0.924248	0.350964	5.55	0.975	-2.086	0.0369786	0.13125	0.0648727	4.376	3.494	-0.474	0.6355	0.71279	0.180881	6.562	3.164	-1.727	0.0841677	0.139934	0.0582124	5.593	1.161	-1.953	0.0508196	0.0906353	0.0301322	5.931	2.129	-1.673	0.0943273	0.2052	0.0759132	7.632	1.866	-3.032	0.00242939	0.0064884	0.00324648	6.414	0.54	-3.979	6.92e-05	0.000286103
hsa-miR-887	4.389	4.14	4.037	4.09	0.174	0.861865	0.912613	0.346546	2.44	0.879	2.079	0.0376174	0.133079	0.0657768	5.461	1.943	-0.769	0.441893	0.526854	0.133697	5.807	0.078	-5.085	3.68e-07	1.34e-06	5.6e-07	6.724	0.667	-2.859	0.00424979	0.00928243	0.003086	3.304	0.785	1.225	0.220575	0.394041	0.145774	5.785	3.089	-0.794	0.427195	0.602541	0.301482	1.835	1.475	2.103	0.0354658	0.0765351
hsa-miR-3687	1.194	0.931	0.23	0.285	1.806	0.0709183	0.13216	0.0501853	3.275	0.956	-2.129	0.0332543	0.121221	0.0599156	0.973	0.013	1.907	0.0565206	0.0914329	0.0232024	0.343	0.818	0.941	0.346705	0.477161	0.198499	1.713	0.056	-2.204	0.0275243	0.0520119	0.0172916	2.685	0.704	-1.778	0.0754039	0.171286	0.0633668	3.175	0.206	-4.371	1.24e-05	4.26e-05	2.14e-05	1.062	0.653	0.163	0.870518	0.914595
hsa-miR-193b-5p	6.795	0.704	8.973	0.982	-2.197	0.0280204	0.0603474	0.0229157	9.157	1.498	-1.929	0.0537309	0.180609	0.0892696	8.407	0.233	-3.338	0.000843837	0.00191684	0.000486427	5.547	0.545	1.69	0.091028	0.148817	0.0619079	7.685	0.005	-12.137	6.72e-34	4.97e-33	1.65e-33	8.733	0.943	-1.995	0.0460429	0.110401	0.0408424	4.902	1.589	1.502	0.133097	0.236204	0.118185	8.631	3.774	-0.945	0.344659	0.466608
hsa-miR-3164	0.444	0.101	5.181	2.484	-3.006	0.00264709	0.00736137	0.00279533	1.554	0.838	-1.213	0.22513	0.480069	0.237283	1.473	0.35	-1.74	0.081859	0.125285	0.0317929	0.843	0.039	-2.024	0.0429702	0.0756359	0.0314646	0.713	1.389	-0.228	0.819646	0.873911	0.290537	1.281	0.072	-3.127	0.001766	0.00633114	0.00234219	1.187	0.504	-1.047	0.2951	0.456833	0.228577	3.281	1.9	-2.059	0.0394942	0.0847202
ENSG00000200620	1.236	0.662	0.23	0.285	1.886	0.059295	0.11264	0.0427726	0.128	0.516	1.543	0.122831	0.317695	0.157027	0.973	0.013	2.274	0.022966	0.0404907	0.0102751	-0.157	0.039	7.066	1.59e-12	8.48e-12	3.52e-12	0.213	0.222	2.17	0.0300068	0.0560162	0.0186229	0.781	0.193	1.035	0.300669	0.490804	0.181572	0.187	0.504	1.478	0.139408	0.24419	0.122181	0.603	0.202	1.408	0.159131	0.271252
ENSG00000207311	3.812	1.905	4.551	1.466	-0.61	0.541862	0.706985	0.268463	4.709	0.289	-1.67	0.0949194	0.26741	0.132172	2.633	0.354	1.979	0.047816	0.0794969	0.0201735	4.111	0.264	-0.582	0.560567	0.69047	0.287236	2.59	0.422	1.882	0.059836	0.105841	0.0351875	4.241	0.193	-0.977	0.328569	0.527569	0.195173	6.507	0.074	-9.882	4.98e-23	3e-22	1.5e-22	8.032	0.085	-14.496	1.28e-47	4.78e-46
hsa-miR-4688	0.444	0.101	2.23	0.775	-2.028	0.0425602	0.0845718	0.0321144	0.328	0.321	0.204	0.838353	0.914645	0.45208	1.473	0.677	-1.25	0.2113	0.29155	0.0739851	-0.157	0.039	3.047	0.00231138	0.00500798	0.00208332	1.713	1.389	-1.077	0.28148	0.408771	0.135898	0.781	0.193	-0.769	0.441893	0.606619	0.224417	0.687	0	-90.628	0	0	0	2.305	1.14	-1.744	0.0811591	0.154718
hsa-miR-4802-5p	0.944	0.404	0.23	0.285	1.338	0.180896	0.296187	0.112471	0.728	0.131	0.596	0.551175	0.781338	0.386191	0.973	0.013	-0.25	0.802587	0.839135	0.212943	-0.157	0.039	5.583	2.36e-08	9.48e-08	3.94e-08	0.213	0.222	1.55	0.121142	0.198048	0.0658422	0.781	0.193	0.369	0.712128	0.823544	0.304668	0.979	0.169	-0.086	0.931466	0.967327	0.484003	0.103	0.107	2.575	0.010024	0.0252708
hsa-miR-20b-3p	1.42	1.697	5.547	9.093	-1.368	0.171312	0.284816	0.108153	0.762	1.274	0.583	0.559893	0.784865	0.387934	0.973	0.013	3.864	0.000111545	0.000269256	6.83e-05	1.135	0.047	1.318	0.187504	0.282281	0.117429	2.563	2.068	-0.795	0.426614	0.555937	0.184825	1.281	0.072	0.518	0.604458	0.741991	0.274498	1.979	0.173	-1.342	0.179596	0.302315	0.151264	5.502	3.08	-2.326	0.0200186	0.0464516
ENSG00000209582	2.703	0.772	0.23	0.285	4.634	3.59e-06	1.52e-05	5.79e-06	1.515	0.701	1.418	0.156191	0.377591	0.186631	1.765	1.529	0.758	0.448451	0.53232	0.135084	3.539	3.128	-0.473	0.636213	0.755197	0.314162	1.505	0.783	1.353	0.176056	0.272937	0.0907394	1.281	0.072	5.304	1.13e-07	6.64e-07	2.45e-07	4.581	1.959	-1.342	0.179596	0.302315	0.151264	1.867	2.024	0.587	0.557204	0.672509
ENSG00000207523	3.048	5.248	1.522	1.675	1.179	0.238398	0.374427	0.142181	1.406	1.148	1.532	0.125522	0.320945	0.158633	0.973	0.013	17.912	9.51e-72	1.1e-70	2.8e-71	1.504	1.281	1.364	0.172568	0.261885	0.108944	0.713	1.389	1.981	0.0475913	0.0853006	0.0283587	0.781	0.193	5.161	2.46e-07	1.4e-06	5.2e-07	0.687	2.008	1.667	0.0955144	0.17769	0.0889072	0.835	1.719	1.688	0.0914112	0.17035
hsa-miR-29b-3p	10.991	0.107	11.949	0.317	-1.703	0.0885681	0.160613	0.0609897	9.158	0.294	3.38	0.000724858	0.00524914	0.00259449	10.207	0.027	4.799	1.59e-06	5.29e-06	1.34e-06	11.721	1.23	-0.659	0.509896	0.642731	0.267376	11.866	0.274	-1.672	0.0945243	0.160617	0.053398	8.954	1.499	1.664	0.0961124	0.206584	0.0764254	10.805	0.321	0.329	0.742156	0.839398	0.419994	9.725	1.944	0.908	0.363878	0.485922
ENSG00000252947	1.34	0.148	0.23	0.285	2.08	0.0375255	0.0761091	0.0289009	0.645	0.092	2.295	0.0217331	0.0875002	0.0432486	0.973	0.013	3.169	0.00152964	0.00330097	0.00083767	0.343	0.26	1.956	0.0504652	0.0876842	0.0364767	0.213	0.222	2.39	0.0168484	0.0329337	0.010949	0.781	0.193	1.271	0.203729	0.373214	0.13807	0.187	0.504	1.625	0.104163	0.190817	0.0954756	0.769	0.3	1.042	0.297412	0.414074
hsa-miR-3202	1.59	0.152	3.315	1.001	-1.724	0.0847078	0.154915	0.0588258	1.445	0.362	0.241	0.809555	0.90325	0.446448	1.973	0.013	-3.303	0.000956564	0.00214135	0.0005434	1.135	0.373	0.744	0.456876	0.589677	0.245306	1.213	0.222	0.8	0.423711	0.554835	0.184458	2.366	0.193	-1.768	0.0770609	0.174682	0.0646233	1.848	0.051	-1.146	0.251795	0.409167	0.204727	4.011	1.464	-2	0.0455003	0.0947776
hsa-miR-3143	0.444	0.101	1.891	0.161	-3.608	0.000308566	0.00099983	0.000379664	0.328	1.006	0.115	0.908445	0.939801	0.464514	1.473	0.35	-1.74	0.081859	0.125285	0.0317929	1.343	0.818	-0.994	0.320223	0.448146	0.186429	0.713	0.056	-1.143	0.253039	0.376073	0.125027	0.781	0.193	-0.769	0.441893	0.606619	0.224417	1.187	0.496	-1.055	0.291425	0.452443	0.22638	4.187	2.125	-2.568	0.0102287	0.0256074
ENSG00000207437	3.806	5.192	3.701	4.554	0.049	0.960919	0.976891	0.370955	3.762	0.322	0.076	0.939419	0.96079	0.474888	3.057	0.35	1.265	0.205871	0.285154	0.0723621	4.628	0.209	-1.796	0.0724945	0.122412	0.0509237	1.798	3.133	1.134	0.256795	0.380084	0.126361	3.424	1.117	0.361	0.718099	0.824286	0.304943	4.73	2.171	-0.628	0.530004	0.677576	0.339026	5.921	0.59	-2.755	0.00586921	0.0158322
hsa-miR-766-3p	3.156	1.937	2.815	0.086	1.164	0.244424	0.382777	0.145352	1.728	0.369	2.353	0.0186226	0.0784915	0.0387959	1.473	0.677	2.046	0.0407564	0.0686055	0.0174096	2.343	3.702	0.423	0.672295	0.792794	0.329803	3.986	0.001	-30.267	3.12e-201	6.12e-200	2.03e-200	1.281	1.314	1.636	0.10184	0.213784	0.0790888	3.622	0.112	-1.39	0.164529	0.280453	0.140325	6.721	1.403	-3.009	0.00262109	0.00768521
ENSG00000238707	1.09	0.592	0.23	0.285	1.612	0.106962	0.187357	0.071145	0.128	0.516	1.339	0.180571	0.417207	0.206212	0.973	0.013	1.012	0.311538	0.39781	0.10095	0.635	0.241	0.927	0.353927	0.483401	0.201095	0.213	0.222	1.86	0.0628855	0.110511	0.0367399	0.781	0.193	0.702	0.482679	0.635911	0.235254	0.479	0.088	2.062	0.0392077	0.0823057	0.0411818	0.103	0.107	3.023	0.00250282	0.00737854
hsa-miR-3614-5p	0.694	0.088	0.23	0.285	0.869	0.384847	0.543521	0.206391	2.698	3.249	-1.112	0.266138	0.5308	0.262358	1.473	0.35	-1.318	0.187504	0.264121	0.0670245	3.096	0.189	-5.533	3.15e-08	1.24e-07	5.16e-08	0.213	0.222	1.02	0.307728	0.43066	0.143175	0.781	0.193	-0.2	0.841481	0.893659	0.330607	3.523	0.124	-8.023	1.03e-15	5.3e-15	2.65e-15	2.477	1.887	-1.298	0.194287	0.320055
ENSG00000206688	0.975	0.151	1.197	0.482	-0.321	0.74821	0.824636	0.313139	1.943	1.546	-0.778	0.436569	0.694776	0.343406	1.912	0.883	-0.997	0.318765	0.404643	0.102684	2.031	0.551	-1.423	0.154736	0.237497	0.0987988	4.135	0.001	-87.963	0	0	0	2.378	1.36	-1.203	0.228976	0.40509	0.149862	2.574	0.028	-9.608	7.4e-22	4.31e-21	2.16e-21	1.509	0.915	-0.559	0.576162	0.686179
hsa-miR-506-3p	1.09	0.386	6.116	0.985	-5.064	4.11e-07	1.85e-06	7.05e-07	0.128	0.516	1.339	0.180571	0.417207	0.206212	0.973	0.013	1.012	0.311538	0.39781	0.10095	0.635	1.737	0.345	0.730094	0.836276	0.347891	1.005	0.422	0.13	0.896566	0.926624	0.308061	0.781	0.193	0.702	0.482679	0.635911	0.235254	0.187	0.504	1.272	0.203373	0.336048	0.168142	0.103	0.107	3.023	0.00250282	0.00737854
ENSG00000238327	0.92	0.199	0.23	0.285	1.294	0.195665	0.31558	0.119835	0.562	0.482	0.516	0.605854	0.810093	0.400404	0.973	0.013	-0.451	0.65199	0.722276	0.183288	0.05	0.009	9.038	1.6e-19	1.15e-18	4.79e-19	0.213	0.222	1.5	0.133614	0.213902	0.071113	0.781	0.193	0.316	0.752003	0.84071	0.311019	0.479	0.088	1.49	0.136224	0.240173	0.120171	0.492	0.177	1.016	0.309629	0.42668
ENSG00000252906	5.533	0.408	5.685	0.377	-0.247	0.804908	0.868496	0.329794	5.369	0.915	0.172	0.863438	0.928863	0.459108	3.85	0.089	5.653	1.58e-08	5.81e-08	1.48e-08	4.811	0.18	1.7	0.0891309	0.146381	0.0608945	6.422	0.057	-3.742	0.000182562	0.00048638	0.0001617	3.405	3.45	1.145	0.252209	0.434025	0.160567	5.557	0	-1.616	0.106094	0.193371	0.0967535	7.459	0.879	-2.055	0.039879	0.0852068
hsa-miR-3117-5p	0.944	0.113	4.069	2.601	-1.938	0.0526232	0.101213	0.0384336	1.362	0.715	-0.495	0.6206	0.810093	0.400404	1.765	1.01	-0.818	0.413357	0.499454	0.126744	1.928	0.26	-1.93	0.0536068	0.0929932	0.0386852	3.603	1.081	-2.558	0.0105276	0.0213521	0.00709861	1.281	0.072	-1.261	0.207309	0.373433	0.138151	0.187	0.504	1.066	0.286424	0.45117	0.225743	0.103	0.107	2.575	0.010024	0.0252708
ENSG00000201689	0.724	0.031	0.23	0.285	0.926	0.354446	0.523184	0.198668	0.257	0.547	0.632	0.527387	0.766831	0.379021	0.973	0.013	-2.147	0.0317933	0.0544523	0.0138181	0.533	0.105	0.589	0.555861	0.687815	0.286131	1.606	0.676	-1.073	0.283271	0.410819	0.136579	1.685	0.092	-3.173	0.00150873	0.00581398	0.00215087	1.14	0.034	-2.271	0.023147	0.0513901	0.0257131	0.103	0.107	1.902	0.0571712	0.116173
ENSG00000199934	0.444	0.101	0.522	0.897	-0.083	0.933852	0.95763	0.363641	1.864	0.173	-3.415	0.00063782	0.00471375	0.00232986	1.473	0.35	-1.74	0.081859	0.125285	0.0317929	1.343	0.101	-2.833	0.00461134	0.00949548	0.00395013	0.213	0.222	0.489	0.624842	0.718768	0.238959	1.613	0.543	-1.587	0.112513	0.233016	0.0862036	1.187	0.496	-1.055	0.291425	0.452443	0.22638	2.821	1.703	-1.822	0.068455	0.13528
hsa-miR-3173-5p	0.444	0.101	3.426	3.045	-1.709	0.0874509	0.159122	0.0604235	2.51	2.474	-1.314	0.188846	0.430793	0.212927	0.973	0.013	-4.565	4.99e-06	1.32e-05	3.36e-06	0.635	0.853	-0.207	0.83601	0.895784	0.372647	0.713	0.056	-1.143	0.253039	0.376073	0.125027	0.781	0.193	-0.769	0.441893	0.606619	0.224417	1.187	0.496	-1.055	0.291425	0.452443	0.22638	3.241	0.408	-4.377	1.2e-05	5.74e-05
hsa-miR-574-5p	6.219	0.38	6.852	5.927	-0.26	0.794864	0.862835	0.327644	7.767	0.611	-1.98	0.0477035	0.16431	0.0812135	5.701	0.318	0.918	0.358619	0.445282	0.112997	7.746	0.109	-4.637	3.54e-06	1.18e-05	4.93e-06	5.582	3.017	0.367	0.713619	0.792176	0.263363	6.513	0.222	-0.624	0.532628	0.681738	0.252207	6.52	0.034	-1.627	0.103737	0.190817	0.0954756	3.886	0.704	2.78	0.00543589	0.014737
ENSG00000252299	4.549	1.826	7.34	1.749	-2.111	0.0347723	0.0721525	0.0273985	4.001	0.09	1.821	0.0686069	0.217087	0.1073	4.586	0.923	-0.039	0.96889	0.97704	0.247938	4.405	0.024	0.935	0.349788	0.47957	0.199501	7.092	0.183	-5.945	2.76e-09	1.06e-08	3.54e-09	3.166	1.725	1.053	0.292341	0.483797	0.17898	4.369	0.103	0.56	0.575479	0.719516	0.360011	6.023	0.21	-3.215	0.00130444	0.00411549
hsa-miR-942	2.736	1.503	2.522	0.218	0.458	0.646952	0.769746	0.292296	1.709	0.171	2.482	0.0130647	0.0587368	0.0290318	0.973	0.013	15.219	2.65e-52	2.55e-51	6.48e-52	3.365	1.273	-0.557	0.577527	0.704923	0.293248	1.374	1.37	1.164	0.244424	0.366806	0.121947	2.074	1.928	0.477	0.633362	0.761022	0.281538	3.009	0	-101.608	0	0	0	5.148	1.514	-1.96	0.0499958	0.102363
ENSG00000206727	1.59	1.009	0.979	0.091	2.028	0.0425602	0.0845718	0.0321144	2.286	0.723	-0.819	0.412786	0.679995	0.3361	1.95	0.051	-1.602	0.109156	0.16223	0.0411682	2.974	0.069	-5.273	1.34e-07	5.05e-07	2.1e-07	4.769	0.305	-5.752	8.82e-09	3.27e-08	1.09e-08	2.799	1.314	-1.054	0.291883	0.483797	0.17898	3.652	0.935	-2.132	0.0330068	0.0705235	0.0352865	2.255	1.041	-0.651	0.515046	0.635126
ENSG00000207014	1.59	1.009	0.979	0.091	2.028	0.0425602	0.0845718	0.0321144	2.286	0.723	-0.819	0.412786	0.679995	0.3361	1.95	0.051	-1.602	0.109156	0.16223	0.0411682	2.974	0.069	-5.273	1.34e-07	5.05e-07	2.1e-07	4.769	0.305	-5.752	8.82e-09	3.27e-08	1.09e-08	2.799	1.314	-1.054	0.291883	0.483797	0.17898	3.652	0.935	-2.132	0.0330068	0.0705235	0.0352865	2.255	1.041	-0.651	0.515046	0.635126
hsa-miR-339-5p	8.024	0.431	6.924	0.574	1.452	0.146502	0.246607	0.0936441	5.855	3.093	1.233	0.217576	0.469264	0.231942	6.293	0.707	2.059	0.0394942	0.066689	0.0169233	7.294	0.902	0.77	0.4413	0.577167	0.240102	7.756	0.84	0.293	0.769522	0.842104	0.279962	7.132	0.003	15.907	5.67e-57	9.41e-56	3.48e-56	7.208	0.078	2.919	0.00351156	0.00908627	0.00454633	8.928	0.816	-1	0.317311	0.434601
hsa-miR-3192	1.34	1.225	3.58	1.893	-1.628	0.103525	0.182522	0.069309	1.109	0.974	0.234	0.814985	0.906424	0.448017	2.265	0.28	-1.747	0.0806373	0.125285	0.0317929	1.746	2.176	-0.276	0.782548	0.874994	0.363998	3.383	0.222	-4.333	1.47e-05	4.43e-05	1.47e-05	0.781	0.193	1.271	0.203729	0.373214	0.13807	2.537	1.439	-0.998	0.318279	0.485747	0.243044	5.064	1.014	-3.698	0.000217305	0.000805746
ENSG00000207245	1.25	0.79	0.73	0.03	3	0.0026998	0.00748864	0.00284366	2.261	0.645	-1.258	0.208392	0.457022	0.225892	1.673	0.252	-0.841	0.400348	0.48866	0.124005	1.942	0.815	-0.767	0.443082	0.578795	0.240779	4.161	0.897	-3.073	0.00211918	0.0048139	0.00160041	2.478	1.621	-0.964	0.335046	0.534785	0.197842	1.853	0.084	-2.081	0.0374339	0.078889	0.0394722	2.385	0.252	-2.262	0.0236974	0.053381
hsa-miR-1295a	1.645	1.627	0.23	0.285	2.653	0.00797799	0.0198805	0.00754921	1.606	1.186	0.036	0.971282	0.979452	0.484113	0.973	0.013	5.807	6.36e-09	2.39e-08	6.07e-09	0.843	2.597	0.498	0.618484	0.73985	0.307778	1.213	0.222	0.917	0.359143	0.49365	0.164117	0.781	0.193	1.967	0.0491832	0.117409	0.043435	0.979	0.169	1.621	0.105018	0.191733	0.0959337	4.411	2.128	-1.896	0.05796	0.117554
hsa-miR-3138	0.694	0.088	4.91	2.566	-2.632	0.00848839	0.0210551	0.00799525	1.489	0.708	-0.946	0.344149	0.605769	0.299413	1.473	0.35	-1.318	0.187504	0.264121	0.0670245	0.843	1.481	-0.122	0.902899	0.936758	0.389692	1.505	0.783	-0.917	0.359143	0.49365	0.164117	0.781	0.193	-0.2	0.841481	0.893659	0.330607	1.772	2.346	-0.704	0.481433	0.638557	0.319503	4.339	0.558	-4.882	1.05e-06	5.72e-06
ENSG00000206680	5.853	3.338	3.652	1.047	2.151	0.0314762	0.0667246	0.0253373	5.719	1.219	0.121	0.903691	0.938482	0.463862	1.473	0.677	5.323	1.02e-07	3.56e-07	9.04e-08	4.967	1.085	0.851	0.394769	0.528482	0.219849	2.666	2.509	2.012	0.0442199	0.0795222	0.0264376	3.632	4.741	1.02	0.307728	0.499307	0.184717	4.564	0.169	3.137	0.00170686	0.00465077	0.00232701	6.175	0.114	-0.952	0.341097	0.462366
ENSG00000209645	3.921	5.16	3.895	0.462	0.038	0.969688	0.982435	0.37306	8.18	11.32	-1.266	0.205513	0.453474	0.224138	2.473	0.677	1.76	0.0784078	0.122612	0.0311145	4.433	0.033	-2.812	0.00492345	0.0100234	0.00416974	4.442	0.382	-0.844	0.398669	0.531067	0.176556	4.139	0.114	-0.642	0.520873	0.67308	0.249005	6.175	0.018	-16.879	6.42e-64	5.37e-63	2.69e-63	6.018	1.29	-1.846	0.0648922	0.128999
ENSG00000207098	0.923	0.266	0.485	0.03	2.54	0.0110852	0.0262302	0.0099604	0.613	0.293	0.573	0.566645	0.784865	0.387934	0.973	0.013	-0.429	0.667923	0.730922	0.185482	-0.089	0.087	3.435	0.000592554	0.00152958	0.000636307	0.213	0.222	1.506	0.132067	0.21237	0.0706037	1.281	0.072	-1.338	0.180896	0.344246	0.127353	0.387	0.638	0.671	0.502221	0.648201	0.324328	0.431	0.089	1.65	0.0989429	0.17973
ENSG00000207279	2.177	0.53	1.329	0.775	0.963	0.335548	0.502158	0.190684	2.893	1.406	-0.604	0.545844	0.780086	0.385572	3.295	0.859	-1.206	0.227817	0.310765	0.0788611	2.307	0.03	-0.753	0.45145	0.585474	0.243558	5.246	0.012	-27.554	3.96e-167	6.68e-166	2.22e-166	3.634	0.52	-2.021	0.0432798	0.104706	0.0387357	3.184	0.046	-4.705	2.54e-06	9.19e-06	4.6e-06	2.144	0.47	0.047	0.962513	0.977001
hsa-miR-548k	2.67	0.592	5.893	3.307	-1.772	0.0763946	0.141389	0.0536896	4.426	0.135	-4.773	1.82e-06	2.54e-05	1.26e-05	3.265	0.089	-1.997	0.0458252	0.0764225	0.0193933	3.492	0.988	-0.827	0.408237	0.544484	0.226506	2.666	0.573	0.005	0.996011	0.996935	0.331437	2.442	3.647	0.119	0.905275	0.932944	0.34514	3.037	3.636	-0.192	0.847742	0.91931	0.459978	5.608	0.241	-5.989	2.11e-09	1.54e-08
hsa-miR-1537	0.694	0.293	3.294	0.029	-15.32	5.62e-53	8.92e-52	3.39e-52	0.845	1.538	-0.122	0.902899	0.938482	0.463862	0.973	0.013	-2.408	0.0160402	0.0289421	0.00734447	2.193	2.932	-0.876	0.38103	0.515202	0.214324	0.213	0.222	1.02	0.307728	0.43066	0.143175	1.281	0.072	-2.194	0.0282354	0.0732356	0.0270933	0.979	0.169	-0.695	0.487055	0.638557	0.319503	0.7	0.892	-0.007	0.994415	0.996136
ENSG00000200280	1.532	0.333	0.23	0.285	2.44	0.0146873	0.0344512	0.0130821	1.14	0.753	0.451	0.65199	0.810093	0.400404	1.265	0.089	0.895	0.370787	0.458281	0.116295	0.343	0.818	1.315	0.18851	0.282896	0.117685	3.008	3.221	-0.823	0.410508	0.542152	0.180242	0.781	0.193	1.708	0.0876363	0.194968	0.0721281	0.772	2.363	0.494	0.621306	0.766159	0.383349	0.103	0.107	4.376	1.21e-05	5.75e-05
hsa-miR-4466	0.444	0.101	2.683	2.316	-1.472	0.141021	0.238872	0.0907068	1.689	0.651	-1.544	0.122588	0.317695	0.157027	1.473	0.677	-1.25	0.2113	0.29155	0.0739851	-0.157	0.039	3.047	0.00231138	0.00500798	0.00208332	1.005	0.422	-0.865	0.387039	0.520068	0.1729	0.781	0.193	-0.769	0.441893	0.606619	0.224417	1.479	0.088	-3.497	0.000470522	0.00140635	0.00070367	1.42	1.05	-0.954	0.340084	0.461573
hsa-miR-3135a	0.694	0.293	2.022	0.345	-2.263	0.0236357	0.0514172	0.0195246	0.928	0.321	-0.413	0.679607	0.825744	0.408139	0.973	0.013	-2.408	0.0160402	0.0289421	0.00734447	1.135	0.047	-2.04	0.0413503	0.0736254	0.0306282	1.005	2.535	-0.196	0.84461	0.889975	0.295877	2.074	0.727	-1.619	0.105447	0.220073	0.0814154	1.59	1.626	-0.703	0.482056	0.638557	0.319503	2.351	0.475	-2.404	0.0162168	0.0384569
hsa-miR-34a-3p	0.444	0.101	4.503	0.381	-6.574	4.9e-11	3.04e-10	1.15e-10	3.812	3.418	-1.822	0.068455	0.217087	0.1073	1.765	1.01	-1.315	0.18851	0.264847	0.0672087	3.628	0.726	-3.737	0.000186229	0.000508711	0.000211624	1.798	3.133	-0.765	0.444272	0.572039	0.190178	2.281	2.83	-1.093	0.274394	0.463335	0.17141	1.479	1.262	-0.922	0.356529	0.524927	0.262648	0.769	1.051	-0.318	0.750485	0.831363
hsa-miR-345-5p	6.197	3.13	8.101	1.415	-1.601	0.109377	0.190659	0.0723988	7.605	0.71	-1.671	0.0947217	0.26741	0.132172	5.209	0.292	1.828	0.0675496	0.10766	0.0273204	6.355	0.001	-5.332	9.71e-08	3.69e-07	1.53e-07	6.714	0.492	-0.738	0.460514	0.588738	0.195729	4.659	0.315	2.739	0.00616264	0.019615	0.00725652	5.867	0.251	0.658	0.510538	0.655798	0.328129	5.728	0.851	0.508	0.611453	0.715573
hsa-miR-328	5.014	0.434	4.752	0.387	0.421	0.673755	0.769746	0.292296	4.479	0.844	0.581	0.56124	0.784865	0.387934	5.787	0.194	-1.755	0.0792593	0.123764	0.0314069	6.168	0.054	-4.977	6.46e-07	2.28e-06	9.48e-07	9.409	0.688	-5.297	1.18e-07	4.05e-07	1.35e-07	5.451	1.199	-0.4	0.689157	0.81179	0.30032	5.733	0.543	-0.976	0.329064	0.498681	0.249515	4.611	0.126	1.133	0.257214	0.400482
hsa-miR-22-5p	7.728	0.077	7.464	0.464	0.389	0.697276	0.777232	0.295138	8.327	1.543	-0.482	0.629806	0.810093	0.400404	7.542	0.005	2.555	0.0106188	0.0205334	0.00521066	9.083	0.001	-42.16	0	0	0	7.084	0.577	0.849	0.395881	0.529313	0.175973	5.845	2.215	1.266	0.205513	0.373433	0.138151	6.899	0.286	1.551	0.120902	0.215982	0.108067	4.941	2.821	1.66	0.0969145	0.178753
ENSG00000221461	4.544	1.817	7.279	1.554	-2.194	0.0282354	0.0605686	0.0229997	4.044	0.081	1.748	0.080464	0.237865	0.117569	4.587	0.924	-0.045	0.964107	0.97495	0.247408	4.441	0.067	0.396	0.692105	0.812602	0.338043	7.075	0.168	-6.174	6.66e-10	2.69e-09	8.95e-10	3.084	1.777	1.095	0.273517	0.463304	0.171398	4.369	0.089	0.584	0.55922	0.705729	0.353112	5.79	0.241	-2.537	0.0111807	0.0276697
hsa-miR-1268b	2.887	1.634	4.078	2.641	-0.733	0.463558	0.628366	0.238609	2.594	1.244	0.262	0.793321	0.898003	0.443855	2.537	0.211	0.762	0.44606	0.530649	0.13466	2.004	0.001	29.02	3.68e-185	1.17e-183	4.86e-184	3.035	0.477	-0.214	0.830547	0.88118	0.292953	1.942	0.045	4.465	8.01e-06	4.02e-05	1.49e-05	3.225	0.092	-1.114	0.265279	0.426582	0.213441	4.692	3.288	-0.996	0.31925	0.436039
ENSG00000207063	1.512	1.032	0.979	0.091	1.768	0.0770609	0.142378	0.0540651	2.369	0.752	-0.989	0.322663	0.586117	0.289699	2.398	0.104	-2.752	0.00592325	0.0118795	0.00301461	1.898	0.643	-0.481	0.630516	0.749259	0.311692	4.356	0.325	-4.993	5.94e-07	1.97e-06	6.54e-07	2.95	1.614	-1.132	0.257634	0.44125	0.163239	3.331	0.663	-2.235	0.0254173	0.0557425	0.0278908	2.328	1.026	-0.806	0.420243	0.543695
ENSG00000207259	1.287	0.337	1.195	0.117	0.27	0.78716	0.856169	0.325113	2.663	1.833	-1.016	0.309629	0.580795	0.287069	1.919	0.903	-0.665	0.50605	0.59094	0.14996	2.023	0.556	-0.988	0.323153	0.451076	0.187648	3.955	0.194	-6.05	1.45e-09	5.7e-09	1.9e-09	2.248	0.562	-1.282	0.199843	0.373063	0.138014	2.408	0.005	-16.591	8.1e-62	6.57e-61	3.29e-61	1.764	0.553	-0.642	0.520873	0.639388
hsa-miR-374b-3p	2.713	3.832	3.459	0.044	-3.577	0.00034756	0.00110952	0.000421317	2.11	1.151	0.562	0.574116	0.791151	0.391041	1.633	0.671	1.318	0.187504	0.264121	0.0670245	2.072	0.093	2.098	0.0359051	0.0648939	0.0269959	3.146	0.585	-0.566	0.571394	0.703003	0.233718	1.574	0.465	1.671	0.0947217	0.20523	0.0759245	1.827	0.014	7.486	7.1e-14	3.55e-13	1.77e-13	3.26	0.248	-1.098	0.272204	0.414074
hsa-miR-3659	0.694	0.088	0.23	0.285	0.869	0.384847	0.543521	0.206391	0.328	0.373	0.598	0.54984	0.780628	0.38584	0.973	0.013	-2.408	0.0160402	0.0289421	0.00734447	-0.157	0.039	4.315	1.6e-05	4.84e-05	2.02e-05	0.213	0.222	1.02	0.307728	0.43066	0.143175	0.781	0.193	-0.2	0.841481	0.893659	0.330607	0.187	0.504	0.714	0.475227	0.635443	0.317944	0.754	0.734	-0.07	0.944194	0.964758
hsa-miR-192-3p	0.694	0.583	0.23	0.285	0.869	0.384847	0.543521	0.206391	3.913	0.788	-3.628	0.000285625	0.00233477	0.001154	0.973	0.013	-2.408	0.0160402	0.0289421	0.00734447	0.635	0.853	0.063	0.949767	0.968515	0.402903	0.213	0.222	1.02	0.307728	0.43066	0.143175	1.574	0.465	-1.292	0.196357	0.367829	0.136077	0.979	3.351	-0.156	0.876033	0.926706	0.463678	0.269	0.171	1.026	0.304892	0.420688
ENSG00000201700	0.797	0.098	0.23	0.285	1.064	0.287329	0.44353	0.168422	1.312	0.225	-1.087	0.277037	0.544363	0.269062	0.973	0.013	-1.512	0.130534	0.190848	0.0484305	-0.157	0.039	4.841	1.29e-06	4.45e-06	1.85e-06	2.349	6.502	-0.609	0.542524	0.675183	0.224469	1.393	0.181	-1.4	0.161513	0.315141	0.116586	0.687	0	41.275	0	0	0	0.103	0.107	2.127	0.0334201	0.0727022
hsa-miR-1276	1.194	1.134	2.73	0.03	-8.855	8.37e-19	7.59e-18	2.88e-18	0.445	0.476	1.086	0.277479	0.544363	0.269062	0.973	0.013	1.907	0.0565206	0.0914329	0.0232024	-0.157	0.039	6.851	7.33e-12	3.73e-11	1.55e-11	1.213	0.222	-0.041	0.967296	0.977259	0.324895	0.781	0.193	0.938	0.348244	0.546952	0.202343	0.187	0.504	1.419	0.155899	0.268714	0.134451	1.062	0.714	0.156	0.876033	0.9186
hsa-miR-3609	1.194	1.562	0.23	0.285	1.806	0.0709183	0.13216	0.0501853	0.909	0.308	0.513	0.607951	0.810093	0.400404	0.973	0.013	1.907	0.0565206	0.0914329	0.0232024	0.635	1.737	0.424	0.671566	0.792794	0.329803	1.213	0.222	-0.041	0.967296	0.977259	0.324895	0.781	0.193	0.938	0.348244	0.546952	0.202343	1.479	0.088	-0.964	0.335046	0.504909	0.252632	1.705	1.017	-0.507	0.612155	0.715618
hsa-miR-541-5p	0.444	0.101	0.23	0.285	0.401	0.68842	0.769746	0.292296	0.592	0.678	-0.181	0.856368	0.923098	0.456258	1.473	0.35	-1.74	0.081859	0.125285	0.0317929	0.343	0.26	0.198	0.843045	0.896203	0.372821	2.909	0.099	-7.846	4.3e-15	2.09e-14	6.95e-15	1.781	0.951	-1.372	0.170063	0.32885	0.121657	2.933	0.869	-2.67	0.00758512	0.0184332	0.00922308	0.103	0.107	1.044	0.296485	0.414074
hsa-miR-1273c	1.34	0.668	2.976	1.228	-1.476	0.139944	0.238546	0.0905829	3.252	3.336	-1.047	0.2951	0.570632	0.282045	2.557	0.013	-10.509	7.85e-26	5.1e-25	1.29e-25	0.635	0.853	0.763	0.445463	0.580501	0.241489	1.213	0.222	0.269	0.78793	0.85359	0.283781	1.281	0.072	0.218	0.827429	0.893659	0.330607	0.979	0.169	0.878	0.379944	0.549543	0.274965	5.218	0.464	-5.694	1.24e-08	8.32e-08
ENSG00000207297	2.808	4.234	3.677	0.138	-2.338	0.0193872	0.0437633	0.0166182	4.443	2.25	-1.09	0.275713	0.543866	0.268816	2.557	0.013	2.165	0.0303877	0.052294	0.0132704	2.572	1.511	0.192	0.847742	0.89854	0.373793	3.257	1.009	-0.446	0.655597	0.745405	0.247814	2.511	4.028	0.148	0.882343	0.927018	0.342948	1.979	0.169	2.018	0.0435913	0.089933	0.0449981	5.436	0.671	-3.208	0.00133661	0.00420469
ENSG00000206811	0.444	0.101	0.23	0.285	0.401	0.68842	0.769746	0.292296	1.362	0.373	-1.504	0.132581	0.334241	0.165205	0.973	0.013	-4.565	4.99e-06	1.32e-05	3.36e-06	-0.157	0.039	3.047	0.00231138	0.00500798	0.00208332	0.213	0.222	0.489	0.624842	0.718768	0.238959	0.781	0.193	-0.769	0.441893	0.606619	0.224417	1.979	3.351	-0.839	0.401469	0.571485	0.285943	1.754	0.66	-1.612	0.106962	0.191714
hsa-miR-362-5p	2.622	0.673	3.476	0.161	-2.128	0.0333371	0.0697107	0.0264712	3.875	0.61	-1.605	0.108494	0.291932	0.144293	1.765	1.01	0.853	0.393659	0.48104	0.122071	3.886	0.018	-9.34	9.63e-21	7.22e-20	3e-20	2.005	0.032	3.465	0.000530231	0.00133361	0.000443367	2.185	2.39	0.283	0.777177	0.858283	0.31752	2.979	0.173	-0.857	0.391445	0.560915	0.280654	2.147	0.673	0.579	0.562589	0.676738
ENSG00000252529	4.559	1.809	7.296	1.524	-2.217	0.0266231	0.0574526	0.0218165	3.965	0.15	1.533	0.125276	0.320945	0.158633	4.591	0.936	-0.033	0.973675	0.980033	0.248698	4.415	0.048	0.658	0.510538	0.64279	0.267401	7.082	0.176	-6.011	1.84e-09	7.18e-09	2.38e-09	3.116	1.901	1.047	0.2951	0.485385	0.179567	4.381	0.1	0.564	0.572754	0.717772	0.359138	5.88	0.19	-3.03	0.00244554	0.00732982
hsa-miR-4492	1.736	0.197	2.354	6.101	-0.25	0.802587	0.867727	0.329502	4.756	4.465	-1.429	0.153004	0.371828	0.183783	2.926	0.406	-1.868	0.0617621	0.0990212	0.0251281	8.351	0.11	-19.933	2.11e-88	4.45e-87	1.86e-87	2.975	8.78	-0.418	0.675947	0.762915	0.253636	5.889	0.123	-11.851	2.13e-32	2.87e-31	1.06e-31	6.283	16.792	-1.11	0.266999	0.428071	0.214186	2.236	0.37	-0.821	0.411646	0.53514
ENSG00000238578	2.854	5.242	2.23	0.775	0.709	0.478324	0.643531	0.244368	4.259	0.021	-9.648	5.01e-22	3.38e-20	1.67e-20	2.057	2.012	0.561	0.574798	0.653537	0.165845	3.628	0.316	-1.377	0.168512	0.256815	0.106835	3.19	0.829	-0.369	0.712128	0.791335	0.263084	3.896	0.465	-1.529	0.126264	0.256089	0.0947395	6.101	2.713	-1.972	0.0486096	0.0991489	0.0496092	4.597	0.25	-3.486	0.000490301	0.00169562
hsa-miR-654-5p	3.442	0.448	1.391	4.733	0.943	0.345681	0.513053	0.194822	4.186	0.948	-0.765	0.444272	0.702541	0.347244	2.926	0.406	0.81	0.41794	0.502871	0.127611	3.539	1.396	-0.082	0.934647	0.958539	0.398753	3.913	0.222	-0.999	0.317795	0.443597	0.147476	3.574	0.021	-0.905	0.365465	0.568209	0.210208	4.564	0.031	-6.374	1.84e-10	8.11e-10	4.05e-10	0.103	0.107	10.228	1.49e-24	2.97e-23
ENSG00000253047	0.631	0.051	1.069	0.426	-0.671	0.502221	0.668182	0.253729	0.684	0.407	-0.084	0.933056	0.958827	0.473918	0.973	0.013	-2.95	0.00317774	0.00656855	0.00166686	0.094	0.025	3.395	0.000686286	0.00175891	0.000731709	0.213	0.222	0.886	0.375618	0.511731	0.170128	1.074	0.727	-0.52	0.603064	0.741123	0.274177	0.999	0.193	-0.839	0.401469	0.571485	0.285943	1.134	0.361	-0.837	0.402593	0.526003
let-7f-star	3.48	0.068	4.142	0.082	-2.315	0.0206129	0.0461439	0.0175222	3.105	0.555	0.504	0.614261	0.810093	0.400404	3.926	0.164	-1.1	0.271332	0.357469	0.0907131	4.415	1.438	-0.779	0.43598	0.57229	0.238073	4.789	0.587	-1.707	0.0878221	0.150413	0.0500056	3.478	1.282	0.002	0.998404	0.998404	0.369357	2.848	0.051	2.813	0.00490816	0.0123736	0.00619115	4.581	0.956	-1.125	0.260589	0.402987
ENSG00000206620	2.644	1.376	3.294	5.694	-0.273	0.784853	0.855411	0.324825	6.621	5.803	-1.651	0.0987386	0.273742	0.135302	1.973	1.686	0.517	0.605156	0.683016	0.173325	3.296	0.703	-0.778	0.436569	0.572367	0.238105	3.277	0.012	-5.885	3.98e-09	1.52e-08	5.04e-09	3.442	0.002	-19.812	2.35e-87	4.78e-86	1.77e-86	5.006	1.474	-1.946	0.0516547	0.104766	0.0524197	3.152	0.227	-1.065	0.286876	0.414074
hsa-miR-378f	5.718	0.825	7.491	0.004	-26.799	3.32e-158	1.09e-156	4.12e-157	7.338	0.634	-2.034	0.0419516	0.146491	0.072406	5.994	2.808	-0.165	0.868944	0.895502	0.227247	3.543	1.356	1.868	0.0617621	0.105612	0.0439347	2.426	0.174	7.897	2.86e-15	1.4e-14	4.66e-15	4.431	2.069	0.895	0.370787	0.574002	0.212351	2.164	4.352	1.704	0.0883811	0.165561	0.0828387	7.318	0.622	-2.028	0.0425602	0.0900441
ENSG00000212232	4.048	6.715	2.773	0.506	1.792	0.073133	0.136053	0.0516632	8.477	12.18	-1.269	0.204441	0.452961	0.223884	3.571	0.205	1.055	0.291425	0.380227	0.0964882	5.232	0.011	-11.526	9.76e-31	9.66e-30	4.02e-30	3.399	0.933	0.672	0.501584	0.637466	0.211929	4.33	0.1	-0.893	0.371857	0.574834	0.212658	7.083	0.005	-42.039	0	0	0	5.406	2.723	-0.823	0.410508	0.534949
ENSG00000201823	4.633	7.474	3.9	0.03	4.229	2.35e-05	8.92e-05	3.39e-05	7.221	6.321	-1.029	0.30348	0.576263	0.284829	1.973	1.686	2.049	0.0404621	0.0682166	0.017311	3.628	0.209	2.198	0.0279491	0.0516388	0.0214818	3.798	3.133	0.472	0.636927	0.730334	0.242804	2.866	0.072	6.594	4.28e-11	3.23e-10	1.19e-10	4.537	1.439	0.08	0.936237	0.969877	0.485279	2.845	1.499	1.461	0.144015	0.249027
hsa-miR-2392	0.84	0.312	4.358	0.676	-4.279	1.88e-05	7.18e-05	2.73e-05	2.403	2.371	-1.015	0.310106	0.580795	0.287069	1.973	1.686	-0.872	0.383208	0.472011	0.11978	0.635	0.853	0.222	0.824314	0.892059	0.371097	1.713	2.722	-0.529	0.596805	0.718768	0.238959	2.074	1.928	-0.889	0.374003	0.576499	0.213274	0.187	0.504	0.92	0.357573	0.524927	0.262648	0.533	0.966	0.312	0.755041	0.833015
ENSG00000222185	0.444	0.101	0.23	0.285	0.401	0.68842	0.769746	0.292296	0.128	0.516	0.44	0.659937	0.810093	0.400404	0.973	0.013	-4.565	4.99e-06	1.32e-05	3.36e-06	-0.157	0.039	3.047	0.00231138	0.00500798	0.00208332	1.005	0.422	-0.865	0.387039	0.520068	0.1729	0.781	0.193	-0.769	0.441893	0.606619	0.224417	0.187	0.504	0.362	0.717352	0.824305	0.412442	0.103	0.107	1.044	0.296485	0.414074
hsa-miR-548ai	0.444	0.101	0.73	0.03	-1.649	0.0991476	0.175091	0.0664871	2.006	0.786	-1.763	0.0779005	0.233991	0.115654	0.973	0.013	-4.565	4.99e-06	1.32e-05	3.36e-06	-0.157	0.039	3.047	0.00231138	0.00500798	0.00208332	0.213	0.222	0.489	0.624842	0.718768	0.238959	0.781	0.193	-0.769	0.441893	0.606619	0.224417	0.687	2.008	-0.172	0.863438	0.922425	0.461536	1.122	0.834	-0.743	0.457482	0.584861
hsa-miR-323b-5p	0.444	0.101	1.022	2.737	-0.35	0.726339	0.80464	0.305546	0.962	0.274	-0.99	0.322174	0.586117	0.289699	1.473	0.35	-1.74	0.081859	0.125285	0.0317929	1.004	3.382	-0.305	0.760366	0.857299	0.356637	6.364	0.74	-6.883	5.86e-12	2.54e-11	8.44e-12	3.659	0.001	-125.906	0	0	0	1.187	0.496	-1.055	0.291425	0.452443	0.22638	0.269	0.295	0.321	0.74821	0.829721
ENSG00000239195	1.955	2.592	3.768	1.408	-1.528	0.126513	0.217715	0.0826727	2.622	0.773	-0.758	0.448451	0.703312	0.347625	1.473	0.35	0.815	0.415072	0.500406	0.126985	1.796	6.581	0.062	0.950563	0.968515	0.402903	1.505	0.003	7.765	8.16e-15	3.88e-14	1.29e-14	1.781	0.193	0.394	0.693581	0.815222	0.30159	3.23	4.755	-0.585	0.558548	0.705729	0.353112	4.21	0.415	-3.504	0.000458325	0.00160043
hsa-miR-361-5p	5.433	1.266	5.734	0.144	-0.791	0.428944	0.595664	0.226191	4.613	4.187	0.401	0.68842	0.833632	0.412038	3.537	0.052	8.338	7.56e-17	4.04e-16	1.02e-16	4.645	0.964	0.802	0.422553	0.559429	0.232723	4.735	0.314	1.246	0.212764	0.324255	0.107801	2.866	0.072	9.579	9.8e-22	1.15e-20	4.25e-21	5.368	1.52	0.053	0.957732	0.976521	0.488603	8.177	1.797	-2.047	0.0406581	0.0866997
hsa-miR-3183	0.444	0.101	2.022	4.005	-0.789	0.430112	0.595752	0.226225	0.128	0.516	0.44	0.659937	0.810093	0.400404	1.973	2.341	-0.999	0.317795	0.403887	0.102492	1.635	0.009	-12.377	3.48e-35	3.87e-34	1.61e-34	3.035	1.389	-2.199	0.0278779	0.0524961	0.0174526	1.574	0.465	-1.658	0.0973175	0.206704	0.0764696	1.687	0	-463.492	0	0	0	2.164	1.045	-1.684	0.0921817	0.17149
ENSG00000207280	6.075	0.558	4.326	0.603	2.253	0.0242591	0.0525615	0.0199592	5.838	2.756	0.143	0.88629	0.93476	0.462023	3.037	0.061	12.248	1.72e-34	1.3e-33	3.29e-34	5.839	0.431	0.359	0.719595	0.828648	0.344718	3.88	0.122	6.285	3.28e-10	1.37e-09	4.54e-10	5.164	1.125	0.859	0.390341	0.599114	0.221641	6.228	0.273	-0.294	0.768758	0.861322	0.430963	7.123	0.678	-1.274	0.202663	0.331827
ENSG00000201945	0.898	0.219	0.485	0.03	2.395	0.0166204	0.0381561	0.014489	0.613	0.293	0.527	0.598194	0.808836	0.399782	0.973	0.013	-0.644	0.519575	0.602819	0.152974	-0.089	0.087	3.351	0.000805203	0.00204427	0.000850417	0.213	0.222	1.453	0.146224	0.230666	0.0766862	0.781	0.193	0.265	0.791009	0.86826	0.321211	0.387	0.638	0.64	0.522173	0.669946	0.335208	0.431	0.089	1.567	0.117115	0.207159
ENSG00000252136	0.736	0.027	0.598	0	11.018	3.13e-28	3.75e-27	1.42e-27	1.72	1.032	-0.969	0.332545	0.592106	0.29266	0.973	0.013	-2.041	0.0412508	0.0692218	0.0175661	-0.157	0.039	4.53	5.9e-06	1.92e-05	8e-06	0.213	0.222	1.11	0.266999	0.391429	0.130133	0.781	0.193	-0.103	0.917963	0.939657	0.347624	0.187	0.504	0.774	0.438931	0.61348	0.306955	0.42	0.199	0.706	0.480188	0.605992
ENSG00000212611	0.444	0.101	0.23	0.285	0.401	0.68842	0.769746	0.292296	0.128	0.516	0.44	0.659937	0.810093	0.400404	0.973	0.013	-4.565	4.99e-06	1.32e-05	3.36e-06	-0.157	0.039	3.047	0.00231138	0.00500798	0.00208332	0.213	0.222	0.489	0.624842	0.718768	0.238959	0.781	0.193	-0.769	0.441893	0.606619	0.224417	0.187	0.504	0.362	0.717352	0.824305	0.412442	0.103	0.107	1.044	0.296485	0.414074
hsa-miR-9-3p	2.486	0.515	4.315	3.34	-1.001	0.316827	0.481488	0.182835	3.683	0.57	-1.586	0.112739	0.30036	0.148458	3.669	0.002	-28.58	1.19e-179	2.92e-178	7.41e-179	4.135	0.645	-2.053	0.0400726	0.0715866	0.0297801	11.51	0.015	-72.605	0	0	0	3.735	2.238	-0.835	0.403718	0.606619	0.224417	3.175	0.933	-0.713	0.475846	0.635443	0.317944	4.715	2.165	-1.515	0.129772	0.227312
ENSG00000238956	3.349	1.143	1.183	1.112	2.053	0.0400726	0.0805183	0.0305752	6.436	1.922	-2.227	0.0259473	0.0996338	0.0492459	4.474	3.123	-0.637	0.524125	0.607444	0.154148	5.919	0	-304.215	0	0	0	3.874	8.045	-0.185	0.853229	0.89818	0.298605	4.959	3.96	-0.809	0.418515	0.606619	0.224417	6.877	1.323	-3.067	0.00216219	0.00580349	0.00290378	3.474	0.58	-0.164	0.869731	0.914595
ENSG00000206885	2.34	2.394	1.315	1.001	1.024	0.305835	0.469411	0.17825	1.774	2.002	0.4	0.689157	0.833632	0.412038	0.973	0.013	11.799	3.95e-32	2.84e-31	7.21e-32	1.665	0.26	1.324	0.185503	0.280333	0.116619	1.874	0.215	1.006	0.314416	0.439449	0.146097	0.781	0.193	3.548	0.000388168	0.00164248	0.000607633	1.979	3.331	0.198	0.843045	0.918535	0.45959	1.923	0.353	0.701	0.483303	0.608499
ENSG00000200367	1.499	0.802	0.23	0.285	2.379	0.0173597	0.0397688	0.0151014	1.853	1.666	-0.274	0.784085	0.893376	0.441568	2.473	0.35	-1.646	0.0997638	0.149507	0.0379396	1.487	0.273	0.023	0.98165	0.987139	0.410651	3.862	7.801	-0.846	0.397553	0.530234	0.176279	1.65	0.041	-0.746	0.455667	0.619226	0.229081	2.677	0.839	-1.286	0.198443	0.328909	0.16457	0.103	0.107	4.277	1.89e-05	8.77e-05
ENSG00000200530	2.566	3.471	1.022	0.345	2.63	0.00853849	0.0211308	0.00802399	1.709	0.859	0.925	0.354966	0.619754	0.306325	1.765	1.01	0.798	0.42487	0.508807	0.129117	0.635	0.853	2.091	0.0365281	0.0657993	0.0273725	2.298	6.136	0.108	0.913996	0.937376	0.311636	0.781	0.193	4.065	4.8e-05	0.000222434	8.22e-05	2.14	0.036	2.26	0.0238213	0.0527785	0.0264078	0.867	0.71	2.017	0.0436955	0.0917266
hsa-miR-1251	0.444	0.101	0.23	0.285	0.401	0.68842	0.769746	0.292296	0.128	0.516	0.44	0.659937	0.810093	0.400404	0.973	0.013	-4.565	4.99e-06	1.32e-05	3.36e-06	-0.157	0.039	3.047	0.00231138	0.00500798	0.00208332	1.374	1.37	-0.795	0.426614	0.555937	0.184825	0.781	0.193	-0.769	0.441893	0.606619	0.224417	0.187	0.504	0.362	0.717352	0.824305	0.412442	0.103	0.107	1.044	0.296485	0.414074
hsa-miR-4306	1.566	0.823	2.133	0.554	-0.762	0.44606	0.611561	0.232228	3.673	5.455	-0.902	0.367057	0.632675	0.312711	3.202	0.044	-7.827	5e-15	2.48e-14	6.31e-15	1.843	1.481	-0.227	0.820424	0.892059	0.371097	2.498	0.793	-1.046	0.295561	0.427494	0.142123	1.574	0.465	-0.011	0.991223	0.992942	0.367336	2.564	1.533	-0.806	0.420243	0.595068	0.297743	3.108	0.441	-2.32	0.0203409	0.0470983
ENSG00000202389	0.923	0.266	0.485	0.03	2.54	0.0110852	0.0262302	0.0099604	0.613	0.293	0.573	0.566645	0.784865	0.387934	0.973	0.013	-0.429	0.667923	0.730922	0.185482	-0.089	0.087	3.435	0.000592554	0.00152958	0.000636307	0.213	0.222	1.506	0.132067	0.21237	0.0706037	0.781	0.193	0.322	0.747453	0.838359	0.310149	0.387	0.638	0.671	0.502221	0.648201	0.324328	0.431	0.089	1.65	0.0989429	0.17973
ENSG00000206937	0.923	0.266	0.485	0.03	2.54	0.0110852	0.0262302	0.0099604	0.756	0.203	0.369	0.712128	0.848851	0.41956	0.973	0.013	-0.429	0.667923	0.730922	0.185482	-0.089	0.087	3.435	0.000592554	0.00152958	0.000636307	0.213	0.222	1.506	0.132067	0.21237	0.0706037	0.781	0.193	0.322	0.747453	0.838359	0.310149	0.387	0.638	0.671	0.502221	0.648201	0.324328	0.431	0.089	1.65	0.0989429	0.17973
ENSG00000200237	0.923	0.266	0.485	0.03	2.54	0.0110852	0.0262302	0.0099604	0.613	0.293	0.573	0.566645	0.784865	0.387934	0.973	0.013	-0.429	0.667923	0.730922	0.185482	-0.089	0.087	3.435	0.000592554	0.00152958	0.000636307	0.213	0.222	1.506	0.132067	0.21237	0.0706037	0.781	0.193	0.322	0.747453	0.838359	0.310149	0.387	0.638	0.671	0.502221	0.648201	0.324328	0.431	0.089	1.65	0.0989429	0.17973
ENSG00000206661	0.923	0.266	0.485	0.03	2.54	0.0110852	0.0262302	0.0099604	0.613	0.293	0.573	0.566645	0.784865	0.387934	0.973	0.013	-0.429	0.667923	0.730922	0.185482	-0.089	0.087	3.435	0.000592554	0.00152958	0.000636307	0.213	0.222	1.506	0.132067	0.21237	0.0706037	0.781	0.193	0.322	0.747453	0.838359	0.310149	0.387	0.638	0.671	0.502221	0.648201	0.324328	0.431	0.089	1.65	0.0989429	0.17973
ENSG00000212148	0.622	0.054	0.23	0.285	0.735	0.462339	0.627502	0.238281	0.172	0.438	0.679	0.497138	0.749425	0.370417	0.973	0.013	-3.025	0.00248633	0.00523975	0.00132966	0.343	0.26	0.548	0.583692	0.711642	0.296044	0.213	0.222	0.868	0.385394	0.520068	0.1729	0.781	0.193	-0.363	0.716605	0.824286	0.304943	0.187	0.504	0.613	0.539876	0.688566	0.344525	0.14	0.155	1.223	0.22133	0.353879
ENSG00000238650	1.895	0.288	0.437	0.684	1.763	0.0779005	0.143438	0.0544677	2.235	1.308	-0.297	0.766467	0.885458	0.437654	2.057	0.35	-0.274	0.784085	0.838481	0.212777	2.547	0.008	-7.346	2.04e-13	1.14e-12	4.74e-13	2.653	0.273	-1.449	0.147338	0.231745	0.0770451	1.281	0.072	2.291	0.0219634	0.0598448	0.0221394	2.492	0.009	-6.314	2.72e-10	1.19e-09	5.95e-10	1.477	0.804	0.466	0.641216	0.746355
hsa-miR-548w	2.411	0.655	1.426	0.109	2.979	0.00289191	0.00793987	0.003015	1.849	0.838	0.614	0.539215	0.777739	0.384412	1.633	0.671	0.95	0.342112	0.432247	0.109689	1.954	0.62	0.581	0.56124	0.690511	0.287253	0.985	0.094	4.661	3.15e-06	9.93e-06	3.3e-06	1.866	1.199	0.497	0.619189	0.751524	0.278025	1.187	0.496	1.738	0.0822108	0.156723	0.0784167	2.682	1.744	-0.205	0.837572	0.891168
hsa-miR-577	0.944	0.404	1.633	2.107	-0.475	0.634787	0.769746	0.292296	0.128	0.516	1.136	0.255957	0.523063	0.258534	0.973	0.013	-0.25	0.802587	0.839135	0.212943	1.343	0.26	-0.783	0.433627	0.571287	0.237655	4.885	2.068	-2.741	0.00612525	0.0129337	0.0042999	3.424	1.117	-2.347	0.0189253	0.0524945	0.0194202	1.348	0.869	-0.433	0.665015	0.808053	0.40431	6.599	1.901	-4.102	4.1e-05	0.000173315
hsa-miR-454-5p	1.09	0.36	0.73	1.539	0.29	0.771816	0.84374	0.320393	0.128	0.516	1.339	0.180571	0.417207	0.206212	0.973	0.013	1.012	0.311538	0.39781	0.10095	-0.157	0.039	6.324	2.55e-10	1.17e-09	4.87e-10	1.005	2.535	0.053	0.957732	0.971234	0.322892	1.281	0.072	-0.715	0.474609	0.633791	0.234469	0.687	0	150.331	0	0	0	2.459	2.109	-0.943	0.345681	0.466821
ENSG00000202252	3.944	3.179	2.716	0.334	2.123	0.0337539	0.0704457	0.0267503	3.497	0.79	0.503	0.614964	0.810093	0.400404	1.765	1.01	2.168	0.0301587	0.0519828	0.0131914	3.976	0	-3.735	0.000187715	0.000511476	0.000212774	3.058	0.072	3.292	0.000994776	0.00240664	0.000800103	2.511	4.028	0.714	0.475227	0.633832	0.234485	4.983	0.366	-1.717	0.0859792	0.162249	0.0811816	3.544	0.771	0.456	0.64839	0.751464
hsa-miR-147b	0.694	0.088	0.23	0.285	0.869	0.384847	0.543521	0.206391	0.528	1.158	0.154	0.87761	0.932028	0.460673	0.973	0.013	-2.408	0.0160402	0.0289421	0.00734447	-0.157	0.039	4.315	1.6e-05	4.84e-05	2.02e-05	0.213	0.222	1.02	0.307728	0.43066	0.143175	1.281	0.072	-2.194	0.0282354	0.0732356	0.0270933	0.187	0.504	0.714	0.475227	0.635443	0.317944	0.436	0.154	0.656	0.511824	0.63412
ENSG00000207315	1.736	1.025	1.022	0.345	1.216	0.223985	0.354889	0.134762	1.154	1.559	0.466	0.641216	0.810093	0.400404	0.973	0.013	6.589	4.43e-11	1.84e-10	4.67e-11	0.635	0.853	1.192	0.233261	0.341042	0.141874	0.713	1.389	0.868	0.385394	0.520068	0.1729	1.781	0.951	-0.047	0.962513	0.971517	0.35941	0.687	2.008	0.741	0.458693	0.634526	0.317486	0.103	0.107	5.003	5.64e-07	3.19e-06
ENSG00000201416	1.486	0.445	3.391	6.363	-0.755	0.450249	0.616521	0.234111	2.271	0.765	-0.897	0.369719	0.635139	0.31393	0.973	0.013	4.431	9.38e-06	2.44e-05	6.19e-06	0.635	1.737	0.646	0.518279	0.648751	0.269881	2.505	5.287	-0.443	0.657766	0.747083	0.248372	2.281	1.314	-0.694	0.487682	0.641718	0.237402	3.348	3.596	-0.982	0.3261	0.494883	0.247615	3.921	0.477	-3.524	0.000425084	0.00149403
ENSG00000201129	1.486	1.59	1.23	0.775	0.291	0.771051	0.84374	0.320393	2.65	0.436	-1.762	0.0780693	0.233991	0.115654	0.973	0.013	4.431	9.38e-06	2.44e-05	6.19e-06	2.407	0.021	-6.308	2.83e-10	1.29e-09	5.38e-10	0.713	1.389	0.656	0.511824	0.645916	0.214739	1.281	0.072	0.764	0.444867	0.606842	0.2245	1.883	0.305	-0.718	0.472757	0.635443	0.317944	2.42	0.183	-2.187	0.0287425	0.0634216
hsa-miR-3154	0.694	0.293	3.12	0.073	-8.965	3.1e-19	2.86e-18	1.09e-18	1.671	1.421	-0.82	0.412216	0.679995	0.3361	0.973	0.013	-2.408	0.0160402	0.0289421	0.00734447	1.135	2.659	-0.271	0.786391	0.875429	0.364179	0.213	0.222	1.02	0.307728	0.43066	0.143175	1.281	0.072	-2.194	0.0282354	0.0732356	0.0270933	0.187	0.504	0.714	0.475227	0.635443	0.317944	1.277	3.408	-0.316	0.752003	0.831363
ENSG00000238622	2.992	3.485	3.552	0.775	-0.636	0.524776	0.692231	0.262861	4.636	1.866	-1.204	0.22859	0.486486	0.240455	2.702	5.43	0.124	0.901315	0.922694	0.234147	4.189	0.003	-22.66	1.11e-113	2.61e-112	1.08e-112	3.616	2.291	-0.413	0.679607	0.766244	0.254742	3.304	0.785	-0.352	0.724838	0.826745	0.305852	3.848	1.402	-0.723	0.46968	0.635443	0.317944	4.873	0.1	-5.96	2.52e-09	1.81e-08
hsa-miR-380-3p	1.09	0.386	0.73	1.539	0.29	0.771816	0.84374	0.320393	0.728	0.184	0.844	0.398669	0.666921	0.329638	0.973	0.013	1.012	0.311538	0.39781	0.10095	-0.157	0.039	6.324	2.55e-10	1.17e-09	4.87e-10	3.616	1.729	-1.922	0.0546058	0.0969073	0.0322174	0.781	0.193	0.702	0.482679	0.635911	0.235254	0.687	2.008	0.285	0.775644	0.865481	0.433044	0.103	0.107	3.023	0.00250282	0.00737854
hsa-miR-4645-5p	1.09	0.53	0.23	0.285	1.612	0.106962	0.187357	0.071145	1.554	0.494	-0.66	0.509254	0.752719	0.372045	0.973	0.013	1.012	0.311538	0.39781	0.10095	-0.157	0.039	6.324	2.55e-10	1.17e-09	4.87e-10	0.213	0.222	1.86	0.0628855	0.110511	0.0367399	0.781	0.193	0.702	0.482679	0.635911	0.235254	0.687	0	150.331	0	0	0	1.033	1.86	0.041	0.967296	0.979092
ENSG00000201672	1.486	1.734	0.23	0.285	2.354	0.0185726	0.0421892	0.0160205	1.709	1.332	-0.193	0.846959	0.919088	0.454277	1.473	0.35	0.023	0.98165	0.984387	0.249803	0.635	0.853	0.921	0.35705	0.486436	0.202358	2.005	4.258	-0.252	0.801041	0.86346	0.287062	1.281	0.072	0.764	0.444867	0.606842	0.2245	2.772	0.496	-1.825	0.068001	0.132922	0.0665078	0.103	0.107	4.237	2.27e-05	0.000102698
ENSG00000201754	5.604	10.461	4.439	0.229	2.435	0.0148918	0.0348552	0.0132356	8.242	3.61	-1.389	0.164833	0.39175	0.19363	4.057	2.012	1.09	0.275713	0.362798	0.0920653	6.154	0.082	-1.917	0.0552379	0.0955156	0.0397345	4.362	2.036	0.87	0.3843	0.520068	0.1729	6.075	1.082	-0.453	0.650549	0.776485	0.287259	7.879	0.238	-4.664	3.1e-06	1.12e-05	5.6e-06	6.375	2.949	-0.449	0.653432	0.754067
ENSG00000221462	1.444	0.477	0.23	0.285	2.275	0.0229059	0.0501329	0.0190369	1.845	0.931	-0.416	0.67741	0.824972	0.407758	0.973	0.013	4.065	4.8e-05	0.000118327	3e-05	3.407	0.763	-2.247	0.02464	0.0459181	0.019102	1.874	0.215	-0.929	0.352889	0.486915	0.161878	2.866	1.199	-1.299	0.193944	0.365849	0.135345	2.187	4.511	-0.35	0.726339	0.831069	0.415826	1.228	0.118	0.625	0.531971	0.647852
ENSG00000208308	0.663	0.047	0.522	0.897	0.149	0.881554	0.924248	0.350964	0.172	0.438	0.742	0.458087	0.713241	0.352533	0.973	0.013	-2.667	0.00765317	0.0151519	0.00384501	-0.157	0.039	4.163	3.14e-05	9.23e-05	3.84e-05	0.213	0.222	0.956	0.339072	0.469652	0.156139	0.781	0.193	-0.269	0.78793	0.86576	0.320286	0.187	0.504	0.672	0.501584	0.648201	0.324328	0.14	0.155	1.328	0.184178	0.305736
ENSG00000252258	0.923	0.266	0.485	0.03	2.54	0.0110852	0.0262302	0.0099604	0.613	0.293	0.573	0.566645	0.784865	0.387934	0.973	0.013	-0.429	0.667923	0.730922	0.185482	-0.089	0.087	3.435	0.000592554	0.00152958	0.000636307	0.213	0.222	1.506	0.132067	0.21237	0.0706037	0.781	0.193	0.322	0.747453	0.838359	0.310149	0.387	0.638	0.671	0.502221	0.648201	0.324328	0.431	0.089	1.65	0.0989429	0.17973
hsa-miR-4510	5.965	2.811	6.041	0.003	-1.31	0.190196	0.30814	0.11701	8.223	0.852	-2.447	0.0144051	0.0634532	0.0313629	6.378	1.839	-0.305	0.760366	0.818797	0.207782	7.462	0.157	-3.781	0.0001562	0.000431047	0.000179316	8.431	2.332	-1.615	0.106311	0.178675	0.0594015	7.39	4.569	-0.667	0.504772	0.657789	0.243347	5.878	2.467	0.055	0.956138	0.976039	0.488362	10.674	0.734	-5.496	3.89e-08	2.42e-07
ENSG00000199262	1.205	0.864	0.73	0.03	2.738	0.00618141	0.0157677	0.00598747	2.095	1.075	-0.858	0.390892	0.658922	0.325685	1.265	0.089	-0.203	0.839135	0.870577	0.220922	1.296	0.147	-0.239	0.811106	0.887609	0.369246	0.713	0.056	2.088	0.0367978	0.0676403	0.0224874	1.074	0.001	5.119	3.07e-07	1.74e-06	6.42e-07	0.979	0.173	0.542	0.587819	0.731553	0.366033	0.436	0.519	1.067	0.285972	0.414074
ENSG00000238810	1.292	1.197	0.73	0.03	3.239	0.0011995	0.003517	0.00133551	2.413	1.479	-0.922	0.356529	0.621477	0.307177	1.473	0.677	-0.22	0.825871	0.857666	0.217645	1.65	0.039	-1.817	0.0692171	0.1178	0.0490049	2.701	4.932	-0.635	0.525428	0.659229	0.219165	1.574	0.465	-0.414	0.678874	0.804951	0.29779	2.198	0.07	-3.42	0.000626211	0.00184613	0.00092371	0.587	0.209	1.541	0.123317	0.217062
hsa-miR-589-3p	1.882	0.05	3.183	1.965	-0.928	0.353408	0.522365	0.198358	1.309	0.606	0.736	0.461731	0.717878	0.354825	0.973	0.013	7.851	4.13e-15	2.06e-14	5.24e-15	2.635	0.853	-0.815	0.415072	0.552917	0.230014	2.666	0.082	-2.746	0.00603268	0.0128388	0.00426832	1.781	0.193	0.23	0.818092	0.893659	0.330607	2.09	0.323	-0.366	0.714365	0.824305	0.412442	3.091	2.906	-0.709	0.478324	0.605055
ENSG00000206602	3.274	4.102	2.183	0.664	1.339	0.180571	0.296187	0.112471	2.449	0.493	1.175	0.239995	0.502824	0.24853	1.265	0.089	6.748	1.5e-11	6.47e-11	1.64e-11	3.246	5.124	0.013	0.989628	0.991466	0.41245	1.897	0.247	2.772	0.0055713	0.0119038	0.0039575	2.353	3.18	0.517	0.605156	0.742004	0.274503	4.746	0.527	-2.027	0.0426624	0.0886951	0.0443787	3.798	0.768	-0.598	0.54984	0.665109
hsa-miR-493-5p	2.132	1.363	2.426	13.246	-0.081	0.935442	0.95763	0.363641	3.631	2.919	-0.877	0.380487	0.64857	0.320568	1.473	0.35	1.116	0.264422	0.348792	0.088511	2.831	0.206	-1.541	0.123317	0.195963	0.0815207	0.213	0.222	4.071	4.68e-05	0.000132921	4.42e-05	1.574	2.433	0.358	0.720343	0.825107	0.305246	4.023	1.123	-1.784	0.0744237	0.143912	0.0720067	0.103	0.107	6.216	5.1e-10	3.9e-09
ENSG00000207047	2.987	3.101	1.976	1.228	0.913	0.361243	0.530314	0.201376	3.832	2.473	-0.538	0.590577	0.804364	0.397572	1.765	1.01	1.216	0.223985	0.30709	0.0779285	2.504	0.458	0.714	0.475227	0.608268	0.25304	1.616	0.01	13.789	2.97e-43	2.34e-42	7.78e-43	2.366	0.951	0.636	0.524776	0.675697	0.249972	4.096	0	-52.008	0	0	0	4.943	1.228	-1.765	0.0775638	0.148389
hsa-miR-1261	1.34	0.763	5.923	0.113	-13.608	3.59e-42	5.03e-41	1.91e-41	5.727	14.972	-1.134	0.256795	0.523517	0.258758	0.973	0.013	3.169	0.00152964	0.00330097	0.00083767	2.193	9.775	-0.273	0.784853	0.875429	0.364179	1.213	0.889	0.135	0.892612	0.925195	0.307587	0.781	0.193	1.271	0.203729	0.373214	0.13807	1.979	1.007	-0.637	0.524125	0.671652	0.336062	3.493	4.646	-0.999	0.317795	0.434601
hsa-miR-3195	1.34	0.411	2.08	4.339	-0.355	0.72259	0.80131	0.304281	0.792	2.079	0.38	0.703945	0.844891	0.417603	1.473	0.35	-0.225	0.821979	0.854447	0.216828	2.907	0.028	-9.405	5.2e-21	4.01e-20	1.67e-20	0.213	0.222	2.39	0.0168484	0.0329337	0.010949	1.281	1.314	0.051	0.959326	0.971517	0.35941	0.187	0.504	1.625	0.104163	0.190817	0.0954756	0.436	0.68	1.096	0.273079	0.414074
hsa-miR-1197	0.694	0.088	0.73	1.539	-0.029	0.976865	0.986003	0.374415	0.128	0.516	0.788	0.430697	0.691372	0.341724	0.973	0.013	-2.408	0.0160402	0.0289421	0.00734447	-0.157	0.039	4.315	1.6e-05	4.84e-05	2.02e-05	1.713	1.389	-0.865	0.387039	0.520068	0.1729	0.781	0.193	-0.2	0.841481	0.893659	0.330607	0.187	0.504	0.714	0.475227	0.635443	0.317944	0.103	0.107	1.81	0.0702958	0.136419
hsa-miR-3196	0.694	0.293	0.23	0.285	0.869	0.384847	0.543521	0.206391	0.328	0.768	0.417	0.676678	0.824972	0.407758	0.973	0.013	-2.408	0.0160402	0.0289421	0.00734447	-0.157	0.039	4.315	1.6e-05	4.84e-05	2.02e-05	0.213	0.222	1.02	0.307728	0.43066	0.143175	0.781	0.193	-0.2	0.841481	0.893659	0.330607	1.848	2.704	-0.702	0.482679	0.638557	0.319503	0.436	0.162	0.64	0.522173	0.639528
ENSG00000200851	7.998	7.035	5.891	0.003	38.911	0	0	0	9.32	4.209	-0.645	0.518927	0.763878	0.377561	5.72	0.35	3.852	0.000117157	0.000282171	7.16e-05	7.731	0.604	0.343	0.731598	0.83711	0.348238	5.987	0.942	2.071	0.0383588	0.0700324	0.0232827	7.104	1.711	0.683	0.494607	0.647671	0.239604	9.084	1.109	-1.032	0.302072	0.466289	0.233308	9.295	0.867	-1.393	0.16362	0.278025
ENSG00000252213	0.84	0.869	1.522	1.675	-0.527	0.598194	0.747967	0.284025	1.162	0.563	-0.429	0.667923	0.816183	0.403414	0.973	0.013	-1.146	0.251795	0.333768	0.0846985	-0.157	0.039	5.057	4.26e-07	1.52e-06	6.31e-07	1.213	0.222	-0.791	0.428944	0.5583	0.18561	0.781	0.193	0.133	0.894193	0.927441	0.343105	1.479	0.088	-2.159	0.0308502	0.0664418	0.0332442	3.282	0.456	-3.617	0.000298037	0.00109011
hsa-miR-505-5p	2.997	3.28	6.218	0.323	-5.666	1.46e-08	7.69e-08	2.92e-08	7.778	9.358	-1.563	0.118053	0.311439	0.153935	3.765	1.01	-0.764	0.444867	0.529814	0.134448	2.589	0.635	0.513	0.607951	0.732963	0.304913	2.713	1.389	0.241	0.809555	0.869164	0.288959	1.781	3.435	0.656	0.511824	0.665371	0.246153	4.112	0.76	-1.279	0.200897	0.332466	0.16635	6.923	0.478	-5.678	1.36e-08	9.02e-08
ENSG00000206897	0.92	0.199	0.23	0.285	1.294	0.195665	0.31558	0.119835	0.128	0.516	1.103	0.270027	0.535587	0.264724	0.973	0.013	-0.451	0.65199	0.722276	0.183288	-0.157	0.039	5.465	4.63e-08	1.8e-07	7.5e-08	0.213	0.222	1.5	0.133614	0.213902	0.071113	0.781	0.193	0.316	0.752003	0.84071	0.311019	0.479	1.262	0.393	0.694319	0.824305	0.412442	0.269	0.07	2.463	0.013778	0.033483
ENSG00000207051	0.694	0.088	0.23	0.285	0.869	0.384847	0.543521	0.206391	0.328	0.321	0.645	0.518927	0.763878	0.377561	0.973	0.013	-2.408	0.0160402	0.0289421	0.00734447	-0.157	0.039	4.315	1.6e-05	4.84e-05	2.02e-05	0.213	0.222	1.02	0.307728	0.43066	0.143175	0.781	0.193	-0.2	0.841481	0.893659	0.330607	0.187	0.504	0.714	0.475227	0.635443	0.317944	0.603	0.611	0.116	0.907653	0.94169
ENSG00000207165	0.923	0.266	0.485	0.03	2.54	0.0110852	0.0262302	0.0099604	0.613	0.293	0.573	0.566645	0.784865	0.387934	0.973	0.013	-0.429	0.667923	0.730922	0.185482	-0.089	0.087	3.435	0.000592554	0.00152958	0.000636307	0.213	0.222	1.506	0.132067	0.21237	0.0706037	0.781	0.193	0.322	0.747453	0.838359	0.310149	0.387	0.638	0.671	0.502221	0.648201	0.324328	0.431	0.089	1.65	0.0989429	0.17973
ENSG00000210825	0.622	0.054	0.23	0.285	0.735	0.462339	0.627502	0.238281	0.372	0.273	0.478	0.63265	0.810093	0.400404	0.973	0.013	-3.025	0.00248633	0.00523975	0.00132966	-0.157	0.039	3.952	7.75e-05	0.000220642	9.18e-05	0.213	0.222	0.868	0.385394	0.520068	0.1729	0.781	0.193	-0.363	0.716605	0.824286	0.304943	0.187	0.504	0.613	0.539876	0.688566	0.344525	0.14	0.155	1.223	0.22133	0.353879
hsa-miR-4498	0.694	0.293	1.23	0.285	-1.005	0.314897	0.479906	0.182235	0.128	0.516	0.788	0.430697	0.691372	0.341724	0.973	0.013	-2.408	0.0160402	0.0289421	0.00734447	-0.157	0.039	4.315	1.6e-05	4.84e-05	2.02e-05	0.213	0.222	1.02	0.307728	0.43066	0.143175	0.781	0.193	-0.2	0.841481	0.893659	0.330607	0.187	0.504	0.714	0.475227	0.635443	0.317944	1.656	0.902	-1.014	0.310583	0.427447
hsa-miR-616-5p	1.444	1.263	2.022	0.058	-2.409	0.0159963	0.0373593	0.0141864	1.606	0.393	-0.26	0.794864	0.898003	0.443855	0.973	0.013	4.065	4.8e-05	0.000118327	3e-05	0.635	0.853	0.875	0.381574	0.515292	0.214362	0.713	1.389	0.62	0.535258	0.668453	0.222231	1.281	0.072	0.605	0.545179	0.692057	0.256025	0.187	0.504	1.771	0.0765607	0.147516	0.0738098	1.656	0.361	-0.354	0.723339	0.812153
ENSG00000221514	1.882	2.564	0.23	0.285	3.097	0.0019549	0.00556553	0.0021134	2.845	4.332	-0.462	0.644081	0.810093	0.400404	3.027	3.85	-0.583	0.559893	0.639286	0.162228	3.296	0.197	-3.184	0.00145255	0.00352203	0.00146516	2.837	3.331	-0.523	0.600974	0.718768	0.238959	2.405	3.45	-0.282	0.777944	0.858283	0.31752	3.772	1.668	-1.463	0.143467	0.250894	0.125535	0.659	0.286	2.287	0.0221958	0.0504196
ENSG00000201679	0.509	0.103	0.23	0.285	0.524	0.600279	0.747967	0.284025	5.373	0.841	-5.303	1.14e-07	2.05e-06	1.01e-06	1.749	0.372	-2.033	0.0420525	0.0704576	0.0178796	1.918	1.277	-1.247	0.212397	0.315236	0.131139	7.002	0.027	-39.794	0	0	0	2.636	2.242	-1.421	0.155317	0.305815	0.113136	0.549	0.07	-0.152	0.879187	0.927314	0.463983	0.931	0.633	-0.531	0.595419	0.703677
hsa-miR-374b-5p	9.167	0.952	8.426	0.642	0.924	0.355486	0.524002	0.198979	8.418	1.688	0.576	0.564615	0.784865	0.387934	7.143	0.066	7.864	3.72e-15	1.88e-14	4.78e-15	9.616	3.38	-0.244	0.807231	0.884266	0.367855	7.96	0.509	1.691	0.0908368	0.154594	0.0513958	6.968	4.401	1.048	0.294639	0.485385	0.179567	7.747	0.012	12.907	4.11e-38	3e-37	1.5e-37	8.68	0.372	0.798	0.42487	0.548368
ENSG00000212452	4.928	3.053	2.633	0.001	61.595	0	0	0	6.423	3.033	-0.858	0.390892	0.658922	0.325685	2.376	3.494	1.365	0.172253	0.246174	0.0624701	4.45	0	40.844	0	0	0	3.166	5.249	0.769	0.441893	0.571021	0.189839	4.366	0.951	0.576	0.564615	0.70922	0.262374	4.249	0.305	1.232	0.217949	0.355775	0.178012	5.447	2.304	-0.342	0.732351	0.818867
hsa-miR-1294	2.024	0.228	2.022	0.058	0.008	0.993617	0.994539	0.377656	1.045	0.584	1.282	0.199843	0.447366	0.221119	2.265	0.28	-0.455	0.649109	0.72205	0.183231	2.407	0.021	-2.624	0.00869038	0.0170489	0.00709237	1.713	0.056	1.321	0.186501	0.28666	0.0953016	1.281	0.072	2.772	0.0055713	0.0178912	0.0066188	1.916	3.015	0.062	0.950563	0.973109	0.486896	3.687	0.969	-1.689	0.0912194	0.170287
ENSG00000207392	1.694	0.088	0.23	0.285	2.743	0.00608807	0.0156034	0.00592507	1.997	1.366	-0.259	0.795635	0.898003	0.443855	0.973	0.013	6.222	4.91e-10	1.91e-09	4.85e-10	1.094	3.868	0.305	0.760366	0.857299	0.356637	0.713	1.389	0.832	0.405409	0.538052	0.178878	0.781	0.193	2.077	0.0378016	0.0933361	0.0345295	1.597	1.665	0.075	0.940215	0.969877	0.485279	1.497	4.428	0.093	0.925904	0.955115
hsa-miR-3140-5p	1.194	0.58	2.891	0.003	-31.336	1.51e-215	7.4e-214	2.81e-214	0.845	0.98	0.352	0.724838	0.856627	0.423404	0.973	0.013	1.907	0.0565206	0.0914329	0.0232024	1.343	0.818	-0.165	0.868944	0.915616	0.380897	0.213	0.222	2.08	0.0375255	0.0686272	0.0228155	1.281	0.072	-0.328	0.742912	0.838359	0.310149	1.979	0.173	-1.887	0.0591603	0.118211	0.059147	4.228	1.312	-2.649	0.00807303	0.0212459
ENSG00000200661	1.148	0.764	1.022	0.058	0.524	0.600279	0.747967	0.284025	1.632	0.629	-0.611	0.5412	0.778606	0.384841	3.053	0.053	-8.273	1.31e-16	6.84e-16	1.74e-16	1.454	0.026	-1.91	0.0561332	0.0965993	0.0401853	2.139	0.759	-1.138	0.25512	0.378125	0.12571	3.347	5.992	-0.898	0.369186	0.573167	0.212042	3.139	6.603	-0.775	0.43834	0.61348	0.306955	5.571	3.297	-2.436	0.0148507	0.0357676
ENSG00000207074	1.486	0.325	0.522	0.014	8.033	9.51e-16	7.72e-15	2.93e-15	2.058	1.435	-0.477	0.633362	0.810093	0.400404	1.473	0.35	0.023	0.98165	0.984387	0.249803	1.407	0.021	0.539	0.589887	0.715959	0.297839	1.005	0.032	2.7	0.00693395	0.0145559	0.00483919	1.442	1.888	0.032	0.974472	0.979921	0.362519	2.32	1.371	-0.712	0.476465	0.635483	0.317964	0.543	0.67	1.152	0.249321	0.390446
hsa-miR-3681-5p	0.444	0.101	0.23	0.285	0.401	0.68842	0.769746	0.292296	0.128	0.516	0.44	0.659937	0.810093	0.400404	0.973	0.013	-4.565	4.99e-06	1.32e-05	3.36e-06	-0.157	0.039	3.047	0.00231138	0.00500798	0.00208332	0.213	0.222	0.489	0.624842	0.718768	0.238959	0.781	0.193	-0.769	0.441893	0.606619	0.224417	0.187	0.504	0.362	0.717352	0.824305	0.412442	0.92	0.683	-0.577	0.563939	0.677607
hsa-miR-4476	0.444	0.101	0.23	0.285	0.401	0.68842	0.769746	0.292296	0.128	0.516	0.44	0.659937	0.810093	0.400404	0.973	0.013	-4.565	4.99e-06	1.32e-05	3.36e-06	0.843	0.039	-2.024	0.0429702	0.0756359	0.0314646	0.213	0.222	0.489	0.624842	0.718768	0.238959	0.781	0.193	-0.769	0.441893	0.606619	0.224417	1.348	0.869	-0.97	0.332046	0.501088	0.25072	6.052	1.873	-4.098	4.17e-05	0.000175647
hsa-miR-4458	0.84	0.637	1.891	2.156	-0.716	0.473991	0.638498	0.242457	2.525	5.455	-0.721	0.47091	0.724666	0.35818	0.973	0.013	-1.146	0.251795	0.333768	0.0846985	-0.157	0.039	5.057	4.26e-07	1.52e-06	6.31e-07	0.213	0.222	1.33	0.183518	0.28288	0.0940452	0.781	0.193	0.133	0.894193	0.927441	0.343105	0.187	0.504	0.92	0.357573	0.524927	0.262648	6.663	0.902	-6.133	8.62e-10	6.37e-09
ENSG00000206621	1.256	0.296	1.123	0.057	0.555	0.578895	0.741819	0.281691	2.366	2.292	-0.734	0.462949	0.718736	0.355249	2.144	0.016	-7.036	1.98e-12	8.93e-12	2.27e-12	2.265	2.117	-0.694	0.487682	0.621997	0.258751	3.922	0.016	-21.244	3.75e-100	4.17e-99	1.39e-99	1.794	0.276	-1.025	0.305363	0.496215	0.183574	1.445	0.354	-0.318	0.750485	0.846158	0.423376	1.463	0.817	-0.229	0.818869	0.876547
hsa-miR-9-5p	4.614	0.698	5.116	12.069	-0.145	0.884711	0.925003	0.351251	3.893	0.834	0.789	0.430112	0.691372	0.341724	5.638	0.007	-12.08	1.35e-33	9.96e-33	2.53e-33	5.701	1.481	-0.893	0.371857	0.505332	0.210219	13.614	0.059	-36.969	3.61e-299	9.05e-298	3.01e-298	5.32	5.398	-0.304	0.761128	0.844891	0.312566	4.772	0.014	-1.344	0.178948	0.302168	0.15119	6.599	2.128	-1.361	0.173514	0.291168
hsa-miR-4767	0.694	0.088	0.73	1.539	-0.029	0.976865	0.986003	0.374415	0.128	0.516	0.788	0.430697	0.691372	0.341724	0.973	0.013	-2.408	0.0160402	0.0289421	0.00734447	0.343	0.26	0.688	0.491453	0.626066	0.260444	1.374	4.466	-0.322	0.747453	0.823795	0.273875	1.281	1.314	-0.513	0.607951	0.742899	0.274834	1.979	0.169	-3.128	0.00176	0.00478348	0.00239342	2.675	1.123	-1.87	0.0614838	0.123082
hsa-miR-3179	2.028	0.101	2.391	0.58	-0.476	0.634074	0.769746	0.292296	3.047	0.596	-1.319	0.187169	0.427872	0.211484	2.557	0.013	-4.565	4.99e-06	1.32e-05	3.36e-06	2.135	0.047	-0.492	0.622719	0.742447	0.308858	2.213	0.222	-0.391	0.695797	0.775584	0.257847	2.366	0.193	-0.769	0.441893	0.606619	0.224417	1.772	0.504	0.362	0.717352	0.824305	0.412442	4.929	0.211	-6.319	2.63e-10	2.07e-09
hsa-miR-592	0.444	0.101	0.23	0.285	0.401	0.68842	0.769746	0.292296	0.728	0.474	-0.413	0.679607	0.825744	0.408139	0.973	0.013	-4.565	4.99e-06	1.32e-05	3.36e-06	0.635	1.737	-0.145	0.884711	0.923214	0.384057	3.02	0.222	-5.465	4.63e-08	1.65e-07	5.48e-08	1.574	0.465	-1.658	0.0973175	0.206704	0.0764696	0.187	0.504	0.362	0.717352	0.824305	0.412442	0.103	0.107	1.044	0.296485	0.414074
ENSG00000200418	0.84	0.273	1.522	1.675	-0.527	0.598194	0.747967	0.284025	0.645	0.122	0.558	0.576844	0.792885	0.391899	0.973	0.013	-1.146	0.251795	0.333768	0.0846985	-0.157	0.039	5.057	4.26e-07	1.52e-06	6.31e-07	0.505	0.003	5.78	7.47e-09	2.79e-08	9.27e-09	0.781	0.193	0.133	0.894193	0.927441	0.343105	0.187	0.504	0.92	0.357573	0.524927	0.262648	1.933	0.294	-2.016	0.0438	0.0917673
hsa-miR-4437	0.444	0.101	0.23	0.285	0.401	0.68842	0.769746	0.292296	0.128	0.516	0.44	0.659937	0.810093	0.400404	0.973	0.013	-4.565	4.99e-06	1.32e-05	3.36e-06	-0.157	0.039	3.047	0.00231138	0.00500798	0.00208332	0.213	0.222	0.489	0.624842	0.718768	0.238959	0.781	0.193	-0.769	0.441893	0.606619	0.224417	0.687	2.008	-0.172	0.863438	0.922425	0.461536	2.325	4.418	-0.895	0.370787	0.492102
hsa-miR-200c-5p	0.444	0.101	0.23	0.285	0.401	0.68842	0.769746	0.292296	0.128	0.516	0.44	0.659937	0.810093	0.400404	0.973	0.013	-4.565	4.99e-06	1.32e-05	3.36e-06	1.004	2.087	-0.388	0.698016	0.813347	0.338353	0.213	0.222	0.489	0.624842	0.718768	0.238959	2.574	0.465	-3.126	0.00177202	0.00633114	0.00234219	0.187	0.504	0.362	0.717352	0.824305	0.412442	0.269	0.171	0.421	0.673755	0.769293
hsa-miR-4419a	0.444	0.101	0.23	0.285	0.401	0.68842	0.769746	0.292296	0.128	0.516	0.44	0.659937	0.810093	0.400404	0.973	0.013	-4.565	4.99e-06	1.32e-05	3.36e-06	-0.157	0.039	3.047	0.00231138	0.00500798	0.00208332	0.213	0.222	0.489	0.624842	0.718768	0.238959	0.781	0.193	-0.769	0.441893	0.606619	0.224417	0.187	0.504	0.362	0.717352	0.824305	0.412442	3.973	3.147	-1.99	0.0465909	0.0963491
hsa-miR-135a-3p	0.444	0.101	0.23	0.285	0.401	0.68842	0.769746	0.292296	0.128	0.516	0.44	0.659937	0.810093	0.400404	0.973	0.013	-4.565	4.99e-06	1.32e-05	3.36e-06	-0.157	0.039	3.047	0.00231138	0.00500798	0.00208332	0.713	1.389	-0.228	0.819646	0.873911	0.290537	0.781	0.193	-0.769	0.441893	0.606619	0.224417	0.187	0.504	0.362	0.717352	0.824305	0.412442	1.298	1.213	-0.776	0.437749	0.563641
hsa-miR-1269a	0.444	0.101	0.23	0.285	0.401	0.68842	0.769746	0.292296	1.468	7.231	-0.381	0.703203	0.844891	0.417603	2.633	0.671	-2.674	0.00749525	0.0148939	0.00377954	1.004	3.382	-0.305	0.760366	0.857299	0.356637	4.201	0.01	-37.811	0	0	0	0.781	0.193	-0.769	0.441893	0.606619	0.224417	0.187	0.504	0.362	0.717352	0.824305	0.412442	0.103	0.107	1.044	0.296485	0.414074
hsa-miR-4489	0.444	0.101	0.23	0.285	0.401	0.68842	0.769746	0.292296	0.128	0.516	0.44	0.659937	0.810093	0.400404	0.973	0.013	-4.565	4.99e-06	1.32e-05	3.36e-06	0.635	0.853	-0.207	0.83601	0.895784	0.372647	0.213	0.222	0.489	0.624842	0.718768	0.238959	0.781	0.193	-0.769	0.441893	0.606619	0.224417	0.687	2.008	-0.172	0.863438	0.922425	0.461536	3.651	0.81	-3.565	0.000363856	0.00129145
ENSG00000207174	1.43	0.664	0.791	0.053	2.78	0.00543589	0.0142362	0.00540592	2.162	2.336	-0.479	0.631939	0.810093	0.400404	1.282	0.104	0.46	0.645516	0.719537	0.182593	1.079	0.413	0.546	0.585066	0.712513	0.296406	2.365	0.092	-3.081	0.00206307	0.00470623	0.00156461	1.527	0.022	-0.656	0.511824	0.665371	0.246153	1.265	0.116	0.486	0.626967	0.772258	0.3864	1.35	0.947	0.082	0.934647	0.960461
hsa-miR-1249	1.486	1.11	4.633	2.107	-2.168	0.0301587	0.0640575	0.0243246	1.128	0.569	0.475	0.634787	0.810093	0.400404	1.473	0.677	0.016	0.987234	0.987234	0.250525	1.135	0.047	1.621	0.105018	0.169886	0.0706727	5.9	0.038	-22.616	3.02e-113	3.66e-112	1.22e-112	0.781	0.193	1.604	0.108714	0.226453	0.0837756	2.979	0.169	-3.633	0.000280145	0.000863647	0.000432127	2.443	2.347	-0.625	0.531971	0.647852
ENSG00000200394	0.444	0.101	0.23	0.285	0.401	0.68842	0.769746	0.292296	0.489	0.456	-0.068	0.945786	0.961831	0.475403	0.973	0.013	-4.565	4.99e-06	1.32e-05	3.36e-06	-0.157	0.039	3.047	0.00231138	0.00500798	0.00208332	0.213	0.222	0.489	0.624842	0.718768	0.238959	0.781	0.193	-0.769	0.441893	0.606619	0.224417	0.687	2.008	-0.172	0.863438	0.922425	0.461536	1.001	1.649	-0.434	0.664288	0.76333
ENSG00000207152	1.308	3.399	1.443	0.126	-0.379	0.704688	0.784683	0.297968	0.128	0.516	1.643	0.100383	0.277016	0.13692	0.973	0.013	2.899	0.00374355	0.00765017	0.00194134	0.135	0.373	1.921	0.0547317	0.0947922	0.0394336	0.713	0.056	2.528	0.0114714	0.0230068	0.00764876	0.781	0.193	1.2	0.230139	0.40509	0.149862	0.687	2.008	0.439	0.660662	0.803668	0.402116	0.436	0.154	2.224	0.0261484	0.0580538
let-7b-star	4.94	1.159	4.485	0.03	2.623	0.00871593	0.0214714	0.00815334	5.104	1.246	-0.148	0.882343	0.9333	0.461301	1.765	1.01	3.159	0.00158311	0.00340275	0.000863498	5.42	2.185	-0.325	0.745181	0.848121	0.352819	5.38	1.392	-0.374	0.708404	0.788822	0.262248	5.114	2.951	-0.102	0.918757	0.939657	0.347624	4.149	0.169	1.924	0.0543546	0.109012	0.0545444	4.243	1.25	0.623	0.533285	0.648719
hsa-miR-642b-3p	1.382	0.038	3.076	0.179	-4	6.33e-05	0.000231683	8.79e-05	0.645	0.509	1.034	0.301136	0.57509	0.284249	2.133	0.118	-2.187	0.0287425	0.0497804	0.0126325	1.296	0.147	0.225	0.821979	0.892059	0.371097	1.505	0.28	-0.233	0.815761	0.872355	0.29002	1.685	0.704	-0.361	0.718099	0.824286	0.304943	1.383	0.024	-0.003	0.997606	0.997606	0.499153	2.088	1.064	-0.684	0.493975	0.617612
hsa-miR-642a-5p	1.382	0.038	3.076	0.179	-4	6.33e-05	0.000231683	8.79e-05	0.645	0.509	1.034	0.301136	0.57509	0.284249	2.133	0.118	-2.187	0.0287425	0.0497804	0.0126325	1.296	0.147	0.225	0.821979	0.892059	0.371097	1.505	0.28	-0.233	0.815761	0.872355	0.29002	1.685	0.704	-0.361	0.718099	0.824286	0.304943	1.383	0.024	-0.003	0.997606	0.997606	0.499153	2.088	1.064	-0.684	0.493975	0.617612
ENSG00000201882	1.34	0.999	1.022	0.345	0.541	0.588508	0.746178	0.283346	1.845	1.141	-0.473	0.636213	0.810093	0.400404	0.973	0.013	3.169	0.00152964	0.00330097	0.00083767	1.343	0.818	-0.003	0.997606	0.997606	0.415005	1.713	0.056	-1.583	0.113421	0.18828	0.0625947	1.281	0.072	0.218	0.827429	0.893659	0.330607	3.037	0.243	-3.445	0.000571059	0.00169745	0.000849318	1.12	0.353	0.369	0.712128	0.804592
hsa-miR-876-5p	0.444	0.101	0.73	1.539	-0.231	0.817315	0.875752	0.332549	0.128	0.516	0.44	0.659937	0.810093	0.400404	0.973	0.013	-4.565	4.99e-06	1.32e-05	3.36e-06	0.635	0.853	-0.207	0.83601	0.895784	0.372647	3.409	0.006	-37.848	0	0	0	0.781	0.193	-0.769	0.441893	0.606619	0.224417	0.187	0.504	0.362	0.717352	0.824305	0.412442	0.103	0.107	1.044	0.296485	0.414074
hsa-miR-19b-5p	0.944	0.608	1.022	0.345	-0.134	0.893403	0.931383	0.353674	1.084	0.467	-0.206	0.836791	0.914645	0.45208	0.973	0.013	-0.25	0.802587	0.839135	0.212943	-0.157	0.039	5.583	2.36e-08	9.48e-08	3.94e-08	0.213	0.222	1.55	0.121142	0.198048	0.0658422	0.781	0.193	0.369	0.712128	0.823544	0.304668	0.187	0.504	1.066	0.286424	0.45117	0.225743	0.7	0.469	0.355	0.72259	0.812153
hsa-miR-4525	0.694	0.439	1.891	0.161	-2.984	0.00284507	0.00783119	0.00297374	2.084	1.023	-1.375	0.169131	0.399328	0.197375	1.473	0.677	-0.947	0.343639	0.432656	0.109793	0.343	0.818	0.388	0.698016	0.813347	0.338353	3.02	0.222	-4.934	8.06e-07	2.63e-06	8.73e-07	0.781	0.193	-0.2	0.841481	0.893659	0.330607	1.187	0.504	-0.695	0.487055	0.638557	0.319503	2.525	4.568	-0.857	0.391445	0.515084
hsa-miR-3177-5p	1.736	0.588	1.815	2.917	-0.046	0.96331	0.976891	0.370955	0.128	0.516	2.239	0.0251559	0.0976375	0.0482592	0.973	0.013	6.589	4.43e-11	1.84e-10	4.67e-11	-0.157	0.039	9.601	7.92e-22	6.28e-21	2.61e-21	1.213	3.556	0.277	0.78178	0.8503	0.282687	0.781	0.193	2.174	0.0297051	0.0761326	0.0281651	0.187	0.504	2.183	0.0290358	0.0629109	0.0314775	1.518	1.089	0.209	0.834448	0.888815
hsa-miR-211-5p	0.944	0.755	11.391	1.01	-10.398	2.53e-25	2.82e-24	1.07e-24	0.128	0.516	1.136	0.255957	0.523063	0.258534	0.973	0.013	-0.25	0.802587	0.839135	0.212943	0.343	0.26	1.179	0.238398	0.346673	0.144216	4.027	12.313	-0.879	0.379401	0.515584	0.171409	1.281	1.314	-0.295	0.767994	0.850786	0.314746	0.979	0.169	-0.086	0.931466	0.967327	0.484003	0.103	0.107	2.575	0.010024	0.0252708
hsa-miR-141-5p	0.444	0.101	0.23	0.285	0.401	0.68842	0.769746	0.292296	0.128	0.516	0.44	0.659937	0.810093	0.400404	0.973	0.013	-4.565	4.99e-06	1.32e-05	3.36e-06	1.004	3.382	-0.305	0.760366	0.857299	0.356637	0.213	0.222	0.489	0.624842	0.718768	0.238959	1.781	0.193	-3.046	0.00231908	0.0081243	0.00300557	0.187	0.504	0.362	0.717352	0.824305	0.412442	0.269	0.456	0.258	0.796407	0.857608
hsa-miR-449b-5p	0.444	0.101	0.23	0.285	0.401	0.68842	0.769746	0.292296	0.328	0.321	0.204	0.838353	0.914645	0.45208	0.973	0.013	-4.565	4.99e-06	1.32e-05	3.36e-06	5.153	1.3	-4.131	3.61e-05	0.000105903	4.4e-05	1.005	2.535	-0.353	0.724088	0.800504	0.266132	0.781	0.193	-0.769	0.441893	0.606619	0.224417	0.187	0.504	0.362	0.717352	0.824305	0.412442	0.367	0.363	0.127	0.89894	0.937981
hsa-miR-4488	4.625	5.458	6.092	24.289	-0.298	0.765703	0.839628	0.318832	5.695	1.85	-0.786	0.431867	0.691372	0.341724	2.973	0.013	14.264	3.67e-46	3.27e-45	8.3e-46	4.394	0.004	3.46	0.000540175	0.00142158	0.000591379	3.505	5.287	0.487	0.626258	0.71963	0.239245	5.545	7.253	-0.342	0.732351	0.831776	0.307713	6.722	7.602	-0.76	0.447255	0.622694	0.311565	5.445	0.912	-0.859	0.390341	0.514258
ENSG00000200259	2.349	1.177	1.73	2.521	0.39	0.696537	0.777211	0.29513	2.207	0.822	0.156	0.876033	0.932028	0.460673	0.973	0.013	11.878	1.54e-32	1.13e-31	2.87e-32	3.039	0.124	-1.956	0.0504652	0.0876842	0.0364767	1.505	1.84	0.622	0.533942	0.667582	0.221942	1.942	1.446	0.338	0.735363	0.833463	0.308338	2.433	0.356	-0.14	0.88866	0.934565	0.467611	1.644	0.066	2.747	0.00601431	0.0161832
hsa-miR-194-3p	0.694	0.293	0.73	1.539	-0.029	0.976865	0.986003	0.374415	5.522	5.457	-2.067	0.0387342	0.136137	0.0672884	0.973	0.013	-2.408	0.0160402	0.0289421	0.00734447	-0.157	0.039	4.315	1.6e-05	4.84e-05	2.02e-05	0.213	0.222	1.02	0.307728	0.43066	0.143175	0.781	0.193	-0.2	0.841481	0.893659	0.330607	0.187	0.504	0.714	0.475227	0.635443	0.317944	1.062	0.211	-0.802	0.422553	0.54603
ENSG00000202529	3.321	5.64	1.73	0.03	9.173	4.6e-20	4.35e-19	1.65e-19	4.055	2.068	-0.511	0.609351	0.810093	0.400404	2.376	3.494	0.505	0.613559	0.690334	0.175182	3.331	0.587	-0.013	0.989628	0.991466	0.41245	2.374	1.37	0.809	0.418515	0.548697	0.182418	3.478	1.282	-0.138	0.89024	0.927441	0.343105	4.44	0.005	-15.353	3.38e-53	2.59e-52	1.29e-52	3.499	0.393	-0.283	0.777177	0.847901
hsa-miR-744-3p	1.236	0.43	0.23	0.285	1.886	0.059295	0.11264	0.0427726	0.128	0.516	1.543	0.122831	0.317695	0.157027	0.973	0.013	2.274	0.022966	0.0404907	0.0102751	0.343	0.26	1.752	0.0797738	0.133866	0.0556884	1.505	0.783	-0.304	0.761128	0.834611	0.277471	0.781	0.193	1.035	0.300669	0.490804	0.181572	0.187	0.504	1.478	0.139408	0.24419	0.122181	0.436	0.154	2.039	0.04145	0.0880405
ENSG00000252792	0.444	0.101	0.361	0.121	0.237	0.812657	0.872494	0.331312	1.144	0.251	-1.399	0.161813	0.387569	0.191563	1.604	0.604	-1.493	0.135437	0.196685	0.0499116	1.043	1.931	-0.431	0.666468	0.787644	0.32766	0.893	2.054	-0.313	0.754281	0.828787	0.275535	1.281	0.072	-3.127	0.001766	0.00633114	0.00234219	1.187	0.496	-1.055	0.291425	0.452443	0.22638	1.168	0.183	-1.694	0.0902653	0.168798
hsa-miR-3909	2.688	0.462	4.133	0.554	-1.942	0.0521371	0.100637	0.0382148	1.362	0.548	1.791	0.0732933	0.224669	0.111047	1.473	0.677	1.477	0.139676	0.202024	0.0512666	1.635	1.737	0.799	0.42429	0.561041	0.233393	2.116	0.65	0.708	0.478945	0.610853	0.203082	0.781	0.193	4.341	1.42e-05	6.83e-05	2.53e-05	1.348	0.869	1.438	0.150434	0.261804	0.130994	1.798	0.934	0.921	0.35705	0.479773
hsa-miR-122-3p	1.236	0.662	0.23	0.285	1.886	0.059295	0.11264	0.0427726	10.448	4.62	-4.286	1.82e-05	0.000200297	9.9e-05	3.876	1.943	-1.894	0.058225	0.0937683	0.0237951	1.504	1.281	-0.236	0.813433	0.889254	0.36993	0.213	0.222	2.17	0.0300068	0.0560162	0.0186229	0.781	0.193	1.035	0.300669	0.490804	0.181572	1.187	0.496	0.07	0.944194	0.970165	0.485423	0.269	0.398	1.533	0.125276	0.220151
ENSG00000206942	1.042	0.403	0.23	0.285	1.522	0.128009	0.219939	0.0835175	0.445	1.102	0.569	0.569356	0.787609	0.389291	0.973	0.013	0.596	0.551175	0.633353	0.160722	1.635	0.853	-0.643	0.520224	0.650431	0.27058	0.213	0.222	1.758	0.0787475	0.13595	0.0451973	0.781	0.193	0.592	0.553851	0.701414	0.259486	2.09	0.329	-1.828	0.0675496	0.132279	0.0661861	0.443	0.035	3.183	0.00145758	0.00454545
ENSG00000209702	1.38	0.969	0.937	0.218	0.948	0.343129	0.510671	0.193917	2.103	0.901	-0.761	0.446657	0.702541	0.347244	0.973	0.013	3.517	0.000436454	0.00100412	0.000254811	0.674	0.958	0.721	0.47091	0.606338	0.252237	1.862	3.461	-0.259	0.795635	0.85849	0.28541	0.781	0.193	1.363	0.172883	0.332514	0.123013	2.077	0.529	-0.959	0.337559	0.507278	0.253817	2.208	0.131	-2.29	0.0220213	0.0502608
hsa-miR-4524a-5p	0.944	0.465	0.23	0.285	1.338	0.180896	0.296187	0.112471	3.013	2.737	-1.251	0.210934	0.461523	0.228116	1.973	1.686	-0.793	0.427778	0.511721	0.129857	1.504	1.281	-0.495	0.6206	0.740738	0.308148	0.713	0.056	0.979	0.32758	0.454902	0.151235	1.942	1.446	-0.831	0.405974	0.606619	0.224417	0.687	0	95.803	0	0	0	2.292	1.071	-1.303	0.192575	0.317719
ENSG00000212135	1.369	0.397	1.23	0.775	0.158	0.874457	0.921355	0.349866	2.096	0.53	-1	0.317311	0.583164	0.28824	0.973	0.013	3.419	0.000628517	0.00143074	0.000363071	1.891	0.943	-0.538	0.590577	0.715992	0.297853	1.874	0.215	-1.09	0.275713	0.40202	0.133654	0.781	0.193	1.337	0.181223	0.344259	0.127358	2.537	1.085	-1.121	0.262288	0.423032	0.211665	2.129	0.795	-0.853	0.393659	0.51611
ENSG00000207066	4.46	2.363	3.344	2.655	0.685	0.493344	0.65881	0.25017	3.583	1.296	0.77	0.4413	0.699211	0.345598	1.973	1.686	1.916	0.0553651	0.0913439	0.0231799	4.381	3.021	0.046	0.96331	0.977368	0.406586	2.374	0.059	8.556	1.17e-17	6.34e-17	2.11e-17	3.074	1.928	0.998	0.318279	0.514107	0.190193	4.033	0.061	1.726	0.0843474	0.159949	0.0800305	5.432	1.805	-0.723	0.46968	0.596217
ENSG00000200632	1.194	1.562	0.23	0.285	1.806	0.0709183	0.13216	0.0501853	0.528	0.079	2.373	0.0176443	0.0752496	0.0371935	0.973	0.013	1.907	0.0565206	0.0914329	0.0232024	0.343	0.818	0.941	0.346705	0.477161	0.198499	1.374	1.37	-0.154	0.87761	0.913094	0.303563	1.281	1.314	-0.077	0.938624	0.95816	0.354469	0.687	2.008	0.358	0.720343	0.826862	0.413721	0.103	0.107	3.341	0.000834772	0.00269676
hsa-miR-1270	3.354	0.519	2.522	0.897	0.879	0.379401	0.543521	0.206391	2.218	0.265	2.206	0.027384	0.103312	0.0510641	3.537	0.052	-0.803	0.421975	0.505901	0.12838	2.985	0.35	0.624	0.532628	0.664399	0.27639	3.505	1.84	-0.111	0.911616	0.937376	0.311636	3.235	0.623	0.152	0.879187	0.925505	0.342388	3.187	0.496	0.238	0.811881	0.897561	0.449096	6.642	1.323	-2.858	0.0042632	0.0119792
hsa-miR-3187-5p	1.194	0.262	0.23	0.285	1.806	0.0709183	0.13216	0.0501853	0.128	0.516	1.484	0.137809	0.343408	0.169736	0.973	0.013	1.907	0.0565206	0.0914329	0.0232024	1.004	2.087	0.132	0.894984	0.92944	0.386647	2.005	0.585	-1.061	0.28869	0.418116	0.139005	1.281	0.072	-0.328	0.742912	0.838359	0.310149	3.537	0.046	-10.924	8.85e-28	5.75e-27	2.88e-27	1.562	1.315	-0.321	0.74821	0.829721
ENSG00000252461	1.967	0.105	2.012	3.948	-0.023	0.98165	0.98806	0.375196	2.76	1.557	-0.636	0.524776	0.766831	0.379021	1.265	0.28	1.325	0.185171	0.263241	0.0668012	3.049	1.811	-0.804	0.421397	0.558584	0.232371	2.063	2.802	-0.058	0.953749	0.968104	0.321852	2.339	0.122	-1.065	0.286876	0.478422	0.176991	3.848	0.92	-1.961	0.049879	0.101546	0.0508087	4.123	0.485	-3.097	0.0019549	0.00597546
ENSG00000222345	1.444	1.401	1.022	0.345	0.718	0.472757	0.637631	0.242128	2.735	0.914	-1.351	0.176695	0.411781	0.20353	1.973	1.686	-0.407	0.684008	0.747009	0.189564	3.539	1.123	-1.977	0.0480416	0.0841508	0.0350068	2.442	1.607	-0.788	0.430697	0.559232	0.18592	2.735	5.398	-0.556	0.578211	0.720427	0.26652	4.876	2.072	-2.385	0.0170791	0.0387151	0.0193711	2.583	1.399	-0.964	0.335046	0.455308
ENSG00000206903	1.286	0.602	1.391	1.228	-0.095	0.924315	0.957136	0.363453	2.022	0.209	-1.608	0.107835	0.291614	0.144136	1.41	0.252	-0.247	0.804908	0.839938	0.213147	1.335	0.002	-1.12	0.262714	0.376452	0.156604	0.42	0.585	1.131	0.258055	0.381427	0.126807	0.989	0.537	0.405	0.685478	0.809206	0.299364	1.244	0.626	0.052	0.958529	0.976521	0.488603	3.003	0.52	-2.381	0.0172657	0.0404994
ENSG00000251815	1.075	0.363	0.73	0.03	1.991	0.0464809	0.0908567	0.034501	1.755	0.804	-0.759	0.447853	0.703312	0.347625	2.293	1.904	-0.883	0.377236	0.465718	0.118183	3.1	2.498	-1.281	0.200194	0.298768	0.124287	4.717	1.595	-2.884	0.00392659	0.00859389	0.00285709	3.301	5.945	-0.913	0.361243	0.562454	0.208079	3.793	2.068	-1.89	0.058758	0.117625	0.0588538	2.167	0.38	-1.771	0.0765607	0.146991
hsa-miR-548am-3p	0.84	0.333	0.391	0.094	1.468	0.142104	0.239579	0.0909752	3.148	3.549	-1.225	0.220575	0.4729	0.23374	0.973	0.013	-1.146	0.251795	0.333768	0.0846985	0.343	0.26	0.975	0.32956	0.457652	0.190383	0.505	0.003	5.78	7.47e-09	2.79e-08	9.27e-09	0.781	0.193	0.133	0.894193	0.927441	0.343105	0.187	0.504	0.92	0.357573	0.524927	0.262648	1.286	0.525	-0.616	0.537895	0.65359
hsa-miR-3911	0.694	0.439	0.23	0.285	0.869	0.384847	0.543521	0.206391	0.328	0.321	0.645	0.518927	0.763878	0.377561	0.973	0.013	-2.408	0.0160402	0.0289421	0.00734447	0.635	1.737	0.044	0.964904	0.977368	0.406586	0.213	0.222	1.02	0.307728	0.43066	0.143175	0.781	0.193	-0.2	0.841481	0.893659	0.330607	1.187	0.504	-0.695	0.487055	0.638557	0.319503	1.555	0.671	-1.052	0.2928	0.414074
ENSG00000200185	2.236	1.874	2.73	2.521	-0.311	0.755801	0.831304	0.315671	3.654	1.871	-1.037	0.299736	0.57509	0.284249	2.133	2.329	0.067	0.946582	0.961734	0.244054	3.689	0.578	-1.912	0.0558762	0.0963106	0.0400652	2.374	1.37	-0.118	0.906068	0.934653	0.310731	2.735	0.007	-6.088	1.14e-09	7.96e-09	2.94e-09	3.791	2.432	-0.997	0.318765	0.485801	0.243071	3.222	0.649	-1.224	0.220952	0.353879
hsa-miR-4705	0.944	0.575	0.23	0.285	1.338	0.180896	0.296187	0.112471	0.328	0.373	1.008	0.313454	0.581804	0.287568	0.973	0.013	-0.25	0.802587	0.839135	0.212943	0.843	0.039	0.512	0.608651	0.732963	0.304913	0.713	1.389	0.196	0.84461	0.889975	0.295877	0.781	0.193	0.369	0.712128	0.823544	0.304668	0.187	0.504	1.066	0.286424	0.45117	0.225743	0.103	0.107	2.575	0.010024	0.0252708
hsa-miR-2115-3p	0.944	0.404	0.23	0.285	1.338	0.180896	0.296187	0.112471	0.328	0.373	1.008	0.313454	0.581804	0.287568	0.973	0.013	-0.25	0.802587	0.839135	0.212943	1.635	0.853	-0.749	0.453857	0.587185	0.244269	0.713	0.056	0.979	0.32758	0.454902	0.151235	1.781	0.951	-0.859	0.390341	0.599114	0.221641	1.187	0.504	-0.342	0.732351	0.832609	0.416597	0.436	0.292	0.939	0.347731	0.467832
ENSG00000252683	0.774	0.655	1.93	2.811	-0.689	0.490823	0.65707	0.249509	1.06	0.182	-0.671	0.502221	0.749425	0.370417	0.973	0.013	-1.713	0.0867125	0.132151	0.0335352	0.324	0.234	0.929	0.352889	0.482595	0.20076	1.055	0.698	-0.336	0.736871	0.813801	0.270553	1.413	0.206	-1.408	0.159131	0.312755	0.115703	2.175	0.473	-2.037	0.04165	0.0869253	0.0434932	3.182	0.325	-4.222	2.42e-05	0.000108412
ENSG00000212402	1.047	0.14	0.23	0.285	1.532	0.125522	0.216356	0.0821567	1.445	0.578	-0.523	0.600974	0.810093	0.400404	0.973	0.013	0.645	0.518927	0.602715	0.152948	0.343	0.26	1.382	0.166972	0.255188	0.106158	0.213	0.222	1.77	0.0767271	0.133101	0.0442501	0.781	0.193	0.605	0.545179	0.692057	0.256025	1.687	0	-238.372	0	0	0	0.295	0.252	1.5	0.133614	0.233285
ENSG00000253051	1.132	0.548	0.937	0.218	0.418	0.675947	0.769746	0.292296	2.857	0.944	-1.776	0.0757329	0.229539	0.113454	0.973	0.013	1.378	0.168203	0.241666	0.0613263	1.004	0.001	4.228	2.36e-05	7.05e-05	2.93e-05	0.213	0.222	1.95	0.0511761	0.0911205	0.0302935	0.781	0.193	0.799	0.42429	0.606619	0.224417	1.383	0.026	-1.566	0.117349	0.211738	0.105943	0.964	0.312	0.301	0.763414	0.838823
ENSG00000200354	0.444	0.101	1.391	1.228	-0.855	0.392551	0.550858	0.209177	0.528	0.079	-0.3	0.764177	0.884707	0.437283	0.973	0.013	-4.565	4.99e-06	1.32e-05	3.36e-06	0.343	0.818	0.112	0.910823	0.940377	0.391197	1.213	0.889	-0.816	0.4145	0.544094	0.180887	0.781	0.193	-0.769	0.441893	0.606619	0.224417	0.187	0.504	0.362	0.717352	0.824305	0.412442	1.863	0.788	-1.599	0.109821	0.195862
hsa-miR-4443	1.194	0.118	0.23	0.285	1.806	0.0709183	0.13216	0.0501853	0.928	0.794	0.298	0.765703	0.885458	0.437654	0.973	0.013	1.907	0.0565206	0.0914329	0.0232024	0.843	1.481	0.288	0.773347	0.867402	0.36084	2.005	0.032	-4.56	5.12e-06	1.58e-05	5.25e-06	1.281	0.072	-0.328	0.742912	0.838359	0.310149	0.187	0.504	1.419	0.155899	0.268714	0.134451	2.706	2.113	-1.041	0.297876	0.414185
hsa-miR-346	0.694	0.293	0.23	0.285	0.869	0.384847	0.543521	0.206391	0.328	0.373	0.598	0.54984	0.780628	0.38584	1.473	0.677	-0.947	0.343639	0.432656	0.109793	1.796	0.516	-1.535	0.124784	0.197712	0.0822482	6.909	1.943	-4.46	8.2e-06	2.5e-05	8.31e-06	1.281	0.072	-2.194	0.0282354	0.0732356	0.0270933	0.187	0.504	0.714	0.475227	0.635443	0.317944	0.769	0.342	-0.13	0.896566	0.936491
ENSG00000208313	1.971	1.747	1.815	2.917	0.091	0.927493	0.95763	0.363641	4.41	7.055	-0.918	0.358619	0.624113	0.308479	4.986	1.162	-2.798	0.00514201	0.0103705	0.00263167	5.576	3.624	-1.894	0.058225	0.100039	0.0416165	3.744	7.042	-0.668	0.504134	0.639201	0.212506	5.469	3.792	-1.796	0.0724945	0.166076	0.0614393	6.422	6.013	-1.815	0.0695239	0.135165	0.0676297	2.48	0.974	-0.517	0.605156	0.712065
hsa-miR-15b-3p	3.788	0.556	3.794	0.289	-0.012	0.990426	0.994539	0.377656	2.796	2.622	0.613	0.539876	0.777739	0.384412	3.169	0.56	0.827	0.408237	0.496045	0.125879	6.186	0.083	-8.32	8.8e-17	5.68e-16	2.37e-16	3.257	1.009	0.529	0.596805	0.718768	0.238959	2.366	3.248	0.789	0.430112	0.606619	0.224417	5.031	1.559	-0.996	0.31925	0.485855	0.243098	6.407	2.625	-1.617	0.105878	0.190404
hsa-miR-200a-5p	0.694	0.293	0.23	0.285	0.869	0.384847	0.543521	0.206391	0.328	1.006	0.365	0.715111	0.848851	0.41956	0.973	0.013	-2.408	0.0160402	0.0289421	0.00734447	1.343	0.818	-0.718	0.472757	0.607268	0.252624	0.213	0.222	1.02	0.307728	0.43066	0.143175	1.574	0.465	-1.292	0.196357	0.367829	0.136077	0.187	0.504	0.714	0.475227	0.635443	0.317944	0.269	0.398	0.673	0.500947	0.624881
ENSG00000251898	1.09	0.592	2.273	5.554	-0.502	0.615668	0.754035	0.28633	3.411	4.198	-1.133	0.257214	0.523517	0.258758	1.765	1.01	-0.672	0.501584	0.586994	0.148958	1.343	0.818	-0.28	0.779478	0.872465	0.362946	3.383	3.133	-1.295	0.19532	0.299362	0.0995245	1.281	0.072	-0.715	0.474609	0.633791	0.234469	2.479	1.262	-1.237	0.216087	0.353806	0.177027	3.634	0.567	-3.38	0.000724858	0.00237727
ENSG00000201865	3.317	4.986	2.959	0.248	0.718	0.472757	0.637631	0.242128	4.634	1.046	-1.288	0.197746	0.444374	0.21964	2.265	2.931	0.615	0.538555	0.61951	0.15721	4.307	0.781	-1.121	0.262288	0.376341	0.156558	2.063	4.601	0.585	0.558548	0.691932	0.230037	2.185	2.39	0.732	0.464169	0.626088	0.23162	4.346	0.476	-1.491	0.135961	0.240102	0.120135	4.914	0.136	-4.331	1.48e-05	6.96e-05
ENSG00000251896	1.354	0.868	1.022	0.345	0.565	0.572074	0.738358	0.280377	1.512	0.951	-0.162	0.871306	0.932028	0.460673	1.236	0.013	1.021	0.307254	0.397039	0.100754	1.564	0.135	-0.571	0.568	0.695654	0.289393	2.909	0.034	-8.466	2.54e-17	1.36e-16	4.51e-17	2.254	0.915	-0.941	0.346705	0.546952	0.202343	1.5	0.044	-0.695	0.487055	0.638557	0.319503	1.663	0.333	-0.536	0.591959	0.700354
ENSG00000252349	1.17	0.517	1.607	0.345	-0.744	0.456876	0.624012	0.236956	2.873	3.824	-0.871	0.383754	0.653108	0.322811	0.973	0.013	1.706	0.0880081	0.133747	0.0339404	-0.157	0.039	6.733	1.66e-11	8.26e-11	3.43e-11	0.213	0.222	2.031	0.042255	0.0763704	0.0253898	1.074	0.727	0.113	0.910031	0.936056	0.346292	0.187	0.504	1.386	0.165747	0.282083	0.141141	1.095	0.486	0.109	0.913202	0.945629
hsa-miR-3936	0.694	0.088	1.23	0.775	-0.609	0.542524	0.706985	0.268463	1.801	1.06	-1.076	0.281927	0.551961	0.272817	1.765	1.529	-0.866	0.38649	0.473352	0.12012	0.843	0.039	-0.756	0.449649	0.583841	0.242878	0.213	0.222	1.02	0.307728	0.43066	0.143175	0.781	0.193	-0.2	0.841481	0.893659	0.330607	0.187	0.504	0.714	0.475227	0.635443	0.317944	2.599	0.23	-3.975	7.04e-05	0.000289844
ENSG00000206622	1.226	0.598	3.627	11.858	-0.697	0.485803	0.651967	0.247571	2.114	0.621	-1.127	0.259742	0.52582	0.259896	0.973	0.013	2.186	0.0288156	0.049827	0.0126443	1.428	0.397	-0.32	0.748968	0.85067	0.353879	2.166	0.985	-0.947	0.343639	0.475367	0.158039	1.281	1.314	-0.048	0.961716	0.971517	0.35941	2.494	2.008	-0.895	0.370787	0.540648	0.270514	2.866	0.618	-2.087	0.0368881	0.0794457
hsa-miR-744-5p	8.677	1.606	10.418	0.875	-1.861	0.0627442	0.118982	0.0451811	7.611	6.174	0.429	0.667923	0.816183	0.403414	7.294	2.341	0.904	0.365995	0.452877	0.114924	7.556	0.583	1.469	0.141833	0.220833	0.0918668	10.828	0.895	-2.274	0.022966	0.0441717	0.0146851	6.621	1.372	1.755	0.0792593	0.178914	0.0661887	8.142	0.869	0.574	0.565968	0.712578	0.356539	10.843	2.61	-1.341	0.17992	0.29959
hsa-miR-548p	0.59	0.238	2.159	0.609	-2.011	0.0443255	0.0871169	0.0330809	3.141	3.52	-1.36	0.17383	0.408633	0.201974	0.973	0.013	-3.303	0.000956564	0.00214135	0.0005434	0.343	0.26	0.485	0.627676	0.746706	0.31063	0.505	0.003	1.46	0.14429	0.228283	0.075894	0.781	0.193	-0.436	0.662837	0.787666	0.291395	0.187	0.504	0.568	0.570035	0.715195	0.357849	1.646	0.84	-1.153	0.24891	0.39037
hsa-miR-33b-3p	0.944	0.113	0.73	0.03	1.233	0.217576	0.345242	0.131098	1.879	1.167	-0.866	0.38649	0.656627	0.32455	0.973	0.013	-0.25	0.802587	0.839135	0.212943	-0.157	0.039	5.583	2.36e-08	9.48e-08	3.94e-08	0.213	0.222	1.55	0.121142	0.198048	0.0658422	0.781	0.193	0.369	0.712128	0.823544	0.304668	0.187	0.504	1.066	0.286424	0.45117	0.225743	1.001	0.839	-0.063	0.949767	0.969535
ENSG00000200000	0.84	0.312	0.23	0.285	1.143	0.253039	0.393981	0.149606	0.128	0.516	0.991	0.321686	0.586117	0.289699	0.973	0.013	-1.146	0.251795	0.333768	0.0846985	-0.157	0.039	5.057	4.26e-07	1.52e-06	6.31e-07	2.837	10.493	-0.616	0.537895	0.670194	0.22281	0.781	0.193	0.133	0.894193	0.927441	0.343105	0.187	0.504	0.92	0.357573	0.524927	0.262648	0.103	0.107	2.258	0.0239457	0.0534935
hsa-miR-1273d	0.944	0.465	2.522	0.014	-13.156	1.57e-39	2.12e-38	8.04e-39	0.128	0.516	1.136	0.255957	0.523063	0.258534	0.973	0.013	-0.25	0.802587	0.839135	0.212943	0.843	0.039	0.512	0.608651	0.732963	0.304913	1.213	0.222	-0.571	0.568	0.700425	0.23286	0.781	0.193	0.369	0.712128	0.823544	0.304668	0.187	0.504	1.066	0.286424	0.45117	0.225743	1.562	0.481	-0.891	0.372929	0.494337
ENSG00000199477	1.792	1.157	2.107	1.675	-0.244	0.807231	0.869264	0.330085	3.915	2.678	-1.298	0.194287	0.440266	0.21761	1.473	0.35	0.54	0.589197	0.667097	0.169286	1.135	4.101	0.324	0.745938	0.848121	0.352819	0.505	0.003	22.228	1.84e-109	2.16e-108	7.17e-109	1.074	0.727	0.842	0.399788	0.606619	0.224417	0.772	0.504	1.437	0.150718	0.261876	0.13103	2.186	0.395	-0.628	0.530004	0.646917
ENSG00000200729	3.213	2.111	1.23	0.775	2.252	0.0243223	0.0525926	0.019971	1.723	1.778	1.117	0.263994	0.530192	0.262057	0.973	0.013	19.333	2.83e-83	3.68e-82	9.34e-83	2.246	3.197	0.541	0.588508	0.71509	0.297478	1.213	0.889	2.121	0.0339218	0.0627815	0.0208721	2.685	0.704	0.629	0.529349	0.678346	0.250953	3.077	0.009	1.433	0.151858	0.263432	0.131808	1.972	1.854	0.911	0.362295	0.484407
hsa-miR-4638-5p	1.09	0.855	1.891	0.161	-1.997	0.0458252	0.0897375	0.034076	0.845	1.337	0.212	0.832107	0.914645	0.45208	0.973	0.013	1.012	0.311538	0.39781	0.10095	1.428	0.039	-1.713	0.0867125	0.143722	0.0597883	2.666	2.889	-0.927	0.353927	0.487723	0.162146	0.781	0.193	0.702	0.482679	0.635911	0.235254	1.687	0	-222.532	0	0	0	1.367	0.578	-0.364	0.715858	0.807957
ENSG00000206794	1.726	1.46	1.522	1.675	0.157	0.875245	0.921355	0.349866	3.396	2.644	-1.027	0.30442	0.576263	0.284829	4.642	0.35	-4.933	8.1e-07	2.74e-06	6.95e-07	3.457	12.251	-0.495	0.6206	0.740738	0.308148	4.063	4.601	-1.09	0.275713	0.40202	0.133654	2.685	5.076	-0.426	0.670108	0.795431	0.294268	6.089	6.59	-1.7	0.0891309	0.166388	0.0832524	2.518	0.417	-1.227	0.219823	0.353485
hsa-miR-3174	0.84	0.637	2.926	0.142	-5.543	2.97e-08	1.52e-07	5.77e-08	1.045	0.56	-0.274	0.784085	0.893376	0.441568	0.973	0.013	-1.146	0.251795	0.333768	0.0846985	0.343	0.26	0.975	0.32956	0.457652	0.190383	0.713	0.056	0.539	0.589887	0.718768	0.238959	0.781	0.193	0.133	0.894193	0.927441	0.343105	0.979	0.169	-0.339	0.73461	0.832609	0.416597	1.367	0.862	-0.568	0.570035	0.680385
hsa-miR-1284	0.444	0.101	0.23	0.285	0.401	0.68842	0.769746	0.292296	1.713	0.774	-1.443	0.14902	0.366271	0.181036	0.973	0.013	-4.565	4.99e-06	1.32e-05	3.36e-06	0.343	0.26	0.198	0.843045	0.896203	0.372821	0.713	1.389	-0.228	0.819646	0.873911	0.290537	0.781	0.193	-0.769	0.441893	0.606619	0.224417	1.348	0.869	-0.97	0.332046	0.501088	0.25072	2.982	1.84	-1.871	0.0613451	0.123082
let-7i-star	4.5	0.703	5.419	0.825	-1.011	0.312016	0.476864	0.181079	1.988	1.049	2.453	0.014167	0.0631662	0.0312211	2.473	0.35	3.43	0.000603581	0.00137688	0.000349403	4.547	0.545	-0.064	0.94897	0.968515	0.402903	3.909	0.263	1.153	0.24891	0.371987	0.123669	2.511	4.028	0.991	0.321686	0.518058	0.191654	4.49	0.021	0.071	0.943398	0.970165	0.485423	3.517	2.216	0.661	0.508612	0.632979
hsa-miR-222-5p	0.694	0.088	0.23	0.285	0.869	0.384847	0.543521	0.206391	0.128	0.516	0.788	0.430697	0.691372	0.341724	0.973	0.013	-2.408	0.0160402	0.0289421	0.00734447	0.343	0.818	0.388	0.698016	0.813347	0.338353	0.213	0.222	1.02	0.307728	0.43066	0.143175	0.781	0.193	-0.2	0.841481	0.893659	0.330607	0.187	0.504	0.714	0.475227	0.635443	0.317944	0.603	0.32	0.161	0.872093	0.915359
ENSG00000207130	1.016	0.376	1.022	0.345	-0.011	0.991223	0.994539	0.377656	1.584	0.525	-0.784	0.43304	0.69205	0.342058	1.18	0.032	-0.924	0.355486	0.442921	0.112398	0.211	0.105	2.485	0.0129551	0.0247848	0.0103105	0.42	0.585	0.779	0.43598	0.564732	0.187749	0.989	0.537	0.037	0.970485	0.977625	0.36167	1.055	0.274	-0.075	0.940215	0.969877	0.485279	1.212	0.45	-0.292	0.770287	0.844614
hsa-miR-4742-5p	1.986	0.11	1.73	2.521	0.161	0.872093	0.921355	0.349866	1.245	0.357	1.241	0.214606	0.46578	0.230221	1.473	0.677	0.624	0.532628	0.614001	0.155812	0.843	0.039	5.798	6.71e-09	2.77e-08	1.15e-08	1.798	0.222	0.399	0.689893	0.773799	0.257254	1.574	0.465	0.605	0.545179	0.692057	0.256025	1.187	0.496	1.135	0.256375	0.414736	0.207514	2.379	1.181	-0.362	0.717352	0.807957
hsa-miR-151a-5p	11.126	0.529	12.415	0.407	-2.021	0.0432798	0.0855291	0.0324779	11.57	1.541	-0.358	0.720343	0.85407	0.42214	10.129	1.131	0.938	0.348244	0.436925	0.110876	10.079	0.011	9.968	2.1e-23	1.75e-22	7.25e-23	11.067	1.8	0.044	0.964904	0.977259	0.324895	10.3	1.704	0.633	0.526734	0.675797	0.25001	10.012	2.155	0.759	0.447853	0.622723	0.31158	11.927	2.133	-0.549	0.583005	0.692801
hsa-miR-1287	4.764	0.873	2.633	2.107	1.468	0.142104	0.239579	0.0909752	2.881	1.728	1.433	0.151858	0.370572	0.183162	5.686	1.264	-0.82	0.412216	0.499193	0.126678	4.476	1.864	0.211	0.832887	0.895784	0.372647	4.277	0.698	0.583	0.559893	0.692804	0.230327	2.074	0.727	3.155	0.00160498	0.00614105	0.00227187	4.315	0.417	0.695	0.487055	0.638557	0.319503	3.061	2.142	1.164	0.244424	0.384451
hsa-miR-3180	2.953	0.151	3.241	0.195	-0.653	0.513756	0.681011	0.2586	2.502	0.44	0.679	0.497138	0.749425	0.370417	3.294	0.013	-2.95	0.00317774	0.00656855	0.00166686	2.539	0.126	1.167	0.24321	0.350366	0.145752	3.959	1.147	-0.939	0.347731	0.480412	0.159716	3.103	0.193	-0.343	0.731598	0.831776	0.307713	2.64	0.274	0.597	0.550507	0.699644	0.350067	2.827	0.207	0.277	0.78178	0.849445
hsa-miR-1277-3p	4.104	1.866	4.281	0.092	-0.582	0.560567	0.726112	0.275726	4.212	5.373	-0.046	0.96331	0.97495	0.481887	2.926	0.406	1.85	0.0643135	0.102959	0.0261273	4.246	0.14	-0.379	0.704688	0.819352	0.340851	4.701	0	-28.742	1.14e-181	2.05e-180	6.82e-181	3.478	1.282	0.554	0.579579	0.720467	0.266535	4.577	0.643	-0.59	0.555191	0.703937	0.352216	3.164	0.299	1.719	0.0856144	0.162067
hsa-miR-1908	1.09	1.087	1.959	3.658	-0.455	0.649109	0.769746	0.292296	2.294	2.539	-0.756	0.449649	0.704085	0.348007	1.765	1.529	-0.546	0.585066	0.663116	0.168275	1.428	0.039	-1.713	0.0867125	0.143722	0.0597883	3.09	0.003	-34.569	7.39e-262	1.63e-260	5.41e-261	1.281	0.072	-0.715	0.474609	0.633791	0.234469	1.772	0.504	-0.961	0.336552	0.506471	0.253413	2.639	1.984	-1.1	0.271332	0.414074
ENSG00000207067	1.24	0.646	0.23	0.285	1.893	0.0583579	0.111844	0.0424705	2.535	2.561	-0.809	0.418515	0.687333	0.339727	1.973	0.013	-6.324	2.55e-10	1.03e-09	2.62e-10	0.886	2.8	0.211	0.832887	0.895784	0.372647	2.69	2.616	-0.897	0.369719	0.506252	0.168306	1.942	1.446	-0.584	0.55922	0.705729	0.261083	2.251	3.098	-0.575	0.565291	0.712558	0.356529	1.228	0.176	0.027	0.97846	0.98669
hsa-miR-5096	1.736	0.197	1.891	3.295	-0.085	0.932261	0.95763	0.363641	1.006	1.671	0.565	0.572074	0.789345	0.390148	0.973	0.013	6.589	4.43e-11	1.84e-10	4.67e-11	2.296	1.063	-0.543	0.58713	0.71422	0.297116	1.213	0.222	1.11	0.266999	0.391429	0.130133	1.781	0.951	-0.047	0.962513	0.971517	0.35941	1.187	0.496	0.78	0.435391	0.612499	0.306464	0.867	0.92	0.906	0.364936	0.486131
ENSG00000238936	0.694	0.088	0.23	0.285	0.869	0.384847	0.543521	0.206391	0.562	1.253	0.118	0.906068	0.939801	0.464514	0.973	0.013	-2.408	0.0160402	0.0289421	0.00734447	0.635	0.853	0.063	0.949767	0.968515	0.402903	0.213	0.222	1.02	0.307728	0.43066	0.143175	0.781	0.193	-0.2	0.841481	0.893659	0.330607	1.687	1.992	-0.704	0.481433	0.638557	0.319503	0.367	0.201	0.728	0.466614	0.593022
hsa-miR-4775	0.84	0.312	0.23	0.285	1.143	0.253039	0.393981	0.149606	1.045	0.59	-0.267	0.789469	0.896602	0.443162	0.973	0.013	-1.146	0.251795	0.333768	0.0846985	1.428	0.039	-2.981	0.00287309	0.00615092	0.00255878	0.713	0.056	0.539	0.589887	0.718768	0.238959	1.574	0.465	-1.077	0.28148	0.471611	0.174471	0.979	0.169	-0.339	0.73461	0.832609	0.416597	0.936	0.252	-0.192	0.847742	0.896778
hsa-miR-101-3p	13.867	0.322	13.324	0.023	3.568	0.000359717	0.00113822	0.000432218	16.206	5.237	-1.022	0.306781	0.579714	0.286534	13.324	0.391	0.868	0.385394	0.472546	0.119915	13.974	0.021	-0.743	0.457482	0.589752	0.245337	14.424	1.189	-0.511	0.609351	0.718768	0.238959	13.089	0.753	0.896	0.370253	0.573998	0.212349	13.939	1.353	-0.062	0.950563	0.973109	0.486896	12.849	1.405	0.859	0.390341	0.514258
hsa-miR-28-5p	9.154	0.379	10.047	1.152	-0.832	0.405409	0.565163	0.214609	10.844	1.994	-1.197	0.231307	0.489372	0.241881	8.903	0.343	0.429	0.667923	0.730922	0.185482	9.104	0.002	1.232	0.217949	0.322589	0.134197	7.616	0.138	4.135	3.55e-05	0.00010159	3.38e-05	8.326	2.022	0.582	0.560567	0.706602	0.261406	9.177	0.983	-0.024	0.980853	0.989103	0.494899	11.546	2.128	-1.64	0.101005	0.183167
hsa-miR-576-5p	3.654	0.22	3.713	1.228	-0.053	0.957732	0.975819	0.370548	4.376	0.983	-0.728	0.466614	0.723385	0.357547	2.876	1.351	0.669	0.503495	0.588593	0.149364	3.29	0.501	0.514	0.607252	0.732963	0.304913	2.166	5.249	0.649	0.516338	0.650852	0.216379	2.866	1.199	0.719	0.472141	0.633632	0.234411	3.357	2.346	0.194	0.846176	0.918535	0.45959	5.218	0.31	-2.81	0.00495415	0.0135673
ENSG00000207475	1.145	1.333	0.23	0.285	1.716	0.086162	0.157042	0.0596335	2.174	0.845	-1.118	0.263567	0.530192	0.262057	0.973	0.013	1.492	0.135699	0.1968	0.0499409	-0.157	0.039	6.606	3.95e-11	1.91e-10	7.95e-11	1.005	0.422	0.216	0.828988	0.88118	0.292953	0.781	0.193	0.829	0.407104	0.606619	0.224417	1.772	0.504	-0.882	0.377777	0.547878	0.274131	1.185	1.405	-0.033	0.973675	0.982783
ENSG00000252798	0.736	0.317	1.23	0.775	-0.561	0.574798	0.740981	0.281373	1.196	0.995	-0.461	0.644799	0.810093	0.400404	0.973	0.013	-2.041	0.0412508	0.0692218	0.0175661	-0.157	0.039	4.53	5.9e-06	1.92e-05	8e-06	0.505	0.783	0.261	0.794093	0.857683	0.285142	0.781	0.193	-0.103	0.917963	0.939657	0.347624	0.187	0.504	0.774	0.438931	0.61348	0.306955	0.728	0.425	0.012	0.990426	0.995037
ENSG00000221803	1.274	0.643	1.23	0.775	0.05	0.960122	0.976891	0.370955	1.479	1.776	-0.154	0.87761	0.932028	0.460673	1.765	1.01	-0.489	0.624842	0.702296	0.178218	2.135	0.645	-1.072	0.28372	0.403338	0.167789	1.213	0.222	0.13	0.896566	0.926624	0.308061	1.781	0.951	-0.52	0.603064	0.741123	0.274177	3.14	0.034	-10.18	2.44e-24	1.5e-23	7.53e-24	1.851	1.223	-0.522	0.60167	0.708736
ENSG00000221740	6.019	6.069	5.363	1.143	0.613	0.539876	0.706093	0.268124	5.844	1.562	0.14	0.88866	0.93476	0.462023	4.587	1.796	1.069	0.28507	0.373289	0.0947275	5.828	0.236	0.392	0.695058	0.813347	0.338353	2.666	2.509	2.117	0.0342598	0.0632986	0.021044	5.32	0.007	8.529	1.48e-17	1.52e-16	5.63e-17	6.354	0.19	-0.77	0.4413	0.615993	0.308213	6.339	1.705	-0.245	0.806456	0.864118
hsa-miR-1468	1.694	0.088	1.23	0.285	0.869	0.384847	0.543521	0.206391	2.649	1.349	-0.823	0.410508	0.679995	0.3361	1.473	0.35	0.374	0.708404	0.770533	0.195534	0.343	0.818	1.494	0.135176	0.211998	0.0881912	2.535	0.222	-1.784	0.0744237	0.12973	0.0431296	2.685	0.704	-1.182	0.237206	0.415495	0.153711	2.383	0.024	-4.459	8.23e-06	2.88e-05	1.44e-05	2.363	2.189	-0.453	0.650549	0.75235
ENSG00000207147	1.282	0.779	1.08	0.447	0.303	0.76189	0.837148	0.31789	1.419	0.194	-0.31	0.756561	0.882385	0.436135	0.973	0.013	2.674	0.00749525	0.0148939	0.00377954	2.447	1.513	-0.947	0.343639	0.474758	0.1975	1.435	2.469	-0.097	0.922726	0.944613	0.314042	1.685	0.704	-0.48	0.631227	0.759303	0.280902	1.674	0.064	-1.554	0.120184	0.215056	0.107604	1.223	0.555	0.079	0.937033	0.961082
ENSG00000209482	2.721	0.525	2.391	1.228	0.298	0.765703	0.839628	0.318832	3.242	2.959	-0.303	0.76189	0.883956	0.436912	2.133	2.329	0.385	0.700237	0.76396	0.193866	6.1	0.783	-3.818	0.000134538	0.00037414	0.000155643	4.56	1.423	-1.541	0.123317	0.200995	0.066822	3.478	3.84	-0.386	0.699497	0.820388	0.303501	6.202	5.163	-1.532	0.125522	0.223866	0.112011	3.963	1.996	-0.879	0.379401	0.501684
hsa-miR-365a-5p	3.609	3.693	8.001	0.387	-7.06	1.67e-12	1.13e-11	4.3e-12	5.757	3.767	-1.107	0.268294	0.534113	0.263995	3.633	0.132	-0.067	0.946582	0.961734	0.244054	3.089	0.093	1.708	0.0876363	0.14503	0.0603326	1.505	5.287	0.915	0.360192	0.494462	0.164387	3.478	0.079	0.466	0.641216	0.768746	0.284396	2.187	0.496	2.019	0.0434872	0.0898902	0.0449767	3.181	0.105	1.322	0.186168	0.308091
hsa-miR-1299	3.411	3.584	2.926	1.077	0.468	0.639785	0.769746	0.292296	2.006	4.339	0.674	0.500311	0.749425	0.370417	5.24	4.757	-0.839	0.401469	0.489475	0.124211	4.341	6.703	-0.359	0.719595	0.828648	0.344718	6.323	0.48	-4.205	2.61e-05	7.61e-05	2.53e-05	4.235	2.78	-0.494	0.621306	0.752401	0.278349	3.675	2.8	-0.158	0.874457	0.926706	0.463678	5.097	3.878	-0.856	0.391998	0.515183
hsa-miR-548al	0.84	0.312	1.23	0.775	-0.443	0.657766	0.769746	0.292296	1.479	0.423	-0.983	0.325607	0.588493	0.290874	1.473	0.35	-1.07	0.284619	0.373289	0.0947275	0.635	0.853	0.222	0.824314	0.892059	0.371097	1.213	0.889	-0.396	0.692105	0.773867	0.257276	1.781	0.951	-0.966	0.334044	0.533976	0.197543	1.916	0.104	-3.341	0.000834772	0.0024148	0.00120825	0.904	2.007	-0.045	0.964107	0.977699
ENSG00000252805	0.944	0.221	1.624	2.068	-0.473	0.636213	0.769746	0.292296	1.569	1.596	-0.495	0.6206	0.810093	0.400404	1.443	0.032	-2.813	0.00490816	0.00991744	0.00251669	1.655	0.802	-0.794	0.427195	0.564191	0.234704	0.736	1.469	0.171	0.864224	0.901835	0.29982	0.989	0.021	-0.312	0.755041	0.84071	0.311019	1.312	0.182	-0.864	0.387588	0.556867	0.278629	1.299	0.235	-0.733	0.463558	0.590531
ENSG00000202503	3.426	5.324	1.098	0.482	3.351	0.000805203	0.00242685	0.000921549	1.629	1.808	1.336	0.181549	0.418572	0.206887	1.973	1.686	1.119	0.26314	0.348378	0.0884061	3.348	5.305	0.034	0.972877	0.981978	0.408503	2.666	2.509	0.48	0.631227	0.724568	0.240887	1.942	1.446	1.234	0.217203	0.38866	0.143784	3.751	0.457	-0.481	0.630516	0.773979	0.387261	2.535	0.348	1.51	0.131043	0.229167
hsa-miR-532-5p	4.331	0.662	5.129	2.259	-0.531	0.595419	0.747967	0.284025	5.258	2.263	-0.616	0.537895	0.776959	0.384026	1.973	0.013	20.357	4.02e-92	6.03e-91	1.53e-91	4.785	0.337	-0.781	0.434802	0.572136	0.238009	3.846	0.485	0.696	0.486429	0.618935	0.205768	3.511	4.028	0.409	0.68254	0.807522	0.298741	4.393	0.121	-0.179	0.857938	0.922425	0.461536	4.927	0.224	-1.259	0.20803	0.337541
hsa-miR-202-5p	0.694	0.439	0.73	0.03	-0.208	0.835229	0.88702	0.336828	1.206	0.721	-0.604	0.545844	0.780086	0.385572	1.473	0.677	-0.947	0.343639	0.432656	0.109793	4.407	1.608	-2.928	0.0034115	0.00720354	0.00299668	0.713	1.389	-0.016	0.987234	0.989068	0.328821	2.781	3.435	-1.127	0.259742	0.443453	0.164054	0.187	0.504	0.714	0.475227	0.635443	0.317944	0.269	0.456	0.628	0.530004	0.646917
ENSG00000201719	3.786	3.691	1.73	0.03	11.853	2.08e-32	2.67e-31	1.01e-31	3.839	0.185	-0.124	0.901315	0.938482	0.463862	2.973	1.686	0.626	0.531315	0.613143	0.155594	3.296	1.968	0.349	0.727089	0.833719	0.346827	2.735	0.729	1.231	0.218323	0.331323	0.11015	3.132	2.162	0.445	0.65632	0.781644	0.289167	4.858	1.007	-1.068	0.285521	0.45117	0.225743	4.698	1.281	-0.806	0.420243	0.543695
ENSG00000221241	1.09	0.592	1.022	0.345	0.115	0.908445	0.945065	0.358869	0.245	0.754	0.973	0.330553	0.592106	0.29266	2.265	0.089	-3.947	7.91e-05	0.000192316	4.88e-05	2.665	5.662	-0.662	0.507971	0.641054	0.266679	1.213	0.222	-0.261	0.794093	0.857683	0.285142	2.781	0.951	-1.735	0.0827408	0.185608	0.0686651	2.59	7.234	-0.558	0.576844	0.720388	0.360447	1.562	1.55	-0.379	0.704688	0.797858
ENSG00000207016	1.59	0.308	0.23	0.285	2.549	0.0108032	0.0260776	0.00990244	1.309	0.252	0.559	0.576162	0.792885	0.391899	1.765	1.529	-0.142	0.88708	0.91158	0.231327	1.504	0.08	0.305	0.760366	0.857299	0.356637	1.374	0.059	0.886	0.375618	0.511731	0.170128	0.781	0.193	1.841	0.0656216	0.15227	0.056332	1.933	1.715	-0.262	0.793321	0.880652	0.440635	2.177	1.156	-0.546	0.585066	0.694484
ENSG00000252000	1.34	0.148	1.022	0.345	0.541	0.588508	0.746178	0.283346	2.473	1.475	-0.933	0.35082	0.616506	0.30472	0.973	0.013	3.169	0.00152964	0.00330097	0.00083767	0.343	0.26	1.956	0.0504652	0.0876842	0.0364767	0.713	1.389	0.532	0.594726	0.718768	0.238959	1.574	0.465	-0.344	0.730846	0.831776	0.307713	0.979	3.351	0.197	0.843828	0.918535	0.45959	1.685	0.91	-0.362	0.717352	0.807957
ENSG00000238835	0.444	0.101	0.522	0.897	-0.083	0.933852	0.95763	0.363641	0.128	0.516	0.44	0.659937	0.810093	0.400404	0.973	0.013	-4.565	4.99e-06	1.32e-05	3.36e-06	1.004	3.382	-0.305	0.760366	0.857299	0.356637	0.213	0.222	0.489	0.624842	0.718768	0.238959	0.781	0.193	-0.769	0.441893	0.606619	0.224417	0.479	0.088	-0.12	0.904483	0.948433	0.474549	0.42	0.199	0.052	0.958529	0.97571
hsa-miR-4511	0.944	0.26	0.23	0.285	1.338	0.180896	0.296187	0.112471	1.509	0.568	-0.751	0.452653	0.706819	0.349359	0.973	0.013	-0.25	0.802587	0.839135	0.212943	-0.157	0.039	5.583	2.36e-08	9.48e-08	3.94e-08	0.713	1.389	0.196	0.84461	0.889975	0.295877	0.781	0.193	0.369	0.712128	0.823544	0.304668	0.187	0.504	1.066	0.286424	0.45117	0.225743	2.153	0.83	-1.327	0.184509	0.305814
ENSG00000239142	0.444	0.101	0.73	0.03	-1.649	0.0991476	0.175091	0.0664871	0.528	0.079	-0.3	0.764177	0.884707	0.437283	1.18	0.032	-4.147	3.37e-05	8.45e-05	2.15e-05	0.428	0.397	0.025	0.980055	0.986455	0.410366	0.213	0.222	0.489	0.624842	0.718768	0.238959	0.781	0.193	-0.769	0.441893	0.606619	0.224417	0.187	0.504	0.362	0.717352	0.824305	0.412442	0.904	2.116	-0.316	0.752003	0.831363
hsa-miR-3918	0.444	0.101	0.73	0.03	-1.649	0.0991476	0.175091	0.0664871	0.128	0.516	0.44	0.659937	0.810093	0.400404	0.973	0.013	-4.565	4.99e-06	1.32e-05	3.36e-06	0.343	0.26	0.198	0.843045	0.896203	0.372821	0.213	0.222	0.489	0.624842	0.718768	0.238959	0.781	0.193	-0.769	0.441893	0.606619	0.224417	0.187	0.504	0.362	0.717352	0.824305	0.412442	3.453	1.909	-2.178	0.029406	0.0646214
ENSG00000251793	0.526	0.069	0.787	0.008	-2.847	0.00441334	0.0117871	0.00447591	0.151	0.564	0.499	0.617779	0.810093	0.400404	5.12	24.397	-0.93	0.352371	0.439547	0.111542	0.161	0.111	1.094	0.273955	0.39152	0.162872	1.574	2.489	-0.664	0.50669	0.641689	0.213333	1.442	0.299	-1.676	0.0937382	0.204744	0.0757445	1.298	4.537	-0.362	0.717352	0.824305	0.412442	0.52	0.744	0.006	0.995213	0.996136
hsa-miR-93-3p	2.743	1.987	2.815	0.775	-0.081	0.935442	0.95763	0.363641	2.705	1.625	0.03	0.976067	0.980499	0.48463	1.765	1.01	0.974	0.330057	0.417504	0.105948	3.693	1.01	-0.944	0.34517	0.476263	0.198126	1.505	0.003	21.396	1.46e-101	1.64e-100	5.46e-101	2.442	0.246	0.608	0.543187	0.692057	0.256025	2.479	0.088	0.893	0.371857	0.541476	0.270928	2.822	0.978	-0.08	0.936237	0.961082
ENSG00000207241	3.321	1.72	3.022	1.378	0.254	0.799496	0.865251	0.328562	3.354	0.755	-0.038	0.969688	0.978759	0.48377	1.765	1.01	1.548	0.121622	0.179277	0.0454941	3.476	0.196	-0.35	0.726339	0.833719	0.346827	2.213	5.555	0.47	0.638355	0.731194	0.24309	2.978	1.569	0.274	0.784085	0.863293	0.319373	3.291	0.727	0.035	0.97208	0.986593	0.493643	5.288	0.684	-2.379	0.0173597	0.0406314
ENSG00000238671	0.444	0.101	0.23	0.285	0.401	0.68842	0.769746	0.292296	0.128	0.516	0.44	0.659937	0.810093	0.400404	0.973	0.013	-4.565	4.99e-06	1.32e-05	3.36e-06	0.843	0.039	-2.024	0.0429702	0.0756359	0.0314646	0.505	0.783	-0.07	0.944194	0.959308	0.318927	0.781	0.193	-0.769	0.441893	0.606619	0.224417	0.848	2.704	-0.246	0.805682	0.893454	0.447041	0.798	0.705	-0.422	0.673025	0.769273
ENSG00000220988	2.024	0.421	0.73	0.03	7.461	8.59e-14	6.3e-13	2.39e-13	2.263	0.92	-0.249	0.803361	0.900131	0.444907	1.473	0.35	0.933	0.35082	0.439135	0.111437	2.193	2.932	-0.099	0.921138	0.948386	0.394529	1.942	3.899	0.041	0.967296	0.977259	0.324895	1.942	1.446	0.068	0.945786	0.963647	0.356499	3.472	0.425	-2.22	0.0264188	0.0577042	0.0288723	2.927	0.446	-1.351	0.176695	0.295588
hsa-miR-625-5p	3.829	0.706	5.664	0.714	-2.171	0.0299312	0.0638256	0.0242365	3.656	1.333	0.15	0.880765	0.9333	0.461301	2.057	2.012	1.249	0.211665	0.291681	0.0740184	3.752	0.285	0.145	0.884711	0.923214	0.384057	3.409	3.266	0.233	0.815761	0.872355	0.29002	3.235	2.612	0.368	0.712873	0.823544	0.304668	3.608	1.123	0.209	0.834448	0.914863	0.457752	6.795	0.407	-4.649	3.34e-06	1.67e-05
ENSG00000221539	1.895	1.819	1.73	0.03	0.955	0.339578	0.507485	0.192707	2.079	1.318	-0.16	0.872881	0.932028	0.460673	1.473	0.35	0.715	0.474609	0.559676	0.142026	3.343	0.26	-2.838	0.00453972	0.00936588	0.00389621	1.374	1.37	0.446	0.655597	0.745405	0.247814	1.281	0.072	2.291	0.0219634	0.0598448	0.0221394	2.59	1.626	-0.545	0.585754	0.729825	0.365168	2.001	0.142	-0.281	0.77871	0.848716
ENSG00000201675	2.875	4.246	3.241	0.195	-0.83	0.406539	0.566007	0.21493	3.583	1.133	-0.665	0.50605	0.751071	0.371231	3.265	2.931	-0.228	0.819646	0.853666	0.21663	4.303	7.996	-0.505	0.613559	0.735589	0.306005	2.409	6.94	0.177	0.859508	0.901221	0.299616	3.346	10.162	-0.148	0.882343	0.927018	0.342948	2.664	7.803	0.076	0.939419	0.969877	0.485279	5.16	0.056	-9.697	3.1e-22	5.68e-21
ENSG00000252808	2.34	0.278	1.391	1.228	0.856	0.391998	0.550858	0.209177	2.962	4.695	-0.287	0.774112	0.890477	0.440135	2.473	0.35	-0.225	0.821979	0.854447	0.216828	3.749	0.039	-7.149	8.74e-13	4.67e-12	1.94e-12	3.59	4.258	-0.606	0.544515	0.67688	0.225033	2.905	6.577	-0.221	0.825092	0.893659	0.330607	4.109	2.415	-1.139	0.254703	0.41327	0.20678	2.496	0.2	-0.348	0.72784	0.815514
hsa-miR-4508	2.736	0.389	2.58	1.893	0.113	0.910031	0.945065	0.358869	4.585	4.714	-0.852	0.394214	0.661519	0.326968	2.633	0.671	0.125	0.900524	0.922694	0.234147	7.886	0.021	-35.419	8.71e-275	3.48e-273	1.45e-273	2.505	0.783	0.261	0.794093	0.857683	0.285142	5.347	1.245	-2.34	0.0192837	0.0533517	0.0197373	4.861	20.177	-0.473	0.636213	0.780084	0.390316	3.171	0.552	-0.586	0.557876	0.672567
ENSG00000212296	1.792	1.249	1.022	0.345	1.311	0.189858	0.308055	0.116978	1.851	1.172	-0.055	0.956138	0.969515	0.479201	0.973	0.013	7.069	1.56e-12	7.1e-12	1.8e-12	2.343	0.26	-1.081	0.279697	0.39867	0.165847	1.505	1.84	0.211	0.832887	0.881929	0.293202	2.442	3.647	-0.341	0.733104	0.831776	0.307713	1.848	2.687	-0.034	0.972877	0.986593	0.493643	1.518	1.222	0.248	0.804134	0.863316
ENSG00000206653	3.394	2.832	1.23	0.775	2.458	0.0139713	0.032915	0.0124988	3.322	2.502	0.045	0.964107	0.97495	0.481887	2.265	2.931	0.659	0.509896	0.594144	0.150773	3.104	2.519	0.182	0.855583	0.90413	0.376118	2.442	1.607	0.751	0.452653	0.579374	0.192616	2.074	1.928	0.951	0.341604	0.544448	0.201417	3.14	0.408	0.398	0.69063	0.824305	0.412442	3.359	0.22	0.074	0.94101	0.96333
[truncated: 47 more rows]
[truncated: 36 more columns]
