# Supplementary material for: Extent, Causes, and Consequences of Small RNA Expression Variation in Human Adipose Tissue
Source: PLoS Genet. 2012 May 10;8(5):e1002704. doi: 10.1371/journal.pgen.1002704 (PMC3349731; doi:10.1371/journal.pgen.1002704)
Supplement: Table S4 — List of identified polymorphisms and RNA edits. Each row corresponds to one variant. The columns contain RNA_name (column 1), miRBase_ID (if applicable, 2) SNP_position in the RNA (3), reference_allele (4), derived_allele (5), variant type (6), number of total observed alleles (7), total number of observed_reads covering the site (8), number of observed derived_alleles (9), number of observed reads with the derived allele (10), derived_allele_frequency (11), and frequency of reads with the derived allele (12). (XLS) [file pgen.1002704.s013.xls]

## Sheet: table_S4.tab
RNA_name	miRBase_ID	SNP_pos	Reference_allele	Derived_allele	Type	Observed_alleles	Observed_reads	Derived_alleles	Derived_reads	Derived_allele_frequency*100	Derived_allele_read_frequency*100
hsa-miR-376c	MIMAT0000720	9	A	G	A->I_edit	78	3477	13	367	16.7	10.6
hsa-miR-381	MIMAT0000736	7	A	G	A->I_edit	206	21047	100	5274	48.5	25.1
hsa-miR-411-5p	MIMAT0003329	8	A	G	A->I_edit	172	12236	71	2204	41.3	18
hsa-miR-585	MIMAT0003250	7	C	T	SNP	122	6662	13	955	10.7	14.3
SNORD48		35	C	T	SNP	110	16759	8	813	7.3	4.9
SNORD25		52	T	C	SNP	138	10602	13	957	9.4	9
