# Supplementary material for: Extent, Causes, and Consequences of Small RNA Expression Variation in Human Adipose Tissue
Source: PLoS Genet. 2012 May 10;8(5):e1002704. doi: 10.1371/journal.pgen.1002704 (PMC3349731; doi:10.1371/journal.pgen.1002704)
Supplement: Table S5 — List of identified discrepancies between genomic sequence and RNA end sequence. Each row corresponds to one discrepancy. The columns contain RNA_name (column 1), miRBase_ID (if applicable, 2), internal RNA ID (3), position of the modification in the RNA (4), location of the modification (5 prime or 3 prime end, 5), RNA base adjacent to the modification (6), modification sequence (7), number of libraries the modification was observed in (8), median frequency of modification across libraries (9), median raw RNA read count (10). (XLS) [file pgen.1002704.s014.xls]

## Sheet: table_S5.tab
RNA_name	miRBase_ID	RNA	Position_bp	Position_end	Modification	Adjacent_base	Num_libraries	Median_modification_frequency	Median_RNA_raw_count
hsa-let-7g-5p	MIMAT0000414	mature-miRNA.hsa-let-7g|hsa-let-7g:5-3..26+5	24	3p	A	C	408	7.4	8115
hsa-miR-125b-5p	MIMAT0000423	mature-miRNA.hsa-miR-125b|hsa-mir-125b-1:15-3..36+5	24	3p	A	G	333	1.9	2994
hsa-miR-100-5p	MIMAT0000098	mature-miRNA.hsa-miR-100|hsa-mir-100:13-3..34+5	24	3p	TT	G	340	1	2947
hsa-miR-100-5p	MIMAT0000098	mature-miRNA.hsa-miR-100|hsa-mir-100:13-3..34+5	24	3p	T	T	424	24.5	2947
hsa-miR-411-5p	MIMAT0003329	mature-miRNA.hsa-miR-411|hsa-mir-411:16-3..36+5	25	3p	A	G	126	6.6	59
hsa-miR-29c-3p	MIMAT0000681	mature-miRNA.hsa-miR-29c|hsa-mir-29c:54-3..75+5	21	3p	A	T	274	1.3	857
hsa-miR-29c-3p	MIMAT0000681	mature-miRNA.hsa-miR-29c|hsa-mir-29c:54-3..75+5	24	3p	A	T	288	1.7	857
hsa-miR-151a-3p	MIMAT0000757	mature-miRNA.hsa-miR-151-3p|hsa-mir-151:47-3..67+5	22	3p	G	A	368	8	1423
hsa-miR-151a-3p	MIMAT0000757	mature-miRNA.hsa-miR-151-3p|hsa-mir-151:47-3..67+5	22	3p	A	T	327	1.8	1423
hsa-miR-151a-3p	MIMAT0000757	mature-miRNA.hsa-miR-151-3p|hsa-mir-151:47-3..67+5	23	3p	AG	T	328	1.7	1423
hsa-miR-151a-3p	MIMAT0000757	mature-miRNA.hsa-miR-151-3p|hsa-mir-151:47-3..67+5	23	3p	G	A	369	9.6	1423
hsa-miR-151a-3p	MIMAT0000757	mature-miRNA.hsa-miR-151-3p|hsa-mir-151:47-3..67+5	24	3p	AG	T	330	2.1	1423
hsa-miR-151a-3p	MIMAT0000757	mature-miRNA.hsa-miR-151-3p|hsa-mir-151:47-3..67+5	24	3p	G	A	364	6.5	1423
hsa-miR-340-5p	MIMAT0004692	mature-miRNA.hsa-miR-340|hsa-mir-340:16-3..37+5	23	3p	A	A	223	4.1	187
hsa-miR-340-5p	MIMAT0004692	mature-miRNA.hsa-miR-340|hsa-mir-340:16-3..37+5	23	3p	AA	T	87	1.6	187
hsa-miR-340-5p	MIMAT0004692	mature-miRNA.hsa-miR-340|hsa-mir-340:16-3..37+5	24	3p	A	A	168	2.8	187
hsa-miR-340-5p	MIMAT0004692	mature-miRNA.hsa-miR-340|hsa-mir-340:16-3..37+5	24	3p	AA	T	76	1.2	187
hsa-miR-340-5p	MIMAT0004692	mature-miRNA.hsa-miR-340|hsa-mir-340:16-3..37+5	25	3p	AA	T	59	1.1	187
hsa-miR-1	MIMAT0000416	mature-miRNA.hsa-miR-1|hsa-mir-1-1:46-3..67+4	5	5p	C	T	123	3	1200382
hsa-miR-1	MIMAT0000416	mature-miRNA.hsa-miR-1|hsa-mir-1-1:46-3..67+4	25	3p	A	A	222	7.9	1200382
hsa-miR-1	MIMAT0000416	mature-miRNA.hsa-miR-1|hsa-mir-1-1:46-3..67+4	25	3p	AA	A	114	1.9	1200382
hsa-miR-1	MIMAT0000416	mature-miRNA.hsa-miR-1|hsa-mir-1-1:46-3..67+4	25	3p	C	A	240	7.5	1200382
hsa-miR-1	MIMAT0000416	mature-miRNA.hsa-miR-1|hsa-mir-1-1:46-3..67+4	26	3p	ATTCGT	T	53	6.8	1200382
hsa-miR-1	MIMAT0000416	mature-miRNA.hsa-miR-1|hsa-mir-1-1:46-3..67+4	26	3p	A	T	181	3.6	1200382
hsa-miR-3613-5p	MIMAT0017990	mature-miRNA.hsa-miR-3613-5p|hsa-mir-3613:16-3..37+5	3	5p	G	A	106	2.4	341
hsa-miR-3613-5p	MIMAT0017990	mature-miRNA.hsa-miR-3613-5p|hsa-mir-3613:16-3..37+5	23	3p	A	C	174	2.2	341
hsa-miR-3613-5p	MIMAT0017990	mature-miRNA.hsa-miR-3613-5p|hsa-mir-3613:16-3..37+5	24	3p	AGTACAACA	A	110	1.4	341
hsa-miR-3613-5p	MIMAT0017990	mature-miRNA.hsa-miR-3613-5p|hsa-mir-3613:16-3..37+5	24	3p	A	C	200	2.9	341
hsa-miR-26b-5p	MIMAT0000083	mature-miRNA.hsa-miR-26b|hsa-mir-26b:12-3..32+5	23	3p	A	G	308	1.2	1839
hsa-miR-26b-5p	MIMAT0000083	mature-miRNA.hsa-miR-26b|hsa-mir-26b:12-3..32+5	24	3p	A	G	317	1.2	1839
hsa-miR-26b-5p	MIMAT0000083	mature-miRNA.hsa-miR-26b|hsa-mir-26b:12-3..32+5	25	3p	A	T	356	3.4	1839
hsa-miR-26b-5p	MIMAT0000083	mature-miRNA.hsa-miR-26b|hsa-mir-26b:12-3..32+5	25	3p	AG	T	324	1.7	1839
hsa-miR-26b-5p	MIMAT0000083	mature-miRNA.hsa-miR-26b|hsa-mir-26b:12-3..32+5	26	3p	A	T	312	1.2	1839
hsa-miR-199a-5p	MIMAT0000231	mature-miRNA.hsa-miR-199a-5p|hsa-mir-199a-1:6-3..28+5	24	3p	G	G	248	1.1	958
hsa-miR-199a-5p	MIMAT0000231	mature-miRNA.hsa-miR-199a-5p|hsa-mir-199a-1:6-3..28+5	25	3p	G	G	264	1.1	958
hsa-miR-199a-5p	MIMAT0000231	mature-miRNA.hsa-miR-199a-5p|hsa-mir-199a-1:6-3..28+5	27	3p	TGGG	C	176	1.4	958
hsa-miR-339-3p	MIMAT0004702	mature-miRNA.hsa-miR-339-3p|hsa-mir-339:50-3..72+5	22	3p	A	C	177	3.1	182
hsa-miR-339-3p	MIMAT0004702	mature-miRNA.hsa-miR-339-3p|hsa-mir-339:50-3..72+5	23	3p	A	C	90	1.7	182
hsa-miR-339-3p	MIMAT0004702	mature-miRNA.hsa-miR-339-3p|hsa-mir-339:50-3..72+5	24	3p	A	C	104	2	182
hsa-miR-339-3p	MIMAT0004702	mature-miRNA.hsa-miR-339-3p|hsa-mir-339:50-3..72+5	25	3p	A	C	154	2.6	182
hsa-miR-10b-5p	MIMAT0000254	mature-miRNA.hsa-miR-10b|hsa-mir-10b:27-3..49+5	5	5p	C	T	411	1.2	8209
hsa-miR-10b-5p	MIMAT0000254	mature-miRNA.hsa-miR-10b|hsa-mir-10b:27-3..49+5	25	3p	A	G	360	1.2	8209
hsa-miR-10b-5p	MIMAT0000254	mature-miRNA.hsa-miR-10b|hsa-mir-10b:27-3..49+5	27	3p	A	G	386	2.1	8209
hsa-miR-185-5p	MIMAT0000455	mature-miRNA.hsa-miR-185|hsa-mir-185:15-3..36+5	5	5p	C	T	342	1.8	2233
hsa-miR-185-5p	MIMAT0000455	mature-miRNA.hsa-miR-185|hsa-mir-185:15-3..36+5	26	3p	A	A	336	2.6	2233
hsa-miR-10a-5p	MIMAT0000253	mature-miRNA.hsa-miR-10a|hsa-mir-10a:22-3..44+5	25	3p	A	T	356	2.2	7853
hsa-miR-10a-5p	MIMAT0000253	mature-miRNA.hsa-miR-10a|hsa-mir-10a:22-3..44+5	25	3p	T	G	414	4	7853
hsa-miR-16-5p	MIMAT0000069	mature-miRNA.hsa-miR-16|hsa-mir-16-2:10-3..31+5	24	3p	ATTCGTATGCC	G	257	2	1329
hsa-miR-16-5p	MIMAT0000069	mature-miRNA.hsa-miR-16|hsa-mir-16-2:10-3..31+5	24	3p	A	G	277	1.4	1329
hsa-miR-16-5p	MIMAT0000069	mature-miRNA.hsa-miR-16|hsa-mir-16-2:10-3..31+5	25	3p	A	C	282	1.5	1329
hsa-miR-16-5p	MIMAT0000069	mature-miRNA.hsa-miR-16|hsa-mir-16-2:10-3..31+5	26	3p	ATCGTATGC	G	308	6.1	1329
hsa-miR-16-5p	MIMAT0000069	mature-miRNA.hsa-miR-16|hsa-mir-16-2:10-3..31+5	26	3p	A	G	363	8.9	1329
hsa-miR-99a-5p	MIMAT0000097	mature-miRNA.hsa-miR-99a|hsa-mir-99a:13-3..34+5	25	3p	GA	T	332	1.6	1829
hsa-miR-99a-5p	MIMAT0000097	mature-miRNA.hsa-miR-99a|hsa-mir-99a:13-3..34+5	26	3p	T	G	370	5.8	1829
hsa-miR-99a-5p	MIMAT0000097	mature-miRNA.hsa-miR-99a|hsa-mir-99a:13-3..34+5	26	3p	A	G	458	42.9	1829
hsa-miR-32-5p	MIMAT0000090	mature-miRNA.hsa-miR-32|hsa-mir-32:6-3..27+5	22	3p	A	T	71	1.8	190
hsa-miR-193b-5p	MIMAT0004767	mature-miRNA.hsa-miR-193b*|hsa-mir-193b:14-3..35+5	25	3p	T	G	110	4.5	96
hsa-miR-193b-5p	MIMAT0004767	mature-miRNA.hsa-miR-193b*|hsa-mir-193b:14-3..35+5	26	3p	A	A	109	4.3	96
hsa-miR-193b-5p	MIMAT0004767	mature-miRNA.hsa-miR-193b*|hsa-mir-193b:14-3..35+5	26	3p	T	A	64	3.4	96
hsa-miR-181a-5p	MIMAT0000256	mature-miRNA.hsa-miR-181a|hsa-mir-181a-2:39-3..61+5	5	5p	C	A	283	1.3	1241
hsa-miR-181a-5p	MIMAT0000256	mature-miRNA.hsa-miR-181a|hsa-mir-181a-2:39-3..61+5	25	3p	ATCGTATGCC	A	128	1.1	1241
hsa-miR-181a-5p	MIMAT0000256	mature-miRNA.hsa-miR-181a|hsa-mir-181a-2:39-3..61+5	26	3p	A	G	377	27	1241
hsa-miR-101-3p	MIMAT0000099	mature-miRNA.hsa-miR-101|hsa-mir-101-1:47-3..67+5	22	3p	TA	G	93	4.4	233
hsa-miR-101-3p	MIMAT0000099	mature-miRNA.hsa-miR-101|hsa-mir-101-1:47-3..67+5	23	3p	A	T	91	27.1	233
hsa-miR-101-3p	MIMAT0000099	mature-miRNA.hsa-miR-101|hsa-mir-101-1:47-3..67+5	24	3p	C	A	55	3.3	233
hsa-miR-4448	MIMAT0018967	mature-miRNA.hsa-miR-4448|hsa-mir-4448:61-3..80+5	23	3p	ATGATT	T	60	40	172
hsa-miR-4448	MIMAT0018967	mature-miRNA.hsa-miR-4448|hsa-mir-4448:61-3..80+5	23	3p	ATGA	T	53	11.3	172
hsa-miR-125b-5p	MIMAT0000423	mature-miRNA.hsa-miR-125b|hsa-mir-125b-2:17-3..38+5	5	5p	C	T	368	1.7	3600
hsa-miR-125b-5p	MIMAT0000423	mature-miRNA.hsa-miR-125b|hsa-mir-125b-2:17-3..38+5	26	3p	A	A	352	2.1	3600
hsa-miR-103a-3p	MIMAT0000101	mature-miRNA.hsa-miR-103a|hsa-mir-103a-1:48-3..70+5	24	3p	T	C	386	5.4	2863
hsa-miR-130b-3p	MIMAT0000691	mature-miRNA.hsa-miR-130b|hsa-mir-130b:51-3..72+5	25	3p	A	A	55	6.1	48
hsa-miR-130b-3p	MIMAT0000691	mature-miRNA.hsa-miR-130b|hsa-mir-130b:51-3..72+5	26	3p	T	T	66	8	48
hsa-miR-365a-5p	MIMAT0009199	mature-miRNA.hsa-miR-365*|hsa-mir-365-2:29-3..50+5	25	3p	A	G	120	10.3	32
hsa-miR-365a-5p	MIMAT0009199	mature-miRNA.hsa-miR-365*|hsa-mir-365-2:29-3..50+5	26	3p	T	T	61	7.1	32
hsa-miR-365a-5p	MIMAT0009199	mature-miRNA.hsa-miR-365*|hsa-mir-365-2:29-3..50+5	27	3p	A	G	75	8.7	32
hsa-miR-106b-3p	MIMAT0004672	mature-miRNA.hsa-miR-106b*|hsa-mir-106b:52-3..73+5	23	3p	G	G	259	17.8	51
hsa-miR-106b-3p	MIMAT0004672	mature-miRNA.hsa-miR-106b*|hsa-mir-106b:52-3..73+5	24	3p	G	G	63	3.4	51
hsa-miR-125b-2-3p	MIMAT0004603	mature-miRNA.hsa-miR-125b-2*|hsa-mir-125b-2:54-3..75+5	25	3p	A	A	144	1.6	190
hsa-miR-125b-2-3p	MIMAT0004603	mature-miRNA.hsa-miR-125b-2*|hsa-mir-125b-2:54-3..75+5	25	3p	T	A	60	1.1	190
hsa-miR-125b-2-3p	MIMAT0004603	mature-miRNA.hsa-miR-125b-2*|hsa-mir-125b-2:54-3..75+5	26	3p	T	C	298	5.7	190
hsa-miR-125b-2-3p	MIMAT0004603	mature-miRNA.hsa-miR-125b-2*|hsa-mir-125b-2:54-3..75+5	26	3p	A	C	303	6.3	190
hsa-miR-125b-2-3p	MIMAT0004603	mature-miRNA.hsa-miR-125b-2*|hsa-mir-125b-2:54-3..75+5	28	3p	TT	T	101	1.2	190
hsa-miR-125b-2-3p	MIMAT0004603	mature-miRNA.hsa-miR-125b-2*|hsa-mir-125b-2:54-3..75+5	28	3p	T	T	175	2	190
hsa-miR-125b-2-3p	MIMAT0004603	mature-miRNA.hsa-miR-125b-2*|hsa-mir-125b-2:54-3..75+5	29	3p	T	A	55	1	190
hsa-miR-15b-5p	MIMAT0000417	mature-miRNA.hsa-miR-15b|hsa-mir-15b:20-3..41+5	5	5p	C	T	61	2.3	230
hsa-miR-15b-5p	MIMAT0000417	mature-miRNA.hsa-miR-15b|hsa-mir-15b:20-3..41+5	26	3p	A	A	61	1.6	230
hsa-miR-191-5p	MIMAT0000440	mature-miRNA.hsa-miR-191|hsa-mir-191:16-3..38+5	25	3p	G	T	297	1.5	1362
hsa-miR-29a-5p	MIMAT0004503	mature-miRNA.hsa-miR-29a*|hsa-mir-29a:4-3..25+5	24	3p	T	G	95	5.5	73
hsa-let-7d-5p	MIMAT0000065	mature-miRNA.hsa-let-7d|hsa-let-7d:8-3..29+5	24	3p	A	G	314	1.5	1325
hsa-let-7d-5p	MIMAT0000065	mature-miRNA.hsa-let-7d|hsa-let-7d:8-3..29+5	25	3p	A	T	291	1.1	1325
hsa-let-7d-5p	MIMAT0000065	mature-miRNA.hsa-let-7d|hsa-let-7d:8-3..29+5	26	3p	A	T	331	4.9	1325
hsa-miR-194-5p	MIMAT0000460	mature-miRNA.hsa-miR-194|hsa-mir-194-2:15-3..36+5	26	3p	CTGTTACA	G	112	1.7	308
hsa-miR-224-5p	MIMAT0000281	mature-miRNA.hsa-miR-224|hsa-mir-224:8-3..28+5	26	3p	G	T	271	3.2	566
hsa-miR-199a-3p	MIMAT0000232	mature-miRNA.hsa-miR-199a-3p|hsa-mir-199a-1:47-3..68+3|alt-2	23	3p	T	G	332	1.5	4393
hsa-miR-199a-3p	MIMAT0000232	mature-miRNA.hsa-miR-199a-3p|hsa-mir-199a-1:47-3..68+3|alt-2	24	3p	T	G	369	4.7	4393
hsa-miR-497-5p	MIMAT0002820	mature-miRNA.hsa-miR-497|hsa-mir-497:24-3..44+5	5	5p	AC	A	87	1.1	261
hsa-miR-497-5p	MIMAT0002820	mature-miRNA.hsa-miR-497|hsa-mir-497:24-3..44+5	22	3p	G	T	132	1.3	261
hsa-miR-497-5p	MIMAT0002820	mature-miRNA.hsa-miR-497|hsa-mir-497:24-3..44+5	23	3p	G	T	203	2.1	261
hsa-miR-497-5p	MIMAT0002820	mature-miRNA.hsa-miR-497|hsa-mir-497:24-3..44+5	24	3p	T	C	94	1.1	261
hsa-miR-497-5p	MIMAT0002820	mature-miRNA.hsa-miR-497|hsa-mir-497:24-3..44+5	24	3p	GTGCTGCTG	T	164	1.6	261
hsa-miR-497-5p	MIMAT0002820	mature-miRNA.hsa-miR-497|hsa-mir-497:24-3..44+5	24	3p	G	T	315	9.8	261
hsa-miR-497-5p	MIMAT0002820	mature-miRNA.hsa-miR-497|hsa-mir-497:24-3..44+5	25	3p	TG	C	191	1.7	261
hsa-miR-126-3p	MIMAT0000445	mature-miRNA.hsa-miR-126|hsa-mir-126:52-3..73+5	26	3p	A	G	535	4.2	46253
hsa-let-7i-5p	MIMAT0000415	mature-miRNA.hsa-let-7i|hsa-let-7i:6-3..27+5	24	3p	A	G	352	1.1	4326
hsa-let-7i-5p	MIMAT0000415	mature-miRNA.hsa-let-7i|hsa-let-7i:6-3..27+5	25	3p	AA	T	432	6.7	4326
hsa-let-7i-5p	MIMAT0000415	mature-miRNA.hsa-let-7i|hsa-let-7i:6-3..27+5	25	3p	A	T	406	4.3	4326
hsa-let-7i-5p	MIMAT0000415	mature-miRNA.hsa-let-7i|hsa-let-7i:6-3..27+5	26	3p	A	T	502	22.2	4326
hsa-let-7i-5p	MIMAT0000415	mature-miRNA.hsa-let-7i|hsa-let-7i:6-3..27+5	26	3p	AT	T	368	1.9	4326
hsa-let-7i-5p	MIMAT0000415	mature-miRNA.hsa-let-7i|hsa-let-7i:6-3..27+5	26	3p	AA	T	392	4.4	4326
hsa-let-7i-5p	MIMAT0000415	mature-miRNA.hsa-let-7i|hsa-let-7i:6-3..27+5	26	3p	T	T	435	6.6	4326
hsa-miR-30c-5p	MIMAT0000244	mature-miRNA.hsa-miR-30c|hsa-mir-30c-1:17-3..39+5	26	3p	A	G	331	3.5	5774
hsa-miR-28-3p	MIMAT0004502	mature-miRNA.hsa-miR-28-3p|hsa-mir-28:54-3..75+5	25	3p	T	G	215	1.1	406
hsa-miR-28-3p	MIMAT0004502	mature-miRNA.hsa-miR-28-3p|hsa-mir-28:54-3..75+5	26	3p	T	A	243	1.5	406
hsa-miR-28-3p	MIMAT0004502	mature-miRNA.hsa-miR-28-3p|hsa-mir-28:54-3..75+5	26	3p	A	A	321	6.8	406
hsa-miR-28-3p	MIMAT0004502	mature-miRNA.hsa-miR-28-3p|hsa-mir-28:54-3..75+5	26	3p	AA	A	202	1.2	406
hsa-miR-28-3p	MIMAT0004502	mature-miRNA.hsa-miR-28-3p|hsa-mir-28:54-3..75+5	27	3p	T	G	264	1.8	406
hsa-miR-28-3p	MIMAT0004502	mature-miRNA.hsa-miR-28-3p|hsa-mir-28:54-3..75+5	27	3p	A	G	273	2	406
hsa-miR-103b	MIMAT0007402	mature-miRNA.hsa-miR-103b|hsa-mir-103b-2:1-0..23+5|alt-1	26	3p	T	C	386	5.4	2790
hsa-let-7i-3p	MIMAT0004585	mature-miRNA.hsa-let-7i*|hsa-let-7i:62-3..83+1	25	3p	A	C	65	4.2	137
hsa-let-7f-5p	MIMAT0000067	mature-miRNA.hsa-let-7f|hsa-let-7f-2:8-3..29+5	24	3p	A	C	457	3.3	68548
hsa-miR-320a	MIMAT0000510	mature-miRNA.hsa-miR-320a|hsa-mir-320a:48-3..69+5	3	5p	T	T	134	1.7	308
hsa-miR-320a	MIMAT0000510	mature-miRNA.hsa-miR-320a|hsa-mir-320a:48-3..69+5	3	5p	A	T	91	1.5	308
hsa-miR-320a	MIMAT0000510	mature-miRNA.hsa-miR-320a|hsa-mir-320a:48-3..69+5	3	5p	T	C	182	2.1	308
hsa-miR-320a	MIMAT0000510	mature-miRNA.hsa-miR-320a|hsa-mir-320a:48-3..69+5	23	3p	TTT	T	190	1.4	308
hsa-miR-320a	MIMAT0000510	mature-miRNA.hsa-miR-320a|hsa-mir-320a:48-3..69+5	23	3p	T	T	270	2.1	308
hsa-miR-320a	MIMAT0000510	mature-miRNA.hsa-miR-320a|hsa-mir-320a:48-3..69+5	23	3p	TT	T	253	2.5	308
hsa-miR-320a	MIMAT0000510	mature-miRNA.hsa-miR-320a|hsa-mir-320a:48-3..69+5	24	3p	TG	T	74	1.1	308
hsa-miR-320a	MIMAT0000510	mature-miRNA.hsa-miR-320a|hsa-mir-320a:48-3..69+5	24	3p	T	T	344	8.5	308
hsa-miR-320a	MIMAT0000510	mature-miRNA.hsa-miR-320a|hsa-mir-320a:48-3..69+5	24	3p	TT	T	254	2.1	308
hsa-miR-320a	MIMAT0000510	mature-miRNA.hsa-miR-320a|hsa-mir-320a:48-3..69+5	25	3p	T	T	328	7.5	308
hsa-miR-320a	MIMAT0000510	mature-miRNA.hsa-miR-320a|hsa-mir-320a:48-3..69+5	25	3p	TT	T	279	2.9	308
hsa-miR-320a	MIMAT0000510	mature-miRNA.hsa-miR-320a|hsa-mir-320a:48-3..69+5	26	3p	TT	T	163	1.4	308
hsa-miR-320a	MIMAT0000510	mature-miRNA.hsa-miR-320a|hsa-mir-320a:48-3..69+5	26	3p	T	T	141	1.1	308
hsa-miR-181b-5p	MIMAT0000257	mature-miRNA.hsa-miR-181b|hsa-mir-181b-2:16-3..38+5	24	3p	A	G	269	6.5	203
hsa-miR-181b-5p	MIMAT0000257	mature-miRNA.hsa-miR-181b|hsa-mir-181b-2:16-3..38+5	24	3p	T	G	58	1.2	203
hsa-miR-181b-5p	MIMAT0000257	mature-miRNA.hsa-miR-181b|hsa-mir-181b-2:16-3..38+5	25	3p	A	G	270	6.6	203
hsa-miR-181b-5p	MIMAT0000257	mature-miRNA.hsa-miR-181b|hsa-mir-181b-2:16-3..38+5	25	3p	T	G	187	2.7	203
hsa-miR-181b-5p	MIMAT0000257	mature-miRNA.hsa-miR-181b|hsa-mir-181b-2:16-3..38+5	26	3p	C	G	65	1.4	203
hsa-miR-181b-5p	MIMAT0000257	mature-miRNA.hsa-miR-181b|hsa-mir-181b-2:16-3..38+5	26	3p	G	G	78	1.5	203
hsa-miR-181b-5p	MIMAT0000257	mature-miRNA.hsa-miR-181b|hsa-mir-181b-2:16-3..38+5	26	3p	A	G	315	13.3	203
hsa-miR-181b-5p	MIMAT0000257	mature-miRNA.hsa-miR-181b|hsa-mir-181b-2:16-3..38+5	27	3p	A	T	121	2	203
hsa-miR-181b-5p	MIMAT0000257	mature-miRNA.hsa-miR-181b|hsa-mir-181b-2:16-3..38+5	29	3p	T	T	101	2.3	203
hsa-miR-221-3p	MIMAT0000278	mature-miRNA.hsa-miR-221|hsa-mir-221:65-3..87+5	21	3p	T	C	239	2.5	333
hsa-miR-221-3p	MIMAT0000278	mature-miRNA.hsa-miR-221|hsa-mir-221:65-3..87+5	23	3p	T	C	226	2.2	333
hsa-miR-221-3p	MIMAT0000278	mature-miRNA.hsa-miR-221|hsa-mir-221:65-3..87+5	24	3p	T	C	264	4.1	333
hsa-miR-221-3p	MIMAT0000278	mature-miRNA.hsa-miR-221|hsa-mir-221:65-3..87+5	24	3p	CT	G	220	2.1	333
hsa-miR-221-3p	MIMAT0000278	mature-miRNA.hsa-miR-221|hsa-mir-221:65-3..87+5	25	3p	T	C	171	1.5	333
hsa-miR-221-3p	MIMAT0000278	mature-miRNA.hsa-miR-221|hsa-mir-221:65-3..87+5	25	3p	CT	G	131	1.1	333
hsa-miR-1	MIMAT0000416	mature-miRNA.hsa-miR-1|hsa-mir-1-2:53-3..74+5	23	3p	A	C	285	4.8	1545
hsa-miR-1	MIMAT0000416	mature-miRNA.hsa-miR-1|hsa-mir-1-2:53-3..74+5	24	3p	A	C	174	1.3	1545
hsa-miR-130a-3p	MIMAT0000425	mature-miRNA.hsa-miR-130a|hsa-mir-130a:55-3..76+5	5	5p	C	C	66	1.1	286
hsa-miR-130a-3p	MIMAT0000425	mature-miRNA.hsa-miR-130a|hsa-mir-130a:55-3..76+5	23	3p	A	G	90	1.2	286
hsa-miR-130a-3p	MIMAT0000425	mature-miRNA.hsa-miR-130a|hsa-mir-130a:55-3..76+5	25	3p	C	A	112	1.3	286
hsa-miR-130a-3p	MIMAT0000425	mature-miRNA.hsa-miR-130a|hsa-mir-130a:55-3..76+5	26	3p	A	T	258	3.5	286
hsa-miR-708-5p	MIMAT0004926	mature-miRNA.hsa-miR-708|hsa-mir-708:11-3..33+5	24	3p	T	T	265	3.2	544
hsa-miR-708-5p	MIMAT0004926	mature-miRNA.hsa-miR-708|hsa-mir-708:11-3..33+5	25	3p	T	T	332	11.5	544
hsa-miR-585	MIMAT0003250	mature-miRNA.hsa-miR-585|hsa-mir-585:61-3..79+5	24	3p	A	C	162	14.5	40
hsa-miR-17-5p	MIMAT0000070	mature-miRNA.hsa-miR-17|hsa-mir-17:14-3..36+5	27	3p	A	G	360	7.8	2393
hsa-miR-19b-3p	MIMAT0000074	mature-miRNA.hsa-miR-19b|hsa-mir-19b-1:54-3..76+5	26	3p	C	G	78	1.4	295
hsa-miR-19b-3p	MIMAT0000074	mature-miRNA.hsa-miR-19b|hsa-mir-19b-1:54-3..76+5	26	3p	T	G	292	14.3	295
hsa-miR-183-5p	MIMAT0000261	mature-miRNA.hsa-miR-183|hsa-mir-183:27-3..48+5	25	3p	T	A	249	7.1	131
hsa-miR-183-5p	MIMAT0000261	mature-miRNA.hsa-miR-183|hsa-mir-183:27-3..48+5	25	3p	A	T	212	4.7	131
hsa-miR-335-5p	MIMAT0000765	mature-miRNA.hsa-miR-335|hsa-mir-335:16-3..38+5	26	3p	ATTCGT	G	303	1.2	5486
hsa-miR-335-5p	MIMAT0000765	mature-miRNA.hsa-miR-335|hsa-mir-335:16-3..38+5	26	3p	A	G	326	1.6	5486
hsa-miR-143-5p	MIMAT0004599	mature-miRNA.hsa-miR-143*|hsa-mir-143:27-3..48+5	25	3p	A	G	362	13.3	652
hsa-miR-143-5p	MIMAT0004599	mature-miRNA.hsa-miR-143*|hsa-mir-143:27-3..48+5	25	3p	AG	G	222	1	652
hsa-miR-143-5p	MIMAT0004599	mature-miRNA.hsa-miR-143*|hsa-mir-143:27-3..48+5	26	3p	A	T	246	1.5	652
hsa-miR-374a-3p	MIMAT0004688	mature-miRNA.hsa-miR-374a*|hsa-mir-374a:42-3..63+5	24	3p	G	A	293	2.2	920
hsa-miR-199a-3p	MIMAT0000232	mature-miRNA.hsa-miR-199a-3p|hsa-mir-199a-1:47-3..68+3	23	3p	T	G	332	1.5	4367
hsa-miR-199a-3p	MIMAT0000232	mature-miRNA.hsa-miR-199a-3p|hsa-mir-199a-1:47-3..68+3	24	3p	T	G	369	4.7	4367
hsa-let-7d-3p	MIMAT0004484	mature-miRNA.hsa-let-7d*|hsa-let-7d:62-3..83+4	5	5p	C	C	62	7.1	46
hsa-let-7d-3p	MIMAT0004484	mature-miRNA.hsa-let-7d*|hsa-let-7d:62-3..83+4	25	3p	A	C	152	9.5	46
hsa-miR-629-5p	MIMAT0004810	mature-miRNA.hsa-miR-629|hsa-mir-629:22-3..42+5	23	3p	A	C	87	3.4	69
hsa-miR-629-5p	MIMAT0004810	mature-miRNA.hsa-miR-629|hsa-mir-629:22-3..42+5	24	3p	A	C	192	8.1	69
hsa-miR-181d	MIMAT0002821	mature-miRNA.hsa-miR-181d|hsa-mir-181d:36-3..58+5	26	3p	A	G	93	9.5	73
hsa-miR-142-5p	MIMAT0000433	mature-miRNA.hsa-miR-142-5p|hsa-mir-142:16-3..36+5	21	3p	G	G	57	1.4	221
hsa-miR-142-5p	MIMAT0000433	mature-miRNA.hsa-miR-142-5p|hsa-mir-142:16-3..36+5	22	3p	G	G	68	1.9	221
hsa-miR-125a-5p	MIMAT0000443	mature-miRNA.hsa-miR-125a-5p|hsa-mir-125a:15-3..38+5	5	5p	C	T	396	2.1	3461
hsa-miR-125a-5p	MIMAT0000443	mature-miRNA.hsa-miR-125a-5p|hsa-mir-125a:15-3..38+5	25	3p	A	G	371	2	3461
hsa-miR-125a-5p	MIMAT0000443	mature-miRNA.hsa-miR-125a-5p|hsa-mir-125a:15-3..38+5	27	3p	T	G	345	1.2	3461
hsa-miR-4532	MIMAT0019071	mature-miRNA.hsa-miR-4532|hsa-mir-4532:6-3..22+5	22	3p	G	G	126	50	11
hsa-let-7f-5p	MIMAT0000067	mature-miRNA.hsa-let-7f|hsa-let-7f-1:7-3..28+5	5	5p	C	T	513	1.4	33371
hsa-let-7f-5p	MIMAT0000067	mature-miRNA.hsa-let-7f|hsa-let-7f-1:7-3..28+5	25	3p	A	T	446	1.4	33371
hsa-let-7f-5p	MIMAT0000067	mature-miRNA.hsa-let-7f|hsa-let-7f-1:7-3..28+5	26	3p	A	T	536	11.8	33371
hsa-miR-142-3p	MIMAT0000434	mature-miRNA.hsa-miR-142-3p|hsa-mir-142:52-3..74+5	3	5p	T	C	313	1.9	2357
hsa-miR-142-3p	MIMAT0000434	mature-miRNA.hsa-miR-142-3p|hsa-mir-142:52-3..74+5	25	3p	A	C	327	2.1	2357
hsa-miR-324-3p	MIMAT0000762	mature-miRNA.hsa-miR-324-3p|hsa-mir-324:53-3..72+5	21	3p	G	G	83	3.8	51
hsa-miR-324-3p	MIMAT0000762	mature-miRNA.hsa-miR-324-3p|hsa-mir-324:53-3..72+5	22	3p	G	G	97	4.8	51
hsa-miR-324-3p	MIMAT0000762	mature-miRNA.hsa-miR-324-3p|hsa-mir-324:53-3..72+5	22	3p	AGT	C	120	5.6	51
hsa-miR-324-3p	MIMAT0000762	mature-miRNA.hsa-miR-324-3p|hsa-mir-324:53-3..72+5	22	3p	T	G	281	25	51
hsa-miR-324-3p	MIMAT0000762	mature-miRNA.hsa-miR-324-3p|hsa-mir-324:53-3..72+5	23	3p	GT	A	240	14.3	51
hsa-miR-324-3p	MIMAT0000762	mature-miRNA.hsa-miR-324-3p|hsa-mir-324:53-3..72+5	23	3p	CAGT	G	52	3.3	51
hsa-miR-103b	MIMAT0007402	mature-miRNA.hsa-miR-103b|hsa-mir-103b-1:1-0..23+5|alt-1	7	5p	C	A	310	5	349
hsa-miR-103b	MIMAT0007402	mature-miRNA.hsa-miR-103b|hsa-mir-103b-1:1-0..23+5|alt-1	27	3p	A	T	267	2.2	349
hsa-miR-103b	MIMAT0007402	mature-miRNA.hsa-miR-103b|hsa-mir-103b-1:1-0..23+5|alt-1	27	3p	AA	T	210	1.3	349
hsa-miR-103b	MIMAT0007402	mature-miRNA.hsa-miR-103b|hsa-mir-103b-1:1-0..23+5|alt-1	27	3p	AT	T	153	1	349
hsa-miR-103b	MIMAT0007402	mature-miRNA.hsa-miR-103b|hsa-mir-103b-1:1-0..23+5|alt-1	27	3p	T	T	257	2.2	349
hsa-miR-103b	MIMAT0007402	mature-miRNA.hsa-miR-103b|hsa-mir-103b-1:1-0..23+5|alt-1	27	3p	AG	T	271	3.5	349
hsa-miR-103b	MIMAT0007402	mature-miRNA.hsa-miR-103b|hsa-mir-103b-1:1-0..23+5|alt-1	27	3p	GT	T	173	1.1	349
hsa-miR-103b	MIMAT0007402	mature-miRNA.hsa-miR-103b|hsa-mir-103b-1:1-0..23+5|alt-1	28	3p	G	G	178	1.2	349
hsa-miR-103b	MIMAT0007402	mature-miRNA.hsa-miR-103b|hsa-mir-103b-1:1-0..23+5|alt-1	28	3p	C	G	175	1.2	349
hsa-miR-103b	MIMAT0007402	mature-miRNA.hsa-miR-103b|hsa-mir-103b-1:1-0..23+5|alt-1	28	3p	T	G	402	50.2	349
hsa-miR-30c-5p	MIMAT0000244	mature-miRNA.hsa-miR-30c|hsa-mir-30c-2:7-3..29+5	24	3p	A	C	340	1.5	5390
hsa-miR-3065-5p	MIMAT0015066	mature-miRNA.hsa-miR-3065-5p|hsa-mir-3065:10-3..32+5	24	3p	GA	G	95	2.9	142
hsa-miR-3065-5p	MIMAT0015066	mature-miRNA.hsa-miR-3065-5p|hsa-mir-3065:10-3..32+5	25	3p	A	G	210	7.1	142
hsa-miR-3065-5p	MIMAT0015066	mature-miRNA.hsa-miR-3065-5p|hsa-mir-3065:10-3..32+5	25	3p	GA	G	57	1.6	142
hsa-miR-324-5p	MIMAT0000761	mature-miRNA.hsa-miR-324-5p|hsa-mir-324:16-3..38+5	24	3p	G	C	72	4.8	76
hsa-miR-365a-3p	MIMAT0000710	mature-miRNA.hsa-miR-365|hsa-mir-365-1:56-3..77+5	5	5p	C	T	106	4.7	144
hsa-miR-365a-3p	MIMAT0000710	mature-miRNA.hsa-miR-365|hsa-mir-365-1:56-3..77+5	24	3p	TT	T	93	2	144
hsa-miR-365a-3p	MIMAT0000710	mature-miRNA.hsa-miR-365|hsa-mir-365-1:56-3..77+5	24	3p	T	T	62	1.6	144
hsa-miR-365a-3p	MIMAT0000710	mature-miRNA.hsa-miR-365|hsa-mir-365-1:56-3..77+5	25	3p	A	A	102	2.2	144
hsa-miR-365a-3p	MIMAT0000710	mature-miRNA.hsa-miR-365|hsa-mir-365-1:56-3..77+5	25	3p	C	A	101	2.4	144
hsa-miR-365a-3p	MIMAT0000710	mature-miRNA.hsa-miR-365|hsa-mir-365-1:56-3..77+5	26	3p	A	T	110	2.9	144
hsa-miR-3184-5p	MIMAT0015064	mature-miRNA.hsa-miR-3184|hsa-mir-3184:10-3..33+5	31	3p	A	G	382	16.1	561
hsa-miR-3184-5p	MIMAT0015064	mature-miRNA.hsa-miR-3184|hsa-mir-3184:10-3..33+5	32	3p	A	T	329	5.7	561
hsa-miR-3184-5p	MIMAT0015064	mature-miRNA.hsa-miR-3184|hsa-mir-3184:10-3..33+5	32	3p	T	T	299	3.1	561
hsa-miR-196b-5p	MIMAT0001080	mature-miRNA.hsa-miR-196b|hsa-mir-196b:15-3..36+5	23	3p	A	T	352	9.2	797
hsa-miR-196b-5p	MIMAT0001080	mature-miRNA.hsa-miR-196b|hsa-mir-196b:15-3..36+5	24	3p	TA	C	254	1	797
hsa-miR-196b-5p	MIMAT0001080	mature-miRNA.hsa-miR-196b|hsa-mir-196b:15-3..36+5	24	3p	A	T	340	12.5	797
hsa-miR-374a-5p	MIMAT0000727	mature-miRNA.hsa-miR-374a|hsa-mir-374a:12-3..33+5	3	5p	C	A	172	1.6	539
hsa-miR-374a-5p	MIMAT0000727	mature-miRNA.hsa-miR-374a|hsa-mir-374a:12-3..33+5	3	5p	A	C	188	2.5	539
hsa-miR-374a-5p	MIMAT0000727	mature-miRNA.hsa-miR-374a|hsa-mir-374a:12-3..33+5	22	3p	A	A	239	1.3	539
hsa-miR-374a-5p	MIMAT0000727	mature-miRNA.hsa-miR-374a|hsa-mir-374a:12-3..33+5	24	3p	A	A	323	5.8	539
hsa-miR-374a-5p	MIMAT0000727	mature-miRNA.hsa-miR-374a|hsa-mir-374a:12-3..33+5	24	3p	GTATTATAA	T	199	1.2	539
hsa-miR-374a-5p	MIMAT0000727	mature-miRNA.hsa-miR-374a|hsa-mir-374a:12-3..33+5	24	3p	A	T	88	1.2	539
hsa-miR-769-5p	MIMAT0003886	mature-miRNA.hsa-miR-769-5p|hsa-mir-769:30-3..51+5	24	3p	A	G	274	8	128
hsa-miR-769-5p	MIMAT0003886	mature-miRNA.hsa-miR-769-5p|hsa-mir-769:30-3..51+5	24	3p	T	G	62	2	128
hsa-miR-769-5p	MIMAT0003886	mature-miRNA.hsa-miR-769-5p|hsa-mir-769:30-3..51+5	25	3p	A	C	60	1.8	128
hsa-miR-769-5p	MIMAT0003886	mature-miRNA.hsa-miR-769-5p|hsa-mir-769:30-3..51+5	26	3p	T	T	72	1.6	128
hsa-miR-769-5p	MIMAT0003886	mature-miRNA.hsa-miR-769-5p|hsa-mir-769:30-3..51+5	26	3p	A	T	111	3.1	128
hsa-miR-26a-5p	MIMAT0000082	mature-miRNA.hsa-miR-26a|hsa-mir-26a-2:14-3..35+5	23	3p	A	A	395	2.5	8637
hsa-miR-26a-5p	MIMAT0000082	mature-miRNA.hsa-miR-26a|hsa-mir-26a-2:14-3..35+5	24	3p	AA	G	370	1.3	8637
hsa-miR-26a-5p	MIMAT0000082	mature-miRNA.hsa-miR-26a|hsa-mir-26a-2:14-3..35+5	24	3p	A	A	415	4.2	8637
hsa-miR-136-5p	MIMAT0000448	mature-miRNA.hsa-miR-136|hsa-mir-136:15-3..37+5	30	3p	GT	C	83	2.6	326
hsa-miR-455-3p	MIMAT0004784	mature-miRNA.hsa-miR-455-3p|hsa-mir-455:54-3..74+5	25	3p	C	C	118	18.2	50
hsa-miR-93-5p	MIMAT0000093	mature-miRNA.hsa-miR-93|hsa-mir-93:11-3..33+5	25	3p	G	T	328	3.3	2038
hsa-miR-378a-5p	MIMAT0000731	mature-miRNA.hsa-miR-378*|hsa-mir-378:5-3..26+5	25	3p	A	G	180	6.1	75
hsa-miR-378a-5p	MIMAT0000731	mature-miRNA.hsa-miR-378*|hsa-mir-378:5-3..26+5	26	3p	T	T	147	5.2	75
hsa-miR-378a-5p	MIMAT0000731	mature-miRNA.hsa-miR-378*|hsa-mir-378:5-3..26+5	26	3p	A	T	127	4.6	75
hsa-miR-214-3p	MIMAT0000271	mature-miRNA.hsa-miR-214|hsa-mir-214:71-3..92+5	21	3p	GT	T	61	1.3	183
hsa-miR-214-3p	MIMAT0000271	mature-miRNA.hsa-miR-214|hsa-mir-214:71-3..92+5	22	3p	TGT	C	75	1.7	183
hsa-miR-214-3p	MIMAT0000271	mature-miRNA.hsa-miR-214|hsa-mir-214:71-3..92+5	22	3p	A	T	59	4	183
hsa-miR-214-3p	MIMAT0000271	mature-miRNA.hsa-miR-214|hsa-mir-214:71-3..92+5	22	3p	T	G	165	6.3	183
hsa-miR-214-3p	MIMAT0000271	mature-miRNA.hsa-miR-214|hsa-mir-214:71-3..92+5	23	3p	GT	T	127	4.4	183
hsa-miR-214-3p	MIMAT0000271	mature-miRNA.hsa-miR-214|hsa-mir-214:71-3..92+5	24	3p	GT	T	99	2.4	183
hsa-miR-214-3p	MIMAT0000271	mature-miRNA.hsa-miR-214|hsa-mir-214:71-3..92+5	24	3p	T	G	142	5.7	183
hsa-miR-214-3p	MIMAT0000271	mature-miRNA.hsa-miR-214|hsa-mir-214:71-3..92+5	25	3p	GT	T	138	3.8	183
hsa-miR-338-3p	MIMAT0000763	mature-miRNA.hsa-miR-338-3p|hsa-mir-338:42-3..63+4	22	3p	GA	G	95	2.9	142
hsa-miR-338-3p	MIMAT0000763	mature-miRNA.hsa-miR-338-3p|hsa-mir-338:42-3..63+4	23	3p	A	G	210	7.1	142
hsa-miR-338-3p	MIMAT0000763	mature-miRNA.hsa-miR-338-3p|hsa-mir-338:42-3..63+4	23	3p	GA	G	57	1.6	142
hsa-miR-155-5p	MIMAT0000646	mature-miRNA.hsa-miR-155|hsa-mir-155:4-3..26+5	5	5p	C	T	130	1.6	442
hsa-miR-155-5p	MIMAT0000646	mature-miRNA.hsa-miR-155|hsa-mir-155:4-3..26+5	25	3p	A	G	252	2.7	442
hsa-miR-155-5p	MIMAT0000646	mature-miRNA.hsa-miR-155|hsa-mir-155:4-3..26+5	25	3p	T	G	157	1.1	442
hsa-miR-155-5p	MIMAT0000646	mature-miRNA.hsa-miR-155|hsa-mir-155:4-3..26+5	26	3p	A	G	277	3.8	442
hsa-miR-155-5p	MIMAT0000646	mature-miRNA.hsa-miR-155|hsa-mir-155:4-3..26+5	27	3p	A	T	148	1	442
hsa-miR-186-5p	MIMAT0000456	mature-miRNA.hsa-miR-186|hsa-mir-186:15-3..36+5	23	3p	G	T	276	2.1	713
hsa-miR-186-5p	MIMAT0000456	mature-miRNA.hsa-miR-186|hsa-mir-186:15-3..36+5	24	3p	G	T	250	1.2	713
hsa-let-7a-3p	MIMAT0004481	mature-miRNA.hsa-let-7a*|hsa-let-7a-1:57-3..77+3|alt-1	25	3p	T	C	246	28.6	43
hsa-let-7a-3p	MIMAT0004481	mature-miRNA.hsa-let-7a*|hsa-let-7a-1:57-3..77+3|alt-1	26	3p	A	C	77	5.6	43
hsa-miR-345-5p	MIMAT0000772	mature-miRNA.hsa-miR-345|hsa-mir-345:18-3..39+5	25	3p	AGA	T	57	4.2	60
hsa-miR-345-5p	MIMAT0000772	mature-miRNA.hsa-miR-345|hsa-mir-345:18-3..39+5	26	3p	T	C	77	5	60
hsa-miR-345-5p	MIMAT0000772	mature-miRNA.hsa-miR-345|hsa-mir-345:18-3..39+5	26	3p	A	C	137	7.8	60
hsa-miR-140-5p	MIMAT0000431	mature-miRNA.hsa-miR-140-5p|hsa-mir-140:23-3..44+5	25	3p	A	A	339	2.9	1418
hsa-miR-140-5p	MIMAT0000431	mature-miRNA.hsa-miR-140-5p|hsa-mir-140:23-3..44+5	26	3p	T	G	354	4.5	1418
hsa-miR-22-3p	MIMAT0000077	mature-miRNA.hsa-miR-22|hsa-mir-22:53-3..74+5	3	5p	A	C	390	1.6	4721
hsa-miR-22-3p	MIMAT0000077	mature-miRNA.hsa-miR-22|hsa-mir-22:53-3..74+5	23	3p	T	T	377	2.1	4721
hsa-miR-22-3p	MIMAT0000077	mature-miRNA.hsa-miR-22|hsa-mir-22:53-3..74+5	24	3p	T	T	373	2.3	4721
hsa-miR-25-3p	MIMAT0000081	mature-miRNA.hsa-miR-25|hsa-mir-25:52-3..73+5	23	3p	G	T	299	3.7	470
hsa-miR-25-3p	MIMAT0000081	mature-miRNA.hsa-miR-25|hsa-mir-25:52-3..73+5	24	3p	G	T	314	5.3	470
hsa-miR-25-3p	MIMAT0000081	mature-miRNA.hsa-miR-25|hsa-mir-25:52-3..73+5	24	3p	TG	A	204	1.1	470
hsa-miR-25-3p	MIMAT0000081	mature-miRNA.hsa-miR-25|hsa-mir-25:52-3..73+5	25	3p	TG	A	204	1.1	470
hsa-miR-342-5p	MIMAT0004694	mature-miRNA.hsa-miR-342-5p|hsa-mir-342:19-3..39+5	26	3p	A	G	198	6.8	82
hsa-miR-342-5p	MIMAT0004694	mature-miRNA.hsa-miR-342-5p|hsa-mir-342:19-3..39+5	27	3p	A	G	89	3.2	82
hsa-miR-423-5p	MIMAT0004748	mature-miRNA.hsa-miR-423-5p|hsa-mir-423:17-3..39+5	23	3p	AA	A	152	1.3	2199
hsa-miR-423-5p	MIMAT0004748	mature-miRNA.hsa-miR-423-5p|hsa-mir-423:17-3..39+5	24	3p	A	C	149	1.2	2199
hsa-miR-423-5p	MIMAT0004748	mature-miRNA.hsa-miR-423-5p|hsa-mir-423:17-3..39+5	26	3p	A	T	208	2.2	2199
hsa-miR-423-5p	MIMAT0004748	mature-miRNA.hsa-miR-423-5p|hsa-mir-423:17-3..39+5	27	3p	A	T	212	2.5	2199
hsa-miR-106b-5p	MIMAT0000680	mature-miRNA.hsa-miR-106b|hsa-mir-106b:12-3..32+5	23	3p	A	T	285	1.9	954
hsa-miR-195-5p	MIMAT0000461	mature-miRNA.hsa-miR-195|hsa-mir-195:15-3..35+5	21	3p	TA	C	100	1	278
hsa-miR-195-5p	MIMAT0000461	mature-miRNA.hsa-miR-195|hsa-mir-195:15-3..35+5	21	3p	A	T	135	1.4	278
hsa-miR-195-5p	MIMAT0000461	mature-miRNA.hsa-miR-195|hsa-mir-195:15-3..35+5	22	3p	CTGTGCTGCTA	T	104	1.3	278
hsa-miR-195-5p	MIMAT0000461	mature-miRNA.hsa-miR-195|hsa-mir-195:15-3..35+5	22	3p	A	T	204	2.2	278
hsa-miR-195-5p	MIMAT0000461	mature-miRNA.hsa-miR-195|hsa-mir-195:15-3..35+5	24	3p	A	T	300	9.5	278
hsa-miR-195-5p	MIMAT0000461	mature-miRNA.hsa-miR-195|hsa-mir-195:15-3..35+5	24	3p	GTGCTGCTA	T	97	1	278
hsa-miR-218-5p	MIMAT0000275	mature-miRNA.hsa-miR-218|hsa-mir-218-1:25-3..45+5	5	5p	C	T	133	3.2	196
hsa-miR-218-5p	MIMAT0000275	mature-miRNA.hsa-miR-218|hsa-mir-218-1:25-3..45+5	25	3p	AA	T	103	1.7	196
hsa-miR-218-5p	MIMAT0000275	mature-miRNA.hsa-miR-218|hsa-mir-218-1:25-3..45+5	25	3p	A	T	121	2.2	196
hsa-miR-218-5p	MIMAT0000275	mature-miRNA.hsa-miR-218|hsa-mir-218-1:25-3..45+5	26	3p	ATCGTATGC	G	98	2.1	196
hsa-miR-218-5p	MIMAT0000275	mature-miRNA.hsa-miR-218|hsa-mir-218-1:25-3..45+5	26	3p	A	G	273	13.8	196
hsa-miR-218-5p	MIMAT0000275	mature-miRNA.hsa-miR-218|hsa-mir-218-1:25-3..45+5	26	3p	T	G	133	2.1	196
hsa-miR-27b-3p	MIMAT0000419	mature-miRNA.hsa-miR-27b|hsa-mir-27b:61-3..81+5	24	3p	T	G	370	2.7	3574
hsa-miR-27b-3p	MIMAT0000419	mature-miRNA.hsa-miR-27b|hsa-mir-27b:61-3..81+5	24	3p	AA	G	340	1.2	3574
hsa-miR-27b-3p	MIMAT0000419	mature-miRNA.hsa-miR-27b|hsa-mir-27b:61-3..81+5	24	3p	AAA	G	349	1.5	3574
hsa-miR-27b-3p	MIMAT0000419	mature-miRNA.hsa-miR-27b|hsa-mir-27b:61-3..81+5	24	3p	A	G	404	5.5	3574
hsa-miR-27b-3p	MIMAT0000419	mature-miRNA.hsa-miR-27b|hsa-mir-27b:61-3..81+5	26	3p	A	A	358	2	3574
hsa-miR-744-5p	MIMAT0004945	mature-miRNA.hsa-miR-744|hsa-mir-744:11-3..32+5	5	5p	C	T	86	1.6	209
hsa-miR-744-5p	MIMAT0004945	mature-miRNA.hsa-miR-744|hsa-mir-744:11-3..32+5	24	3p	A	G	237	2.9	209
hsa-miR-744-5p	MIMAT0004945	mature-miRNA.hsa-miR-744|hsa-mir-744:11-3..32+5	24	3p	T	G	92	1.1	209
hsa-miR-744-5p	MIMAT0004945	mature-miRNA.hsa-miR-744|hsa-mir-744:11-3..32+5	25	3p	T	C	95	1.4	209
hsa-miR-744-5p	MIMAT0004945	mature-miRNA.hsa-miR-744|hsa-mir-744:11-3..32+5	26	3p	T	A	222	2.8	209
hsa-miR-744-5p	MIMAT0004945	mature-miRNA.hsa-miR-744|hsa-mir-744:11-3..32+5	26	3p	TT	A	74	1	209
hsa-miR-744-5p	MIMAT0004945	mature-miRNA.hsa-miR-744|hsa-mir-744:11-3..32+5	26	3p	A	A	92	1.4	209
hsa-miR-23b-3p	MIMAT0000418	mature-miRNA.hsa-miR-23b|hsa-mir-23b:58-3..78+5	5	5p	C	A	174	1.7	614
hsa-miR-23b-3p	MIMAT0000418	mature-miRNA.hsa-miR-23b|hsa-mir-23b:58-3..78+5	24	3p	A	C	229	1.2	614
hsa-miR-23b-3p	MIMAT0000418	mature-miRNA.hsa-miR-23b|hsa-mir-23b:58-3..78+5	26	3p	TT	A	195	1.1	614
hsa-miR-23b-3p	MIMAT0000418	mature-miRNA.hsa-miR-23b|hsa-mir-23b:58-3..78+5	26	3p	T	A	282	2.3	614
hsa-miR-23b-3p	MIMAT0000418	mature-miRNA.hsa-miR-23b|hsa-mir-23b:58-3..78+5	26	3p	CT	A	209	1	614
hsa-miR-23b-3p	MIMAT0000418	mature-miRNA.hsa-miR-23b|hsa-mir-23b:58-3..78+5	27	3p	T	C	352	15.4	614
hsa-miR-23b-3p	MIMAT0000418	mature-miRNA.hsa-miR-23b|hsa-mir-23b:58-3..78+5	27	3p	CT	A	118	1.1	614
hsa-miR-107	MIMAT0000104	mature-miRNA.hsa-miR-107|hsa-mir-107:50-3..72+5	22	3p	T	C	64	1.8	110
hsa-miR-107	MIMAT0000104	mature-miRNA.hsa-miR-107|hsa-mir-107:50-3..72+5	22	3p	CT	G	219	5.1	110
hsa-miR-107	MIMAT0000104	mature-miRNA.hsa-miR-107|hsa-mir-107:50-3..72+5	23	3p	T	C	295	12.5	110
hsa-miR-107	MIMAT0000104	mature-miRNA.hsa-miR-107|hsa-mir-107:50-3..72+5	23	3p	C	G	58	2.5	110
hsa-miR-107	MIMAT0000104	mature-miRNA.hsa-miR-107|hsa-mir-107:50-3..72+5	23	3p	GCT	T	189	4.4	110
hsa-miR-107	MIMAT0000104	mature-miRNA.hsa-miR-107|hsa-mir-107:50-3..72+5	23	3p	CT	G	152	2.9	110
hsa-miR-107	MIMAT0000104	mature-miRNA.hsa-miR-107|hsa-mir-107:50-3..72+5	24	3p	CT	G	305	17.9	110
hsa-let-7a-3p	MIMAT0004481	mature-miRNA.hsa-let-7a*|hsa-let-7a-3:52-3..72+2|alt-1	25	3p	T	C	246	29.1	43
hsa-let-7a-3p	MIMAT0004481	mature-miRNA.hsa-let-7a*|hsa-let-7a-3:52-3..72+2|alt-1	26	3p	A	C	77	5.6	43
hsa-miR-29a-3p	MIMAT0000086	mature-miRNA.hsa-miR-29a|hsa-mir-29a:42-3..63+1	24	3p	A	T	313	1	3228
hsa-miR-181c-5p	MIMAT0000258	mature-miRNA.hsa-miR-181c|hsa-mir-181c:27-3..48+5	25	3p	A	G	208	11.8	43
hsa-miR-150-5p	MIMAT0000451	mature-miRNA.hsa-miR-150|hsa-mir-150:16-3..37+5	3	5p	C	A	176	1.9	364
hsa-miR-150-5p	MIMAT0000451	mature-miRNA.hsa-miR-150|hsa-mir-150:16-3..37+5	24	3p	A	G	315	8.7	364
hsa-miR-150-5p	MIMAT0000451	mature-miRNA.hsa-miR-150|hsa-mir-150:16-3..37+5	24	3p	GTTGGGAGA	G	161	1.1	364
hsa-miR-20b-5p	MIMAT0001413	mature-miRNA.hsa-miR-20b|hsa-mir-20b:6-3..28+5	25	3p	G	T	270	8.6	317
hsa-miR-21-5p	MIMAT0000076	mature-miRNA.hsa-miR-21|hsa-mir-21:8-3..29+5	27	3p	A	C	495	4.2	32230
hsa-miR-145-3p	MIMAT0004601	mature-miRNA.hsa-miR-145*|hsa-mir-145:54-3..75+5	26	3p	ATTCGT	T	242	1.2	879
hsa-miR-145-3p	MIMAT0004601	mature-miRNA.hsa-miR-145*|hsa-mir-145:54-3..75+5	26	3p	A	T	338	6.9	879
hsa-miR-486-5p	MIMAT0002177	mature-miRNA.hsa-miR-486-5p|hsa-mir-486:4-3..25+5	24	3p	A	G	394	22.6	1886
hsa-miR-486-5p	MIMAT0002177	mature-miRNA.hsa-miR-486-5p|hsa-mir-486:4-3..25+5	24	3p	GA	G	299	1.1	1886
hsa-miR-101-3p	MIMAT0000099	mature-miRNA.hsa-miR-101|hsa-mir-101-2:49-3..69+5|alt-1	22	3p	TA	G	93	4.4	233
hsa-miR-101-3p	MIMAT0000099	mature-miRNA.hsa-miR-101|hsa-mir-101-2:49-3..69+5|alt-1	23	3p	A	T	91	27.1	233
hsa-miR-101-3p	MIMAT0000099	mature-miRNA.hsa-miR-101|hsa-mir-101-2:49-3..69+5|alt-1	24	3p	C	A	55	3.3	233
hsa-miR-628-5p	MIMAT0004809	mature-miRNA.hsa-miR-628-5p|hsa-mir-628:23-3..44+5	23	3p	T	A	109	3.3	84
hsa-miR-628-5p	MIMAT0004809	mature-miRNA.hsa-miR-628-5p|hsa-mir-628:23-3..44+5	24	3p	T	A	232	8.6	84
hsa-miR-29c-5p	MIMAT0004673	mature-miRNA.hsa-miR-29c*|hsa-mir-29c:16-3..37+5	23	3p	A	C	170	6.1	106
hsa-miR-29c-5p	MIMAT0004673	mature-miRNA.hsa-miR-29c*|hsa-mir-29c:16-3..37+5	24	3p	A	C	71	2.6	106
hsa-miR-30a-3p	MIMAT0000088	mature-miRNA.hsa-miR-30a*|hsa-mir-30a:47-3..68+3	23	3p	G	A	369	7.9	1623
hsa-miR-30a-3p	MIMAT0000088	mature-miRNA.hsa-miR-30a*|hsa-mir-30a:47-3..68+3	23	3p	A	A	411	7.7	1623
hsa-miR-30a-3p	MIMAT0000088	mature-miRNA.hsa-miR-30a*|hsa-mir-30a:47-3..68+3	24	3p	G	A	354	4.2	1623
hsa-miR-199b-3p	MIMAT0004563	mature-miRNA.hsa-miR-199b-3p|hsa-mir-199b:65-3..86+5|alt-1	23	3p	T	G	332	1.5	4367
hsa-miR-199b-3p	MIMAT0004563	mature-miRNA.hsa-miR-199b-3p|hsa-mir-199b:65-3..86+5|alt-1	24	3p	T	G	369	4.7	4367
hsa-miR-196a-5p	MIMAT0000226	mature-miRNA.hsa-miR-196a|hsa-mir-196a-2:25-3..46+5	25	3p	T	G	287	1.3	1380
hsa-miR-196a-5p	MIMAT0000226	mature-miRNA.hsa-miR-196a|hsa-mir-196a-2:25-3..46+5	25	3p	A	G	345	6	1380
hsa-miR-196a-5p	MIMAT0000226	mature-miRNA.hsa-miR-196a|hsa-mir-196a-2:25-3..46+5	26	3p	T	G	347	7.2	1380
hsa-miR-196a-5p	MIMAT0000226	mature-miRNA.hsa-miR-196a|hsa-mir-196a-2:25-3..46+5	27	3p	A	A	282	1.5	1380
hsa-miR-132-3p	MIMAT0000426	mature-miRNA.hsa-miR-132|hsa-mir-132:59-3..80+5	3	5p	C	G	140	6.4	119
hsa-miR-132-3p	MIMAT0000426	mature-miRNA.hsa-miR-132|hsa-mir-132:59-3..80+5	24	3p	TA	T	58	1.5	119
hsa-miR-132-3p	MIMAT0000426	mature-miRNA.hsa-miR-132|hsa-mir-132:59-3..80+5	24	3p	AGACTGTTA	T	117	3.5	119
hsa-miR-132-3p	MIMAT0000426	mature-miRNA.hsa-miR-132|hsa-mir-132:59-3..80+5	24	3p	A	T	270	13.2	119
hsa-miR-132-3p	MIMAT0000426	mature-miRNA.hsa-miR-132|hsa-mir-132:59-3..80+5	25	3p	TA	T	71	1.7	119
hsa-miR-132-3p	MIMAT0000426	mature-miRNA.hsa-miR-132|hsa-mir-132:59-3..80+5	25	3p	CTGTTA	A	72	2.3	119
hsa-miR-28-5p	MIMAT0000085	mature-miRNA.hsa-miR-28-5p|hsa-mir-28:14-3..35+5	24	3p	T	G	91	1.3	187
hsa-miR-28-5p	MIMAT0000085	mature-miRNA.hsa-miR-28-5p|hsa-mir-28:14-3..35+5	25	3p	GA	A	65	1.3	187
hsa-miR-28-5p	MIMAT0000085	mature-miRNA.hsa-miR-28-5p|hsa-mir-28:14-3..35+5	25	3p	A	A	95	1.5	187
hsa-miR-28-5p	MIMAT0000085	mature-miRNA.hsa-miR-28-5p|hsa-mir-28:14-3..35+5	25	3p	AA	A	92	1.2	187
hsa-miR-28-5p	MIMAT0000085	mature-miRNA.hsa-miR-28-5p|hsa-mir-28:14-3..35+5	26	3p	A	G	327	15.5	187
hsa-miR-148b-3p	MIMAT0000759	mature-miRNA.hsa-miR-148b|hsa-mir-148b:63-3..84+5	25	3p	A	G	356	7.2	883
hsa-miR-148b-3p	MIMAT0000759	mature-miRNA.hsa-miR-148b|hsa-mir-148b:63-3..84+5	26	3p	T	T	401	17.5	883
hsa-miR-148b-3p	MIMAT0000759	mature-miRNA.hsa-miR-148b|hsa-mir-148b:63-3..84+5	26	3p	TT	T	327	2.7	883
hsa-miR-148b-3p	MIMAT0000759	mature-miRNA.hsa-miR-148b|hsa-mir-148b:63-3..84+5	26	3p	A	T	322	2.6	883
hsa-miR-148b-3p	MIMAT0000759	mature-miRNA.hsa-miR-148b|hsa-mir-148b:63-3..84+5	26	3p	TA	T	290	1.3	883
hsa-miR-27a-3p	MIMAT0000084	mature-miRNA.hsa-miR-27a|hsa-mir-27a:51-3..71+5	22	3p	A	A	361	2.5	3171
hsa-miR-27a-3p	MIMAT0000084	mature-miRNA.hsa-miR-27a|hsa-mir-27a:51-3..71+5	23	3p	AA	G	333	1	3171
hsa-miR-27a-3p	MIMAT0000084	mature-miRNA.hsa-miR-27a|hsa-mir-27a:51-3..71+5	23	3p	A	A	353	1.6	3171
hsa-miR-378a-3p	MIMAT0000732	mature-miRNA.hsa-miR-378|hsa-mir-378:43-3..63+3	25	3p	T	G	177	2.2	14787
hsa-miR-378a-3p	MIMAT0000732	mature-miRNA.hsa-miR-378|hsa-mir-378:43-3..63+3	25	3p	A	G	508	9.4	14787
hsa-miR-378a-3p	MIMAT0000732	mature-miRNA.hsa-miR-378|hsa-mir-378:43-3..63+3	26	3p	A	C	550	11	14787
hsa-miR-378a-3p	MIMAT0000732	mature-miRNA.hsa-miR-378|hsa-mir-378:43-3..63+3	26	3p	AT	C	481	2.8	14787
hsa-miR-378a-3p	MIMAT0000732	mature-miRNA.hsa-miR-378|hsa-mir-378:43-3..63+3	26	3p	T	C	437	1.1	14787
hsa-miR-378a-3p	MIMAT0000732	mature-miRNA.hsa-miR-378|hsa-mir-378:43-3..63+3	26	3p	AA	C	438	1.5	14787
hsa-miR-369-3p	MIMAT0000721	mature-miRNA.hsa-miR-369-3p|hsa-mir-369:44-3..64+5	25	3p	ATTCGTATGC	T	60	4.3	83
hsa-miR-3545-5p	MIMAT0019813	mature-miRNA.hsa-miR-3545-5p|hsa-mir-3545:15-3..36+5	29	3p	T	G	199	25	39
hsa-miR-24-3p	MIMAT0000080	mature-miRNA.hsa-miR-24|hsa-mir-24-2:50-3..71+2	21	3p	A	C	416	2.1	19917
hsa-miR-24-3p	MIMAT0000080	mature-miRNA.hsa-miR-24|hsa-mir-24-2:50-3..71+2	24	3p	CA	C	412	2	19917
hsa-miR-24-3p	MIMAT0000080	mature-miRNA.hsa-miR-24|hsa-mir-24-2:50-3..71+2	24	3p	C	C	440	1.1	19917
hsa-miR-24-3p	MIMAT0000080	mature-miRNA.hsa-miR-24|hsa-mir-24-2:50-3..71+2	24	3p	A	C	514	45	19917
hsa-miR-24-3p	MIMAT0000080	mature-miRNA.hsa-miR-24|hsa-mir-24-2:50-3..71+2	24	3p	G	A	470	1.2	19917
hsa-miR-24-3p	MIMAT0000080	mature-miRNA.hsa-miR-24|hsa-mir-24-1:44-3..65+3	23	3p	A	A	456	1.8	27118
hsa-miR-24-3p	MIMAT0000080	mature-miRNA.hsa-miR-24|hsa-mir-24-1:44-3..65+3	25	3p	GT	A	455	1.8	27118
hsa-miR-24-3p	MIMAT0000080	mature-miRNA.hsa-miR-24|hsa-mir-24-1:44-3..65+3	26	3p	A	G	542	9.6	27118
hsa-miR-24-3p	MIMAT0000080	mature-miRNA.hsa-miR-24|hsa-mir-24-1:44-3..65+3	26	3p	T	G	579	43.3	27118
hsa-miR-199b-5p	MIMAT0000263	mature-miRNA.hsa-miR-199b-5p|hsa-mir-199b:26-3..48+5	24	3p	G	G	288	3.1	579
hsa-miR-199b-5p	MIMAT0000263	mature-miRNA.hsa-miR-199b-5p|hsa-mir-199b:26-3..48+5	25	3p	G	G	276	2.2	579
hsa-miR-203	MIMAT0000264	mature-miRNA.hsa-miR-203|hsa-mir-203:65-3..86+5	26	3p	T	G	199	25	39
hsa-miR-103b	MIMAT0007402	mature-miRNA.hsa-miR-103b|hsa-mir-103b-2:1-0..23+5	7	5p	C	A	310	5	349
hsa-miR-103b	MIMAT0007402	mature-miRNA.hsa-miR-103b|hsa-mir-103b-2:1-0..23+5	27	3p	A	T	267	2.2	349
hsa-miR-103b	MIMAT0007402	mature-miRNA.hsa-miR-103b|hsa-mir-103b-2:1-0..23+5	27	3p	AA	T	210	1.3	349
hsa-miR-103b	MIMAT0007402	mature-miRNA.hsa-miR-103b|hsa-mir-103b-2:1-0..23+5	27	3p	AT	T	153	1	349
hsa-miR-103b	MIMAT0007402	mature-miRNA.hsa-miR-103b|hsa-mir-103b-2:1-0..23+5	27	3p	T	T	257	2.2	349
hsa-miR-103b	MIMAT0007402	mature-miRNA.hsa-miR-103b|hsa-mir-103b-2:1-0..23+5	27	3p	AG	T	271	3.5	349
hsa-miR-103b	MIMAT0007402	mature-miRNA.hsa-miR-103b|hsa-mir-103b-2:1-0..23+5	27	3p	GT	T	173	1.1	349
hsa-miR-103b	MIMAT0007402	mature-miRNA.hsa-miR-103b|hsa-mir-103b-2:1-0..23+5	28	3p	G	G	178	1.2	349
hsa-miR-103b	MIMAT0007402	mature-miRNA.hsa-miR-103b|hsa-mir-103b-2:1-0..23+5	28	3p	C	G	175	1.2	349
hsa-miR-103b	MIMAT0007402	mature-miRNA.hsa-miR-103b|hsa-mir-103b-2:1-0..23+5	28	3p	T	G	402	50.2	349
hsa-miR-106a-5p	MIMAT0000103	mature-miRNA.hsa-miR-106a|hsa-mir-106a:13-3..35+5	25	3p	T	T	252	10.4	284
hsa-miR-218-5p	MIMAT0000275	mature-miRNA.hsa-miR-218|hsa-mir-218-2:25-3..45+5	3	5p	C	A	86	1.3	245
hsa-miR-218-5p	MIMAT0000275	mature-miRNA.hsa-miR-218|hsa-mir-218-2:25-3..45+5	3	5p	A	C	51	1.1	245
hsa-miR-218-5p	MIMAT0000275	mature-miRNA.hsa-miR-218|hsa-mir-218-2:25-3..45+5	23	3p	A	A	137	1.6	245
hsa-miR-218-5p	MIMAT0000275	mature-miRNA.hsa-miR-218|hsa-mir-218-2:25-3..45+5	24	3p	A	A	272	7.3	245
hsa-miR-218-5p	MIMAT0000275	mature-miRNA.hsa-miR-218|hsa-mir-218-2:25-3..45+5	24	3p	AA	C	145	1.8	245
hsa-miR-218-5p	MIMAT0000275	mature-miRNA.hsa-miR-218|hsa-mir-218-2:25-3..45+5	24	3p	CAAGCACAA	T	101	1.4	245
hsa-miR-103a-3p	MIMAT0000101	mature-miRNA.hsa-miR-103a|hsa-mir-103a-2:48-3..70+5	5	5p	C	A	311	4.8	372
hsa-miR-103a-3p	MIMAT0000101	mature-miRNA.hsa-miR-103a|hsa-mir-103a-2:48-3..70+5	25	3p	A	T	267	2.2	372
hsa-miR-103a-3p	MIMAT0000101	mature-miRNA.hsa-miR-103a|hsa-mir-103a-2:48-3..70+5	25	3p	AA	T	210	1.3	372
hsa-miR-103a-3p	MIMAT0000101	mature-miRNA.hsa-miR-103a|hsa-mir-103a-2:48-3..70+5	25	3p	T	T	257	2.2	372
hsa-miR-103a-3p	MIMAT0000101	mature-miRNA.hsa-miR-103a|hsa-mir-103a-2:48-3..70+5	25	3p	AG	T	271	3.4	372
hsa-miR-103a-3p	MIMAT0000101	mature-miRNA.hsa-miR-103a|hsa-mir-103a-2:48-3..70+5	25	3p	GT	T	173	1.1	372
hsa-miR-103a-3p	MIMAT0000101	mature-miRNA.hsa-miR-103a|hsa-mir-103a-2:48-3..70+5	26	3p	C	G	175	1.2	372
hsa-miR-103a-3p	MIMAT0000101	mature-miRNA.hsa-miR-103a|hsa-mir-103a-2:48-3..70+5	26	3p	G	G	178	1.1	372
hsa-miR-103a-3p	MIMAT0000101	mature-miRNA.hsa-miR-103a|hsa-mir-103a-2:48-3..70+5	26	3p	T	G	402	50	372
hsa-miR-99b-5p	MIMAT0000689	mature-miRNA.hsa-miR-99b|hsa-mir-99b:7-3..28+5	26	3p	T	G	330	1.1	1907
hsa-miR-99b-5p	MIMAT0000689	mature-miRNA.hsa-miR-99b|hsa-mir-99b:7-3..28+5	26	3p	A	G	361	3	1907
hsa-miR-199a-3p	MIMAT0000232	mature-miRNA.hsa-miR-199a-3p|hsa-mir-199a-1:47-3..68+3|alt-1	23	3p	T	G	332	1.5	4367
hsa-miR-199a-3p	MIMAT0000232	mature-miRNA.hsa-miR-199a-3p|hsa-mir-199a-1:47-3..68+3|alt-1	24	3p	T	G	369	4.7	4367
hsa-let-7a-3p	MIMAT0004481	mature-miRNA.hsa-let-7a*|hsa-let-7a-3:52-3..72+2	25	3p	T	C	246	29.1	43
hsa-let-7a-3p	MIMAT0004481	mature-miRNA.hsa-let-7a*|hsa-let-7a-3:52-3..72+2	26	3p	A	C	77	5.6	43
hsa-miR-425-5p	MIMAT0003393	mature-miRNA.hsa-miR-425|hsa-mir-425:14-3..36+5	26	3p	T	T	197	1	596
hsa-miR-92b-3p	MIMAT0003218	mature-miRNA.hsa-miR-92b|hsa-mir-92b:61-3..82+5	25	3p	T	C	137	8.3	63
hsa-miR-92b-3p	MIMAT0003218	mature-miRNA.hsa-miR-92b|hsa-mir-92b:61-3..82+5	25	3p	A	C	85	6.1	63
hsa-miR-92b-3p	MIMAT0003218	mature-miRNA.hsa-miR-92b|hsa-mir-92b:61-3..82+5	26	3p	T	C	78	4.8	63
hsa-miR-92b-3p	MIMAT0003218	mature-miRNA.hsa-miR-92b|hsa-mir-92b:61-3..82+5	26	3p	A	C	83	6	63
hsa-miR-127-3p	MIMAT0000446	mature-miRNA.hsa-miR-127-3p|hsa-mir-127:57-3..78+5	5	5p	C	T	72	1.8	197
hsa-miR-127-3p	MIMAT0000446	mature-miRNA.hsa-miR-127-3p|hsa-mir-127:57-3..78+5	24	3p	T	G	215	3.2	197
hsa-miR-127-3p	MIMAT0000446	mature-miRNA.hsa-miR-127-3p|hsa-mir-127:57-3..78+5	24	3p	A	G	223	3.4	197
hsa-miR-127-3p	MIMAT0000446	mature-miRNA.hsa-miR-127-3p|hsa-mir-127:57-3..78+5	25	3p	AT	C	292	9.1	197
hsa-miR-127-3p	MIMAT0000446	mature-miRNA.hsa-miR-127-3p|hsa-mir-127:57-3..78+5	25	3p	AA	C	70	1.1	197
hsa-miR-127-3p	MIMAT0000446	mature-miRNA.hsa-miR-127-3p|hsa-mir-127:57-3..78+5	25	3p	A	C	268	5.4	197
hsa-miR-127-3p	MIMAT0000446	mature-miRNA.hsa-miR-127-3p|hsa-mir-127:57-3..78+5	26	3p	A	T	121	2	197
hsa-miR-127-3p	MIMAT0000446	mature-miRNA.hsa-miR-127-3p|hsa-mir-127:57-3..78+5	26	3p	AT	T	95	1.4	197
hsa-miR-127-3p	MIMAT0000446	mature-miRNA.hsa-miR-127-3p|hsa-mir-127:57-3..78+5	26	3p	T	T	275	6.5	197
hsa-miR-127-3p	MIMAT0000446	mature-miRNA.hsa-miR-127-3p|hsa-mir-127:57-3..78+5	26	3p	TT	T	179	2.5	197
hsa-miR-1246	MIMAT0005898	mature-miRNA.hsa-miR-1246|hsa-mir-1246:11-3..29+5	3	5p	C	C	94	33.3	23
hsa-miR-1246	MIMAT0005898	mature-miRNA.hsa-miR-1246|hsa-mir-1246:11-3..29+5	3	5p	T	C	86	33.3	23
hsa-miR-1246	MIMAT0005898	mature-miRNA.hsa-miR-1246|hsa-mir-1246:11-3..29+5	22	3p	TT	T	57	19.2	23
hsa-miR-29b-2-5p	MIMAT0004515	mature-miRNA.hsa-miR-29b-2*|hsa-mir-29b-2:11-3..32+5	24	3p	G	A	67	2.5	111
hsa-miR-29b-2-5p	MIMAT0004515	mature-miRNA.hsa-miR-29b-2*|hsa-mir-29b-2:11-3..32+5	25	3p	G	A	86	2.5	111
hsa-miR-652-3p	MIMAT0003322	mature-miRNA.hsa-miR-652|hsa-mir-652:61-3..81+5	24	3p	GT	T	223	1	606
hsa-miR-652-3p	MIMAT0003322	mature-miRNA.hsa-miR-652|hsa-mir-652:61-3..81+5	25	3p	TT	G	317	4.8	606
hsa-miR-652-3p	MIMAT0003322	mature-miRNA.hsa-miR-652|hsa-mir-652:61-3..81+5	25	3p	T	G	352	16.7	606
hsa-miR-652-3p	MIMAT0003322	mature-miRNA.hsa-miR-652|hsa-mir-652:61-3..81+5	25	3p	A	G	346	10.2	606
hsa-miR-378d	MIMAT0018926	mature-miRNA.hsa-miR-378d|hsa-mir-378d-1:31-3..50+4	20	3p	GT	A	149	4.9	96
hsa-miR-365a-3p	MIMAT0000710	mature-miRNA.hsa-miR-365|hsa-mir-365-2:68-3..89+5|alt-1	5	5p	C	T	106	4.7	144
hsa-miR-365a-3p	MIMAT0000710	mature-miRNA.hsa-miR-365|hsa-mir-365-2:68-3..89+5|alt-1	24	3p	TT	T	93	2	144
hsa-miR-365a-3p	MIMAT0000710	mature-miRNA.hsa-miR-365|hsa-mir-365-2:68-3..89+5|alt-1	24	3p	T	T	62	1.6	144
hsa-miR-365a-3p	MIMAT0000710	mature-miRNA.hsa-miR-365|hsa-mir-365-2:68-3..89+5|alt-1	25	3p	A	A	102	2.2	144
hsa-miR-365a-3p	MIMAT0000710	mature-miRNA.hsa-miR-365|hsa-mir-365-2:68-3..89+5|alt-1	25	3p	C	A	101	2.4	144
hsa-miR-365a-3p	MIMAT0000710	mature-miRNA.hsa-miR-365|hsa-mir-365-2:68-3..89+5|alt-1	26	3p	A	T	110	2.9	144
hsa-miR-425-3p	MIMAT0001343	mature-miRNA.hsa-miR-425*|hsa-mir-425:55-3..76+5	21	3p	G	T	97	7.1	60
hsa-miR-146a-5p	MIMAT0000449	mature-miRNA.hsa-miR-146a|hsa-mir-146a:21-3..42+5	5	5p	C	T	343	2.3	2229
hsa-miR-146a-5p	MIMAT0000449	mature-miRNA.hsa-miR-146a|hsa-mir-146a:21-3..42+5	26	3p	A	T	403	8.2	2229
hsa-miR-146a-5p	MIMAT0000449	mature-miRNA.hsa-miR-146a|hsa-mir-146a:21-3..42+5	26	3p	T	T	415	10.3	2229
hsa-miR-146a-5p	MIMAT0000449	mature-miRNA.hsa-miR-146a|hsa-mir-146a:21-3..42+5	26	3p	AT	T	315	1	2229
hsa-miR-146a-5p	MIMAT0000449	mature-miRNA.hsa-miR-146a|hsa-mir-146a:21-3..42+5	26	3p	TT	T	359	2	2229
hsa-miR-146a-5p	MIMAT0000449	mature-miRNA.hsa-miR-146a|hsa-mir-146a:21-3..42+5	26	3p	TA	T	336	1.1	2229
hsa-miR-34a-5p	MIMAT0000255	mature-miRNA.hsa-miR-34a|hsa-mir-34a:22-3..43+5	23	3p	CA	C	228	6	137
hsa-miR-34a-5p	MIMAT0000255	mature-miRNA.hsa-miR-34a|hsa-mir-34a:22-3..43+5	23	3p	A	C	117	2.4	137
hsa-miR-34a-5p	MIMAT0000255	mature-miRNA.hsa-miR-34a|hsa-mir-34a:22-3..43+5	24	3p	CCA	G	99	1.9	137
hsa-miR-34a-5p	MIMAT0000255	mature-miRNA.hsa-miR-34a|hsa-mir-34a:22-3..43+5	24	3p	CA	C	118	2.3	137
hsa-miR-34a-5p	MIMAT0000255	mature-miRNA.hsa-miR-34a|hsa-mir-34a:22-3..43+5	24	3p	A	C	174	3.7	137
hsa-miR-34a-5p	MIMAT0000255	mature-miRNA.hsa-miR-34a|hsa-mir-34a:22-3..43+5	25	3p	CCA	G	94	1.8	137
hsa-miR-34a-5p	MIMAT0000255	mature-miRNA.hsa-miR-34a|hsa-mir-34a:22-3..43+5	25	3p	CA	C	166	3.5	137
hsa-miR-34a-5p	MIMAT0000255	mature-miRNA.hsa-miR-34a|hsa-mir-34a:22-3..43+5	25	3p	A	C	244	6.7	137
hsa-miR-34a-5p	MIMAT0000255	mature-miRNA.hsa-miR-34a|hsa-mir-34a:22-3..43+5	26	3p	CA	C	127	3.2	137
hsa-miR-423-3p	MIMAT0001340	mature-miRNA.hsa-miR-423-3p|hsa-mir-423:53-3..75+5	26	3p	A	G	382	16	568
hsa-miR-423-3p	MIMAT0001340	mature-miRNA.hsa-miR-423-3p|hsa-mir-423:53-3..75+5	27	3p	A	T	329	5.6	568
hsa-miR-423-3p	MIMAT0001340	mature-miRNA.hsa-miR-423-3p|hsa-mir-423:53-3..75+5	27	3p	T	T	299	3.1	568
hsa-miR-335-3p	MIMAT0004703	mature-miRNA.hsa-miR-335*|hsa-mir-335:52-3..73+5	5	5p	C	T	186	1.6	580
hsa-miR-335-3p	MIMAT0004703	mature-miRNA.hsa-miR-335*|hsa-mir-335:52-3..73+5	25	3p	T	C	266	2.1	580
hsa-miR-335-3p	MIMAT0004703	mature-miRNA.hsa-miR-335*|hsa-mir-335:52-3..73+5	25	3p	A	C	279	2.4	580
hsa-miR-3074-5p	MIMAT0019208	mature-miRNA.hsa-miR-3074-5p|hsa-mir-3074:12-3..32+5	26	3p	A	A	456	1.8	27007
hsa-miR-3074-5p	MIMAT0019208	mature-miRNA.hsa-miR-3074-5p|hsa-mir-3074:12-3..32+5	28	3p	GT	A	455	1.8	27007
hsa-miR-3074-5p	MIMAT0019208	mature-miRNA.hsa-miR-3074-5p|hsa-mir-3074:12-3..32+5	29	3p	A	G	542	9.8	27007
hsa-miR-3074-5p	MIMAT0019208	mature-miRNA.hsa-miR-3074-5p|hsa-mir-3074:12-3..32+5	29	3p	T	G	579	43.9	27007
hsa-miR-193b-3p	MIMAT0002819	mature-miRNA.hsa-miR-193b|hsa-mir-193b:51-3..72+5	25	3p	C	C	160	1.3	423
hsa-miR-193b-3p	MIMAT0002819	mature-miRNA.hsa-miR-193b|hsa-mir-193b:51-3..72+5	25	3p	A	C	126	1.2	423
hsa-miR-193b-3p	MIMAT0002819	mature-miRNA.hsa-miR-193b|hsa-mir-193b:51-3..72+5	26	3p	ATTCGT	T	106	1.1	423
hsa-miR-193b-3p	MIMAT0002819	mature-miRNA.hsa-miR-193b|hsa-mir-193b:51-3..72+5	26	3p	A	T	184	1.9	423
hsa-miR-92a-3p	MIMAT0000092	mature-miRNA.hsa-miR-92a|hsa-mir-92a-1:48-3..69+5	5	5p	C	T	263	1.2	1209
hsa-miR-92a-3p	MIMAT0000092	mature-miRNA.hsa-miR-92a|hsa-mir-92a-1:48-3..69+5	25	3p	TA	G	283	1.3	1209
hsa-miR-92a-3p	MIMAT0000092	mature-miRNA.hsa-miR-92a|hsa-mir-92a-1:48-3..69+5	25	3p	A	G	325	3.2	1209
hsa-miR-92a-3p	MIMAT0000092	mature-miRNA.hsa-miR-92a|hsa-mir-92a-1:48-3..69+5	26	3p	AG	T	303	1.8	1209
hsa-miR-92a-3p	MIMAT0000092	mature-miRNA.hsa-miR-92a|hsa-mir-92a-1:48-3..69+5	26	3p	A	T	433	25.1	1209
hsa-miR-92a-3p	MIMAT0000092	mature-miRNA.hsa-miR-92a|hsa-mir-92a-1:48-3..69+5	26	3p	AT	T	296	1.5	1209
hsa-miR-92a-3p	MIMAT0000092	mature-miRNA.hsa-miR-92a|hsa-mir-92a-1:48-3..69+5	26	3p	AA	T	309	2.1	1209
hsa-miR-3120-5p	MIMAT0019198	mature-miRNA.hsa-miR-3120-5p|hsa-mir-3120:13-3..33+5	27	3p	TGT	C	75	4.1	80
hsa-miR-3120-5p	MIMAT0019198	mature-miRNA.hsa-miR-3120-5p|hsa-mir-3120:13-3..33+5	27	3p	A	T	59	7.6	80
hsa-miR-3120-5p	MIMAT0019198	mature-miRNA.hsa-miR-3120-5p|hsa-mir-3120:13-3..33+5	27	3p	T	G	165	15.1	80
hsa-miR-3120-5p	MIMAT0019198	mature-miRNA.hsa-miR-3120-5p|hsa-mir-3120:13-3..33+5	28	3p	GT	T	97	5.5	80
hsa-miR-3120-5p	MIMAT0019198	mature-miRNA.hsa-miR-3120-5p|hsa-mir-3120:13-3..33+5	29	3p	GT	T	99	5.6	80
hsa-miR-374b-5p	MIMAT0004955	mature-miRNA.hsa-miR-374b|hsa-mir-374b:11-3..32+5	3	5p	A	C	168	1.8	428
hsa-miR-374b-5p	MIMAT0004955	mature-miRNA.hsa-miR-374b|hsa-mir-374b:11-3..32+5	3	5p	C	A	171	2.4	428
hsa-miR-374b-5p	MIMAT0004955	mature-miRNA.hsa-miR-374b|hsa-mir-374b:11-3..32+5	24	3p	GTATTATAT	T	168	1.3	428
hsa-miR-374b-5p	MIMAT0004955	mature-miRNA.hsa-miR-374b|hsa-mir-374b:11-3..32+5	24	3p	T	A	270	3.5	428
hsa-miR-374b-5p	MIMAT0004955	mature-miRNA.hsa-miR-374b|hsa-mir-374b:11-3..32+5	25	3p	TTATAT	A	184	1.6	428
hsa-let-7f-5p	MIMAT0000067	mature-miRNA.hsa-let-7f|hsa-let-7f-2:8-3..29+5|alt-1	24	3p	A	G	476	1.1	115821
hsa-let-7f-5p	MIMAT0000067	mature-miRNA.hsa-let-7f|hsa-let-7f-2:8-3..29+5|alt-1	25	3p	A	T	521	2.3	115821
hsa-let-7f-5p	MIMAT0000067	mature-miRNA.hsa-let-7f|hsa-let-7f-2:8-3..29+5|alt-1	26	3p	A	T	542	8.6	115821
hsa-let-7a-5p	MIMAT0000062	mature-miRNA.hsa-let-7a|hsa-let-7a-3:4-3..25+5	24	3p	A	G	476	1.1	111254
hsa-let-7a-5p	MIMAT0000062	mature-miRNA.hsa-let-7a|hsa-let-7a-3:4-3..25+5	25	3p	A	T	520	2.3	111254
hsa-let-7a-5p	MIMAT0000062	mature-miRNA.hsa-let-7a|hsa-let-7a-3:4-3..25+5	26	3p	A	T	542	8.6	111254
hsa-let-7a-5p	MIMAT0000062	mature-miRNA.hsa-let-7a|hsa-let-7a-1:6-3..27+5|alt-1	24	3p	A	C	457	3.3	68548
hsa-miR-331-3p	MIMAT0000760	mature-miRNA.hsa-miR-331-3p|hsa-mir-331:61-3..81+5	24	3p	CT	A	92	12.1	24
hsa-miR-331-3p	MIMAT0000760	mature-miRNA.hsa-miR-331-3p|hsa-mir-331:61-3..81+5	24	3p	CC	A	88	14.3	24
hsa-miR-331-3p	MIMAT0000760	mature-miRNA.hsa-miR-331-3p|hsa-mir-331:61-3..81+5	24	3p	C	A	65	10	24
hsa-miR-331-3p	MIMAT0000760	mature-miRNA.hsa-miR-331-3p|hsa-mir-331:61-3..81+5	25	3p	A	A	75	10.3	24
hsa-miR-331-3p	MIMAT0000760	mature-miRNA.hsa-miR-331-3p|hsa-mir-331:61-3..81+5	25	3p	T	A	155	17.6	24
hsa-miR-424-5p	MIMAT0001341	mature-miRNA.hsa-miR-424|hsa-mir-424:11-3..32+5	3	5p	T	C	51	1.3	254
hsa-miR-424-5p	MIMAT0001341	mature-miRNA.hsa-miR-424|hsa-mir-424:11-3..32+5	24	3p	ATTGCTGCTG	A	58	1	254
hsa-miR-424-5p	MIMAT0001341	mature-miRNA.hsa-miR-424|hsa-mir-424:11-3..32+5	24	3p	G	T	160	1.9	254
hsa-miR-3120-3p	MIMAT0014982	mature-miRNA.hsa-miR-3120-3p|hsa-mir-3120:51-3..71+5	25	3p	A	C	98	3.8	88
hsa-miR-139-3p	MIMAT0004552	mature-miRNA.hsa-miR-139-3p|hsa-mir-139:44-3..65+3	20	3p	A	C	127	1.2	193
hsa-miR-139-3p	MIMAT0004552	mature-miRNA.hsa-miR-139-3p|hsa-mir-139:44-3..65+3	21	3p	CA	C	148	1.3	193
hsa-miR-139-3p	MIMAT0004552	mature-miRNA.hsa-miR-139-3p|hsa-mir-139:44-3..65+3	22	3p	C	C	53	2.9	193
hsa-miR-139-3p	MIMAT0004552	mature-miRNA.hsa-miR-139-3p|hsa-mir-139:44-3..65+3	22	3p	CA	C	168	1.6	193
hsa-miR-139-3p	MIMAT0004552	mature-miRNA.hsa-miR-139-3p|hsa-mir-139:44-3..65+3	22	3p	A	C	316	14	193
hsa-miR-139-3p	MIMAT0004552	mature-miRNA.hsa-miR-139-3p|hsa-mir-139:44-3..65+3	23	3p	CA	C	293	6.7	193
hsa-miR-139-3p	MIMAT0004552	mature-miRNA.hsa-miR-139-3p|hsa-mir-139:44-3..65+3	23	3p	A	C	297	9.3	193
hsa-miR-139-5p	MIMAT0000250	mature-miRNA.hsa-miR-139-5p|hsa-mir-139:7-3..28+5	24	3p	G	A	108	1.4	988
hsa-miR-139-5p	MIMAT0000250	mature-miRNA.hsa-miR-139-5p|hsa-mir-139:7-3..28+5	24	3p	A	G	354	10	988
hsa-miR-152	MIMAT0000438	mature-miRNA.hsa-miR-152|hsa-mir-152:54-3..74+5	23	3p	A	G	395	13.5	2116
hsa-miR-152	MIMAT0000438	mature-miRNA.hsa-miR-152|hsa-mir-152:54-3..74+5	24	3p	A	G	393	14	2116
hsa-miR-152	MIMAT0000438	mature-miRNA.hsa-miR-152|hsa-mir-152:54-3..74+5	24	3p	GA	T	345	1.8	2116
hsa-miR-152	MIMAT0000438	mature-miRNA.hsa-miR-152|hsa-mir-152:54-3..74+5	25	3p	GA	T	323	1.3	2116
hsa-miR-134	MIMAT0000447	mature-miRNA.hsa-miR-134|hsa-mir-134:8-3..29+5	25	3p	A	G	190	7.9	74
hsa-miR-134	MIMAT0000447	mature-miRNA.hsa-miR-134|hsa-mir-134:8-3..29+5	25	3p	T	G	136	4.9	74
hsa-miR-134	MIMAT0000447	mature-miRNA.hsa-miR-134|hsa-mir-134:8-3..29+5	26	3p	AT	G	99	3.7	74
hsa-miR-134	MIMAT0000447	mature-miRNA.hsa-miR-134|hsa-mir-134:8-3..29+5	26	3p	T	G	200	7.5	74
hsa-miR-134	MIMAT0000447	mature-miRNA.hsa-miR-134|hsa-mir-134:8-3..29+5	26	3p	A	G	212	8.6	74
hsa-miR-484	MIMAT0002174	mature-miRNA.hsa-miR-484|hsa-mir-484:8-3..29+5	24	3p	TT	G	113	6.9	80
hsa-miR-484	MIMAT0002174	mature-miRNA.hsa-miR-484|hsa-mir-484:8-3..29+5	26	3p	T	T	127	7.9	80
hsa-miR-194-5p	MIMAT0000460	mature-miRNA.hsa-miR-194|hsa-mir-194-1:15-3..36+5	25	3p	A	C	108	1.6	307
hsa-let-7a-3p	MIMAT0004481	mature-miRNA.hsa-let-7a*|hsa-let-7a-1:57-3..77+3	25	3p	T	C	246	29.1	43
hsa-let-7a-3p	MIMAT0004481	mature-miRNA.hsa-let-7a*|hsa-let-7a-1:57-3..77+3	26	3p	A	C	77	5.6	43
hsa-miR-30d-5p	MIMAT0000245	mature-miRNA.hsa-miR-30d|hsa-mir-30d:6-3..27+5	23	3p	A	C	365	1.4	5966
hsa-miR-30d-5p	MIMAT0000245	mature-miRNA.hsa-miR-30d|hsa-mir-30d:6-3..27+5	24	3p	A	C	359	1.4	5966
hsa-miR-224-3p	MIMAT0009198	mature-miRNA.hsa-miR-224*|hsa-mir-224:53-3..75+5	4	5p	T	G	70	8.5	85
hsa-miR-224-3p	MIMAT0009198	mature-miRNA.hsa-miR-224*|hsa-mir-224:53-3..75+5	24	3p	T	T	129	6.2	85
hsa-miR-19b-3p	MIMAT0000074	mature-miRNA.hsa-miR-19b|hsa-mir-19b-2:62-3..84+5	24	3p	A	C	289	2.5	1120
hsa-miR-29b-3p	MIMAT0000100	mature-miRNA.hsa-miR-29b|hsa-mir-29b-2:52-3..74+5	23	3p	A	T	254	1.1	801
hsa-miR-29b-3p	MIMAT0000100	mature-miRNA.hsa-miR-29b|hsa-mir-29b-2:52-3..74+5	24	3p	A	T	282	1.6	801
hsa-miR-199a-5p	MIMAT0000231	mature-miRNA.hsa-miR-199a-5p|hsa-mir-199a-2:31-3..53+5	24	3p	G	G	256	1.1	967
hsa-miR-199a-5p	MIMAT0000231	mature-miRNA.hsa-miR-199a-5p|hsa-mir-199a-2:31-3..53+5	25	3p	G	G	273	1	967
hsa-miR-199a-5p	MIMAT0000231	mature-miRNA.hsa-miR-199a-5p|hsa-mir-199a-2:31-3..53+5	27	3p	TGGG	C	176	1.4	967
hsa-miR-148a-3p	MIMAT0000243	mature-miRNA.hsa-miR-148a|hsa-mir-148a:44-3..65+3	23	3p	A	G	367	2.6	4787
hsa-miR-148a-3p	MIMAT0000243	mature-miRNA.hsa-miR-148a|hsa-mir-148a:44-3..65+3	24	3p	A	G	363	3.2	4787
hsa-miR-584-5p	MIMAT0003249	mature-miRNA.hsa-miR-584|hsa-mir-584:16-3..37+5	22	3p	A	A	110	7.7	51
hsa-miR-584-5p	MIMAT0003249	mature-miRNA.hsa-miR-584|hsa-mir-584:16-3..37+5	23	3p	A	A	80	5.9	51
hsa-miR-584-5p	MIMAT0003249	mature-miRNA.hsa-miR-584|hsa-mir-584:16-3..37+5	24	3p	A	A	83	6.5	51
hsa-miR-584-5p	MIMAT0003249	mature-miRNA.hsa-miR-584|hsa-mir-584:16-3..37+5	24	3p	AA	T	71	5.3	51
hsa-miR-128	MIMAT0000424	mature-miRNA.hsa-miR-128|hsa-mir-128-1:50-3..70+5	24	3p	AA	T	69	1.8	120
hsa-miR-128	MIMAT0000424	mature-miRNA.hsa-miR-128|hsa-mir-128-1:50-3..70+5	24	3p	AG	T	71	2.7	120
hsa-miR-128	MIMAT0000424	mature-miRNA.hsa-miR-128|hsa-mir-128-1:50-3..70+5	24	3p	A	T	81	2.1	120
hsa-miR-128	MIMAT0000424	mature-miRNA.hsa-miR-128|hsa-mir-128-1:50-3..70+5	25	3p	G	T	116	2.9	120
hsa-miR-128	MIMAT0000424	mature-miRNA.hsa-miR-128|hsa-mir-128-1:50-3..70+5	25	3p	AG	T	231	7.1	120
hsa-miR-128	MIMAT0000424	mature-miRNA.hsa-miR-128|hsa-mir-128-1:50-3..70+5	25	3p	AA	T	91	2.8	120
hsa-miR-128	MIMAT0000424	mature-miRNA.hsa-miR-128|hsa-mir-128-1:50-3..70+5	25	3p	A	T	187	5.1	120
hsa-miR-128	MIMAT0000424	mature-miRNA.hsa-miR-128|hsa-mir-128-1:50-3..70+5	25	3p	GA	T	93	2.7	120
hsa-miR-326	MIMAT0000756	mature-miRNA.hsa-miR-326|hsa-mir-326:60-3..79+5	22	3p	GG	A	57	8.3	21
hsa-miR-326	MIMAT0000756	mature-miRNA.hsa-miR-326|hsa-mir-326:60-3..79+5	22	3p	G	G	251	44.9	21
hsa-miR-326	MIMAT0000756	mature-miRNA.hsa-miR-326|hsa-mir-326:60-3..79+5	23	3p	GG	A	231	30	21
hsa-miR-18a-5p	MIMAT0000072	mature-miRNA.hsa-miR-18a|hsa-mir-18a:6-3..28+5	27	3p	A	G	286	10.4	350
hsa-miR-199a-3p	MIMAT0000232	mature-miRNA.hsa-miR-199a-3p|hsa-mir-199a-2:70-3..91+5	23	3p	T	G	332	1.5	4393
hsa-miR-199a-3p	MIMAT0000232	mature-miRNA.hsa-miR-199a-3p|hsa-mir-199a-2:70-3..91+5	24	3p	T	G	369	4.7	4393
hsa-let-7e-5p	MIMAT0000066	mature-miRNA.hsa-let-7e|hsa-let-7e:8-3..29+5	24	3p	A	G	343	1	3874
hsa-let-7e-5p	MIMAT0000066	mature-miRNA.hsa-let-7e|hsa-let-7e:8-3..29+5	25	3p	AA	T	344	1.2	3874
hsa-let-7e-5p	MIMAT0000066	mature-miRNA.hsa-let-7e|hsa-let-7e:8-3..29+5	25	3p	A	T	342	1	3874
hsa-let-7e-5p	MIMAT0000066	mature-miRNA.hsa-let-7e|hsa-let-7e:8-3..29+5	25	3p	TA	T	320	1.1	3874
hsa-let-7e-5p	MIMAT0000066	mature-miRNA.hsa-let-7e|hsa-let-7e:8-3..29+5	26	3p	A	T	402	5.2	3874
hsa-miR-199b-3p	MIMAT0004563	mature-miRNA.hsa-miR-199b-3p|hsa-mir-199b:65-3..86+5|alt-2	23	3p	T	G	332	1.5	4393
hsa-miR-199b-3p	MIMAT0004563	mature-miRNA.hsa-miR-199b-3p|hsa-mir-199b:65-3..86+5|alt-2	24	3p	T	G	369	4.7	4393
hsa-miR-378a-3p	MIMAT0000732	mature-miRNA.hsa-miR-378|hsa-mir-378:43-3..63+3|alt-1	23	3p	T	G	467	9	14460
hsa-miR-378a-3p	MIMAT0000732	mature-miRNA.hsa-miR-378|hsa-mir-378:43-3..63+3|alt-1	23	3p	GT	A	418	2.4	14460
hsa-miR-378a-3p	MIMAT0000732	mature-miRNA.hsa-miR-378|hsa-mir-378:43-3..63+3|alt-1	24	3p	T	G	474	9.7	14460
hsa-miR-378a-3p	MIMAT0000732	mature-miRNA.hsa-miR-378|hsa-mir-378:43-3..63+3|alt-1	24	3p	G	A	435	1.3	14460
hsa-miR-378a-3p	MIMAT0000732	mature-miRNA.hsa-miR-378|hsa-mir-378:43-3..63+3|alt-1	24	3p	GT	A	391	1	14460
hsa-miR-378a-3p	MIMAT0000732	mature-miRNA.hsa-miR-378|hsa-mir-378:43-3..63+3|alt-1	25	3p	GT	A	380	1.4	14460
hsa-miR-98	MIMAT0000096	mature-miRNA.hsa-miR-98|hsa-mir-98:22-3..43+5	22	3p	A	C	265	1.6	626
hsa-miR-98	MIMAT0000096	mature-miRNA.hsa-miR-98|hsa-mir-98:22-3..43+5	23	3p	A	C	297	4.5	626
hsa-miR-98	MIMAT0000096	mature-miRNA.hsa-miR-98|hsa-mir-98:22-3..43+5	24	3p	A	C	333	14.8	626
hsa-miR-98	MIMAT0000096	mature-miRNA.hsa-miR-98|hsa-mir-98:22-3..43+5	24	3p	CA	T	295	2.8	626
hsa-miR-98	MIMAT0000096	mature-miRNA.hsa-miR-98|hsa-mir-98:22-3..43+5	25	3p	CA	T	233	1.1	626
hsa-miR-140-3p	MIMAT0004597	mature-miRNA.hsa-miR-140-3p|hsa-mir-140:62-3..82+5	26	3p	A	A	389	1.8	4909
hsa-miR-140-3p	MIMAT0004597	mature-miRNA.hsa-miR-140-3p|hsa-mir-140:62-3..82+5	26	3p	T	A	377	1.2	4909
hsa-miR-181a-5p	MIMAT0000256	mature-miRNA.hsa-miR-181a|hsa-mir-181a-1:24-3..46+5	24	3p	T	T	368	7.3	2235
hsa-let-7c	MIMAT0000064	mature-miRNA.hsa-let-7c|hsa-let-7c:11-3..32+5	25	3p	A	T	476	1.9	39085
hsa-let-7c	MIMAT0000064	mature-miRNA.hsa-let-7c|hsa-let-7c:11-3..32+5	26	3p	A	T	515	4.6	39085
hsa-miR-16-5p	MIMAT0000069	mature-miRNA.hsa-miR-16|hsa-mir-16-1:14-3..35+5	24	3p	GTGCTGCTA	C	309	2	1973
hsa-miR-16-5p	MIMAT0000069	mature-miRNA.hsa-miR-16|hsa-mir-16-1:14-3..35+5	24	3p	A	T	339	2.6	1973
hsa-miR-214-5p	MIMAT0004564	mature-miRNA.hsa-miR-214*|hsa-mir-214:30-3..51+5	23	3p	A	C	98	3.8	88
hsa-miR-361-3p	MIMAT0004682	mature-miRNA.hsa-miR-361-3p|hsa-mir-361:45-3..67+5	23	3p	A	G	59	4.3	65
hsa-miR-378c	MIMAT0016847	mature-miRNA.hsa-miR-378c|hsa-mir-378c:11-3..35+5	23	3p	GT	A	360	4.3	839
hsa-miR-542-3p	MIMAT0003389	mature-miRNA.hsa-miR-542-3p|hsa-mir-542:53-3..74+5	23	3p	A	A	51	1.4	139
hsa-miR-542-3p	MIMAT0003389	mature-miRNA.hsa-miR-542-3p|hsa-mir-542:53-3..74+5	23	3p	A	C	185	3.3	139
hsa-miR-542-3p	MIMAT0003389	mature-miRNA.hsa-miR-542-3p|hsa-mir-542:53-3..74+5	24	3p	A	C	156	2.7	139
hsa-miR-215	MIMAT0000272	mature-miRNA.hsa-miR-215|hsa-mir-215:27-3..47+5	22	3p	T	A	87	1	280
hsa-miR-215	MIMAT0000272	mature-miRNA.hsa-miR-215|hsa-mir-215:27-3..47+5	23	3p	T	A	97	1	280
hsa-miR-200b-3p	MIMAT0000318	mature-miRNA.hsa-miR-200b|hsa-mir-200b:57-3..78+5	27	3p	T	C	102	28.6	27
hsa-miR-210	MIMAT0000267	mature-miRNA.hsa-miR-210|hsa-mir-210:66-3..87+5	23	3p	G	A	120	2.2	153
hsa-miR-210	MIMAT0000267	mature-miRNA.hsa-miR-210|hsa-mir-210:66-3..87+5	23	3p	CAG	A	57	1.4	153
hsa-miR-210	MIMAT0000267	mature-miRNA.hsa-miR-210|hsa-mir-210:66-3..87+5	24	3p	G	A	205	5.4	153
hsa-miR-210	MIMAT0000267	mature-miRNA.hsa-miR-210|hsa-mir-210:66-3..87+5	24	3p	CAG	A	71	1.7	153
hsa-miR-210	MIMAT0000267	mature-miRNA.hsa-miR-210|hsa-mir-210:66-3..87+5	25	3p	AG	C	246	8.6	153
hsa-miR-210	MIMAT0000267	mature-miRNA.hsa-miR-210|hsa-mir-210:66-3..87+5	25	3p	G	A	80	1.7	153
hsa-miR-145-5p	MIMAT0000437	mature-miRNA.hsa-miR-145|hsa-mir-145:16-3..38+5	22	3p	A	A	101	3.4	1711
hsa-miR-145-5p	MIMAT0000437	mature-miRNA.hsa-miR-145|hsa-mir-145:16-3..38+5	26	3p	A	C	270	1.1	1711
hsa-miR-361-5p	MIMAT0000703	mature-miRNA.hsa-miR-361-5p|hsa-mir-361:6-3..27+5	22	3p	AA	T	77	1	186
hsa-miR-361-5p	MIMAT0000703	mature-miRNA.hsa-miR-361-5p|hsa-mir-361:6-3..27+5	23	3p	A	A	315	13	186
hsa-miR-361-5p	MIMAT0000703	mature-miRNA.hsa-miR-361-5p|hsa-mir-361:6-3..27+5	23	3p	AA	T	122	1.5	186
hsa-miR-361-5p	MIMAT0000703	mature-miRNA.hsa-miR-361-5p|hsa-mir-361:6-3..27+5	23	3p	TAA	A	120	1.4	186
hsa-miR-361-5p	MIMAT0000703	mature-miRNA.hsa-miR-361-5p|hsa-mir-361:6-3..27+5	23	3p	A	T	52	1.4	186
hsa-miR-361-5p	MIMAT0000703	mature-miRNA.hsa-miR-361-5p|hsa-mir-361:6-3..27+5	24	3p	A	A	274	5.8	186
hsa-miR-361-5p	MIMAT0000703	mature-miRNA.hsa-miR-361-5p|hsa-mir-361:6-3..27+5	24	3p	AA	T	259	4.6	186
hsa-miR-151a-5p	MIMAT0004697	mature-miRNA.hsa-miR-151-5p|hsa-mir-151:11-3..31+5	25	3p	GA	C	234	1.1	827
hsa-miR-190a	MIMAT0000458	mature-miRNA.hsa-miR-190|hsa-mir-190:15-3..36+5	25	3p	A	G	313	2	1105
hsa-miR-190a	MIMAT0000458	mature-miRNA.hsa-miR-190|hsa-mir-190:15-3..36+5	26	3p	A	T	281	1.2	1105
hsa-miR-143-3p	MIMAT0000435	mature-miRNA.hsa-miR-143|hsa-mir-143:61-3..81+5	24	3p	CT	T	550	1.4	257530
hsa-miR-143-3p	MIMAT0000435	mature-miRNA.hsa-miR-143|hsa-mir-143:61-3..81+5	25	3p	TA	C	571	1.9	257530
hsa-miR-143-3p	MIMAT0000435	mature-miRNA.hsa-miR-143|hsa-mir-143:61-3..81+5	25	3p	TT	C	592	3.8	257530
hsa-miR-143-3p	MIMAT0000435	mature-miRNA.hsa-miR-143|hsa-mir-143:61-3..81+5	25	3p	T	C	599	41.3	257530
hsa-miR-24-3p	MIMAT0000080	mature-miRNA.hsa-miR-24|hsa-mir-24-1:44-3..65+3|alt-1	21	3p	A	C	416	2.1	19917
hsa-miR-24-3p	MIMAT0000080	mature-miRNA.hsa-miR-24|hsa-mir-24-1:44-3..65+3|alt-1	24	3p	CA	C	412	2	19917
hsa-miR-24-3p	MIMAT0000080	mature-miRNA.hsa-miR-24|hsa-mir-24-1:44-3..65+3|alt-1	24	3p	C	C	440	1.1	19917
hsa-miR-24-3p	MIMAT0000080	mature-miRNA.hsa-miR-24|hsa-mir-24-1:44-3..65+3|alt-1	24	3p	A	C	514	45	19917
hsa-miR-24-3p	MIMAT0000080	mature-miRNA.hsa-miR-24|hsa-mir-24-1:44-3..65+3|alt-1	24	3p	G	A	470	1.2	19917
hsa-miR-1307-3p	MIMAT0005951	mature-miRNA.hsa-miR-1307|hsa-mir-1307:80-3..101+5	24	3p	GT	A	97	2.3	120
hsa-miR-1307-3p	MIMAT0005951	mature-miRNA.hsa-miR-1307|hsa-mir-1307:80-3..101+5	24	3p	G	A	69	2.2	120
hsa-miR-1307-3p	MIMAT0005951	mature-miRNA.hsa-miR-1307|hsa-mir-1307:80-3..101+5	24	3p	T	G	244	8	120
hsa-miR-1307-3p	MIMAT0005951	mature-miRNA.hsa-miR-1307|hsa-mir-1307:80-3..101+5	25	3p	AGT	G	63	1.9	120
hsa-miR-1307-3p	MIMAT0005951	mature-miRNA.hsa-miR-1307|hsa-mir-1307:80-3..101+5	25	3p	G	A	175	3.8	120
hsa-miR-1307-3p	MIMAT0005951	mature-miRNA.hsa-miR-1307|hsa-mir-1307:80-3..101+5	25	3p	T	G	223	6.5	120
hsa-miR-95	MIMAT0000094	mature-miRNA.hsa-miR-95|hsa-mir-95:49-3..70+5	22	3p	A	A	236	8.1	81
hsa-miR-95	MIMAT0000094	mature-miRNA.hsa-miR-95|hsa-mir-95:49-3..70+5	24	3p	A	A	233	8.6	81
hsa-miR-95	MIMAT0000094	mature-miRNA.hsa-miR-95|hsa-mir-95:49-3..70+5	24	3p	A	G	61	3.4	81
hsa-miR-24-3p	MIMAT0000080	mature-miRNA.hsa-miR-24|hsa-mir-24-2:50-3..71+2|alt-1	23	3p	A	A	456	1.8	27111
hsa-miR-24-3p	MIMAT0000080	mature-miRNA.hsa-miR-24|hsa-mir-24-2:50-3..71+2|alt-1	25	3p	GT	A	455	1.8	27111
hsa-miR-24-3p	MIMAT0000080	mature-miRNA.hsa-miR-24|hsa-mir-24-2:50-3..71+2|alt-1	26	3p	A	G	542	9.6	27111
hsa-miR-24-3p	MIMAT0000080	mature-miRNA.hsa-miR-24|hsa-mir-24-2:50-3..71+2|alt-1	26	3p	T	G	579	43.4	27111
hsa-miR-22-5p	MIMAT0004495	mature-miRNA.hsa-miR-22*|hsa-mir-22:15-3..36+5	24	3p	T	C	147	4.5	108
hsa-miR-454-3p	MIMAT0003885	mature-miRNA.hsa-miR-454|hsa-mir-454:64-3..86+5	24	3p	A	T	103	5.3	108
hsa-miR-192-5p	MIMAT0000222	mature-miRNA.hsa-miR-192|hsa-mir-192:24-3..44+5	24	3p	G	A	170	1	483
hsa-miR-192-5p	MIMAT0000222	mature-miRNA.hsa-miR-192|hsa-mir-192:24-3..44+5	25	3p	A	C	296	4.5	483
hsa-miR-223-3p	MIMAT0000280	mature-miRNA.hsa-miR-223|hsa-mir-223:68-3..89+5	5	5p	C	T	112	2.3	257
hsa-miR-223-3p	MIMAT0000280	mature-miRNA.hsa-miR-223|hsa-mir-223:68-3..89+5	26	3p	G	A	146	1.6	257
hsa-miR-223-3p	MIMAT0000280	mature-miRNA.hsa-miR-223|hsa-mir-223:68-3..89+5	26	3p	T	A	249	5.3	257
hsa-miR-223-3p	MIMAT0000280	mature-miRNA.hsa-miR-223|hsa-mir-223:68-3..89+5	26	3p	TT	A	73	1	257
hsa-miR-223-3p	MIMAT0000280	mature-miRNA.hsa-miR-223|hsa-mir-223:68-3..89+5	26	3p	GA	A	152	2	257
hsa-miR-223-3p	MIMAT0000280	mature-miRNA.hsa-miR-223|hsa-mir-223:68-3..89+5	27	3p	TCGTATGC	A	122	1.8	257
hsa-miR-223-3p	MIMAT0000280	mature-miRNA.hsa-miR-223|hsa-mir-223:68-3..89+5	27	3p	A	A	141	1.6	257
hsa-miR-223-3p	MIMAT0000280	mature-miRNA.hsa-miR-223|hsa-mir-223:68-3..89+5	27	3p	T	A	175	2.8	257
hsa-miR-381	MIMAT0000736	mature-miRNA.hsa-miR-381|hsa-mir-381:49-3..70+5	25	3p	A	G	64	2.7	100
hsa-miR-381	MIMAT0000736	mature-miRNA.hsa-miR-381|hsa-mir-381:49-3..70+5	26	3p	ATTCGT	T	52	2.8	100
hsa-miR-92a-3p	MIMAT0000092	mature-miRNA.hsa-miR-92a|hsa-mir-92a-2:48-3..69+5	23	3p	TA	A	304	2.1	1064
hsa-miR-92a-3p	MIMAT0000092	mature-miRNA.hsa-miR-92a|hsa-mir-92a-2:48-3..69+5	23	3p	A	T	328	3.9	1064
hsa-miR-92a-3p	MIMAT0000092	mature-miRNA.hsa-miR-92a|hsa-mir-92a-2:48-3..69+5	24	3p	TA	A	307	2.1	1064
hsa-miR-92a-3p	MIMAT0000092	mature-miRNA.hsa-miR-92a|hsa-mir-92a-2:48-3..69+5	24	3p	ATA	A	285	1.1	1064
hsa-miR-92a-3p	MIMAT0000092	mature-miRNA.hsa-miR-92a|hsa-mir-92a-2:48-3..69+5	24	3p	A	T	381	23.8	1064
hsa-miR-92a-3p	MIMAT0000092	mature-miRNA.hsa-miR-92a|hsa-mir-92a-2:48-3..69+5	25	3p	TA	A	326	3.8	1064
hsa-miR-29b-3p	MIMAT0000100	mature-miRNA.hsa-miR-29b|hsa-mir-29b-1:51-3..73+5	23	3p	A	T	254	1.1	801
hsa-miR-29b-3p	MIMAT0000100	mature-miRNA.hsa-miR-29b|hsa-mir-29b-1:51-3..73+5	24	3p	A	T	282	1.6	801
hsa-miR-128	MIMAT0000424	mature-miRNA.hsa-miR-128|hsa-mir-128-2:52-3..72+5	24	3p	AA	T	69	2	107
hsa-miR-128	MIMAT0000424	mature-miRNA.hsa-miR-128|hsa-mir-128-2:52-3..72+5	24	3p	AG	T	71	2.9	107
hsa-miR-128	MIMAT0000424	mature-miRNA.hsa-miR-128|hsa-mir-128-2:52-3..72+5	24	3p	A	T	81	2.4	107
hsa-miR-128	MIMAT0000424	mature-miRNA.hsa-miR-128|hsa-mir-128-2:52-3..72+5	25	3p	G	T	116	3.1	107
hsa-miR-128	MIMAT0000424	mature-miRNA.hsa-miR-128|hsa-mir-128-2:52-3..72+5	25	3p	AG	T	231	7.8	107
hsa-miR-128	MIMAT0000424	mature-miRNA.hsa-miR-128|hsa-mir-128-2:52-3..72+5	25	3p	AA	T	91	3	107
hsa-miR-128	MIMAT0000424	mature-miRNA.hsa-miR-128|hsa-mir-128-2:52-3..72+5	25	3p	A	T	187	5.7	107
hsa-miR-128	MIMAT0000424	mature-miRNA.hsa-miR-128|hsa-mir-128-2:52-3..72+5	25	3p	GA	T	93	3	107
hsa-let-7a-5p	MIMAT0000062	mature-miRNA.hsa-let-7a|hsa-let-7a-1:6-3..27+5	24	3p	A	G	476	1.1	115821
hsa-let-7a-5p	MIMAT0000062	mature-miRNA.hsa-let-7a|hsa-let-7a-1:6-3..27+5	25	3p	A	T	521	2.3	115821
hsa-let-7a-5p	MIMAT0000062	mature-miRNA.hsa-let-7a|hsa-let-7a-1:6-3..27+5	26	3p	A	T	542	8.6	115821
hsa-miR-532-5p	MIMAT0002888	mature-miRNA.hsa-miR-532-5p|hsa-mir-532:20-3..41+5	25	3p	C	G	69	2	127
hsa-miR-532-5p	MIMAT0002888	mature-miRNA.hsa-miR-532-5p|hsa-mir-532:20-3..41+5	25	3p	A	G	133	2.4	127
hsa-miR-532-5p	MIMAT0002888	mature-miRNA.hsa-miR-532-5p|hsa-mir-532:20-3..41+5	26	3p	A	T	256	5.9	127
hsa-miR-199a-3p	MIMAT0000232	mature-miRNA.hsa-miR-199a-3p|hsa-mir-199a-2:70-3..91+5|alt-2	23	3p	T	G	332	1.5	4367
hsa-miR-199a-3p	MIMAT0000232	mature-miRNA.hsa-miR-199a-3p|hsa-mir-199a-2:70-3..91+5|alt-2	24	3p	T	G	369	4.7	4367
hsa-miR-222-3p	MIMAT0000279	mature-miRNA.hsa-miR-222|hsa-mir-222:69-3..89+5	21	3p	T	C	122	1.3	290
hsa-miR-222-3p	MIMAT0000279	mature-miRNA.hsa-miR-222|hsa-mir-222:69-3..89+5	22	3p	T	C	302	7	290
hsa-miR-222-3p	MIMAT0000279	mature-miRNA.hsa-miR-222|hsa-mir-222:69-3..89+5	23	3p	T	C	112	1.3	290
hsa-miR-222-3p	MIMAT0000279	mature-miRNA.hsa-miR-222|hsa-mir-222:69-3..89+5	24	3p	T	C	191	4	290
hsa-miR-222-3p	MIMAT0000279	mature-miRNA.hsa-miR-222|hsa-mir-222:69-3..89+5	24	3p	CT	G	145	1.4	290
hsa-miR-222-3p	MIMAT0000279	mature-miRNA.hsa-miR-222|hsa-mir-222:69-3..89+5	25	3p	T	C	199	3.7	290
hsa-miR-222-3p	MIMAT0000279	mature-miRNA.hsa-miR-222|hsa-mir-222:69-3..89+5	25	3p	CT	G	127	2.2	290
hsa-miR-222-3p	MIMAT0000279	mature-miRNA.hsa-miR-222|hsa-mir-222:69-3..89+5	26	3p	T	C	78	1	290
hsa-let-7b-5p	MIMAT0000063	mature-miRNA.hsa-let-7b|hsa-let-7b:6-3..27+5	25	3p	A	T	507	1.8	97803
hsa-let-7b-5p	MIMAT0000063	mature-miRNA.hsa-let-7b|hsa-let-7b:6-3..27+5	25	3p	AT	T	494	1.5	97803
hsa-let-7b-5p	MIMAT0000063	mature-miRNA.hsa-let-7b|hsa-let-7b:6-3..27+5	25	3p	AA	T	508	1.9	97803
hsa-let-7b-5p	MIMAT0000063	mature-miRNA.hsa-let-7b|hsa-let-7b:6-3..27+5	26	3p	AA	T	490	1.2	97803
hsa-let-7b-5p	MIMAT0000063	mature-miRNA.hsa-let-7b|hsa-let-7b:6-3..27+5	26	3p	A	T	568	7.3	97803
hsa-let-7b-5p	MIMAT0000063	mature-miRNA.hsa-let-7b|hsa-let-7b:6-3..27+5	26	3p	AT	T	506	2	97803
hsa-let-7b-5p	MIMAT0000063	mature-miRNA.hsa-let-7b|hsa-let-7b:6-3..27+5	27	3p	T	T	477	1.3	97803
hsa-miR-328	MIMAT0000752	mature-miRNA.hsa-miR-328|hsa-mir-328:48-3..69+5	23	3p	G	A	77	6	32
hsa-miR-328	MIMAT0000752	mature-miRNA.hsa-miR-328|hsa-mir-328:48-3..69+5	24	3p	G	A	233	28.6	32
hsa-miR-328	MIMAT0000752	mature-miRNA.hsa-miR-328|hsa-mir-328:48-3..69+5	24	3p	A	C	61	15.4	32
hsa-miR-328	MIMAT0000752	mature-miRNA.hsa-miR-328|hsa-mir-328:48-3..69+5	25	3p	AG	C	129	11.1	32
hsa-miR-365a-3p	MIMAT0000710	mature-miRNA.hsa-miR-365|hsa-mir-365-2:68-3..89+5	5	5p	C	T	106	4.7	144
hsa-miR-365a-3p	MIMAT0000710	mature-miRNA.hsa-miR-365|hsa-mir-365-2:68-3..89+5	24	3p	TT	T	93	2	144
hsa-miR-365a-3p	MIMAT0000710	mature-miRNA.hsa-miR-365|hsa-mir-365-2:68-3..89+5	24	3p	T	T	62	1.6	144
hsa-miR-365a-3p	MIMAT0000710	mature-miRNA.hsa-miR-365|hsa-mir-365-2:68-3..89+5	25	3p	A	A	102	2.2	144
hsa-miR-365a-3p	MIMAT0000710	mature-miRNA.hsa-miR-365|hsa-mir-365-2:68-3..89+5	25	3p	C	A	101	2.4	144
hsa-miR-365a-3p	MIMAT0000710	mature-miRNA.hsa-miR-365|hsa-mir-365-2:68-3..89+5	26	3p	A	T	110	2.9	144
hsa-miR-126-5p	MIMAT0000444	mature-miRNA.hsa-miR-126*|hsa-mir-126:15-3..35+5	25	3p	T	G	380	1.6	8346
hsa-miR-126-5p	MIMAT0000444	mature-miRNA.hsa-miR-126*|hsa-mir-126:15-3..35+5	25	3p	A	G	407	3.4	8346
hsa-miR-30b-5p	MIMAT0000420	mature-miRNA.hsa-miR-30b|hsa-mir-30b:17-3..38+5	3	5p	A	G	294	1.7	2284
hsa-miR-30b-5p	MIMAT0000420	mature-miRNA.hsa-miR-30b|hsa-mir-30b:17-3..38+5	3	5p	G	C	262	1.7	2284
hsa-miR-30b-5p	MIMAT0000420	mature-miRNA.hsa-miR-30b|hsa-mir-30b:17-3..38+5	24	3p	A	C	282	1.4	2284
hsa-miR-199a-3p	MIMAT0000232	mature-miRNA.hsa-miR-199a-3p|hsa-mir-199a-2:70-3..91+5|alt-1	23	3p	T	G	332	1.5	4367
hsa-miR-199a-3p	MIMAT0000232	mature-miRNA.hsa-miR-199a-3p|hsa-mir-199a-2:70-3..91+5|alt-1	24	3p	T	G	369	4.7	4367
hsa-miR-193a-3p	MIMAT0000459	mature-miRNA.hsa-miR-193a-3p|hsa-mir-193a:55-3..76+5	25	3p	A	G	56	5.9	67
hsa-miR-19a-3p	MIMAT0000073	mature-miRNA.hsa-miR-19a|hsa-mir-19a:49-3..71+5	26	3p	T	G	202	1.9	545
hsa-miR-20a-5p	MIMAT0000075	mature-miRNA.hsa-miR-20a|hsa-mir-20a:8-3..30+5	27	3p	A	G	378	6.8	3310
hsa-miR-23a-3p	MIMAT0000078	mature-miRNA.hsa-miR-23a|hsa-mir-23a:45-3..65+5	24	3p	T	A	330	2.7	1325
hsa-miR-23a-3p	MIMAT0000078	mature-miRNA.hsa-miR-23a|hsa-mir-23a:45-3..65+5	25	3p	T	A	330	2.2	1325
hsa-miR-181b-5p	MIMAT0000257	mature-miRNA.hsa-miR-181b|hsa-mir-181b-1:36-3..58+5	22	3p	AATGAATGTT	C	62	1.2	347
hsa-miR-181b-5p	MIMAT0000257	mature-miRNA.hsa-miR-181b|hsa-mir-181b-1:36-3..58+5	22	3p	T	T	263	3	347
hsa-miR-181b-5p	MIMAT0000257	mature-miRNA.hsa-miR-181b|hsa-mir-181b-1:36-3..58+5	23	3p	T	T	293	3.6	347
hsa-miR-181b-5p	MIMAT0000257	mature-miRNA.hsa-miR-181b|hsa-mir-181b-1:36-3..58+5	24	3p	T	T	308	5.5	347
hsa-miR-4634	MIMAT0019691	mature-miRNA.hsa-miR-4634|hsa-mir-4634:10-3..28+5	23	3p	CCGGGG	C	272	11.4	390
hsa-miR-4634	MIMAT0019691	mature-miRNA.hsa-miR-4634|hsa-mir-4634:10-3..28+5	23	3p	GG	G	188	1.7	390
hsa-miR-4634	MIMAT0019691	mature-miRNA.hsa-miR-4634|hsa-mir-4634:10-3..28+5	23	3p	GCCCGGGG	C	213	2.5	390
hsa-miR-4634	MIMAT0019691	mature-miRNA.hsa-miR-4634|hsa-mir-4634:10-3..28+5	23	3p	CGGGGC	C	156	2.1	390
hsa-miR-4634	MIMAT0019691	mature-miRNA.hsa-miR-4634|hsa-mir-4634:10-3..28+5	23	3p	CCCGCCCGGGGC	A	150	2.3	390
hsa-miR-4634	MIMAT0019691	mature-miRNA.hsa-miR-4634|hsa-mir-4634:10-3..28+5	23	3p	ACCCGCCCGGGG	G	203	1.8	390
hsa-miR-4634	MIMAT0019691	mature-miRNA.hsa-miR-4634|hsa-mir-4634:10-3..28+5	24	3p	CGGG	C	107	1.2	390
hsa-miR-4634	MIMAT0019691	mature-miRNA.hsa-miR-4634|hsa-mir-4634:10-3..28+5	24	3p	CCGGGG	C	269	12.9	390
hsa-miR-4634	MIMAT0019691	mature-miRNA.hsa-miR-4634|hsa-mir-4634:10-3..28+5	24	3p	GGGG	C	240	3.1	390
hsa-miR-4634	MIMAT0019691	mature-miRNA.hsa-miR-4634|hsa-mir-4634:10-3..28+5	24	3p	ACCCGCCCGGGG	G	252	14.2	390
hsa-miR-4634	MIMAT0019691	mature-miRNA.hsa-miR-4634|hsa-mir-4634:10-3..28+5	24	3p	CGGGGC	C	144	1.6	390
hsa-miR-4634	MIMAT0019691	mature-miRNA.hsa-miR-4634|hsa-mir-4634:10-3..28+5	24	3p	GG	G	234	2.9	390
hsa-miR-24-2-5p	MIMAT0004497	mature-miRNA.hsa-miR-24-2*|hsa-mir-24-2:13-3..34+5	24	3p	C	A	98	1.3	256
hsa-let-7a-5p	MIMAT0000062	mature-miRNA.hsa-let-7a|hsa-let-7a-2:5-3..26+5	23	3p	A	C	452	1.1	123260
hsa-let-7a-5p	MIMAT0000062	mature-miRNA.hsa-let-7a|hsa-let-7a-2:5-3..26+5	24	3p	A	C	502	4.5	123260
hsa-miR-365a-3p	MIMAT0000710	mature-miRNA.hsa-miR-365|hsa-mir-365-1:56-3..77+5|alt-1	5	5p	C	T	106	4.7	144
hsa-miR-365a-3p	MIMAT0000710	mature-miRNA.hsa-miR-365|hsa-mir-365-1:56-3..77+5|alt-1	24	3p	TT	T	93	2	144
hsa-miR-365a-3p	MIMAT0000710	mature-miRNA.hsa-miR-365|hsa-mir-365-1:56-3..77+5|alt-1	24	3p	T	T	62	1.6	144
hsa-miR-365a-3p	MIMAT0000710	mature-miRNA.hsa-miR-365|hsa-mir-365-1:56-3..77+5|alt-1	25	3p	A	A	102	2.2	144
hsa-miR-365a-3p	MIMAT0000710	mature-miRNA.hsa-miR-365|hsa-mir-365-1:56-3..77+5|alt-1	25	3p	C	A	101	2.4	144
hsa-miR-365a-3p	MIMAT0000710	mature-miRNA.hsa-miR-365|hsa-mir-365-1:56-3..77+5|alt-1	26	3p	A	T	110	2.9	144
hsa-miR-503	MIMAT0002874	mature-miRNA.hsa-miR-503|hsa-mir-503:6-3..28+5	22	3p	A	T	95	25	23
hsa-let-7b-3p	MIMAT0004482	mature-miRNA.hsa-let-7b*|hsa-let-7b:60-3..81+2	10	5p	TA	A	131	10.3	33
hsa-let-7b-3p	MIMAT0004482	mature-miRNA.hsa-let-7b*|hsa-let-7b:60-3..81+2	24	3p	T	C	92	6.7	33
hsa-let-7b-3p	MIMAT0004482	mature-miRNA.hsa-let-7b*|hsa-let-7b:60-3..81+2	24	3p	TT	C	61	5.4	33
hsa-let-7b-3p	MIMAT0004482	mature-miRNA.hsa-let-7b*|hsa-let-7b:60-3..81+2	25	3p	T	C	289	36.4	33
hsa-let-7b-3p	MIMAT0004482	mature-miRNA.hsa-let-7b*|hsa-let-7b:60-3..81+2	25	3p	A	C	120	7.7	33
hsa-miR-30c-2-3p	MIMAT0004550	mature-miRNA.hsa-miR-30c-2*|hsa-mir-30c-2:47-3..68+4	3	5p	A	G	59	1.2	202
hsa-miR-30c-2-3p	MIMAT0004550	mature-miRNA.hsa-miR-30c-2*|hsa-mir-30c-2:47-3..68+4	23	3p	G	A	123	1.5	202
hsa-miR-30c-2-3p	MIMAT0004550	mature-miRNA.hsa-miR-30c-2*|hsa-mir-30c-2:47-3..68+4	24	3p	G	A	190	2.2	202
hsa-miR-379-5p	MIMAT0000733	mature-miRNA.hsa-miR-379|hsa-mir-379:6-3..26+5	5	5p	C	T	143	1.4	324
hsa-miR-379-5p	MIMAT0000733	mature-miRNA.hsa-miR-379|hsa-mir-379:6-3..26+5	25	3p	ATTCGTATGC	G	140	1	324
hsa-miR-379-5p	MIMAT0000733	mature-miRNA.hsa-miR-379|hsa-mir-379:6-3..26+5	25	3p	T	G	316	8.2	324
hsa-miR-379-5p	MIMAT0000733	mature-miRNA.hsa-miR-379|hsa-mir-379:6-3..26+5	25	3p	AA	G	172	1.4	324
hsa-miR-379-5p	MIMAT0000733	mature-miRNA.hsa-miR-379|hsa-mir-379:6-3..26+5	25	3p	A	G	319	8	324
hsa-miR-146b-5p	MIMAT0002809	mature-miRNA.hsa-miR-146b-5p|hsa-mir-146b:9-3..30+5	26	3p	T	T	351	1.4	4461
hsa-miR-15a-5p	MIMAT0000068	mature-miRNA.hsa-miR-15a|hsa-mir-15a:14-3..35+5	24	3p	GTGCTGCTA	T	224	1.4	796
hsa-miR-15a-5p	MIMAT0000068	mature-miRNA.hsa-miR-15a|hsa-mir-15a:14-3..35+5	24	3p	A	T	275	1.8	796
hsa-miR-486-3p	MIMAT0004762	mature-miRNA.hsa-miR-486-3p|hsa-mir-486:46-3..66+2	5	5p	C	T	291	1.1	2088
hsa-miR-486-3p	MIMAT0004762	mature-miRNA.hsa-miR-486-3p|hsa-mir-486:46-3..66+2	26	3p	A	G	448	21.4	2088
hsa-miR-486-3p	MIMAT0004762	mature-miRNA.hsa-miR-486-3p|hsa-mir-486:46-3..66+2	26	3p	T	G	406	10.9	2088
hsa-miR-193a-5p	MIMAT0004614	mature-miRNA.hsa-miR-193a-5p|hsa-mir-193a:21-3..42+5	24	3p	T	T	350	1.8	2476
hsa-miR-193a-5p	MIMAT0004614	mature-miRNA.hsa-miR-193a-5p|hsa-mir-193a:21-3..42+5	24	3p	A	T	336	1.1	2476
hsa-miR-193a-5p	MIMAT0004614	mature-miRNA.hsa-miR-193a-5p|hsa-mir-193a:21-3..42+5	25	3p	T	G	371	2.4	2476
hsa-miR-193a-5p	MIMAT0004614	mature-miRNA.hsa-miR-193a-5p|hsa-mir-193a:21-3..42+5	26	3p	T	A	380	2.7	2476
hsa-miR-193a-5p	MIMAT0004614	mature-miRNA.hsa-miR-193a-5p|hsa-mir-193a:21-3..42+5	26	3p	A	A	402	4.2	2476
hsa-miR-30e-3p	MIMAT0000693	mature-miRNA.hsa-miR-30e*|hsa-mir-30e:59-3..80+5	25	3p	TT	G	283	1.5	779
hsa-miR-30e-3p	MIMAT0000693	mature-miRNA.hsa-miR-30e*|hsa-mir-30e:59-3..80+5	25	3p	T	G	410	21.3	779
hsa-miR-30e-3p	MIMAT0000693	mature-miRNA.hsa-miR-30e*|hsa-mir-30e:59-3..80+5	26	3p	A	C	318	2.8	779
hsa-miR-103b	MIMAT0007402	mature-miRNA.hsa-miR-103b|hsa-mir-103b-1:1-0..23+5	26	3p	T	C	386	5.4	2790
hsa-miR-26a-5p	MIMAT0000082	mature-miRNA.hsa-miR-26a|hsa-mir-26a-1:10-3..31+5	25	3p	A	C	435	2.8	9291
hsa-miR-26a-5p	MIMAT0000082	mature-miRNA.hsa-miR-26a|hsa-mir-26a-1:10-3..31+5	26	3p	T	T	444	2.9	9291
hsa-miR-26a-5p	MIMAT0000082	mature-miRNA.hsa-miR-26a|hsa-mir-26a-1:10-3..31+5	26	3p	A	T	416	2.2	9291
hsa-miR-17-3p	MIMAT0000071	mature-miRNA.hsa-miR-17*|hsa-mir-17:51-3..72+5	26	3p	A	G	189	16	38
hsa-miR-33a-5p	MIMAT0000091	mature-miRNA.hsa-miR-33a|hsa-mir-33a:6-3..26+5	25	3p	A	A	118	2	373
hsa-miR-199b-3p	MIMAT0004563	mature-miRNA.hsa-miR-199b-3p|hsa-mir-199b:65-3..86+5	23	3p	T	G	332	1.5	4367
hsa-miR-199b-3p	MIMAT0004563	mature-miRNA.hsa-miR-199b-3p|hsa-mir-199b:65-3..86+5	24	3p	T	G	369	4.7	4367
hsa-miR-342-3p	MIMAT0000753	mature-miRNA.hsa-miR-342-3p|hsa-mir-342:61-3..83+5	5	5p	C	T	144	1.6	724
hsa-miR-342-3p	MIMAT0000753	mature-miRNA.hsa-miR-342-3p|hsa-mir-342:61-3..83+5	28	3p	T	C	194	2.3	724
hsa-miR-27b-5p	MIMAT0004588	mature-miRNA.hsa-miR-27b*|hsa-mir-27b:19-3..40+5	25	3p	A	A	175	6.9	90
hsa-miR-196a-5p	MIMAT0000226	mature-miRNA.hsa-miR-196a|hsa-mir-196a-1:7-3..28+5	23	3p	A	T	340	6.9	1145
hsa-miR-196a-5p	MIMAT0000226	mature-miRNA.hsa-miR-196a|hsa-mir-196a-1:7-3..28+5	24	3p	A	T	336	6.8	1145
hsa-miR-363-3p	MIMAT0000707	mature-miRNA.hsa-miR-363|hsa-mir-363:50-3..71+4	24	3p	T	A	211	1.2	461
hsa-miR-363-3p	MIMAT0000707	mature-miRNA.hsa-miR-363|hsa-mir-363:50-3..71+4	24	3p	T	T	312	5.2	461
