# Supplementary material for: Extent, Causes, and Consequences of Small RNA Expression Variation in Human Adipose Tissue
Source: PLoS Genet. 2012 May 10;8(5):e1002704. doi: 10.1371/journal.pgen.1002704 (PMC3349731; doi:10.1371/journal.pgen.1002704)
Supplement: Table S6 — Log-transformed, normalised read counts for known RNA loci. Same as Table S1, but log2-transformed, and normalised across samples. (XLS) [file pgen.1002704.s015.xls]

## Sheet: table_S6.tab
RNA	Accession	internal_ID	Chromosome	Start	End	Type	TWPID5350	TWPID4171	TWPID1335	TWPID1681	TWPID5359	TWPID1405	TWPID1235	TWPID4622	TWPID5142	TWPID6568	TWPID12215	TWPID4167	TWPID12645	TWPID9307	TWPID12017	TWPID6952	TWPID6989	TWPID5591	TWPID1193	TWPID4434	TWPID5225	TWPID2114	TWPID4865	TWPID11742	TWPID11095	TWPID9759	TWPID10929	TWPID11425	TWPID12590	TWPID7442	TWPID6790	TWPID2427	TWPID2004	TWPID4428	TWPID11786	TWPID8445	TWPID8505	TWPID9287	TWPID9248	TWPID4497	TWPID11825	TWPID5160	TWPID11773
ENSG00000210082	J01415	Mt_rRNA.ENSG00000210082.J01415.4	MT	1670	3231	Mt_rRNA	11.6565	11.6798	12.0021	11.8606	11.9704	12.5602	12.3425	13.7128	12.9296	13.6875	12.0998	13.5627	12.6578	11.8273	12.0111	12.825	13.1185	11.9223	11.8439	11.9195	13.1188	12.4897	12.5156	12.5517	12.3847	11.2736	12.0071	13.6146	13.4278	11.7643	12.3121	11.628	12.8001	11.8666	11.5674	12.915	12.0408	12.2787	12.1606	11.7432	11.9078	12.1695	12.1392
ENSG00000211459	J01415	Mt_rRNA.ENSG00000211459.J01415.24	MT	647	1603	Mt_rRNA	9.70659	9.14365	8.47229	7.60614	9.36703	8.73272	7.86738	8.71149	9.72147	9.3508	8.45594	8.08891	7.06034	6.5658	9.40806	7.82889	9.51931	8.09549	10.9553	8.3372	7.6189	8.7429	8.05912	7.96337	7.44383	8.05147	7.72394	9.80318	9.29132	6.88037	10.1106	9.37286	8.60984	8.88277	8.84678	9.83577	9.31538	8.2644	9.32046	9.5727	9.0975	9.22264	9.81911
ENSG00000209082	J01415	Mt_tRNA.ENSG00000209082.J01415.1	MT	3229	3306	Mt_tRNA	8.80389	8.73105	6.97479	8.71138	8.6666	7.71591	7.58597	5.67267	10.6453	5.89959	8.70485	5.36645	5.38657	7.43014	8.16668	7.04648	6.19513	5.70096	7.17674	6.90558	4.79447	5.8804	6.49055	4.99183	5.15768	5.72954	5.03428	9.21991	5.86291	5.10427	8.19645	7.6848	5.11234	5.90447	7.87945	8.12453	6.12385	6.08437	6.61284	10.0543	5.50377	7.92329	8.0355
ENSG00000210049	J01415	Mt_tRNA.ENSG00000210049.J01415.2	MT	576	649	Mt_tRNA	11.4044	10.9885	11.3951	11.2994	12.2923	11.8394	10.7972	10.7321	11.4327	8.80648	12.1273	11.5162	11.2837	10.3915	11.8337	11.5085	11.2306	11.5232	10.2507	11.0023	9.94253	8.52426	9.53272	11.0839	11.0024	9.37643	8.94427	10.9589	10.0018	10.7922	10.5984	10.5273	10.1282	8.62301	10.7971	11.3897	12.0688	9.35044	11.1397	11.3717	9.15465	10.7325	10.4061
ENSG00000210077	J01415	Mt_tRNA.ENSG00000210077.J01415.3	MT	1601	1672	Mt_tRNA	7.52825	7.34603	7.44804	5.85612	6.71099	7.15054	6.37095	5.13924	6.9879	4.29191	7.95733	6.56808	6.26104	4.28039	6.95064	7.17521	7.51706	6.81285	6.73617	7.20059	6.09215	6.55025	5.73719	4.79919	6.28443	6.09632	6.08008	7.32755	6.70064	5.64032	8.32588	6.38935	7.45114	6.93641	5.64625	7.06284	7.10593	5.27244	7.85384	7.92995	6.55561	8.00025	8.10098
ENSG00000210077	J01415	Mt_tRNA.ENSG00000210077.J01415.3|alt-1	11	10530735	10530806	Mt_tRNA	5.52825	5.86737	5.65286	4.24468	5.25156	5.14217	4.88553	3.7982	5.05414	2.70695	6.35907	5.50395	5.51782	2.86536	5.70964	6.24393	5.86756	5.50165	5.17674	5.01077	2.53144	4.81329	3.19287	2.79919	4.18682	4.28897	4.08008	4.39209	3.63025	4.24177	6.8376	5.43242	5.2728	5.26464	4.5138	6.04876	5.82839	4.36555	6.93101	6.64351	5.23368	6.59145	6.75171
ENSG00000210100	J01415	Mt_tRNA.ENSG00000210100.J01415.5	MT	4262	4333	Mt_tRNA	6.86529	6.69152	6.37276	5.36016	6.83652	7.04682	5.37095	4.74929	7.25255	4.14752	6.64858	5.95141	4.99425	2.86536	6.66974	5.34122	4.36506	5.27032	6.97321	5.68319	4.73307	4.94453	4.19287	5.20128	5.40095	5.80354	4.66504	7.41889	6.14121	3.8698	6.10508	5.63035	4.60984	4.48223	4.62071	6.64312	4.95392	5.02852	6.04649	6.84456	4.23368	6.05539	6.6744
ENSG00000210112	J01415	Mt_tRNA.ENSG00000210112.J01415.7	MT	4401	4471	Mt_tRNA	7.86529	4.63707	6.79422	5.43231	6.57349	6.48409	5.73352	3.21324	7.12629	4.29191	5.09604	4.85187	4.51782	4.08775	6.1762	4.90512	4.51706	4.65365	5.83571	4.65462	5.45744	7.36349	5.03418	4.84981	5.56533	6.0362	4.4724	7.72837	5.83189	4.24177	6.19123	3.66688	4.60984	4.0083	4.76755	5.13122	4.42786	3.78059	4.66798	6.2596	4.05311	5.57477	6.26377
ENSG00000210112	J01415	Mt_tRNA.ENSG00000210112.J01415.7|alt-1	1	564951	565021	Mt_tRNA	7.23452	4.10656	6.37276	5.32269	5.57349	6.37412	5.47049	2.47627	6.91848	3.89959	3.51108	4.62948	4.08172	3.28039	6.01574	4.81766	4.19513	4.06869	5.01628	3.91766	5.06749	7.16244	4.92984	4.84981	5.32432	5.87393	4.25001	7.57796	5.43761	3.68923	5.8376	2.66688	4.3468	3.53882	4.33692	4.76865	4.10593	3.48103	3.34605	5.87932	3.46814	5.27779	5.71358
ENSG00000210117	J01415	Mt_tRNA.ENSG00000210117.J01415.8	1	566061	566131	Mt_tRNA	5.92418	3.93663	3.15036	0.0747597	3.98852	4.57389	2.5636	-0.10869	4.01666	-0.100407	3.18915	3.62948	1.57922	1.28039	4.1762	2.40262	3.51706	2.33172	3.25074	1.59573	0.209511	2.00593	0.607912	-0.008169	1.86489	1.48161	0.0800809	3.07016	0.308323	1.3673	5.54214	2.66688	2.02487	2.42334	1.81336	3.18369	3.69089	1.36555	2.93101	3.36148	1.14622	3.47043	6.19162
ENSG00000210117	J01415	Mt_tRNA.ENSG00000210117.J01415.8|alt-1	MT	5511	5581	Mt_tRNA	5.92418	3.93663	3.15036	0.0747597	3.98852	4.57389	2.5636	-0.10869	4.01666	-0.100407	3.18915	3.62948	1.57922	1.28039	4.1762	2.40262	3.51706	2.33172	3.25074	1.59573	0.209511	2.00593	0.607912	-0.008169	1.86489	1.48161	0.0800809	3.07016	0.308323	1.3673	5.54214	2.66688	2.02487	2.42334	1.81336	3.18369	3.69089	1.36555	2.93101	3.36148	1.14622	3.47043	6.19162
ENSG00000210140	J01415	Mt_tRNA.ENSG00000210140.J01415.11	MT	5760	5828	Mt_tRNA	7.30269	5.0241	7.20926	8.80947	6.25156	7.15885	6.31849	4.28363	9.27454	5.10905	3.18915	3.62948	3.69469	5.28039	5.99436	5.77186	3.65457	4.91669	7.2326	5.18069	5.16371	10.2427	9.28387	3.45126	6.73279	7.02077	6.58788	9.40555	7.37441	7.3215	7.45775	5.09984	5.11234	6.57984	8.15765	6.07678	6.05079	4.99004	6.64983	8.5531	5.95357	9.03725	7.14463
ENSG00000210144	J01415	Mt_tRNA.ENSG00000210144.J01415.12	MT	5825	5893	Mt_tRNA	9.36779	7.74399	9.48724	7.11915	9.85147	8.30462	6.08716	5.61923	7.90316	6.27463	7.16643	6.68837	5.03865	4.60232	5.83517	6.24393	5.19513	5.13908	8.82363	6.20059	6.06749	6.92877	4.92984	5.84981	6.27089	5.94104	4.40201	7.71402	7.26252	4.48278	6.81063	6.77122	6.41719	6.10516	6.5138	7.34212	6.14155	5.50851	6.27679	7.58152	6.413	6.88997	7.26377
ENSG00000210144	J01415	Mt_tRNA.ENSG00000210144.J01415.12|alt-1	21	10492971	10493039	Mt_tRNA	9.33561	7.67134	9.45414	7.06344	9.8465	8.2705	6.02303	5.50602	7.87726	6.25715	7.04713	6.43683	4.51782	4.45032	5.78626	6.17521	4.83899	4.99469	8.793	6.07685	5.9644	6.76082	4.69537	5.69227	6.2434	5.90787	4.32801	7.66262	7.25084	4.3673	6.72657	6.7025	6.2728	5.9469	6.45721	7.30707	5.97382	5.42444	6.22869	7.50937	6.39414	6.82093	7.18234
ENSG00000210144	J01415	Mt_tRNA.ENSG00000210144.J01415.12|alt-2	1	566375	566443	Mt_tRNA	9.33561	7.67134	9.45414	7.06344	9.8465	8.2705	6.02303	5.50602	7.87726	6.25715	7.04713	6.43683	4.51782	4.45032	5.78626	6.17521	4.83899	4.99469	8.793	6.07685	5.9644	6.76082	4.69537	5.69227	6.2434	5.90787	4.32801	7.66262	7.25084	4.3673	6.72657	6.7025	6.2728	5.9469	6.45721	7.30707	5.97382	5.42444	6.22869	7.50937	6.39414	6.82093	7.18234
ENSG00000210151	J01415	Mt_tRNA.ENSG00000210151.J01415.13	1	567996	568067	Mt_tRNA	3.28032	4.18456	4.37276	2.07476	5.57349	3.03783	3.5636	1.89131	4.62671	2.48456	4.77411	3.62948	2.57922	2.28039	3.62872	3.13959	3.00249	3.06869	4.38825	3.33269	3.37944	3.00593	1.60791	3.57679	2.35032	2.80354	2.40201	4.46248	2.89329	3.48278	3.40464	3.15231	2.60984	2.83838	1.39832	4.18369	3.95392	2.95051	3.1534	3.98951	2.46814	4.1485	3.81311
ENSG00000210151	J01415	Mt_tRNA.ENSG00000210151.J01415.13|alt-1	MT	7445	7516	Mt_tRNA	3.28032	4.18456	4.37276	2.07476	5.57349	3.03783	3.5636	1.89131	4.62671	2.48456	4.77411	3.62948	2.57922	2.28039	3.62872	3.13959	3.00249	3.06869	4.38825	3.33269	3.37944	3.00593	1.60791	3.57679	2.35032	2.80354	2.40201	4.46248	2.89329	3.48278	3.40464	3.15231	2.60984	2.83838	1.39832	4.18369	3.95392	2.95051	3.1534	3.98951	2.46814	4.1485	3.81311
ENSG00000210154	J01415	Mt_tRNA.ENSG00000210154.J01415.14	MT	7517	7587	Mt_tRNA	5.52825	4.25856	5.77485	4.16222	4.98852	5.59855	4.14856	3.69867	5.01666	0.899593	4.18915	4.36645	4.38657	4.08775	3.92828	4.90512	3.89557	3.06869	5.38825	4.25869	4.1164	3.8804	3.06734	2.99183	2.71289	3.94104	2.08008	5.27961	4.00876	3.10427	4.8376	3.66688	4.48431	3.92584	3.39832	4.28323	3.95392	2.10252	4.66798	5.83278	4.23368	5.00648	5.11567
ENSG00000210154	J01415	Mt_tRNA.ENSG00000210154.J01415.14|alt-1	1	568068	568138	Mt_tRNA	2.86529	2.93663	4.81333	2.65972	3.98852	4.6701	3.5636	3.35074	3.93866	-0.100407	3.51108	3.62948	2.57922	2.86536	2.51324	4.62502	2.7801	3.06869	5.38825	2.81812	3.66894	3.22833	2.41527	1.99183	2.12793	3.94104	1.66504	5.07016	3.89329	2.58969	4.17017	1.34495	4.02487	2.83838	3.13529	3.18369	2.95392	2.95051	4.04649	5.07197	3.73118	4.39643	4.42978
ENSG00000210164	J01415	Mt_tRNA.ENSG00000210164.J01415.16	MT	9990	10060	Mt_tRNA	6.56573	4.93663	5.65286	3.39669	4.98852	5.07346	5.26404	4.06124	6.27653	2.70695	5.09604	4.85187	4.24218	2.86536	4.45184	4.62502	3.7801	4.20619	6.62926	4.18069	4.66894	5.27895	3.19287	3.79919	4.93528	4.87393	4.78052	5.35556	4.30832	1.78234	6.01345	4.59288	4.3468	3.74527	4.45721	4.8999	5.03193	3.78059	5.59398	6.90204	4.79007	5.47043	6.09604
ENSG00000210174	J01415	Mt_tRNA.ENSG00000210174.J01415.17	MT	10404	10471	Mt_tRNA	5.52825	4.98103	5.69468	5.11915	7.47395	6.19164	5.47049	3.47627	8.15244	3.35902	5.18915	3.04452	3.99425	3.86536	6.48286	3.98759	3.36506	4.74676	5.92882	5.73869	3.90995	5.12141	4.81737	3.69227	4.2434	4.3885	2.88744	7.02436	5.55625	4.64032	6.05999	5.34495	2.02487	4.53882	5.30521	6.8026	5.39871	4.02852	4.25294	7.40189	4.31614	7.59145	6.15415
ENSG00000210174	J01415	Mt_tRNA.ENSG00000210174.J01415.17|alt-1	5	134264016	134264083	Mt_tRNA	4.86529	3.25856	4.5654	4.07476	3.98852	4.03783	4.73352	2.89131	6.36865	2.89959	3.77411	3.04452	3.45368	2.28039	3.73563	3.81766	2.7801	3.33172	5.97321	3.71121	3.66894	4.6689	3.60791	2.79919	3.71289	3.80354	2.40201	6.24009	5.26252	3.48278	5.40464	1.92991	2.02487	4.0863	3.27279	4.54626	3.87146	2.78059	3.80548	4.98951	3.73118	5.79236	4.95061
ENSG00000210176	J01415	Mt_tRNA.ENSG00000210176.J01415.18	MT	12137	12208	Mt_tRNA	9.1005	9.01878	10.0125	8.81285	10.4836	11.6964	9.07139	7.42269	9.01666	7.14752	8.36906	7.53637	6.16418	6.52832	8.58649	8.14858	6.17241	6.6775	8.46798	8.93854	8.08603	9.23475	7.98729	10.2818	9.26748	8.05147	8.07443	9.35556	8.02942	6.67716	8.186	7.7879	6.51673	5.92584	7.5138	10.576	7.82839	6.4388	7.80548	7.84456	6.68538	8.12578	8.22815
ENSG00000210176	J01415	Mt_tRNA.ENSG00000210176.J01415.18|alt-1	5	134262279	134262350	Mt_tRNA	6.92418	7.62314	7.78457	7.06344	7.09286	6.58627	6.31849	6.60556	7.39809	4.89959	7.91707	7.1738	5.69469	4.98083	6.73563	7.1927	5.6214	5.83422	8.25973	6.89341	6.43833	5.84724	5.56211	6.18166	5.18682	6.526	3.98697	7.83171	6.43761	5.27419	6.33064	5.29915	5.3468	4.74527	5.87945	6.9613	6.32316	4.78059	6.57487	6.69646	4.31614	7.07924	6.91745
ENSG00000210184	J01415	Mt_tRNA.ENSG00000210184.J01415.19	MT	12206	12267	Mt_tRNA	10.8195	12.4116	11.0011	10.2903	10.6524	11.2257	9.54659	8.66939	12.6548	8.38743	12.3364	9.88372	9.77397	8.15076	11.5994	10.7454	9.42395	9.09549	8.71018	11.8072	9.3465	10.1318	9.46745	8.7333	10.3655	10.182	10.5042	12.4222	10.6582	9.49487	10.3247	10.2578	8.71836	8.46409	9.04937	9.59308	9.81467	8.53213	11.2126	11.259	9.04103	10.6414	10.3325
ENSG00000210191	J01415	Mt_tRNA.ENSG00000210191.J01415.20	MT	12265	12338	Mt_tRNA	6.92418	5.49122	7.71515	5.50102	6.36703	6.2237	6.08716	6.83382	7.93866	5.35902	6.27661	5.85187	6.03865	4.28039	6.62872	7.50416	6.82449	6.06869	7.38825	4.01077	5.88194	5.63042	4.41527	3.69227	5.03482	5.28897	5.36548	8.23507	5.89329	3.8698	6.60627	4.43242	6.2728	5.04783	5.7441	5.76865	5.89252	4.86805	7.00426	7.07197	5.43162	7.21459	7.6744
ENSG00000210195	J01415	Mt_tRNA.ENSG00000210195.J01415.22	MT	15887	15955	Mt_tRNA	10.0218	7.3629	7.95772	4.88211	8.77512	7.20776	7.83039	6.97877	10.0576	6.75757	7.95733	7.77244	6.50205	7.47022	6.26813	5.13959	5.68699	5.50165	5.83571	7.64012	6.37944	9.48437	5.49055	6.87447	6.27089	5.69106	6.72394	8.8217	5.76775	7.00151	8.72296	7.55441	6.57946	6.81566	7.43541	8.68012	7.05079	5.42444	7.20403	9.62143	7.1235	8.29316	8.64769
ENSG00000210196	J01415	Mt_tRNA.ENSG00000210196.J01415.23	MT	15955	16025	Mt_tRNA	7.85018	7.78838	8.00834	6.46708	7.15845	6.79272	6.42158	5.50602	8.52362	6.69401	7.77411	7.47078	5.51782	5.28039	6.66974	4.90512	5.89557	6.17303	7.81146	6.29617	6.41896	6.91282	5.22262	5.27723	4.90052	6.12547	5.20936	8.17345	7.47825	5.3673	7.1488	5.73727	6.63958	5.29781	6.06129	7.06284	6.19339	4.82498	6.20403	7.5241	6.07695	7.30837	7.61358
ENSG00000152931	PART1	lincRNA.ENSG00000152931.PART1	5	59783539	59843486	lincRNA	2.28032	2.5216	1.5654	2.88211	3.98852	1.30087	4.5636	3.47627	2.76873	5.75757	3.18915	4.36645	3.57922	4.08775	5.21368	3.40262	5.6214	0.746761	3.73617	2.01077	1.20951	3.00593	2.41527	2.31376	3.35032	4.65154	3.40201	3.24009	5.66588	4.78234	3.89007	1.92991	5.48431	2.16031	0.813358	3.37634	0.784	3.78059	4.04649	2.90204	3.73118	3.60793	-0.0937797
ENSG00000175061	NCRNA00188	lincRNA.ENSG00000175061.NCRNA00188	17	16342288	16367302	lincRNA	3.60225	4.69152	3.15036	2.65972	3.25156	5.00131	4.37095	2.69867	4.09066	3.60003	3.18915	3.62948	3.90114	2.28039	2.2502	2.40262	2.19513	1.74676	2.92882	2.81812	3.01687	3.00593	1.92984	3.69227	4.49716	3.94104	3.66504	4.97705	3.11568	2.10427	3.54214	2.92991	2.60984	2.16031	2.98328	3.37634	3.24343	3.86805	2.93101	3.90204	2.73118	2.47043	2.22815
ENSG00000177410	NCRNA00275	lincRNA.ENSG00000177410.NCRNA00275	20	47894714	47905799	lincRNA	3.60225	1.93663	0.565401	0.0747597	1.6666	1.30087	2.5636	1.47627	3.09066	2.48456	2.18915	3.04452	1.57922	2.28039	1.92828	1.81766	3.00249	1.74676	2.51378	2.81812	1.20951	3.00593	2.41527	2.31376	2.35032	2.06657	2.40201	4.59372	3.47825	1.3673	2.89007	1.92991	2.02487	2.16031	2.13529	2.37634	3.24343	2.36555	3.34605	5.03133	2.46814	2.1485	3.07615
ENSG00000177822	AC108142	lincRNA.ENSG00000177822.AC108142.1	4	182795590	183066404	lincRNA	2.28032	4.58049	3.15036	2.39669	3.6666	3.17534	2.5636	3.59175	2.93866	4.22152	4.18915	4.62948	3.69469	3.28039	3.0982	3.62502	3.36506	3.33172	5.97321	1.59573	0.209511	0.420971	1.92984	1.99183	0.542965	0.48161	1.66504	3.39209	2.30832	2.3673	3.9896	2.34495	3.83223	3.42334	3.72025	4.28323	3.87146	2.95051	4.25294	3.7094	3.14622	3.31843	3.49118
ENSG00000196756	RP4-564F22	lincRNA.ENSG00000196756.RP4-564F22.2	20	37049234	37063998	lincRNA	3.60225	3.93663	1.5654	3.7752	3.6666	1.30087	2.5636	2.47627	3.22817	2.22152	3.51108	2.04452	1.99425	1.28039	2.92828	2.40262	2.19513	3.33172	4.92882	3.18069	2.79447	4.00593	4.5148	2.57679	3.44986	3.48161	2.08008	4.24009	2.63025	2.10427	3.66767	2.66688	3.3468	3.74527	2.98328	3.54626	1.784	3.10252	4.25294	5.3939	4.53853	3.1485	3.07615
ENSG00000197085	AC005688	lincRNA.ENSG00000197085.AC005688.1	7	34386123	34911196	lincRNA	1.28032	3.39607	2.5654	2.88211	3.6666	3.17534	3.14856	2.89131	3.22817	2.48456	4.88959	4.36645	2.31618	3.86536	1.92828	4.27709	2.7801	4.74676	5.57267	1.59573	2.53144	2.7429	1.92984	2.31376	2.86489	1.48161	2.88744	1.07016	2.30832	1.78234	3.9896	2.34495	3.3468	2.64573	1.81336	2.37634	3.36896	3.10252	3.34605	2.7094	3.31614	2.95586	3.81311
ENSG00000197989	SNHG12	lincRNA.ENSG00000197989.SNHG12	1	28905049	28909497	lincRNA	5.98076	5.69152	4.95772	5.24468	5.6666	4.84519	4.14856	4.35074	5.12629	3.89959	5.18915	4.36645	4.31618	4.86536	4.83517	3.62502	4.58745	5.33172	5.88301	4.76565	4.37944	5.5909	4.69537	4.84981	4.44986	3.94104	3.98697	4.65512	4.89329	4.48278	5.54214	5.04539	4.60984	6.17823	4.81336	5.42073	5.53889	5.13814	4.25294	5.7094	5.23368	5.39643	5.07615
ENSG00000198221	C6orf124	lincRNA.ENSG00000198221.C6orf124	6	168224555	168227468	lincRNA	3.28032	3.10656	0.565401	2.65972	1.6666	0.715907	1.5636	-0.10869	2.09066	1.48456	3.18915	3.04452	3.16418	2.28039	0.928275	2.81766	1.7801	4.74676	2.51378	1.59573	1.20951	2.42097	0.607912	2.57679	2.12793	0.48161	1.08008	0.0701604	1.30832	-0.217661	4.9896	3.80438	6.15416	5.19593	1.39832	4.8999	4.48444	2.10252	5.5555	3.90204	4.9011	4.31843	4.60666
ENSG00000203499	RP11-429J17	lincRNA.ENSG00000203499.RP11-429J17.6	8	144816309	144828509	lincRNA	3.28032	3.39607	2.15036	3.07476	3.25156	2.30087	3.14856	3.35074	3.22817	4.06952	4.18915	4.04452	2.31618	3.86536	2.92828	3.40262	2.51706	3.55412	5.09874	1.01077	1.20951	1.42097	1.19287	1.57679	1.12793	0.48161	2.08008	2.07016	1.89329	2.78234	4.54214	2.66688	3.83223	4.23069	4.20568	4.62426	3.10593	3.10252	3.80548	4.29436	3.95357	2.73346	3.71358
ENSG00000203875	SNHG5	lincRNA.ENSG00000203875.SNHG5	6	86386724	86388453	lincRNA	5.08768	4.93663	4.5654	4.46708	3.6666	3.80337	4.37095	4.41487	4.41259	4.06952	4.35907	4.62948	4.31618	3.60232	4.32059	3.81766	4.58745	5.83422	5.73617	4.4702	4.79447	5.12141	4.5148	4.45126	4.63043	3.65154	4.60364	5.31809	5.63025	4.17466	6.54214	5.04539	5.48431	8.0527	4.20568	5.07678	6.784	5.27244	5.30025	6.4412	5.84666	6.35796	6.41401
ENSG00000205628	GS1-179L18	lincRNA.ENSG00000205628.GS1-179L18.1	7	53723201	53879626	lincRNA	3.60225	4.63707	3.5654	3.88211	3.98852	3.17534	3.5636	4.35074	2.3537	1.48456	4.64858	5.36645	3.31618	2.86536	3.2502	2.40262	4.2826	3.33172	3.73617	4.01077	2.20951	3.42097	2.92984	2.99183	2.12793	2.06657	2.08008	3.39209	2.63025	2.58969	2.66767	2.34495	3.3468	3.42334	2.98328	2.69827	2.10593	1.78059	1.93101	3.36148	1.73118	3.84894	2.90622
ENSG00000214432	AC068831	lincRNA.ENSG00000214432.AC068831.1	15	91413147	91579843	lincRNA	6.92418	7.46802	6.65286	7.38764	6.62079	4.23947	5.81153	7.67267	6.60162	5.75757	5.83301	5.04452	7.74914	7.36786	5.28583	7.94694	5.86756	7.31662	8.2417	4.25869	5.53144	5.94453	4.92984	6.23976	6.18682	3.65154	5.78052	4.82505	4.89329	4.78234	7.02522	6.95966	8.1334	7.01829	5.96311	6.71619	7.08778	5.75787	8.10094	6.1115	7.56407	7.07924	7.55008
ENSG00000215386	C21orf34	lincRNA.ENSG00000215386.C21orf34	21	17442841	17982096	lincRNA	3.86529	4.69152	3.5654	3.65972	4.25156	4.03783	3.88553	4.9357	4.46917	4.06952	5.09604	6.43683	4.24218	2.28039	5.1762	4.40262	4.7187	4.83422	5.57267	3.81812	4.9644	3.8804	3.77784	5.31376	3.86489	5.06657	4.16754	4.59372	4.55625	3.10427	3.89007	3.66688	4.3468	4.0083	3.81336	5.13122	3.784	4.42444	3.66798	3.98951	3.31614	3.73346	3.36565
ENSG00000215863	RP11-495P10	lincRNA.ENSG00000215863.RP11-495P10.2	1	147835126	147931935	lincRNA	3.60225	2.93663	2.15036	2.39669	2.6666	2.30087	2.5636	4.06124	3.67562	2.22152	2.77411	3.04452	3.45368	2.28039	3.73563	2.40262	4.7187	3.06869	5.83571	2.33269	1.20951	2.42097	2.19287	1.57679	1.86489	2.06657	1.08008	4.24009	3.47825	0.782339	3.08271	2.34495	3.02487	3.16031	2.13529	2.69827	2.36896	2.36555	2.66798	3.7094	2.95357	3.1485	2.90622
ENSG00000223546	LL0XNC01-157D4	lincRNA.ENSG00000223546.LL0XNC01-157D4.1	X	102024088	102140336	lincRNA	3.28032	3.10656	3.15036	2.07476	3.6666	3.03783	3.5636	4.06124	4.16105	2.70695	4.64858	3.62948	3.16418	2.28039	4.0982	4.40262	3.89557	2.74676	3.92882	1.01077	2.53144	4.12141	1.92984	1.57679	1.12793	2.80354	2.40201	3.65512	3.63025	2.10427	4.66767	1.34495	1.02487	3.74527	2.62071	3.37634	2.36896	2.78059	3.1534	3.80893	2.46814	2.1485	3.99368
ENSG00000223804	BX284650	lincRNA.ENSG00000223804.BX284650.1	1	143647637	143745419	lincRNA	3.60225	3.10656	2.5654	2.65972	2.6666	2.52326	3.14856	4.06124	3.76873	2.48456	2.77411	3.04452	3.45368	2.28039	3.73563	2.40262	4.7801	3.06869	5.83571	2.01077	1.20951	2.42097	2.19287	2.31376	1.86489	2.06657	1.08008	4.31809	3.47825	0.782339	3.08271	2.66688	3.02487	3.29781	2.39832	2.37634	2.59135	2.36555	2.66798	3.80893	2.95357	3.1485	2.90622
ENSG00000224189	AC009336	lincRNA.ENSG00000224189.AC009336.23	2	177037922	177053688	lincRNA	3.60225	5.60906	3.37276	4.7752	1.6666	2.30087	4.37095	4.59175	4.52362	5.39145	3.9965	4.62948	4.90114	4.60232	4.57213	3.40262	4.10202	5.13908	6.48341	3.71121	3.37944	3.8804	1.92984	3.16176	3.93528	2.48161	3.66504	3.65512	4.30832	4.03027	5.1271	4.66688	4.72531	5.92584	4.33692	4.07678	5.27585	4.30415	5.34605	3.90204	4.39414	4.95586	4.7642
ENSG00000224209	RP11-335E6	lincRNA.ENSG00000224209.RP11-335E6.1	1	63624706	63782904	lincRNA	3.60225	5.76952	3.15036	3.39669	4.25156	4.57389	4.37095	5.89131	4.2923	5.42316	3.18915	5.21444	2.80161	3.28039	4.51324	4.81766	5.19513	2.33172	5.88301	3.18069	3.01687	2.42097	1.60791	3.45126	2.35032	3.06657	2.08008	5.19944	4.00876	3.10427	3.08271	2.34495	4.02487	1.83838	4.45721	4.4638	3.95392	2.95051	3.34605	4.85624	3.60565	3.31843	1.90622
ENSG00000224687	RP11-21M7	lincRNA.ENSG00000224687.RP11-21M7.1	1	178060642	178063121	lincRNA	1.28032	5.66456	2.15036	3.24468	2.6666	-0.284093	2.5636	1.47627	1.3537	-0.100407	6.35907	2.04452	3.31618	2.86536	2.92828	2.40262	0.195134	3.91669	4.25074	4.53433	1.20951	2.00593	1.92984	2.57679	1.54297	0.48161	1.66504	1.07016	1.89329	0.782339	4.72657	4.04539	2.60984	3.53882	3.5138	1.9613	2.10593	2.10252	4.04649	3.80893	0.146217	1.73346	6.6744
ENSG00000225074	NCRNA00261	lincRNA.ENSG00000225074.NCRNA00261	20	22541190	22559282	lincRNA	5.92418	3.25856	4.47229	1.65972	3.6666	1.30087	3.88553	4.13924	3.93866	2.22152	2.18915	2.04452	3.57922	1.28039	2.73563	3.40262	4.00249	7.13908	6.42067	0.0107657	4.45744	6.35171	0.607912	0.991831	4.29785	2.80354	4.16754	2.07016	3.63025	4.3059	7.69742	7.25184	9.26805	8.54228	6.85775	8.58091	8.18914	5.61348	8.92348	7.91885	7.70081	8.8385	7.78274
ENSG00000225889	AC074289	lincRNA.ENSG00000225889.AC074289.1	2	64370372	64479995	lincRNA	2.28032	2.74399	3.15036	2.65972	3.25156	2.71591	2.5636	3.59175	2.09066	0.899593	2.18915	4.04452	2.80161	3.28039	3.92828	3.62502	3.65457	3.06869	3.51378	0.0107657	2.20951	3.5909	1.92984	2.57679	0.542965	2.80354	1.66504	1.65512	1.89329	2.58969	3.66767	2.66688	5.02487	4.23069	2.62071	3.9613	4.95392	1.78059	5.98991	3.22397	4.23368	4.90339	3.22815
ENSG00000226803	RP11-203B9	lincRNA.ENSG00000226803.RP11-203B9.4	6	56979708	57037196	lincRNA	3.86529	3.74399	1.5654	2.07476	3.6666	2.52326	3.14856	2.21324	2.09066	2.48456	3.18915	2.04452	2.57922	3.86536	2.92828	1.81766	1.19513	3.55412	3.92882	2.59573	1.79447	1.42097	1.92984	0.991831	1.54297	0.48161	0.0800809	1.65512	1.30832	2.10427	2.89007	2.66688	1.02487	3.0083	2.98328	2.37634	2.10593	1.36555	1.93101	2.48701	1.14622	2.73346	1.90622
ENSG00000227110	AC087859	lincRNA.ENSG00000227110.AC087859.1	3	7994491	8653612	lincRNA	1.28032	4.4602	2.88733	4.46708	4.25156	3.30087	4.88553	5.28363	4.52362	4.75757	5.77411	5.36645	3.57922	4.73982	5.45184	4.40262	4.95002	4.65365	5.32113	3.81812	3.66894	4.12141	3.69537	4.16176	3.35032	3.48161	2.66504	3.65512	5.26252	3.3673	4.54214	4.59288	4.48431	4.36194	3.98328	4.18369	3.69089	5.20685	4.1534	4.29436	4.39414	4.23596	3.22815
ENSG00000227195	RP3-410C9	lincRNA.ENSG00000227195.RP3-410C9.1	20	26167654	26189871	lincRNA	2.28032	3.93663	2.5654	2.88211	3.25156	2.03783	3.14856	0.89131	2.93866	2.70695	2.77411	2.04452	2.99425	2.28039	2.92828	3.40262	1.7801	3.91669	4.25074	3.33269	2.53144	3.22833	3.19287	1.57679	3.0024	0.48161	1.08008	2.87752	3.30832	0.782339	4.66767	3.80438	3.3468	4.29781	1.81336	3.37634	3.24343	2.10252	3.66798	3.98951	2.73118	4.39643	4.49118
ENSG00000227906	RP5-839B4	lincRNA.ENSG00000227906.RP5-839B4.7	20	10006263	10349453	lincRNA	3.28032	4.4602	2.88733	3.39669	3.25156	3.71591	4.5636	3.89131	4.67562	4.22152	6.3986	5.85187	3.90114	2.86536	4.78626	4.27709	3.65457	3.55412	6.62926	4.81812	1.20951	2.00593	2.60791	2.57679	2.54297	2.06657	2.08008	3.07016	2.30832	2.10427	3.54214	4.43242	2.02487	3.83838	3.27279	4.07678	2.59135	2.95051	3.34605	2.90204	2.14622	3.1485	3.49118
ENSG00000228414	AC010733	lincRNA.ENSG00000228414.AC010733.4	2	61052266	61108451	lincRNA	2.28032	1.5216	0.565401	0.0747597	3.6666	0.715907	3.14856	1.47627	0.768733	-0.100407	1.18915	3.04452	-0.00574665	2.28039	2.2502	2.40262	0.195134	1.74676	1.92882	0.0107657	0.209511	0.420971	0.607912	4.99183	1.12793	2.06657	1.66504	1.07016	1.30832	-0.217661	3.9896	1.92991	2.02487	3.53882	2.13529	5.50562	2.95392	2.95051	2.34605	3.60248	3.14622	3.1485	4.15415
ENSG00000228624	RP3-399L15	lincRNA.ENSG00000228624.RP3-399L15.3	6	114290864	114792871	lincRNA	3.28032	5.3629	3.5654	3.65972	3.98852	3.41635	3.88553	4.53517	4.97819	4.35902	5.94404	4.85187	3.45368	3.28039	5.05756	4.13959	4.36506	3.74676	6.01628	3.33269	1.79447	2.7429	2.19287	2.57679	2.35032	2.06657	1.66504	3.52959	3.11568	2.58969	3.54214	3.80438	2.60984	3.92584	2.39832	3.9613	4.17632	3.24002	3.1534	4.22397	3.46814	3.1485	3.71358
ENSG00000229807	XIST	lincRNA.ENSG00000229807.XIST	X	73040485	73072590	lincRNA	4.45025	4.58049	0.565401	3.88211	4.47395	4.35976	4.5636	3.06124	2.93866	4.80648	5.58147	3.62948	2.57922	1.28039	2.73563	1.81766	3.00249	2.33172	5.51378	3.4702	1.79447	3.22833	2.92984	1.57679	3.93528	3.28897	2.40201	4.31809	4.39579	0.782339	3.78315	3.34495	3.60984	3.74527	3.27279	2.69827	2.95392	2.95051	3.66798	4.22397	2.14622	4.1485	3.07615
ENSG00000230257	RP11-645N11	lincRNA.ENSG00000230257.RP11-645N11.2	7	102613968	102629305	lincRNA	5.18722	2.25856	3.5654	3.07476	2.6666	0.715907	4.14856	3.69867	2.93866	2.70695	1.18915	3.04452	2.31618	4.08775	2.51324	3.62502	5.32442	3.55412	6.7868	2.33269	2.79447	3.00593	2.77784	0.991831	2.35032	3.06657	2.08008	2.07016	1.89329	2.3673	5.33064	1.92991	4.02487	5.0083	3.5138	4.18369	4.30756	4.02852	5.30025	5.42561	4.53853	4.95586	5.42978
ENSG00000230417	RP11-90J7	lincRNA.ENSG00000230417.RP11-90J7.3	10	80008496	80434726	lincRNA	4.73976	4.58049	3.37276	4.88211	3.98852	3.03783	3.88553	4.9357	4.16105	4.89959	5.77411	4.85187	2.31618	3.28039	3.92828	4.62502	4.2826	3.33172	5.17674	3.01077	2.20951	2.42097	0.607912	2.57679	1.86489	1.48161	2.08008	1.65512	3.30832	2.58969	4.78315	3.34495	6.51673	5.16031	4.06129	5.54626	4.87146	4.24002	5.43351	3.98951	5.81864	5.1929	2.71358
ENSG00000230530	RP11-697K23	lincRNA.ENSG00000230530.RP11-697K23.1	3	45720534	45730628	lincRNA	8.38885	9.67304	5.65286	7.11915	9.26651	4.57389	5.81153	5.38316	8.69057	4.60003	9.75139	5.95141	7.36058	10.802	7.70306	4.27709	7.30366	7.03216	5.01628	7.25869	3.01687	5.42097	6.71644	5.99183	2.35032	2.48161	3.25001	6.35556	4.00876	5.2086	7.95923	7.71127	5.41719	8.54228	9.06366	9.1675	6.85009	6.3805	6.61284	8.70617	6.14622	7.58313	8.24607
ENSG00000231721	AC058791	lincRNA.ENSG00000231721.AC058791.2	7	130626518	130794937	lincRNA	3.28032	3.10656	0.565401	2.39669	2.6666	1.71591	1.5636	2.69867	2.76873	3.48456	3.18915	2.04452	2.57922	2.86536	2.73563	2.40262	2.19513	3.55412	8.20494	2.59573	1.79447	2.7429	1.60791	2.57679	2.12793	1.48161	0.0800809	3.07016	3.47825	1.78234	4.60627	3.80438	5.11234	4.48223	3.39832	3.83577	4.7382	3.58794	4.51597	3.90204	5.05311	4.67206	3.60666
ENSG00000232284	RP11-518D3	lincRNA.ENSG00000232284.RP11-518D3.1	1	68297985	68668672	lincRNA	2.86529	4.18456	0.565401	2.39669	2.6666	3.71591	3.5636	3.35074	3.22817	2.70695	4.51108	3.04452	2.31618	3.60232	4.51324	3.81766	4.10202	3.33172	4.25074	1.59573	0.209511	2.42097	1.92984	2.57679	1.54297	1.48161	2.66504	3.39209	3.11568	2.3673	3.40464	1.34495	2.02487	3.0083	2.98328	3.83577	2.95392	2.36555	3.1534	3.36148	1.73118	2.47043	2.90622
ENSG00000233421	RP5-875O13	lincRNA.ENSG00000233421.RP5-875O13.1	1	16860380	16862146	lincRNA	5.45025	4.69152	5.5196	4.65972	5.57349	5.2705	6.08716	4.47627	4.67562	3.80648	3.51108	3.62948	4.63811	5.73982	4.0982	2.40262	3.65457	3.55412	4.25074	5.05516	5.16371	8.00593	7.89331	4.84981	5.15768	4.80354	4.08008	5.02436	4.89329	3.48278	3.78315	2.66688	3.3468	4.64573	4.20568	5.4638	3.36896	3.10252	4.80548	4.5459	4.14622	4.60793	3.60666
ENSG00000233559	AC016831	lincRNA.ENSG00000233559.AC016831.7	7	130538478	130613410	lincRNA	1.28032	1.93663	1.5654	2.07476	4.83652	2.71591	3.88553	1.89131	1.76873	0.899593	2.77411	3.62948	-0.00574665	2.86536	4.01574	2.40262	0.195134	3.33172	4.38825	2.01077	2.20951	1.42097	-0.392088	4.89872	2.71289	3.80354	4.66504	2.87752	1.89329	1.78234	2.66767	2.34495	2.02487	2.64573	1.81336	4.07678	2.784	4.02852	4.04649	2.7094	2.95357	2.1485	1.49118
ENSG00000233577	RP3-462D8	lincRNA.ENSG00000233577.RP3-462D8.2	22	25675495	25679063	lincRNA	1.28032	2.5216	0.565401	2.07476	3.6666	-0.284093	3.14856	0.89131	0.768733	-0.100407	4.35907	2.04452	1.57922	1.28039	3.38771	2.40262	0.195134	4.91669	6.95118	2.81812	1.79447	2.00593	1.19287	-0.008169	1.54297	0.48161	1.08008	1.07016	1.30832	0.782339	6.42256	3.80438	4.1948	5.45309	5.13529	3.54626	4.10593	3.95051	5.59398	4.60248	4.46814	4.1485	6.17301
ENSG00000234690	AC073283	lincRNA.ENSG00000234690.AC073283.4	2	47419543	47572215	lincRNA	9.13207	8.16545	7.11999	7.27443	8.17439	8.49069	9.61345	5.13924	8.6876	6.02888	4.18915	4.62948	3.99425	4.28039	4.78626	4.72455	3.89557	4.91669	3.51378	8.42439	7.43833	10.7763	8.99162	7.74002	7.71789	7.37643	6.64994	9.42551	6.92303	6.03027	7.20165	5.51488	5.93177	6.33023	6.02281	7.61474	4.99345	5.20685	5.25294	8.48701	5.50377	7.05539	6.7264
ENSG00000234741	GAS5	lincRNA.ENSG00000234741.GAS5	1	173833037	173838022	lincRNA	8.78812	9.27203	8.46022	7.9574	7.98852	10.2914	8.79242	7.10076	10.1981	10.607	7.51108	6.36645	6.35181	6.28039	8.15228	6.34122	6.95002	6.91669	6.9061	10.4191	10.2607	9.6901	9.81858	10.3582	9.41487	9.25969	10.2625	10.4689	10.6415	9.1682	9.05999	9.41641	8.17462	8.79257	9.40207	9.74484	8.92099	8.88125	8.44934	10.1909	10.5245	8.92986	8.95879
ENSG00000235106	NCRNA00094	lincRNA.ENSG00000235106.NCRNA00094	9	136890560	136894639	lincRNA	4.73976	1.5216	2.88733	1.07476	1.6666	-0.284093	1.5636	3.89131	1.3537	-0.100407	5.77411	3.04452	3.99425	5.60232	2.51324	5.06559	1.7801	6.47468	6.0581	2.81812	1.20951	2.7429	0.607912	0.991831	4.06653	1.48161	1.66504	1.07016	1.30832	0.782339	7.13799	6.66688	6.23433	7.40062	5.36795	6.02019	6.30756	4.68748	7.93101	5.45663	5.19061	5.64036	7.64093
ENSG00000235408	AL080249	lincRNA.ENSG00000235408.AL080249.2	20	37053842	37053980	lincRNA	2.28032	3.39607	1.5654	3.07476	2.6666	1.30087	1.5636	2.47627	2.3537	-0.100407	3.18915	2.04452	1.57922	1.28039	1.92828	1.81766	1.7801	3.06869	4.62926	2.33269	0.209511	2.7429	2.41527	1.57679	2.54297	2.06657	1.66504	2.39209	1.30832	1.3673	3.40464	2.66688	2.60984	3.74527	2.39832	2.9613	1.784	2.95051	3.51597	4.94644	3.84666	2.73346	3.07615
ENSG00000235875	ARHGEF7-AS2	lincRNA.ENSG00000235875.ARHGEF7-AS2	13	111766620	111768924	lincRNA	3.28032	4.74399	2.15036	4.39669	1.6666	1.30087	1.5636	1.89131	2.3537	1.89959	5.27661	2.04452	2.31618	2.86536	2.51324	2.40262	1.19513	4.83422	3.51378	2.81812	0.209511	3.00593	1.60791	1.57679	3.12793	0.48161	1.08008	0.0701604	1.30832	0.782339	5.69742	5.20293	5.02487	5.36194	2.98328	1.9613	4.53889	1.78059	4.43351	2.48701	2.73118	2.95586	5.92859
ENSG00000237187	RP11-65F13	lincRNA.ENSG00000237187.RP11-65F13.2	5	92746994	92921356	lincRNA	9.21696	7.24042	7.84153	7.86266	7.64387	4.35976	6.5636	9.9206	6.48298	5.5143	4.77411	7.21444	6.98294	6.77225	6.21368	9.23973	6.49891	8.84479	8.72972	4.86875	6.39934	10.0738	4.73719	6.93435	6.31115	4.28897	7.22983	5.59372	6.03624	9.40987	10.7516	8.59762	10.3956	10.5483	9.60126	10.6606	10.0164	8.93541	10.526	10.9902	11.0895	9.99869	10.0786
ENSG00000237647	CTD-3212A4	lincRNA.ENSG00000237647.CTD-3212A4.1	8	687650	1087779	lincRNA	3.60225	5.66456	2.15036	3.98165	3.25156	1.30087	4.14856	4.47627	3.67562	3.89959	6.18915	3.04452	4.16418	3.86536	4.57213	4.40262	4.00249	4.65365	6.13827	3.71121	1.20951	4.22833	3.60791	3.45126	1.54297	1.48161	2.40201	2.65512	3.30832	3.58969	5.1271	3.51488	4.02487	5.16031	3.98328	4.07678	3.87146	3.48103	4.43351	3.7094	3.95357	4.23596	4.86042
ENSG00000237686	RP5-1120P11	lincRNA.ENSG00000237686.RP5-1120P11.1	6	43963459	44042391	lincRNA	4.08768	2.74399	0.565401	2.39669	2.6666	0.715907	2.5636	2.21324	1.76873	2.22152	2.18915	2.04452	2.99425	2.86536	3.83517	3.98759	3.19513	4.33172	4.51378	1.01077	1.20951	5.22833	-0.392088	-0.008169	2.35032	0.48161	2.08008	1.07016	0.308323	2.10427	7.26262	3.34495	2.02487	6.0282	2.13529	2.69827	3.69089	-0.219412	8.1726	1.48701	2.14622	7.13719	7.8835
ENSG00000237742	RP11-624M8	lincRNA.ENSG00000237742.RP11-624M8.1	6	125899712	126070334	lincRNA	2.86529	3.25856	2.5654	3.53419	2.6666	2.30087	4.5636	3.21324	3.3537	5.29191	3.77411	4.85187	4.08172	3.60232	2.92828	1.81766	3.36506	3.91669	5.38825	3.01077	1.20951	3.00593	3.19287	1.99183	2.54297	3.48161	1.66504	3.39209	4.76775	2.58969	3.66767	3.15231	3.3468	3.16031	3.5138	2.69827	3.10593	1.78059	3.51597	4.5459	1.14622	4.05539	2.49118
ENSG00000240875	RP11-392A22	lincRNA.ENSG00000240875.RP11-392A22.2	3	156465134	156534853	lincRNA	2.28032	2.25856	0.565401	2.88211	1.6666	3.30087	1.5636	0.89131	1.3537	0.899593	2.18915	4.04452	0.994253	1.28039	1.51324	0.817662	2.19513	3.55412	2.51378	2.33269	4.29697	3.22833	3.69537	2.99183	2.71289	4.28897	1.08008	1.65512	3.89329	3.95226	3.08271	2.66688	2.60984	2.42334	2.13529	1.37634	2.59135	1.36555	0.346049	2.22397	2.14622	2.1485	4.07615
ENSG00000241684	CTD-2230D16	lincRNA.ENSG00000241684.CTD-2230D16.1	3	64670584	64997145	lincRNA	2.86529	4.4602	2.15036	3.7752	2.6666	4.52326	4.14856	3.89131	4.01666	4.22152	6.31843	5.04452	3.57922	1.28039	3.73563	4.13959	3.51706	3.55412	4.25074	4.65462	1.79447	2.42097	2.60791	1.99183	3.35032	2.06657	2.08008	4.24009	3.11568	1.3673	3.54214	4.15231	2.60984	3.53882	2.39832	4.07678	2.59135	2.58794	3.93101	2.7094	2.95357	2.95586	3.60666
ENSG00000242759	RP11-280F2	lincRNA.ENSG00000242759.RP11-280F2.2	3	106555657	106959490	lincRNA	5.92418	6.74399	6.75523	7.30358	6.87605	6.64664	6.73352	7.71149	7.89802	8.08447	7.58147	8.1738	6.3341	6.45032	6.62872	5.46152	6.90938	5.65365	6.51378	5.89341	6.41896	6.6689	7.3761	6.59174	6.0024	6.50398	6.79433	7.67007	8.04979	6.97216	6.75514	5.38935	7.09096	6.52488	7.5138	6.66174	6.03193	6.3805	6.27679	7.21493	7.26516	6.52354	6.38195
ENSG00000242808	SOX2OT	lincRNA.ENSG00000242808.SOX2OT	3	180721561	181508736	lincRNA	4.08768	5.10656	2.15036	3.98165	2.6666	3.71591	4.37095	4.89131	4.2923	5.32586	5.27661	5.50395	4.24218	2.86536	4.01574	4.62502	4.2826	6.23861	5.32113	2.59573	1.79447	2.7429	1.60791	2.31376	1.54297	2.06657	2.08008	2.87752	3.11568	2.78234	3.54214	3.66688	3.60984	3.74527	3.13529	3.9613	3.59135	3.58794	3.51597	4.36148	4.31614	2.95586	3.71358
ENSG00000244040	CTD-2049J23	lincRNA.ENSG00000244040.CTD-2049J23.2	3	159631188	159943088	lincRNA	3.86529	3.74399	1.5654	2.65972	3.25156	2.52326	3.5636	2.69867	3.09066	3.22152	3.9965	4.62948	2.31618	1.28039	3.51324	2.40262	1.19513	3.06869	4.92882	2.59573	2.53144	3.00593	2.77784	2.31376	2.12793	2.48161	1.08008	2.87752	3.76775	1.3673	6.75514	2.34495	5.1948	5.83838	2.81336	4.54626	5.24343	2.58794	3.66798	4.98951	3.73118	4.84894	6.15415
ENSG00000244300	RP11-475N22	lincRNA.ENSG00000244300.RP11-475N22.4	3	128208054	128221193	lincRNA	3.28032	1.93663	0.565401	2.07476	2.6666	0.715907	3.5636	0.89131	1.3537	1.89959	2.18915	2.04452	0.994253	2.28039	1.92828	3.13959	2.19513	3.91669	7.49867	1.01077	0.209511	2.42097	-0.392088	3.45126	0.542965	1.48161	1.08008	1.65512	0.308323	1.3673	6.52565	3.66688	6.57946	6.74527	4.33692	7.36502	6.14155	4.10252	5.66798	6.07197	3.95357	5.87642	5.0355
ENSG00000244342	RP11-129K20	lincRNA.ENSG00000244342.RP11-129K20.2	3	62936104	63110740	lincRNA	4.73976	5.84353	6.32029	5.32269	6.75406	6.25507	6.42158	6.9574	6.03552	6.85379	5.9965	7.65923	5.82714	5.60232	6.07802	6.17521	6.2826	4.4472	4.73617	4.01077	7.32845	5.42097	5.22262	6.0142	5.18682	6.43581	5.60364	5.39209	5.06321	5.91162	5.50897	4.15231	6.90752	5.12378	5.27279	5.18369	4.99345	5.93033	5.10094	5.07197	5.43162	5.95586	5.0355
ENSG00000244625	CTA-211A9	lincRNA.ENSG00000244625.CTA-211A9.5	22	27068729	27176172	lincRNA	4.08768	3.39607	1.5654	1.65972	1.6666	3.71591	1.5636	1.89131	5.22817	-0.100407	5.09604	3.04452	-0.00574665	4.45032	3.0982	1.81766	1.7801	1.74676	2.92882	6.31455	0.209511	2.7429	2.77784	3.45126	0.542965	1.48161	0.0800809	5.39209	0.308323	2.3673	2.40464	2.92991	2.02487	1.83838	3.5138	3.83577	1.36896	2.10252	1.34605	3.07197	1.14622	2.1485	1.49118
ENSG00000244922	AL121936	lincRNA.ENSG00000244922.AL121936.3	6	26569551	26574927	lincRNA	6.03521	5.93663	3.88733	4.39669	5.57349	2.52326	4.5636	2.47627	5.76873	1.89959	4.9965	3.04452	3.31618	4.28039	4.1762	2.81766	2.51706	1.74676	1.92882	6.68319	1.20951	6.03568	5.98295	5.27723	2.54297	2.06657	3.25001	4.82505	1.89329	3.48278	4.25264	5.73727	2.02487	4.48223	4.39832	4.8999	3.24343	2.36555	3.1534	5.60248	2.14622	3.73346	4.42978
ENSG00000244968	MIR3650	lincRNA.ENSG00000244968.MIR3650	5	38556887	38671320	lincRNA	3.28032	6.25856	4.02483	5.50102	3.25156	1.71591	2.5636	3.21324	4.62671	3.35902	4.88959	4.62948	5.72217	4.73982	2.92828	3.13959	3.7801	3.91669	3.51378	4.65462	2.53144	2.7429	2.60791	4.23976	1.54297	0.48161	0.0800809	1.65512	2.30832	2.95226	4.08271	6.09984	2.60984	3.74527	4.06129	3.18369	3.48444	2.58794	3.93101	2.90204	2.95357	3.31843	3.71358
ENSG00000245017	RP11-181C3	lincRNA.ENSG00000245017.RP11-181C3.1	12	98879321	98897635	lincRNA	6.45025	5.74399	5.81333	4.82965	6.12603	3.30087	5.47049	4.97877	4.93866	5.85379	5.43708	6.43683	5.74914	5.28039	5.32059	4.90512	5.89557	5.70096	5.51378	5.89341	5.85337	5.6689	5.91169	6.48368	3.63043	4.87393	4.40201	5.02436	6.21521	4.91162	6.52565	5.59288	5.93177	6.19593	5.92188	6.99105	5.24343	5.3953	5.63145	6.76002	6.87414	5.67206	6.59272
ENSG00000245208	AC103876	lincRNA.ENSG00000245208.AC103876.1	15	83876654	83896951	lincRNA	1.28032	3.10656	1.5654	1.07476	1.6666	0.715907	2.5636	-0.10869	3.09066	1.48456	4.77411	2.04452	1.57922	2.86536	1.51324	1.81766	0.195134	2.74676	4.62926	0.0107657	0.209511	3.7429	0.607912	0.991831	0.542965	0.48161	0.0800809	0.0701604	0.308323	0.782339	3.40464	3.66688	3.83223	5.92584	2.98328	4.9613	3.87146	3.10252	3.66798	3.98951	3.73118	2.95586	2.49118
ENSG00000245532	NEAT1	lincRNA.ENSG00000245532.NEAT1	11	65190244	65213013	lincRNA	4.08768	5.18456	3.37276	3.53419	4.6666	3.17534	4.5636	3.89131	5.46917	4.48456	4.64858	4.85187	2.80161	4.73982	4.38771	3.40262	3.65457	4.33172	7.25074	3.71121	3.37944	4.50843	4.5148	4.07929	4.0024	4.56907	3.88744	6.7706	5.06321	3.24177	4.9896	3.66688	4.60984	4.92584	3.13529	4.83577	4.48444	4.02852	4.93101	5.18745	3.46814	5.54082	4.7642
ENSG00000245573	BDNF-AS1	lincRNA.ENSG00000245573.BDNF-AS1	11	27528384	27719723	lincRNA	2.86529	4.79462	3.88733	2.65972	2.6666	7.47746	5.14856	4.06124	3.22817	2.89959	3.9965	5.04452	1.99425	2.86536	6.38771	3.62502	5.40459	7.4472	3.25074	3.81812	2.20951	0.420971	2.60791	2.99183	3.71289	2.48161	1.66504	3.39209	2.63025	1.3673	4.60627	0.344952	2.60984	4.0863	0.813358	3.83577	9.71326	3.24002	3.51597	3.7094	2.46814	5.00648	2.22815
ENSG00000245598	CTB-12A17	lincRNA.ENSG00000245598.CTB-12A17.1	19	47163620	47180706	lincRNA	3.28032	4.58049	4.95772	4.24468	3.6666	0.715907	3.88553	3.47627	3.3537	3.89959	1.18915	3.62948	3.99425	3.86536	3.0982	3.62502	3.65457	5.33172	7.9061	1.01077	3.37944	1.42097	0.607912	3.79919	2.35032	0.48161	2.40201	1.07016	3.47825	3.24177	4.25264	1.34495	5.97907	4.53882	3.81336	3.69827	4.17632	1.78059	3.93101	3.36148	3.84666	3.60793	2.22815
ENSG00000245651	RP11-620J15	lincRNA.ENSG00000245651.RP11-620J15.2	12	58263617	58290267	lincRNA	5.73976	2.74399	3.88733	1.65972	5.47395	4.52326	4.14856	1.47627	2.3537	3.06952	2.77411	2.04452	0.994253	2.86536	5.76117	2.81766	2.51706	2.33172	3.92882	1.59573	2.20951	1.42097	4.25177	5.16176	3.93528	5.33959	2.08008	0.0701604	1.30832	1.78234	3.66767	3.80438	2.02487	5.33023	3.27279	7.56616	3.95392	5.42444	2.93101	4.98951	2.73118	1.73346	4.42978
ENSG00000245768	AC092378	lincRNA.ENSG00000245768.AC092378.1	16	58783541	59142880	lincRNA	2.86529	3.39607	2.5654	2.88211	3.98852	3.17534	3.14856	3.69867	3.46917	4.06952	3.51108	5.50395	3.16418	3.86536	4.0982	4.13959	3.89557	3.55412	3.51378	2.59573	1.79447	0.420971	4.3628	2.99183	1.12793	0.48161	1.08008	3.07016	2.63025	2.3673	3.54214	3.15231	2.02487	4.23069	3.39832	4.18369	3.784	1.36555	2.66798	3.07197	3.46814	3.84894	3.49118
ENSG00000245832	RP11-179A16	lincRNA.ENSG00000245832.RP11-179A16.1	11	81590892	82429126	lincRNA	5.45025	6.0241	5.5196	4.53419	4.25156	5.6701	5.47049	6.52067	6.21168	5.78224	5.64858	7.08891	6.22307	4.08775	5.81092	6.59902	7.0655	4.74676	6.01628	4.09823	4.29697	5.7429	5.33583	5.84981	3.79089	5.06657	4.32801	5.42771	6.53714	3.3673	5.21199	3.92991	5.2728	5.29781	4.94264	5.54626	5.7382	6.27244	5.98991	6.29436	5.97911	5.90339	4.55008
ENSG00000245910	SNHG6	lincRNA.ENSG00000245910.SNHG6	8	67833918	67838635	lincRNA	4.60225	4.10656	4.02483	2.65972	4.25156	4.6228	3.88553	3.47627	4.81313	3.98706	3.51108	2.04452	2.31618	1.28039	1.92828	1.81766	5.23953	3.06869	3.25074	3.81812	4.01687	4.6689	4.69537	4.74672	3.35032	3.94104	4.4724	5.35556	5.11568	3.3673	3.9896	2.66688	3.02487	3.53882	3.98328	4.4638	2.59135	2.58794	3.80548	4.5459	4.60565	3.73346	4.07615
ENSG00000246228	RP11-382A18	lincRNA.ENSG00000246228.RP11-382A18.1	8	128302061	128494386	lincRNA	2.28032	3.63707	3.37276	4.24468	4.47395	3.41635	3.14856	4.13924	3.57609	4.60003	4.64858	5.95141	4.16418	4.28039	3.62872	4.13959	3.19513	3.74676	5.25074	0.0107657	3.37944	2.42097	2.60791	2.31376	2.86489	2.80354	2.08008	2.07016	2.63025	2.10427	2.66767	2.66688	4.3468	2.42334	3.81336	3.37634	3.784	2.36555	3.51597	2.7094	3.95357	2.73346	2.22815
ENSG00000246350	RP5-1186N24	lincRNA.ENSG00000246350.RP5-1186N24.3	6	28555154	28559526	lincRNA	4.73976	7.08638	4.47229	4.71862	4.98852	4.23947	4.73352	4.47627	6.24447	3.48456	6.5467	4.62948	4.85223	5.18728	4.83517	3.81766	4.7801	5.20619	4.25074	6.03313	3.01687	3.5909	4.06734	4.31376	3.35032	2.80354	2.88744	4.31809	4.89329	3.78234	3.89007	5.20293	3.3468	4.16031	4.94264	5.23432	4.53889	2.95051	4.04649	4.76002	4.05311	4.31843	3.90622
ENSG00000246892	AL034548	lincRNA.ENSG00000246892.AL034548.1	20	306268	309374	lincRNA	2.28032	3.39607	2.5654	2.65972	1.6666	-0.284093	1.5636	1.47627	0.768733	0.899593	1.18915	3.62948	2.80161	2.28039	1.92828	2.40262	3.00249	5.74676	5.38825	2.01077	2.20951	2.00593	-0.392088	-0.008169	1.86489	0.48161	0.0800809	1.07016	0.308323	-0.217661	5.60627	3.92991	5.11234	5.23069	1.39832	3.54626	5.66664	2.78059	4.86961	3.07197	4.23368	4.60793	4.29854
ENSG00000246896	AC020911	lincRNA.ENSG00000246896.AC020911.1	19	15050245	16748907	lincRNA	6.18722	7.55869	6.11999	6.48415	5.75406	5.33062	6.81153	6.68573	6.30789	6.34254	7.63209	6.36645	6.62361	6.13837	6.52819	6.30951	6.32442	8.08661	8.95672	5.86875	4.90995	5.70637	5.22262	5.34938	5.44986	4.3885	4.72394	5.59372	5.63025	5.27419	7.21199	6.51488	7.79306	7.29781	5.98328	6.62426	7.35386	6.06599	7.51597	6.7094	6.45	6.55789	7.16361
ENSG00000246979	AC009108	lincRNA.ENSG00000246979.AC009108.1	16	86508134	86542468	lincRNA	3.86529	6.75681	3.15036	4.53419	3.25156	-0.284093	2.5636	2.47627	4.09066	-0.100407	5.18915	2.04452	4.51782	6.23459	2.51324	4.13959	2.19513	5.4472	5.57267	6.14005	2.20951	2.00593	1.60791	2.79919	2.35032	0.48161	1.08008	1.65512	0.308323	1.78234	3.25264	6.7879	4.48431	4.0083	3.13529	2.9613	3.95392	0.780588	4.25294	2.22397	3.31614	2.47043	5.42978
ENSG00000247134	RP11-11N9	lincRNA.ENSG00000247134.RP11-11N9.4	8	32853695	32902375	lincRNA	4.73976	4.63707	3.88733	3.53419	4.98852	5.17534	4.88553	4.6462	5.3537	4.14752	4.64858	4.62948	4.16418	3.86536	5.57213	4.81766	4.58745	4.06869	5.17674	3.91766	3.20951	4.94453	3.30835	3.45126	3.35032	3.80354	2.88744	5.82505	4.83189	2.3673	5.36811	3.15231	4.02487	4.23069	3.62071	4.69827	4.42786	2.95051	4.59398	4.85624	3.84666	5.00648	4.90622
ENSG00000247193	RP11-431M7	lincRNA.ENSG00000247193.RP11-431M7.3	4	36245737	36275844	lincRNA	3.28032	6.73105	2.15036	4.32269	3.25156	-0.284093	3.14856	2.69867	3.3537	1.48456	5.64858	2.04452	3.90114	3.28039	3.0982	2.81766	3.19513	5.27032	4.73617	5.40308	3.66894	1.42097	1.92984	2.99183	5.35032	0.48161	2.88744	1.65512	0.308323	2.3673	5.17017	6.85275	3.83223	5.16031	2.98328	3.9613	5.91328	3.24002	4.66798	3.36148	4.05311	4.1485	4.66111
ENSG00000247276	AL031780	lincRNA.ENSG00000247276.AL031780.1	6	8435925	8712521	lincRNA	2.28032	2.25856	2.5654	0.0747597	1.6666	2.30087	3.14856	3.35074	2.09066	1.89959	3.51108	4.36645	3.90114	3.28039	2.73563	1.81766	4.00249	2.33172	10.3467	2.81812	1.20951	1.42097	1.19287	2.31376	-0.457035	1.48161	2.66504	3.65512	0.308323	2.58969	3.08271	3.51488	2.60984	3.53882	3.13529	3.69827	2.36896	1.36555	2.66798	2.90204	1.73118	2.1485	2.71358
ENSG00000247416	RP11-629G13	lincRNA.ENSG00000247416.RP11-629G13.1	11	112830001	112834184	lincRNA	2.86529	4.39607	0.565401	3.39669	3.25156	-0.284093	2.5636	0.89131	1.3537	-0.100407	1.18915	2.04452	2.31618	2.86536	1.51324	3.40262	1.19513	4.65365	3.51378	1.59573	1.20951	2.7429	1.19287	1.99183	1.12793	0.48161	1.08008	0.0701604	0.308323	2.95226	4.40464	3.51488	3.83223	4.96766	2.62071	2.69827	3.784	2.36555	4.25294	2.22397	3.14622	2.95586	4.71358
ENSG00000247743	AC091558	lincRNA.ENSG00000247743.AC091558.1	8	28779447	28922455	lincRNA	7.06168	5.55134	4.95772	2.65972	4.83652	6.15885	2.5636	4.53517	5.7911	3.80648	4.9965	4.62948	2.31618	3.28039	5.01574	4.72455	2.51706	3.55412	3.51378	3.33269	1.20951	3.42097	2.60791	1.57679	2.86489	3.65154	2.66504	3.24009	4.00876	2.3673	4.72657	3.15231	4.02487	2.83838	2.62071	2.37634	3.48444	2.95051	1.93101	3.60248	3.14622	3.1485	6.55008
ENSG00000247809	AC016251	lincRNA.ENSG00000247809.AC016251.2	15	96812000	96870579	lincRNA	4.73976	3.93663	4.02483	3.39669	2.6666	2.52326	5.14856	3.97877	3.76873	2.22152	1.18915	3.62948	5.20371	2.86536	3.38771	3.81766	5.7801	4.74676	5.6837	2.81812	2.20951	1.42097	2.19287	2.31376	2.12793	1.48161	1.66504	2.07016	2.89329	1.78234	4.66767	2.66688	3.3468	4.79257	2.39832	4.62426	4.48444	4.78059	4.80548	4.07197	4.66978	4.60793	4.42978
ENSG00000248045	AC022098	lincRNA.ENSG00000248045.AC022098.3	19	14247990	14282073	lincRNA	2.86529	4.5216	2.88733	1.65972	3.6666	2.30087	3.5636	3.35074	3.09066	2.89959	4.9965	4.36645	1.57922	1.28039	2.73563	3.13959	2.19513	3.33172	5.32113	2.01077	1.79447	3.22833	2.41527	1.57679	1.86489	1.48161	1.08008	2.65512	2.30832	2.58969	4.89007	2.92991	3.60984	4.74527	2.62071	2.69827	2.36896	1.36555	4.86961	3.36148	2.46814	4.05539	2.22815
ENSG00000248135	BX276092	lincRNA.ENSG00000248135.BX276092.4	X	70994969	71004230	lincRNA	5.52825	2.25856	4.15036	3.39669	3.98852	3.88583	5.5636	6.86859	4.62671	4.98706	3.51108	5.04452	6.08172	5.67271	5.62872	5.34122	7.9366	8.03216	5.73617	3.01077	3.20951	3.42097	1.92984	2.31376	3.35032	3.28897	2.66504	2.07016	5.86291	1.78234	4.94069	2.66688	4.48431	4.79257	4.72025	5.9613	4.24343	5.63857	7.45457	7.14997	5.92758	4.23596	3.90622
ENSG00000248272	AL593851	lincRNA.ENSG00000248272.AL593851.1	9	135894815	135896555	lincRNA	4.45025	4.18456	2.88733	4.32269	3.6666	4.52326	4.14856	3.59175	4.62671	3.60003	4.51108	4.62948	3.57922	3.28039	4.2502	1.81766	3.19513	3.06869	4.83571	4.86875	3.20951	3.42097	4.00023	3.45126	3.93528	3.80354	3.08008	5.11455	4.11568	3.10427	4.08271	4.15231	3.3468	4.0083	3.81336	5.02019	4.30756	3.10252	2.93101	5.32831	4.23368	4.23596	3.71358
ENSG00000248402	AC091305	lincRNA.ENSG00000248402.AC091305.1	18	68047377	68243319	lincRNA	3.60225	4.79462	4.26584	3.39669	3.25156	3.41635	3.14856	4.47627	3.93866	5.14752	1.18915	4.04452	3.31618	3.60232	5.38771	3.81766	4.10202	4.20619	5.17674	3.59573	4.01687	2.42097	2.92984	3.31376	3.12793	2.06657	1.66504	2.87752	3.47825	2.58969	3.9896	4.25184	4.1948	4.0083	4.72025	4.76865	4.10593	3.10252	2.34605	5.14997	4.9011	4.47043	4.60666
ENSG00000248499	BX276092	lincRNA.ENSG00000248499.BX276092.5	X	70917045	70926307	lincRNA	5.52825	2.25856	4.15036	3.39669	3.98852	3.88583	5.5636	6.86859	4.62671	4.98706	3.51108	5.04452	6.08172	5.67271	5.62872	5.34122	7.9366	8.03216	5.73617	3.01077	3.20951	3.42097	1.92984	2.31376	3.35032	3.28897	2.66504	2.07016	5.86291	1.78234	4.94069	2.66688	4.48431	4.79257	4.72025	5.9613	4.24343	5.63857	7.45457	7.14997	5.92758	4.23596	3.90622
ENSG00000248650	AL356534	lincRNA.ENSG00000248650.AL356534.1	6	126698800	127440996	lincRNA	5.45025	4.39607	3.73533	4.7752	3.6666	4.10822	2.5636	4.35074	4.22817	4.54345	4.88959	4.62948	3.45368	2.28039	5.45184	4.27709	4.10202	4.99469	6.28637	4.18069	3.01687	3.7429	2.60791	4.16176	3.35032	2.48161	2.88744	3.7706	3.30832	2.78234	5.6373	4.51488	5.3468	5.42334	4.39832	5.42073	5.42786	4.99004	5.7036	6.37778	5.84666	4.95586	4.55008
ENSG00000249550	RP11-438N16	lincRNA.ENSG00000249550.RP11-438N16.1	12	114117263	114211490	lincRNA	5.36779	6.5216	4.26584	3.7752	5.98852	5.33062	5.47049	4.28363	4.52362	2.70695	5.58147	4.36645	5.35181	3.60232	7.1762	4.5181	7.2175	5.60474	3.73617	4.40308	3.01687	0.420971	3.30835	5.92257	5.40095	4.80354	3.25001	1.65512	1.89329	1.78234	6.05999	6.15231	4.1948	6.64573	4.94264	7.87618	6.71474	5.61348	5.04649	5.62996	5.19061	5.1027	7.05597
ENSG00000249556	AC010627	lincRNA.ENSG00000249556.AC010627.1	5	14651754	14653494	lincRNA	3.28032	2.93663	2.15036	3.24468	3.25156	3.80337	3.5636	3.69867	4.16105	3.06952	3.9965	4.62948	3.16418	2.86536	3.2502	1.81766	2.19513	3.06869	4.09874	4.18069	1.79447	2.7429	3.30835	3.16176	3.54297	3.80354	2.40201	4.39209	2.89329	2.3673	3.40464	2.34495	3.3468	3.0083	2.39832	4.62426	3.59135	2.78059	2.66798	4.07197	3.73118	3.31843	2.71358
ENSG00000249862	AC016205	lincRNA.ENSG00000249862.AC016205.1	18	36786887	37380284	lincRNA	3.86529	4.18456	2.5654	3.53419	2.6666	3.52326	4.14856	3.7982	3.57609	3.60003	4.18915	5.04452	4.38657	2.86536	4.32059	3.62502	3.7801	3.06869	5.51378	3.33269	3.01687	2.42097	1.92984	2.79919	2.12793	2.06657	2.08008	3.52959	2.63025	3.24177	3.78315	3.51488	4.60984	4.69636	2.13529	3.83577	3.95392	1.78059	3.34605	3.07197	3.14622	3.47043	3.60666
ENSG00000250546	RP11-8L2	lincRNA.ENSG00000250546.RP11-8L2.1	4	84717588	85214567	lincRNA	2.28032	4.69152	2.15036	3.98165	3.25156	3.17534	3.14856	4.41487	3.57609	3.60003	4.35907	5.21444	4.51782	4.08775	4.32059	4.72455	3.7801	3.55412	6.73617	2.01077	3.20951	2.00593	1.60791	2.31376	2.54297	2.06657	2.66504	2.39209	1.89329	2.3673	2.89007	4.25184	3.60984	3.0083	0.813358	3.37634	3.10593	2.78059	1.93101	2.48701	2.14622	2.95586	0.90622
ENSG00000250988	AC105339	lincRNA.ENSG00000250988.AC105339.1	15	83419323	83425833	lincRNA	7.32472	9.65088	7.97479	8.26458	7.02415	8.51681	7.75342	8.19052	8.41979	9.93439	10.2087	8.61437	8.49808	7.98083	8.90269	8.16639	8.4143	8.11308	7.60124	9.48852	8.02969	7.48706	7.79774	6.71975	8.07044	7.15404	8.33747	7.64759	9.97898	8.85648	7.17017	9.35338	7.81929	7.44571	8.01793	6.56616	8.00317	7.2318	7.71237	7.21493	9.038	8.01269	7.25495
ENSG00000251381	CTC-497E21	lincRNA.ENSG00000251381.CTC-497E21.4	11	12984056	13011097	lincRNA	3.60225	3.5216	1.5654	2.07476	4.25156	1.71591	3.5636	4.28363	3.09066	2.70695	1.18915	3.62948	1.99425	2.28039	3.62872	4.13959	4.44306	2.74676	4.25074	2.01077	0.209511	1.42097	0.607912	1.99183	0.542965	0.48161	2.66504	3.52959	2.63025	2.10427	3.08271	2.66688	1.02487	1.83838	1.39832	2.69827	3.36896	1.78059	1.93101	3.60248	2.46814	5.1929	3.07615
ENSG00000251384	AC018755	lincRNA.ENSG00000251384.AC018755.1	19	52188615	52196711	lincRNA	3.28032	3.84353	1.5654	3.98165	2.6666	2.03783	2.5636	5.17671	3.76873	5.25715	3.51108	4.04452	4.08172	3.60232	2.51324	3.13959	3.00249	2.74676	4.51378	2.33269	3.79447	2.00593	3.5148	3.45126	2.35032	3.06657	2.40201	3.39209	4.21521	3.10427	3.08271	1.34495	3.83223	3.16031	3.27279	3.54626	2.59135	3.58794	3.51597	3.36148	4.05311	3.84894	3.36565
ENSG00000251531	AC097470	lincRNA.ENSG00000251531.AC097470.1	4	75144013	75196257	lincRNA	1.28032	2.93663	0.565401	2.07476	3.6666	2.03783	1.5636	2.89131	2.76873	0.899593	3.77411	3.62948	1.57922	3.60232	2.51324	2.81766	0.195134	0.746761	4.62926	2.33269	1.20951	1.42097	1.19287	0.991831	0.542965	1.48161	1.08008	1.07016	0.308323	1.3673	2.08271	2.34495	1.02487	-0.161623	2.62071	2.37634	0.784	-0.219412	0.346049	3.36148	1.14622	1.73346	-0.0937797
ENSG00000251562	MALAT1	lincRNA.ENSG00000251562.MALAT1	11	65265232	65273942	lincRNA	5.92418	6.27648	4.02483	5.56661	5.12603	5.86565	5.73352	4.41487	6.10858	5.25715	5.77411	5.04452	4.85223	5.08775	5.83517	4.5181	5.58745	5.55412	8.13827	5.53433	5.53144	5.84724	6.13147	5.03623	6.0187	5.2365	4.66504	7.79126	7.02257	4.91162	7.1488	5.20293	4.93177	6.88277	5.13529	6.35362	6.53889	4.73478	6.12741	6.65693	5.53853	7.28805	6.71358
ENSG00000251600	RP11-673E1	lincRNA.ENSG00000251600.RP11-673E1.1	4	144833483	144903609	lincRNA	4.08768	4.39607	3.37276	3.07476	3.25156	4.6701	3.88553	4.97877	2.57609	5.92196	4.88959	4.36645	4.38657	3.60232	3.2502	4.90512	4.51706	3.33172	5.09874	3.91766	5.63578	3.42097	3.41527	5.20128	3.93528	4.48161	4.25001	5.39209	4.30832	4.03027	2.89007	4.43242	5.72531	3.74527	3.72025	3.37634	3.36896	2.95051	4.04649	2.7094	3.14622	4.1485	3.81311
ENSG00000253661	RP11-65D13	lincRNA.ENSG00000253661.RP11-65D13.1	8	77403434	77595515	lincRNA	5.80389	5.81928	5.20926	4.16222	5.12603	4.47079	4.73352	6.17671	6.01666	4.65448	6.23354	5.62948	5.27966	4.45032	5.35454	5.27709	8.01531	4.06869	7.30386	3.71121	3.79447	4.00593	3.60791	3.45126	3.71289	4.18205	3.25001	5.15762	5.1663	3.10427	5.21199	6.15231	5.2728	3.42334	5.5138	5.4638	4.42786	5.13814	5.63145	5.03133	3.84666	5.4339	5.73911
ENSG00000253769	AC004080	lincRNA.ENSG00000253769.AC004080.17	7	27241648	27246880	lincRNA	2.86529	3.25856	1.5654	0.0747597	2.6666	-0.284093	1.5636	-0.10869	0.768733	-0.100407	1.18915	2.04452	-0.00574665	1.28039	1.51324	0.817662	0.195134	3.33172	2.51378	1.01077	1.20951	1.42097	-0.392088	-0.008169	0.542965	0.48161	1.08008	0.0701604	0.308323	-0.217661	6.45775	1.34495	5.1948	6.42334	1.39832	2.69827	4.95392	-0.219412	1.93101	2.90204	1.73118	4.1485	4.49118
ENSG00000254341	AC011031	lincRNA.ENSG00000254341.AC011031.1	8	67834708	67834788	lincRNA	4.45025	4.10656	4.02483	2.65972	4.25156	4.52326	3.88553	3.47627	4.81313	3.98706	3.18915	2.04452	2.31618	1.28039	0.928275	1.81766	5.19513	2.74676	2.92882	3.81812	4.01687	4.6689	4.69537	4.74672	3.2434	3.94104	4.40201	5.27961	5.06321	3.3673	3.66767	2.66688	3.02487	3.0083	3.98328	4.4638	2.36896	2.58794	3.66798	4.48701	4.60565	3.47043	3.81311
ENSG00000255717	SNHG1	lincRNA.ENSG00000255717.SNHG1	11	62619459	62623388	lincRNA	9.80389	9.88061	9.66343	9.07757	9.01532	10.6555	9.33839	7.85709	10.1845	10.9724	7.94404	5.74496	5.82714	6.77225	8.95894	6.27709	8.19513	6.99469	7.52873	10.9773	11.2956	10.3766	10.7236	10.6862	10.4218	10.1146	10.3585	10.5789	11.216	10.2294	10.2551	10.2352	8.85142	9.84119	10.2521	10.2666	9.63887	9.92397	9.25294	10.4964	10.9536	9.91669	9.98704
ENSG00000255739	AP000689	lincRNA.ENSG00000255739.AP000689.1	21	37502669	37648526	lincRNA	2.28032	3.93663	4.02483	3.7752	4.6666	2.30087	4.73352	4.21324	2.76873	2.48456	3.51108	4.04452	3.69469	4.45032	3.73563	3.81766	4.2826	4.83422	8.72323	2.01077	2.79447	2.00593	1.19287	1.99183	2.54297	1.48161	2.08008	1.07016	1.30832	1.78234	4.08271	2.92991	4.72531	3.74527	3.98328	3.83577	4.36896	3.10252	5.10094	3.90204	3.60565	4.67206	4.22815
ENSG00000255745	RP11-625L16	lincRNA.ENSG00000255745.RP11-625L16.1	12	24857498	24927149	lincRNA	3.28032	3.84353	3.5654	2.07476	1.6666	4.03783	3.88553	3.59175	4.01666	4.65448	5.77411	5.62948	2.80161	2.28039	4.2502	2.40262	6.6214	4.20619	2.92882	3.33269	3.53144	4.12141	3.69537	2.99183	3.2434	3.65154	2.08008	4.92814	5.00876	2.10427	4.40464	2.92991	3.3468	2.42334	3.81336	3.54626	2.95392	3.48103	3.66798	3.48701	3.14622	5.27779	2.49118
ENSG00000255768	AL137139	lincRNA.ENSG00000255768.AL137139.2	13	100504883	100609403	lincRNA	4.60225	5.06592	2.88733	3.39669	3.25156	2.03783	3.14856	3.06124	3.57609	0.899593	3.9965	4.04452	1.99425	2.28039	4.2502	3.13959	2.7801	2.33172	4.92882	1.01077	2.20951	2.42097	3.30835	0.991831	1.12793	3.65154	1.08008	2.07016	2.30832	3.48278	2.66767	3.66688	2.60984	2.42334	2.98328	1.37634	1.784	1.36555	2.34605	1.48701	2.46814	3.60793	1.90622
ENSG00000256193	RP11-749H20	lincRNA.ENSG00000256193.RP11-749H20.6	12	128399916	128436099	lincRNA	4.08768	3.5216	4.37276	3.88211	3.98852	6.5488	5.95592	7.4459	5.89802	7.17572	3.77411	6.85187	5.08172	4.98083	4.73563	5.77186	6.7801	5.13908	3.73617	4.4702	6.49491	5.84724	5.77784	5.60654	5.06653	4.80354	5.83497	7.52137	6.26252	5.5637	5.50897	3.66688	6.38243	4.23069	5.06129	5.37634	5.14155	5.90987	5.47533	4.29436	4.05311	4.79236	3.90622
ENSG00000256256	RP11-443N24	lincRNA.ENSG00000256256.RP11-443N24.4	12	26035887	26038790	lincRNA	5.36779	5.79462	5.02483	5.53419	3.25156	4.84519	5.95592	5.61923	5.7911	5.83033	5.88959	5.36645	5.48611	4.73982	4.83517	5.81766	5.51706	3.91669	5.25074	4.18069	3.37944	3.5909	4.60791	2.31376	4.67225	4.3885	3.53951	5.15762	5.26252	4.24177	4.60627	4.34495	4.1948	4.48223	3.98328	2.9613	4.99345	5.17291	4.25294	4.36148	3.46814	4.31843	5.19162
ENSG00000256559	AC003983	lincRNA.ENSG00000256559.AC003983.1	X	114752496	114797060	lincRNA	3.60225	5.39607	2.15036	3.98165	3.6666	1.30087	3.14856	3.59175	2.76873	2.70695	3.18915	2.04452	2.57922	1.28039	2.51324	3.40262	3.89557	3.06869	4.38825	3.18069	1.79447	2.42097	1.60791	0.991831	2.54297	1.48161	1.08008	0.0701604	1.89329	0.782339	2.66767	4.59288	4.02487	2.83838	2.13529	0.376337	2.36896	1.36555	4.04649	2.7094	1.14622	3.84894	1.90622
ENSG00000256725	RP11-662M24	lincRNA.ENSG00000256725.RP11-662M24.2	12	131112860	131200828	lincRNA	2.86529	3.25856	2.88733	2.07476	3.6666	-0.284093	3.88553	2.21324	1.3537	1.48456	1.18915	3.04452	4.85223	2.86536	1.51324	4.13959	3.36506	3.33172	4.62926	1.01077	1.79447	0.420971	1.19287	1.57679	3.2434	0.48161	1.08008	0.0701604	1.30832	-0.217661	4.66767	3.51488	3.02487	4.59326	2.39832	2.37634	6.01282	0.780588	3.51597	1.90204	4.60565	3.1485	4.90622
ENSG00000256956	AL590482	lincRNA.ENSG00000256956.AL590482.2	6	166193756	166399986	lincRNA	4.08768	5.79462	3.88733	5.59832	4.83652	4.6701	4.37095	5.59175	4.16105	5.22152	5.09604	6.95141	3.90114	4.28039	4.0982	4.13959	4.65457	3.91669	4.09874	3.71121	5.06749	3.7429	4.3628	5.20128	4.2434	4.3885	3.88744	3.87752	5.47825	4.24177	4.33064	5.04539	6.02487	3.16031	4.39832	5.42073	3.784	3.78059	4.25294	4.14997	4.66978	3.60793	4.15415
ENSG00000256971	RP11-749H20	lincRNA.ENSG00000256971.RP11-749H20.7	12	128425139	128434707	lincRNA	4.08768	3.39607	4.37276	3.88211	3.98852	6.5488	5.95592	7.4459	5.89802	7.17572	3.77411	6.85187	5.08172	4.98083	4.73563	5.77186	6.7801	5.13908	3.51378	4.4702	6.49491	5.84724	5.77784	5.60654	5.06653	4.80354	5.83497	7.52137	6.26252	5.5637	5.47503	3.66688	6.38243	4.23069	5.06129	5.37634	5.14155	5.90987	5.47533	4.29436	4.05311	4.79236	3.90622
ENSG00000257060	AC091078	lincRNA.ENSG00000257060.AC091078.2	15	93855785	94098101	lincRNA	2.86529	3.5216	2.15036	2.88211	1.6666	1.71591	3.88553	2.69867	2.76873	3.89959	4.64858	3.04452	2.80161	4.28039	4.32059	2.81766	2.7801	3.33172	4.09874	2.81812	1.79447	1.42097	1.92984	2.57679	2.12793	2.80354	1.66504	1.07016	3.30832	2.3673	3.25264	3.80438	2.60984	3.42334	2.39832	2.37634	2.36896	3.10252	4.04649	3.48701	3.46814	3.60793	0.90622
ENSG00000257259	RP11-767I20	lincRNA.ENSG00000257259.RP11-767I20.1	12	58959742	59175531	lincRNA	4.45025	8.30296	5.08896	5.82965	4.98852	3.03783	3.88553	3.59175	7.33098	0.899593	6.51108	3.62948	2.80161	3.86536	4.32059	5.06559	4.00249	2.74676	1.92882	4.91766	1.79447	3.00593	3.30835	1.57679	1.86489	2.80354	1.66504	4.92814	0.308323	2.10427	3.08271	4.92991	2.60984	2.64573	3.62071	3.9613	3.36896	0.780588	2.34605	5.03133	1.73118	3.95586	2.22815
ENSG00000257585	RP11-259K15	lincRNA.ENSG00000257585.RP11-259K15.1	14	36539632	36634496	lincRNA	5.92418	5.0241	4.37276	4.46708	3.6666	3.80337	3.5636	5.74929	4.46917	1.89959	3.51108	5.74496	3.99425	3.86536	4.62872	4.98759	7.25042	7.01355	9.00028	3.33269	4.66894	6.46536	2.92984	3.79919	3.93528	5.00517	4.40201	3.97705	6.71771	3.48278	8.93446	4.86851	7.59473	7.64573	5.39832	7.2952	7.03193	6.67541	8.27679	9.29006	9.626	7.64835	6.99368
ENSG00000257931	CTD-2311B13	lincRNA.ENSG00000257931.CTD-2311B13.7	14	19932011	19972294	lincRNA	6.28032	5.959	6.90525	6.32269	6.83652	8.46074	8.08716	9.86716	8.10858	9.07452	7.529	9.04452	7.91312	7.45032	7.61478	7.58585	9.25583	7.34667	5.57267	7.1088	9.45744	8.7697	9.06734	7.92847	7.28443	7.16811	9.12447	10.0884	8.91935	8.08612	7.9896	7.16513	8.54844	6.72102	7.83017	8.0837	7.47749	7.58149	7.72109	6.58854	6.9144	7.99399	7.72
ENSG00000258109	RP11-314D7	lincRNA.ENSG00000258109.RP11-314D7.4	12	73605191	74335958	lincRNA	3.60225	3.25856	2.15036	2.65972	1.6666	3.41635	4.14856	4.41487	3.67562	3.70695	3.77411	4.04452	4.24218	2.86536	3.73563	4.27709	3.51706	3.74676	3.92882	3.01077	2.53144	5.22833	2.19287	1.99183	2.35032	2.48161	2.66504	2.65512	2.89329	2.3673	4.66767	2.92991	2.60984	5.53882	1.81336	3.9613	3.48444	1.36555	2.66798	1.48701	3.14622	4.05539	3.36565
ENSG00000258137	RP11-753H16	lincRNA.ENSG00000258137.RP11-753H16.3	12	54747444	54891474	lincRNA	1.28032	5.10656	4.26584	2.07476	1.6666	1.30087	4.5636	4.28363	3.3537	3.22152	3.9965	3.62948	4.51782	3.86536	3.62872	4.81766	4.00249	3.33172	5.83571	2.81812	2.53144	2.42097	2.19287	2.57679	1.12793	0.48161	1.08008	3.24009	3.30832	2.58969	3.54214	3.15231	3.83223	1.83838	3.13529	3.69827	3.59135	2.95051	2.93101	3.22397	3.31614	4.47043	1.49118
ENSG00000258185	RP11-202H2	lincRNA.ENSG00000258185.RP11-202H2.1	12	86993354	87232907	lincRNA	2.28032	4.58049	0.565401	2.65972	3.25156	3.41635	3.5636	5.06124	3.8562	4.06952	3.18915	4.04452	1.99425	3.86536	3.51324	3.81766	3.7801	2.74676	4.83571	3.01077	1.20951	1.42097	1.92984	2.31376	0.542965	1.48161	0.0800809	2.87752	4.00876	1.78234	2.89007	3.51488	3.02487	2.16031	3.72025	3.83577	1.784	2.36555	0.346049	3.07197	2.73118	2.1485	1.90622
hsa-let-7a-3p	MIMAT0004481	mature-miRNA.hsa-let-7a*|hsa-let-7a-1:57-3..77+3	9	96938291	96938320	mature-miRNA	2.86529	2.25856	2.15036	1.07476	3.25156	1.71591	2.5636	3.06124	1.76873	3.06952	3.18915	4.04452	2.31618	1.28039	1.92828	1.81766	1.7801	2.74676	4.25074	3.81812	4.79447	4.22833	4.81737	4.57679	3.35032	4.80354	4.83497	3.65512	4.00876	4.17466	4.47503	3.80438	4.1948	4.48223	3.5138	4.07678	4.30756	4.58794	4.51597	4.14997	4.14622	4.1485	4.42978
hsa-let-7a-3p	MIMAT0004481	mature-miRNA.hsa-let-7a*|hsa-let-7a-1:57-3..77+3|alt-1	22	46508676	46508705	mature-miRNA	2.86529	2.5216	2.15036	2.07476	3.6666	1.71591	3.14856	3.06124	1.76873	3.48456	3.51108	4.04452	3.16418	2.28039	2.51324	2.40262	2.51706	2.74676	4.25074	4.01077	4.73307	4.22833	4.85584	4.63569	3.54297	4.80354	4.93806	3.7706	4.21521	4.24177	4.47503	3.92991	4.1948	4.53882	3.5138	4.07678	4.30756	4.53548	4.51597	4.22397	4.14622	4.23596	4.49118
hsa-let-7a-3p	MIMAT0004481	mature-miRNA.hsa-let-7a*|hsa-let-7a-3:52-3..72+2	9	96938291	96938319	mature-miRNA	2.86529	2.25856	2.15036	1.07476	3.25156	1.71591	2.5636	3.06124	1.76873	3.06952	3.18915	4.04452	2.31618	1.28039	1.92828	1.81766	1.7801	2.74676	4.25074	3.81812	4.73307	4.22833	4.81737	4.57679	3.35032	4.80354	4.83497	3.65512	4.00876	4.17466	4.47503	3.80438	4.1948	4.48223	3.5138	4.07678	4.30756	4.53548	4.51597	4.14997	4.14622	4.1485	4.42978
hsa-let-7a-3p	MIMAT0004481	mature-miRNA.hsa-let-7a*|hsa-let-7a-3:52-3..72+2|alt-1	22	46508676	46508704	mature-miRNA	2.86529	2.25856	2.15036	1.07476	3.25156	1.71591	2.5636	3.06124	1.76873	3.06952	3.18915	4.04452	2.31618	1.28039	1.92828	1.81766	1.7801	2.74676	4.25074	3.81812	4.73307	4.22833	4.81737	4.57679	3.35032	4.80354	4.83497	3.65512	4.00876	4.17466	4.47503	3.80438	4.1948	4.48223	3.5138	4.07678	4.30756	4.53548	4.51597	4.14997	4.14622	4.1485	4.42978
hsa-let-7a-5p	MIMAT0000062	mature-miRNA.hsa-let-7a|hsa-let-7a-1:6-3..27+5	9	96938240	96938272	mature-miRNA	15.1523	15.6841	16.0602	16.3102	15.65	15.9987	15.7162	16.2747	15.7915	17.997	16.7746	16.9961	15.3314	14.9316	16.314	14.6902	16.3824	16.176	15.1364	16.1304	16.7681	16.7307	17.4335	16.1445	16.509	16.3629	16.9012	16.606	18.0368	17.4891	16.3821	16.328	17.1958	16.4283	17.2724	15.8728	16.1955	16.1339	15.9277	16.0422	17.2079	16.8092	16.1705
hsa-let-7a-5p	MIMAT0000062	mature-miRNA.hsa-let-7a|hsa-let-7a-1:6-3..27+5|alt-1	X	53584201	53584233	mature-miRNA	14.815	14.8183	15.4823	15.4653	15.9403	15.4138	15.2913	15.9069	15.8294	17.3471	15.3504	15.931	14.0512	14.4282	15.6185	14.2526	15.6471	14.9456	14.5798	15.4378	16.3442	16.0866	16.1121	15.8596	15.4312	16.1345	16.008	16.3709	17.5547	16.9125	15.7594	16.1028	16.3581	15.5256	15.9675	15.5574	15.2807	15.6361	15.471	15.9104	16.6769	16.0957	15.3879
hsa-let-7a-5p	MIMAT0000062	mature-miRNA.hsa-let-7a|hsa-let-7a-2:5-3..26+5	11	122017270	122017302	mature-miRNA	15.1676	15.699	16.0689	16.3222	15.6694	16.0209	15.7361	16.2802	15.8134	18.014	16.7862	16.9969	15.3359	14.9433	16.3314	14.6948	16.3939	16.1854	15.175	16.1444	16.7781	16.739	17.443	16.1673	16.5194	16.3736	16.9125	16.616	18.0462	17.497	16.3915	16.3396	17.2032	16.4374	17.2815	15.89	16.2059	16.1455	15.9353	16.0491	17.2155	16.8177	16.1824
hsa-let-7a-5p	MIMAT0000062	mature-miRNA.hsa-let-7a|hsa-let-7a-3:4-3..25+5	22	46508628	46508660	mature-miRNA	15.1733	15.7233	16.0687	16.3126	15.6584	16.0051	15.734	16.2874	15.7997	18.0116	16.7992	16.9981	15.3345	14.9337	16.3283	14.6963	16.3868	16.1857	15.138	16.1483	16.7709	16.7287	17.4324	16.154	16.5152	16.3744	16.9144	16.6087	18.0464	17.4984	16.396	16.3382	17.1975	16.4267	17.2721	15.8863	16.2088	16.1523	15.941	16.0454	17.2214	16.8201	16.1877
hsa-let-7b-3p	MIMAT0004482	mature-miRNA.hsa-let-7b*|hsa-let-7b:60-3..81+2	22	46509621	46509650	mature-miRNA	5.73976	5.32895	5.20926	5.07476	7.33902	5.47079	5.88553	6.17671	4.93866	5.75757	6.14335	5.62948	4.69469	5.28039	5.32059	4.72455	5.14933	6.41919	6.25074	7.23958	5.79447	5.42097	6.28034	7.82472	7.02678	6.41235	6.9749	6.29898	6.2856	6.7012	6.42256	6.71999	6.1948	6.53882	6.17091	7.30707	6.72651	6.74637	6.47533	6.1115	6.0042	6.6563	6.46081
hsa-let-7b-5p	MIMAT0000063	mature-miRNA.hsa-let-7b|hsa-let-7b:6-3..27+5	22	46509567	46509599	mature-miRNA	15.9959	17.4186	16.9903	16.8833	16.9724	17.871	17.2565	17.8995	16.8613	18.7986	18.8962	17.9358	15.8725	15.6317	17.6813	15.3096	17.4539	17.8015	15.219	17.9896	17.4829	17.3884	18.1415	17.913	17.8286	17.2793	18.1105	17.2257	18.3802	18.0517	17.1902	17.6204	18.0932	17.2417	18.1428	17.4068	17.1899	17.213	17.0793	16.9351	17.5804	17.4669	17.2128
hsa-let-7c	MIMAT0000064	mature-miRNA.hsa-let-7c|hsa-let-7c:11-3..32+5	21	17912154	17912186	mature-miRNA	14.7638	16.2472	15.4329	15.5518	16.2047	15.5207	15.8768	16.4448	15.8329	18.0544	17.2136	16.3254	14.7177	14.3433	16.0396	13.7151	16.1042	15.9911	13.3361	16.6158	15.8806	16.282	16.9009	17.1978	15.7247	15.8598	16.5492	16.3325	17.7262	16.4578	15.7987	16.2675	16.512	16.5313	17.0534	16.7524	15.8677	16.1329	15.6584	16.0379	16.9862	16.2337	15.963
hsa-let-7d-3p	MIMAT0004484	mature-miRNA.hsa-let-7d*|hsa-let-7d:62-3..83+4	9	96941173	96941204	mature-miRNA	3.86529	4.84353	3.88733	3.7752	4.83652	6.52326	5.81153	5.7242	4.2923	5.73248	6.71271	5.36645	5.54884	4.86536	6.13773	6.02712	4.7187	8.33922	5.01628	7.01077	5.45744	5.5909	6.08365	6.27723	8.28106	6.20953	6.73829	5.71402	5.59373	6.64032	6.36811	6.38935	5.93177	6.36194	5.42807	6.10426	7.11492	6.00941	6.12741	4.42561	5.23368	5.90339	7.05597
hsa-let-7d-5p	MIMAT0000065	mature-miRNA.hsa-let-7d|hsa-let-7d:8-3..29+5	9	96941119	96941151	mature-miRNA	12.3611	14.3665	10.7366	12.1219	11.4561	11.0735	10.7828	9.9316	12.8452	11.7041	14.542	10.5483	9.65068	10.8483	10.4321	9.55237	10.1695	10.5493	10.4485	12.8831	10.5878	10.9698	10.9343	10.4857	11.1572	10.9121	10.0328	12.8755	11.7997	11.9203	11.8115	12.9877	11.005	11.7805	10.7419	10.5488	11.2516	10.3542	10.1405	12.5024	11.1306	11.2989	11.4637
hsa-let-7e-5p	MIMAT0000066	mature-miRNA.hsa-let-7e|hsa-let-7e:8-3..29+5	19	52196042	52196074	mature-miRNA	11.5795	11.7931	11.8885	11.9563	14.35	12.7138	12.3925	12.444	12.0878	13.8824	13.2852	13.1106	11.0771	11.567	14.0224	10.2376	12.7645	12.2531	13.8378	12.8775	12.5357	12.3424	12.7382	14.1054	12.3196	12.345	12.5568	12.2927	13.611	13.0679	12.7987	13.2086	12.8941	12.8938	12.8357	13.3964	12.647	12.6099	12.2911	11.9045	13.2182	13.0304	12.5622
hsa-let-7f-1-3p	MIMAT0004486	mature-miRNA.hsa-let-7f-1*|hsa-let-7f-1:63-3..84+3	9	96938687	96938717	mature-miRNA	3.60225	1.5216	1.5654	1.07476	2.6666	1.30087	2.5636	2.21324	1.3537	4.35902	1.18915	4.04452	1.99425	1.28039	2.92828	3.62502	2.19513	3.06869	2.92882	0.0107657	3.53144	2.42097	2.77784	4.45126	2.86489	2.80354	2.88744	2.87752	2.30832	2.58969	4.17017	2.66688	4.3468	4.0083	2.98328	4.07678	3.48444	3.24002	3.80548	3.22397	3.73118	3.73346	3.60666
hsa-let-7f-5p	MIMAT0000067	mature-miRNA.hsa-let-7f|hsa-let-7f-1:7-3..28+5	9	96938631	96938663	mature-miRNA	14.8077	14.819	15.4789	15.4637	15.9303	15.4024	15.2666	15.8993	15.8111	17.3269	15.3379	15.916	14.0343	14.4235	15.5952	14.2381	15.6257	14.9359	14.5625	15.4324	16.3338	16.068	16.0957	15.8394	15.4201	16.1136	15.9903	16.348	17.5389	16.8972	15.7387	16.0888	16.3441	15.505	15.9531	15.5357	15.268	15.6111	15.4568	15.8918	16.6531	16.0777	15.3685
hsa-let-7f-5p	MIMAT0000067	mature-miRNA.hsa-let-7f|hsa-let-7f-2:8-3..29+5	X	53584201	53584233	mature-miRNA	14.815	14.8183	15.4823	15.4653	15.9403	15.4138	15.2913	15.9069	15.8294	17.3471	15.3504	15.931	14.0512	14.4282	15.6185	14.2526	15.6471	14.9456	14.5798	15.4378	16.3442	16.0866	16.1121	15.8596	15.4312	16.1345	16.008	16.3709	17.5547	16.9125	15.7594	16.1028	16.3581	15.5256	15.9675	15.5574	15.2807	15.6361	15.471	15.9104	16.6769	16.0957	15.3879
hsa-let-7f-5p	MIMAT0000067	mature-miRNA.hsa-let-7f|hsa-let-7f-2:8-3..29+5|alt-1	9	96938240	96938272	mature-miRNA	15.1523	15.6841	16.0602	16.3102	15.65	15.9987	15.7162	16.2747	15.7915	17.997	16.7746	16.9961	15.3314	14.9316	16.314	14.6902	16.3824	16.176	15.1364	16.1304	16.7681	16.7307	17.4335	16.1445	16.509	16.3629	16.9012	16.606	18.0368	17.4891	16.3821	16.328	17.1958	16.4283	17.2724	15.8728	16.1955	16.1339	15.9277	16.0422	17.2079	16.8092	16.1705
hsa-let-7g-3p	MIMAT0004584	mature-miRNA.hsa-let-7g*|hsa-let-7g:62-3..82+2	3	52302293	52302321	mature-miRNA	4.08768	4.25856	4.5654	5.62935	7.05891	4.57389	3.14856	5.9574	2.57609	-0.100407	4.77411	4.62948	3.69469	5.92425	3.62872	6.34122	3.00249	6.55412	4.38825	3.91766	1.20951	3.00593	4.60791	6.10036	5.63043	3.65154	3.98697	2.65512	0.308323	4.53723	3.89007	4.25184	4.02487	3.42334	4.62071	5.50562	5.784	4.53548	5.80548	3.60248	4.05311	3.84894	4.29854
hsa-let-7g-5p	MIMAT0000414	mature-miRNA.hsa-let-7g|hsa-let-7g:5-3..26+5	3	52302346	52302378	mature-miRNA	13.3192	16.0819	12.896	14.9979	15.9866	14.5645	13.163	13.5509	15.1242	14.2585	16.4923	13.963	14.343	13.6283	15.5952	14.3034	14.4265	13.0813	13.0066	15.1267	12.0104	12.9203	13.739	14.8098	13.5945	12.7745	13.7545	15.2873	14.0158	14.6598	14.2712	15.4161	13.2716	13.9876	13.754	14.6436	13.7916	12.7286	13.7992	15.0467	13.659	14.488	14.1644
hsa-let-7i-3p	MIMAT0004585	mature-miRNA.hsa-let-7i*|hsa-let-7i:62-3..83+1	12	62997523	62997551	mature-miRNA	5.60225	5.93663	6.92295	5.43231	9.6945	3.80337	6.02303	5.31758	5.01666	4.06952	4.18915	5.74496	6.38657	5.60232	4.0982	5.06559	5.14933	5.65365	7.749	4.18069	6.14025	3.7429	3.92984	9.87447	4.79089	5.65154	3.40201	3.07016	3.89329	4.17466	5.8376	4.73727	5.83223	5.5663	3.90082	9.37634	5.64198	5.90987	6.17894	6.01057	6.23368	4.73346	5.57865
hsa-let-7i-5p	MIMAT0000415	mature-miRNA.hsa-let-7i|hsa-let-7i:6-3..27+5	12	62997467	62997499	mature-miRNA	12.9097	12.8857	13.3947	13.1266	12.8233	12.4233	12.2102	11.9748	12.7134	14.2435	13.2222	13.5339	13.903	12.4996	13.4782	12.3813	13.3688	12.7237	13.109	12.4973	13.7415	13.179	13.7334	13.1374	12.2604	12.8547	12.4423	13.0424	14.5245	13.3628	14.2657	12.5273	14.0717	13.8952	13.4231	13.0109	13.0347	12.6625	12.7058	13.2233	14.4852	13.6052	14.0642
hsa-miR-100-5p	MIMAT0000098	mature-miRNA.hsa-miR-100|hsa-mir-100:13-3..34+5	11	122022977	122023009	mature-miRNA	12.3645	13.1424	12.0603	13.0721	11.5137	11.922	12.4231	13.1506	11.9891	14.0797	13.8187	12.0218	12.5679	12.9391	12.4979	12.9782	12.3744	12.6167	12.939	13.5016	13.4476	12.5685	13.2022	12.1182	12.2647	12.6773	13.3423	12.6911	13.9849	13.1432	11.5751	12.9425	13.1522	12.5826	13.169	11.6443	11.8491	12.7977	12.9169	11.4809	13.1224	12.4471	11.8333
hsa-miR-101-5p	MIMAT0004513	mature-miRNA.hsa-miR-101*|hsa-mir-101-1:11-3..32+5	1	65524154	65524186	mature-miRNA	6.89503	4.39607	8.42959	6.48415	5.57349	6.82443	7.17831	6.74929	6.95856	5.60003	4.18915	8.3483	8.67373	7.11328	6.42013	7.73653	7.46192	5.99469	6.42067	4.09823	7.93743	6.57072	6.28034	4.31376	5.42561	6.76701	5.25001	6.41001	5.86291	6.81576	6.4921	4.04539	7.94374	6.55262	6.1884	4.07678	5.82839	6.68748	5.59398	6.42561	5.70081	6.98139	6.93964
hsa-miR-101-3p	MIMAT0000099	mature-miRNA.hsa-miR-101|hsa-mir-101-1:47-3..67+5	1	65524119	65524150	mature-miRNA	4.28032	3.39607	3.15036	3.24468	3.25156	4.03783	3.14856	3.47627	3.46917	4.60003	4.18915	4.04452	3.99425	2.28039	3.38771	3.81766	4.2826	3.74676	4.09874	5.4702	5.70136	5.81329	5.33583	5.92257	4.18682	6.67143	4.66504	5.49643	5.63025	5.78234	4.25264	5.04539	4.93177	4.23069	5.09876	4.8999	4.36896	5.3953	4.1534	4.98951	4.66978	4.23596	3.71358
hsa-miR-101-3p	MIMAT0000099	mature-miRNA.hsa-miR-101|hsa-mir-101-1:47-3..67+5|alt-1	9	4850341	4850372	mature-miRNA	5.18722	0.936635	1.5654	1.65972	1.6666	2.30087	2.5636	3.35074	1.3537	2.48456	3.18915	2.04452	2.80161	1.28039	2.73563	2.40262	2.19513	0.746761	0.928817	5.05516	4.79447	5.37517	5.00023	5.48368	3.63043	6.67143	3.98697	4.92814	4.63025	5.51026	3.78315	4.34495	3.3468	3.53882	4.5138	4.28323	3.59135	5.27244	3.51597	4.48701	3.60565	3.60793	2.90622
hsa-miR-101-3p	MIMAT0000099	mature-miRNA.hsa-miR-101|hsa-mir-101-2:49-3..69+5	9	4850341	4850372	mature-miRNA	5.18722	0.936635	1.5654	1.65972	1.6666	2.30087	2.5636	3.35074	1.3537	2.48456	3.18915	2.04452	2.80161	1.28039	2.73563	2.40262	2.19513	0.746761	0.928817	5.05516	4.79447	5.37517	5.00023	5.48368	3.63043	6.67143	3.98697	4.92814	4.63025	5.51026	3.78315	4.34495	3.3468	3.53882	4.5138	4.28323	3.59135	5.27244	3.51597	4.48701	3.60565	3.60793	2.90622
hsa-miR-101-3p	MIMAT0000099	mature-miRNA.hsa-miR-101|hsa-mir-101-2:49-3..69+5|alt-1	1	65524119	65524150	mature-miRNA	4.28032	3.39607	3.15036	3.24468	3.25156	4.03783	3.14856	3.47627	3.46917	4.60003	4.18915	4.04452	3.99425	2.28039	3.38771	3.81766	4.2826	3.74676	4.09874	5.4702	5.70136	5.81329	5.33583	5.92257	4.18682	6.67143	4.66504	5.49643	5.63025	5.78234	4.25264	5.04539	4.93177	4.23069	5.09876	4.8999	4.36896	5.3953	4.1534	4.98951	4.66978	4.23596	3.71358
hsa-miR-103a-2-5p	MIMAT0009196	mature-miRNA.hsa-miR-103a-2*|hsa-mir-103a-2:11-3..33+5	20	3898147	3898180	mature-miRNA	5.92418	2.74399	6.6098	1.65972	1.6666	2.52326	2.5636	4.06124	1.3537	1.48456	2.18915	5.21444	7.97725	1.28039	4.01574	5.81766	6.07778	1.74676	1.92882	2.33269	6.89601	4.81329	3.30835	3.16176	3.0024	3.48161	4.32801	4.15762	3.89329	6.12219	4.60627	3.34495	5.41719	4.53882	2.81336	1.9613	3.784	3.10252	4.51597	3.90204	2.46814	5.47043	4.81311
hsa-miR-103a-3p	MIMAT0000101	mature-miRNA.hsa-miR-103a|hsa-mir-103a-1:48-3..70+5	5	167987903	167987936	mature-miRNA	10.4301	11.0248	9.7478	10.3532	9.08445	10.8264	10.023	9.42074	9.68013	9.58083	12.4571	8.1738	8.73235	11.1384	10.1904	10.3255	8.90249	9.84742	9.45629	10.0206	9.65866	10.279	10.5238	9.47565	10.4056	10.7842	9.64994	10.0185	10.453	11.2242	10.7892	10.4535	9.42575	9.98685	10.1262	9.72063	10.2547	10.1556	9.86372	9.43147	9.7368	10.2213	10.6127
hsa-miR-103a-3p	MIMAT0000101	mature-miRNA.hsa-miR-103a|hsa-mir-103a-2:48-3..70+5	20	3898184	3898217	mature-miRNA	10.4351	11.0261	9.7478	10.3555	9.06747	10.8231	10.0271	9.42074	9.68461	9.56137	12.4594	8.19426	8.72896	11.1368	10.1962	10.3274	8.90249	9.85005	9.46798	10.0178	9.66484	10.2805	10.5186	9.46351	10.4072	10.7865	9.64804	10.0214	10.453	11.2248	10.7978	10.4509	9.41719	9.98431	10.1285	9.72063	10.2557	10.1567	9.86372	9.43147	9.74054	10.2186	10.6307
hsa-miR-103b	MIMAT0007402	mature-miRNA.hsa-miR-103b|hsa-mir-103b-1:1-0..23+5	5	167987908	167987938	mature-miRNA	10.4044	11.0007	9.72527	10.3369	9.04163	10.7987	9.99405	9.40701	9.6391	9.5344	12.4347	8.1738	8.7085	11.1212	10.1559	10.2954	8.87109	9.82891	9.41666	9.98231	9.63368	10.2523	10.4906	9.42228	10.3814	10.7635	9.61536	9.99646	10.426	11.2081	10.7534	10.4164	9.39556	9.94035	10.0953	9.69375	10.2342	10.1204	9.83389	9.40388	9.70272	10.1984	10.5635
hsa-miR-103b	MIMAT0007402	mature-miRNA.hsa-miR-103b|hsa-mir-103b-1:1-0..23+5|alt-1	20	3898182	3898212	mature-miRNA	10.4044	11.0007	9.72527	10.3369	9.04163	10.7987	9.99405	9.40701	9.6391	9.5344	12.4347	8.1738	8.7085	11.1212	10.1559	10.2954	8.87109	9.82891	9.41666	9.98231	9.63368	10.2523	10.4906	9.42228	10.3814	10.7635	9.61536	9.99646	10.426	11.2081	10.7534	10.4164	9.39556	9.94035	10.0953	9.69375	10.2342	10.1204	9.83389	9.40388	9.70272	10.1984	10.5635
hsa-miR-103b	MIMAT0007402	mature-miRNA.hsa-miR-103b|hsa-mir-103b-2:1-0..23+5	20	3898182	3898212	mature-miRNA	10.4044	11.0007	9.72527	10.3369	9.04163	10.7987	9.99405	9.40701	9.6391	9.5344	12.4347	8.1738	8.7085	11.1212	10.1559	10.2954	8.87109	9.82891	9.41666	9.98231	9.63368	10.2523	10.4906	9.42228	10.3814	10.7635	9.61536	9.99646	10.426	11.2081	10.7534	10.4164	9.39556	9.94035	10.0953	9.69375	10.2342	10.1204	9.83389	9.40388	9.70272	10.1984	10.5635
hsa-miR-103b	MIMAT0007402	mature-miRNA.hsa-miR-103b|hsa-mir-103b-2:1-0..23+5|alt-1	5	167987908	167987938	mature-miRNA	10.4044	11.0007	9.72527	10.3369	9.04163	10.7987	9.99405	9.40701	9.6391	9.5344	12.4347	8.1738	8.7085	11.1212	10.1559	10.2954	8.87109	9.82891	9.41666	9.98231	9.63368	10.2523	10.4906	9.42228	10.3814	10.7635	9.61536	9.99646	10.426	11.2081	10.7534	10.4164	9.39556	9.94035	10.0953	9.69375	10.2342	10.1204	9.83389	9.40388	9.70272	10.1984	10.5635
hsa-miR-106a-5p	MIMAT0000103	mature-miRNA.hsa-miR-106a|hsa-mir-106a:13-3..35+5	X	133304268	133304301	mature-miRNA	7.78812	8.52535	11.1893	10.1178	5.57349	9.0174	7.5178	5.50602	5.74601	6.00812	8.16643	8.89001	10.3573	9.35186	8.88247	8.27709	9.38989	9.87862	6.9061	10.0942	13.1882	8.8845	9.91397	3.57679	10.6023	8.65154	6.53951	5.97705	7.29701	8.58	6.95307	11.1206	11.8046	7.94167	8.3012	3.9613	9.30364	6.27244	6.78899	5.03133	5.0042	6.76321	6.52093
hsa-miR-106b-3p	MIMAT0004672	mature-miRNA.hsa-miR-106b*|hsa-mir-106b:52-3..73+5	7	99691619	99691651	mature-miRNA	5.92418	6.87915	7.6098	6.81623	5.98852	5.64664	5.5636	6.19509	6.05414	6.76996	6.27661	6.21444	7.02768	6.80395	5.81092	6.65055	5.65457	6.20619	7.09874	6.73869	8.50413	6.92877	6.5966	5.96911	6.83759	6.9894	5.4724	7.10358	8.1285	7.82126	5.60627	7.36732	6.90752	6.37754	5.85775	6.44243	5.69089	5.48103	6.61284	6.5314	6.31614	6.05539	6.07615
hsa-miR-106b-5p	MIMAT0000680	mature-miRNA.hsa-miR-106b|hsa-mir-106b:12-3..32+5	7	99691660	99691691	mature-miRNA	10.0452	10.9239	12.2458	11.3573	9.33193	10.5901	9.849	9.97745	9.195	9.00812	10.842	11.1478	11.8503	11.1399	10.7808	10.7806	11.0375	11.1164	9.48341	9.8389	13.6108	10.8176	10.5923	8.20128	11.429	11.9978	9.7578	10.573	10.8161	11.2012	10.1161	10.439	12.6304	9.2047	9.44817	8.42619	10.7044	9.26037	9.96627	9.26399	8.65797	9.57477	9.83991
hsa-miR-107	MIMAT0000104	mature-miRNA.hsa-miR-107|hsa-mir-107:50-3..72+5	10	91352507	91352540	mature-miRNA	7.08768	7.08638	5.37276	5.20404	5.57349	5.00131	5.26404	4.47627	4.76873	4.70695	8.35907	5.50395	4.69469	5.67271	5.01574	6.37225	4.36506	4.65365	5.01628	5.65462	5.20951	5.42097	4.85584	4.57679	4.90052	5.76701	4.72394	4.65512	5.26252	5.82673	7.67517	6.07287	4.72531	5.86075	4.45721	4.37634	4.87146	4.95051	4.98991	4.48701	3.95357	5.27779	7.42192
hsa-miR-10a-3p	MIMAT0004555	mature-miRNA.hsa-miR-10a*|hsa-mir-10a:63-3..84+5	17	46657220	46657252	mature-miRNA	4.86529	4.4602	5.5654	6.09713	4.47395	5.92536	5.5636	6.19509	5.52362	5.87687	4.51108	6.68837	6.31618	5.45032	6.13773	5.62502	5.83899	6.10431	6.28637	4.86875	5.53144	5.32786	7.74234	5.38415	6.32432	5.3885	5.78052	5.87752	6.41685	5.68923	5.44026	5.25184	5.54844	5.04783	6.87945	5.07678	5.03193	5.10252	4.80548	5.51675	5.31614	5.05539	5.60666
hsa-miR-10a-5p	MIMAT0000253	mature-miRNA.hsa-miR-10a|hsa-mir-10a:22-3..44+5	17	46657260	46657293	mature-miRNA	12.4339	14.1485	12.7011	13.9123	12.9806	13.7489	13.261	14.0622	13.5943	15.0347	15.0455	14.2634	13.0123	13.0654	13.61	13.9306	13.1086	14.3205	14.8189	14.8205	14.2195	13.5731	14.4944	14.1649	14.5141	14.2649	15.1554	14.5206	15.1191	14.3797	13.1898	14.5221	14.292	13.4393	14.6437	13.8112	13.2175	13.827	13.9779	13.4479	14.1152	13.9434	13.6428
hsa-miR-10b-3p	MIMAT0004556	mature-miRNA.hsa-miR-10b*|hsa-mir-10b:66-3..87+5	2	177015092	177015124	mature-miRNA	6.03521	6.71799	5.47229	6.14085	6.47395	5.98269	6.5178	6.28363	7.27653	6.5578	7.58147	6.79941	7.4372	5.80395	6.2502	6.62502	6.58745	5.39062	6.73617	5.43703	4.73307	4.81329	4.85584	7.97482	5.27089	5.56907	5.28953	5.92814	5.59373	6.45476	5.8376	6.29915	6.06927	4.36194	5.81336	7.22183	5.27585	6.12044	5.04649	5.87932	5.39414	5.76321	5.29854
hsa-miR-10b-5p	MIMAT0000254	mature-miRNA.hsa-miR-10b|hsa-mir-10b:27-3..49+5	2	177015053	177015086	mature-miRNA	11.6855	12.979	11.476	12.3018	11.9416	13.8247	12.9719	13.5897	13.2147	15.5863	14.6384	14.4269	12.9254	11.4898	13.1676	13.3481	13.1052	14.1459	14.5774	13.9786	14.6201	13.5514	14.1232	14.7694	14.5972	13.9614	14.7096	14.3811	14.9936	14.182	13.5684	14.1654	14.4544	13.2232	13.8973	13.8279	13.1211	13.4596	13.8145	13.3077	14.1309	13.4102	14.0053
hsa-miR-1179	MIMAT0005824	mature-miRNA.hsa-miR-1179|hsa-mir-1179:15-3..35+5	15	89151348	89151379	mature-miRNA	5.36779	4.39607	4.65286	3.24468	6.19016	5.00131	3.5636	4.59175	4.8562	5.54345	3.51108	5.36645	4.16418	1.28039	4.1762	5.94694	5.7801	3.74676	2.51378	4.86875	4.79447	3.42097	0.607912	6.84981	7.35675	2.06657	3.78052	5.24009	2.63025	3.68923	6.08271	3.51488	2.60984	4.36194	1.39832	6.68012	6.79523	2.58794	4.86961	2.7094	1.73118	2.1485	6.71358
hsa-miR-1185-5p	MIMAT0005798	mature-miRNA.hsa-miR-1185|hsa-mir-1185-1:15-3..35+5	14	101510545	101510576	mature-miRNA	3.28032	2.25856	2.88733	2.88211	1.6666	3.6228	3.14856	2.21324	4.22817	5.22152	3.18915	3.04452	2.99425	4.08775	2.51324	2.40262	0.195134	2.33172	1.92882	3.01077	1.20951	4.32786	2.92984	0.991831	3.12793	0.48161	1.66504	4.52959	4.30832	1.3673	3.25264	2.92991	1.02487	3.53882	4.06129	0.376337	2.36896	2.36555	1.34605	3.22397	4.95357	0.148502	3.07615
hsa-miR-1185-5p	MIMAT0005798	mature-miRNA.hsa-miR-1185|hsa-mir-1185-1:15-3..35+5|alt-1	14	101509324	101509355	mature-miRNA	3.28032	2.25856	2.88733	2.88211	1.6666	3.6228	3.14856	2.21324	4.22817	5.22152	3.18915	3.04452	2.99425	4.08775	2.51324	2.40262	0.195134	2.33172	1.92882	3.01077	1.20951	4.32786	2.92984	0.991831	3.12793	0.48161	1.66504	4.52959	4.30832	1.3673	3.25264	2.92991	1.02487	3.53882	4.06129	0.376337	2.36896	2.36555	1.34605	3.22397	4.95357	0.148502	3.07615
hsa-miR-122-5p	MIMAT0000421	mature-miRNA.hsa-miR-122|hsa-mir-122:15-3..36+5	18	56118316	56118348	mature-miRNA	1.28032	-0.0633654	0.565401	0.0747597	1.6666	1.30087	1.5636	0.89131	-0.231267	-0.100407	2.18915	2.04452	-0.00574665	1.28039	1.51324	1.81766	0.195134	0.746761	1.92882	1.01077	2.53144	1.42097	1.19287	1.57679	0.542965	0.48161	0.0800809	1.65512	1.30832	1.78234	4.89007	7.13937	5.1948	6.0863	6.1884	7.07678	5.56536	5.17291	5.04649	5.22397	5.10041	6.17087	5.26377
hsa-miR-125a-3p	MIMAT0004602	mature-miRNA.hsa-miR-125a-3p|hsa-mir-125a:53-3..74+5	19	52196555	52196587	mature-miRNA	2.86529	3.63707	3.37276	5.28421	3.6666	2.52326	4.14856	4.28363	5.57609	5.02888	3.18915	4.62948	4.94845	4.73982	3.51324	4.90512	4.19513	3.33172	2.92882	3.33269	2.53144	3.5909	4.5148	2.31376	2.54297	3.28897	2.66504	5.11455	3.63025	2.58969	4.25264	3.34495	4.02487	4.29781	4.94264	3.37634	3.87146	3.10252	3.34605	5.48701	4.05311	3.84894	4.42978
hsa-miR-125a-5p	MIMAT0000443	mature-miRNA.hsa-miR-125a-5p|hsa-mir-125a:15-3..38+5	19	52196517	52196551	mature-miRNA	12.6202	12.5472	12.2641	13.3652	12.3275	13.6991	14.5745	14.1889	12.9599	13.2358	13.0346	11.2972	13.3895	13.5701	13.9149	14.8586	12.3157	13.8229	12.3238	12.66	11.2776	11.1742	11.5253	11.5735	12.8631	13.7386	13.9274	10.8799	11.0987	11.1944	12.9362	12.6164	12.734	13.0984	11.7614	12.1275	12.8774	13.867	13.9735	12.1182	12.7419	12.7749	13.4434
hsa-miR-125b-1-3p	MIMAT0004592	mature-miRNA.hsa-miR-125b-1*|hsa-mir-125b-1:55-3..76+5	11	121970471	121970503	mature-miRNA	4.45025	5.55134	5.42338	4.98165	3.6666	3.30087	4.14856	5.28363	4.3537	4.14752	5.77411	5.36645	5.77561	4.86536	3.51324	3.62502	5.05311	4.33172	4.25074	4.40308	4.60183	4.50843	3.85584	3.99183	4.40095	3.80354	4.16754	4.46248	3.63025	4.73654	3.78315	4.15231	5.11234	4.69636	4.72025	3.69827	4.42786	4.17291	4.73837	4.48701	3.60565	4.54082	4.15415
hsa-miR-125b-2-3p	MIMAT0004603	mature-miRNA.hsa-miR-125b-2*|hsa-mir-125b-2:54-3..75+5	21	17962606	17962638	mature-miRNA	7.62017	8.51028	8.47829	8.62935	7.62079	7.87578	8.52938	9.29858	8.87464	9.5667	8.84736	8.77244	9.23504	9.24039	8.34613	8.43237	8.7187	8.59851	8.94004	8.71812	8.57583	8.38097	8.4997	7.8927	7.73772	8.16811	8.54769	8.70678	9.25084	8.13549	7.97145	8.07287	8.56403	8.36585	8.89817	8.09058	8.04609	8.51868	8.61751	8.34499	8.95679	8.26744	8.19162
hsa-miR-125b-5p	MIMAT0000423	mature-miRNA.hsa-miR-125b|hsa-mir-125b-1:15-3..36+5	11	121970511	121970543	mature-miRNA	11.0099	11.0864	11.5926	12.1586	11.4148	11.8452	13.4087	13.1191	10.8469	11.0321	11.0502	9.83893	12.5837	12.5577	12.9842	13.5081	11.1325	12.3983	11.2303	10.898	10.2716	10.6665	10.5723	10.4097	11.9502	12.6515	13.0441	9.84165	10.2287	10.355	11.2762	10.7702	11.1683	12.2824	10.958	11.002	11.9511	13.0334	13.0776	10.2195	11.1679	11.3272	11.8688
hsa-miR-125b-5p	MIMAT0000423	mature-miRNA.hsa-miR-125b|hsa-mir-125b-2:17-3..38+5	21	17962569	17962601	mature-miRNA	11.015	11.0915	11.5988	12.1599	11.4198	11.8539	13.4134	13.1249	10.8515	11.0353	11.0502	9.83893	12.589	12.5635	12.9917	13.512	11.1391	12.4059	11.2292	10.9094	10.2783	10.6653	10.578	10.4233	11.959	12.654	13.0491	9.84988	10.2376	10.3626	11.2775	10.7712	11.1746	12.2837	10.9656	11.0139	11.9589	13.0408	13.0844	10.2262	11.1707	11.3265	11.8731
hsa-miR-126-5p	MIMAT0000444	mature-miRNA.hsa-miR-126*|hsa-mir-126:15-3..35+5	9	139565064	139565095	mature-miRNA	13.2177	13.1128	14.1415	14.7312	12.5531	14.3109	14.0115	15.0337	13.59	13.8472	13.1298	14.5024	15.4084	15.0016	14.5712	14.7258	13.8008	13.4513	13.4949	13.258	14.221	13.5549	15.3172	13.561	13.3993	14.1455	14.1628	12.997	14.2052	13.8381	13.6507	13.4463	13.7716	13.5433	15.0982	13.3427	13.4842	14.0956	13.7107	12.9331	13.8756	13.1361	14.0722
hsa-miR-1260b	MIMAT0015041	mature-miRNA.hsa-miR-1260b|hsa-mir-1260b:10-3..28+5	11	96074607	96074636	mature-miRNA	4.28032	4.10656	2.88733	4.39669	2.6666	3.41635	3.88553	5.31758	5.16105	3.70695	1.18915	2.04452	0.994253	1.28039	4.45184	3.40262	3.65457	3.33172	1.92882	4.65462	1.79447	3.7429	3.06734	2.99183	3.2434	2.48161	3.40201	3.87752	3.11568	2.3673	5.72657	2.92991	3.83223	5.16031	2.39832	3.54626	4.17632	3.36555	3.66798	3.07197	2.73118	3.73346	5.19162
hsa-miR-1260a	MIMAT0005911	mature-miRNA.hsa-miR-1260|hsa-mir-1260:14-3..31+5	14	77732570	77732598	mature-miRNA	4.45025	2.74399	2.5654	3.24468	4.47395	3.30087	3.5636	3.59175	3.67562	4.42316	3.18915	2.04452	4.08172	4.60232	4.83517	4.13959	3.7801	4.33172	4.38825	2.81812	1.79447	4.32786	1.19287	1.57679	3.93528	3.28897	1.08008	3.07016	3.76775	3.8698	5.6373	2.92991	4.60984	5.0863	2.13529	3.18369	4.99345	3.68748	3.1534	3.36148	2.46814	4.23596	5.71358
hsa-miR-126-3p	MIMAT0000445	mature-miRNA.hsa-miR-126|hsa-mir-126:52-3..73+5	9	139565101	139565133	mature-miRNA	16.4446	16.1737	16.6491	17.8873	15.3178	17.1005	17.3842	16.5719	17.3001	17.0249	15.8362	16.4832	17.2496	17.9823	17.0969	17.1018	16.9744	16.6257	16.806	16.6695	16.2132	16.6881	18.5455	15.2533	16.5572	16.8024	16.346	16.4901	16.3117	17.2161	16.853	16.6837	16.3899	16.7535	18.0837	15.5144	16.435	16.9708	15.7871	15.9947	16.0606	16.6978	17.1107
hsa-miR-127-3p	MIMAT0000446	mature-miRNA.hsa-miR-127-3p|hsa-mir-127:57-3..78+5	14	101349368	101349400	mature-miRNA	5.98076	8.16064	8.18011	7.94512	6.87605	8.30087	7.93864	9.21324	8.30789	10.0993	7.75901	8.47078	8.79515	9.03528	8.05756	8.3799	7.4143	8.13047	8.6837	8.47429	8.38942	7.64979	7.42169	8.21583	8.79089	7.70078	8.41993	8.97404	8.95937	7.79357	6.03691	7.97431	8.12291	7.92584	8.54128	7.40976	7.52547	8.18573	8.94596	7.85041	9.5169	7.49723	5.86042
hsa-miR-127-5p	MIMAT0004604	mature-miRNA.hsa-miR-127-5p|hsa-mir-127:23-3..44+5	14	101349334	101349366	mature-miRNA	4.28032	6.00272	3.5654	4.46708	5.12603	5.35976	5.73352	6.02059	5.12629	5.65448	5.51108	4.04452	4.31618	5.36786	4.45184	5.86206	3.51706	5.13908	5.6837	6.11929	2.53144	4.22833	3.92984	6.43477	2.86489	3.65154	5.03428	4.7706	4.11568	3.68923	3.40464	5.20293	4.3468	3.64573	4.5138	5.62426	3.87146	5.27244	6.01847	3.48701	5.79007	4.47043	2.49118
hsa-miR-1271-5p	MIMAT0005796	mature-miRNA.hsa-miR-1271|hsa-mir-1271:15-3..36+5	5	175794959	175794991	mature-miRNA	2.86529	3.63707	0.565401	2.88211	4.98852	2.03783	4.5636	4.21324	2.76873	1.89959	1.18915	4.04452	2.57922	3.28039	2.2502	2.40262	1.19513	3.91669	3.51378	3.71121	2.53144	2.00593	2.19287	5.12111	3.63043	4.18205	2.66504	1.07016	2.89329	3.58969	2.89007	3.66688	2.60984	3.29781	1.81336	4.62426	3.784	4.30415	3.51597	2.7094	3.60565	3.95586	2.71358
hsa-miR-1277-3p	MIMAT0005933	mature-miRNA.hsa-miR-1277|hsa-mir-1277:47-3..68+5	X	117520399	117520431	mature-miRNA	3.60225	2.25856	4.47229	1.07476	3.25156	4.03783	2.5636	1.47627	1.76873	2.89959	2.18915	5.85187	5.63811	3.28039	4.68316	3.81766	6.26122	3.33172	0.928817	1.59573	4.90995	4.22833	1.60791	3.69227	1.12793	2.06657	1.66504	1.65512	2.89329	1.3673	5.29216	1.92991	5.1948	5.45309	0.813358	2.9613	4.87146	1.78059	1.93101	1.48701	4.84666	4.84894	5.78886
hsa-miR-1287	MIMAT0005878	mature-miRNA.hsa-miR-1287|hsa-mir-1287:16-3..37+5	10	100155022	100155054	mature-miRNA	4.60225	4.4602	3.73533	4.7752	5.83652	3.96383	4.88553	5.28363	4.76873	5.185	4.35907	2.04452	2.99425	5.45032	5.05756	4.72455	2.51706	3.33172	5.45238	4.4702	2.79447	4.5909	5.1625	4.51539	4.0024	4.72954	4.25001	4.82505	4.95218	4.10427	3.66767	3.34495	2.02487	4.53882	5.5138	4.62426	4.30756	5.36555	4.51597	4.42561	4.9011	4.1485	4.22815
hsa-miR-128	MIMAT0000424	mature-miRNA.hsa-miR-128|hsa-mir-128-1:50-3..70+5	2	136423012	136423043	mature-miRNA	3.86529	5.32895	6.6098	6.76126	5.57349	5.49727	7.44624	5.99983	4.09066	5.73248	6.23354	6.74496	6.01662	6.5658	5.51324	6.27709	6.76499	5.87604	6.21422	6.62548	7.60183	6.63042	8.49361	6.22065	6.22947	8.51503	5.86144	5.9528	5.73459	7.03027	5.57456	5.7025	6.54844	6.64573	7.07075	5.58579	6.65436	7.67541	6.04649	4.94644	5.0042	6.60793	6.63414
hsa-miR-128	MIMAT0000424	mature-miRNA.hsa-miR-128|hsa-mir-128-2:52-3..72+5	3	35786015	35786046	mature-miRNA	3.86529	5.29419	6.65286	6.70412	5.57349	5.44383	7.54088	6.02059	4.01666	5.70695	5.9965	6.62948	6.01662	6.60232	5.42013	6.24393	6.74972	5.79116	6.13827	6.29617	7.24293	6.27895	8.25177	5.87447	6.03482	8.26951	5.63467	5.71402	5.35272	6.83762	5.33064	5.43242	6.23433	6.52488	6.70818	5.37634	6.42786	7.3805	5.77231	4.76002	4.95357	6.45228	6.52093
hsa-miR-1292	MIMAT0005943	mature-miRNA.hsa-miR-1292|hsa-mir-1292:3-2..27+5	20	2633422	2633456	mature-miRNA	2.28032	4.4602	3.37276	3.88211	2.6666	3.41635	3.5636	3.21324	3.09066	2.89959	4.77411	3.62948	2.80161	4.08775	4.32059	4.27709	1.7801	4.06869	2.51378	4.81812	1.79447	0.420971	3.19287	2.79919	4.82837	3.28897	3.78052	1.65512	1.30832	4.3673	2.66767	4.51488	3.02487	1.42334	2.98328	2.37634	4.03193	2.58794	3.66798	3.07197	0.146217	2.95586	2.49118
hsa-miR-1301	MIMAT0005797	mature-miRNA.hsa-miR-1301|hsa-mir-1301:48-3..71+5	2	25551514	25551548	mature-miRNA	3.86529	2.74399	3.5654	3.24468	5.57349	5.14217	4.37095	3.21324	2.3537	0.899593	4.18915	4.62948	4.51782	4.45032	5.0982	3.81766	3.65457	5.70096	3.92882	3.01077	4.45744	2.42097	3.06734	4.69227	5.06653	3.48161	4.4724	1.65512	2.63025	3.10427	4.17017	2.34495	4.1948	2.83838	3.13529	3.69827	4.69089	4.10252	3.34605	0.902044	2.73118	3.1485	4.60666
hsa-miR-1307-3p	MIMAT0005951	mature-miRNA.hsa-miR-1307|hsa-mir-1307:80-3..101+5	10	105154052	105154084	mature-miRNA	6.77218	8.45233	7.27965	7.84294	6.98852	6.23947	7.08716	7.54952	7.43407	8.00812	7.47455	6.74496	8.47403	7.86536	8.30331	8.26887	6.9366	7.93659	7.92882	8.42862	7.77937	7.12141	7.28739	7.27723	7.69778	6.71043	7.22983	7.26983	8.23314	7.42619	6.65257	7.79616	7.1334	7.39297	7.36025	6.99105	7.66664	7.04737	7.14047	6.36148	7.65401	6.84894	6.7642
hsa-miR-130a-3p	MIMAT0000425	mature-miRNA.hsa-miR-130a|hsa-mir-130a:55-3..76+5	11	57408721	57408753	mature-miRNA	8.6812	7.37958	8.55975	8.28908	9.49314	7.89083	8.30507	9.12732	7.41259	7.7388	6.51108	8.06689	8.31618	8.10057	8.24569	9.42499	8.26122	8.08661	8.67701	8.43703	8.76793	8.50843	7.89793	8.46351	7.83298	7.84793	9.80118	7.04744	7.7092	9.44945	9.02522	8.94114	8.88286	9.46226	7.89551	9.10766	8.52547	7.96546	10.0202	8.5459	8.80443	9.32093	9.36155
hsa-miR-130b-3p	MIMAT0000691	mature-miRNA.hsa-miR-130b|hsa-mir-130b:51-3..72+5	22	22007639	22007671	mature-miRNA	4.98076	3.93663	5.77485	5.20404	6.05891	5.03783	5.02303	5.56374	5.83482	4.42316	3.51108	4.36645	4.85223	4.98083	5.51324	6.5181	5.23953	5.39062	3.51378	3.4702	6.7641	5.22833	4.06734	4.51539	5.15768	5.00517	6.34687	6.37394	5.06321	7.67716	5.86407	5.15231	6.02487	5.59326	3.13529	5.13122	5.42786	3.48103	6.61284	6.65693	5.31614	6.23596	5.52093
hsa-miR-132-5p	MIMAT0004594	mature-miRNA.hsa-miR-132*|hsa-mir-132:23-3..44+5	17	1953253	1953285	mature-miRNA	4.73976	3.93663	5.5654	5.16222	3.98852	4.6701	6.14856	3.97877	4.97819	4.60003	4.77411	6.85187	6.8769	5.67271	5.21368	5.67564	6.19513	5.27032	7.0581	3.71121	6.85337	5.37517	5.03418	3.99183	4.40095	5.28897	5.08008	3.7706	4.11568	2.95226	5.47503	2.92991	6.45114	5.72102	5.42807	4.37634	5.45642	5.78059	4.98991	3.98951	4.95357	3.60793	5.36565
hsa-miR-1323	MIMAT0005795	mature-miRNA.hsa-miR-1323|hsa-mir-1323:11-3..32+5	19	54175228	54175260	mature-miRNA	4.08768	1.5216	6.39829	1.07476	4.47395	1.30087	7.92115	3.7982	4.81313	-0.100407	6.23354	8.32992	5.54884	4.45032	5.2502	3.98759	5.74972	2.74676	4.73617	3.33269	3.90995	0.420971	3.5148	4.16176	2.54297	5.72954	4.4724	1.65512	0.308323	4.58969	6.5905	4.92991	3.02487	3.42334	3.27279	5.93093	5.21026	7.74637	5.1534	4.94644	5.10041	4.73346	5.83696
hsa-miR-132-3p	MIMAT0000426	mature-miRNA.hsa-miR-132|hsa-mir-132:59-3..80+5	17	1953217	1953249	mature-miRNA	6.83491	5.06592	7.66343	7.41461	8.62079	8.2628	8.42158	8.14398	8.09516	8.15698	6.18915	7.36645	8.78542	7.68978	8.35034	7.78345	7.70293	8.18139	6.92882	5.73869	7.14025	7.02088	7.03418	8.87141	7.49133	7.47029	8.1135	7.14698	6.99482	7.62783	7.07139	4.98881	7.11234	7.65216	6.95291	8.14452	7.67882	7.77494	7.26491	5.6834	7.01658	7.25703	7.11567
hsa-miR-134	MIMAT0000447	mature-miRNA.hsa-miR-134|hsa-mir-134:8-3..29+5	14	101521027	101521059	mature-miRNA	5.80389	6.65088	6.47229	6.73297	5.98852	6.37412	5.65106	7.45355	7.17812	8.98174	7.47455	7.36645	7.17416	7.5658	6.84714	5.72455	6.82449	6.57965	7.48341	7.82455	6.99087	7.30361	6.26612	7.00306	6.68252	6.26297	6.64994	7.11455	7.36361	6.53723	5.9156	6.92991	6.31028	7.04783	7.17091	6.68012	5.7382	6.35044	6.41214	6.40984	8.19607	6.17087	6.21
hsa-miR-136-3p	MIMAT0004606	mature-miRNA.hsa-miR-136*|hsa-mir-136:49-3..70+5	14	101351083	101351115	mature-miRNA	1.28032	3.63707	3.88733	3.53419	1.6666	4.80337	4.14856	6.31758	4.57609	5.14752	3.77411	5.21444	4.08172	4.86536	3.83517	5.34122	4.2826	4.4472	4.51378	4.4702	4.45744	5.27895	3.41527	3.69227	3.79089	4.06657	4.88744	5.07016	4.11568	3.8698	3.08271	3.51488	4.72531	3.83838	4.81336	3.37634	4.48444	3.86805	5.10094	4.65693	5.60565	4.73346	3.71358
hsa-miR-136-5p	MIMAT0000448	mature-miRNA.hsa-miR-136|hsa-mir-136:15-3..37+5	14	101351049	101351082	mature-miRNA	7.62017	5.10656	9.06923	4.46708	7.09286	6.14217	7.14856	7.1581	10.3357	9.10905	6.47455	9.77244	9.47807	6.28039	6.15709	7.91569	8.63393	6.47468	6.6837	5.65462	7.055	5.7429	4.73719	7.22065	5.15768	5.48161	4.66504	10.8292	6.26252	4.73654	7.15953	5.04539	8.48431	6.96766	5.45721	6.81928	6.99345	6.61348	6.04649	10.2127	8.73867	6.62424	7.27254
hsa-miR-139-3p	MIMAT0004552	mature-miRNA.hsa-miR-139-3p|hsa-mir-139:44-3..65+3	11	72326106	72326136	mature-miRNA	8.86529	7.87327	8.80381	9.21431	7.19016	8.85801	8.70315	8.71468	9.10412	8.86826	8.5467	8.9025	9.53729	9.68978	9.6007	9.27709	8.7187	9.17303	9.73295	7.98231	8.70936	8.40396	9.32216	8.65004	9.03482	8.45315	8.57193	9.0068	9.19402	9.29013	8.99859	7.79616	8.96151	8.05755	9.42623	8.75572	8.22279	9.03325	8.94968	8.50196	8.413	8.51919	8.60666
hsa-miR-139-5p	MIMAT0000250	mature-miRNA.hsa-miR-139-5p|hsa-mir-139:7-3..28+5	11	72326141	72326173	mature-miRNA	10.6726	8.76318	11.9668	12.6651	10.4315	11.2609	12.5272	10.0487	8.59528	8.8567	9.49293	11.9149	12.8088	12.1061	11.2275	11.0644	11.9879	9.93659	10.1087	8.1088	12.0795	9.91483	11.8682	10.125	10.4722	12.4083	9.41324	7.67749	8.13487	9.03264	10.034	8.41641	11.8466	10.7164	11.872	9.521	9.56536	12.4289	8.86175	7.74125	8.16858	9.00648	10.5724
hsa-miR-140-3p	MIMAT0004597	mature-miRNA.hsa-miR-140-3p|hsa-mir-140:62-3..82+5	16	69967041	69967072	mature-miRNA	12.7596	14.2445	13.4978	12.8046	12.5393	12.4729	13.2007	13.13	13.1625	13.3681	14.3833	13.6752	13.6262	13.0683	12.9325	13.7447	12.9726	13.3199	13.0782	14.0932	14.1802	12.8095	12.8803	12.348	13.1955	13.8557	13.2528	13.1122	13.5764	13.9976	12.8999	14.2352	14.0829	12.7364	12.2089	12.4444	12.7149	13.0702	13.5439	12.6946	13.2319	13.6696	12.6872
hsa-miR-140-5p	MIMAT0000431	mature-miRNA.hsa-miR-140-5p|hsa-mir-140:23-3..44+5	16	69967002	69967034	mature-miRNA	11.1675	11.4734	11.1133	12.8154	9.68896	9.99784	10.973	9.87715	11.7942	14.1074	11.7235	12.3855	11.9495	13.6533	10.1377	10.6072	11.3831	10.4781	13.7858	11.1994	10.1968	12.7276	13.8159	8.42228	9.69144	10.483	9.84661	10.5337	13.826	10.2366	10.6826	11.0864	10.3824	12.3377	13.4119	8.72948	10.4134	10.5438	10.1947	10.6727	13.87	11.0026	10.4199
hsa-miR-141-3p	MIMAT0000432	mature-miRNA.hsa-miR-141|hsa-mir-141:59-3..80+5	12	7073314	7073346	mature-miRNA	3.28032	3.10656	3.88733	0.0747597	4.6666	1.71591	3.88553	1.47627	2.76873	3.06952	4.18915	3.04452	6.10278	1.28039	0.928275	3.40262	6.53498	0.746761	6.0581	2.81812	3.01687	2.00593	1.60791	4.57679	1.54297	1.48161	2.08008	2.07016	2.30832	2.58969	2.40464	1.92991	7.02487	2.16031	1.81336	4.4638	5.61689	2.10252	2.34605	5.07197	2.46814	1.73346	2.71358
hsa-miR-142-3p	MIMAT0000434	mature-miRNA.hsa-miR-142-3p|hsa-mir-142:52-3..74+5	17	56408600	56408633	mature-miRNA	12.8161	11.0121	14.8048	12.8093	13.3275	13.0844	13.0449	11.9814	11.8821	11.5502	11.9499	13.2107	13.4826	13.8969	13.4276	13.8428	12.4303	14.5811	10.1087	8.78555	13.9096	12.4093	13.1034	11.6307	13.095	14.0433	11.0523	11.118	11.7001	12.3083	11.6019	9.55927	12.6871	10.8056	11.9372	11.1544	13.4479	12.7808	11.3489	10.6908	12.2944	10.9846	12.0252
hsa-miR-142-5p	MIMAT0000433	mature-miRNA.hsa-miR-142-5p|hsa-mir-142:16-3..36+5	17	56408638	56408669	mature-miRNA	9.15069	7.66456	8.54839	8.1937	8.36703	6.93508	7.95592	7.61923	6.41259	6.12841	7.63209	8.62948	6.31618	8.94573	7.277	8.1927	6.34488	8.50831	5.62926	7.9415	8.32325	8.90075	8.10377	5.87447	8.69271	8.4646	6.53951	6.11455	7.02257	10.1233	8.82418	9.4845	8.3736	8.5966	7.55483	7.2952	8.38391	7.22353	8.01847	7.35326	7.59743	8.50165	8.28126
hsa-miR-143-5p	MIMAT0004599	mature-miRNA.hsa-miR-143*|hsa-mir-143:27-3..48+5	5	148808503	148808535	mature-miRNA	10.3082	12.1289	11.0791	9.86755	10.5973	9.97918	9.93864	10.48	10.1546	8.45801	11.8677	11.2733	12.0342	10.2519	10.6025	10.2995	10.7343	10.328	10.3593	11.4941	11.2996	9.36641	8.98729	10.4379	9.29116	9.32081	9.0941	9.67564	7.76775	9.24791	9.34715	11.236	10.8062	9.24777	9.53958	10.1043	10.4626	9.67389	10.0078	9.68831	8.12921	9.29316	10.2043
hsa-miR-143-3p	MIMAT0000435	mature-miRNA.hsa-miR-143|hsa-mir-143:61-3..81+5	5	148808537	148808568	mature-miRNA	19.7	19.1284	19.1815	18.7802	18.9212	19.6524	18.9078	20.0455	19.4807	19.8007	19.1932	20.0976	19.4783	18.9127	18.848	19.3465	19.2705	18.8596	20.2277	19.3502	20.7873	19.3415	19.3113	19.6523	18.8085	19.5894	19.1661	19.3316	18.8081	19.2885	19.3535	19.2418	20.5629	18.5943	18.9795	18.8227	19.0462	18.9796	19.4031	19.157	18.5137	19.6577	19.0284
hsa-miR-144-5p	MIMAT0004600	mature-miRNA.hsa-miR-144*|hsa-mir-144:15-3..36+5	17	27188595	27188627	mature-miRNA	13.7058	14.2586	15.4366	14.5876	14.1265	13.3868	13.5555	12.7125	12.231	9.05946	13.6046	13.6969	13.7136	14.3995	13.4527	14.3293	13.558	13.9907	12.0009	13.3491	16.6836	15.7323	15.086	12.8872	14.6113	16.0144	13.1428	13.9499	12.1686	14.2272	13.9956	15.5258	15.7767	13.7802	13.3979	13.8295	13.3728	12.0247	13.4963	13.0988	8.16858	12.4761	13.639
hsa-miR-144-3p	MIMAT0000436	mature-miRNA.hsa-miR-144|hsa-mir-144:52-3..71+5	17	27188560	27188590	mature-miRNA	10.8877	9.40016	12.0421	9.88854	13.4227	9.86438	11.193	8.81315	14.1206	13.5459	8.46527	10.9723	9.90265	10.6619	10.2343	11.5439	10.1508	11.0229	9.749	6.69727	9.93913	11.6683	9.30488	10.3383	8.57639	10.891	6.76658	16.0851	15.5841	11.6403	12.3672	9.59051	12.2233	12.0174	8.43174	11.321	11.6389	8.35802	10.5197	14.6797	13.0418	12.0076	12.4813
hsa-miR-145-3p	MIMAT0004601	mature-miRNA.hsa-miR-145*|hsa-mir-145:54-3..75+5	5	148810258	148810290	mature-miRNA	10.3625	10.4553	9.53119	9.28665	9.81634	10.4163	10.0911	9.89272	10.3376	11.1931	11.2525	10.8259	9.87384	9.22291	9.66974	10.0417	9.91452	10.6775	11.7394	10.9547	11.0448	10.5399	11.0077	11.4291	10.5451	10.8125	10.5609	10.8791	10.3798	10.4253	9.94535	10.8802	10.3513	9.87318	10.6134	10.8026	10.0248	10.1729	9.88908	10.1127	9.65401	10.4591	10.5292
hsa-miR-145-5p	MIMAT0000437	mature-miRNA.hsa-miR-145|hsa-mir-145:16-3..38+5	5	148810220	148810253	mature-miRNA	12.6428	11.5458	10.6029	12.5298	12.1921	10.299	10.0474	9.46874	12.8238	9.58434	10.3641	9.4454	12.0159	12.4122	11.2429	11.4231	10.2008	10.2526	12.8924	10.1605	10.3023	11.2859	11.6857	12.1352	11.7107	9.33959	10.692	12.4943	9.51289	12.0383	10.6033	10.0729	8.90139	10.8862	11.3359	11.1593	11.165	9.28242	10.4983	12.2335	8.21231	11.7141	10.7359
hsa-miR-146a-5p	MIMAT0000449	mature-miRNA.hsa-miR-146a|hsa-mir-146a:21-3..42+5	5	159912375	159912407	mature-miRNA	11.3704	12.2327	11.4242	11.6816	12.781	11.9546	12.6371	12.5502	11.928	12.1508	13.0077	11.8853	12.1145	12.6241	13.0826	11.7469	11.3812	13.6666	11.2875	13.582	11.9946	12.2821	12.5221	13.7569	11.746	12.526	12.5682	9.87268	11.0506	12.7874	11.2842	12.637	11.111	11.6181	12.727	13.2662	11.7666	12.7927	11.5809	10.5305	11.7842	11.5483	11.3574
hsa-miR-146b-3p	MIMAT0004766	mature-miRNA.hsa-miR-146b-3p|hsa-mir-146b:45-3..66+5	10	104196309	104196341	mature-miRNA	2.86529	3.5216	3.5654	1.07476	2.6666	-0.284093	2.5636	2.47627	3.09066	3.22152	2.18915	3.04452	2.31618	3.86536	0.928275	0.817662	2.19513	3.74676	2.92882	3.4702	2.79447	3.42097	3.60791	3.69227	0.542965	3.48161	2.88744	1.07016	3.11568	1.78234	2.40464	2.34495	3.3468	3.74527	2.62071	3.18369	1.36896	3.68748	2.34605	2.7094	5.57248	0.148502	2.71358
hsa-miR-146b-5p	MIMAT0002809	mature-miRNA.hsa-miR-146b-5p|hsa-mir-146b:9-3..30+5	10	104196273	104196305	mature-miRNA	11.8774	12.9282	12.8997	10.3933	11.8539	10.7424	12.5915	12.8486	12.6485	12.6895	13.4501	12.2673	12.151	13.8326	12.0707	10.5759	11.4619	13.5623	11.4709	13.4918	12.0523	12.945	13.6618	14.6416	10.165	13.6208	13.3428	9.74259	11.3452	12.5232	12.4493	12.7257	11.5337	13.0186	13.0644	13.4084	11.2898	13.6783	11.7227	11.8718	14.8001	11.1785	12.6418
hsa-miR-148a-5p	MIMAT0004549	mature-miRNA.hsa-miR-148a*|hsa-mir-148a:6-3..27+5	7	25989574	25989606	mature-miRNA	5.28032	7.0241	5.20926	6.32269	6.42148	6.45737	6.14856	6.47627	5.83482	5.92196	6.83301	5.62948	5.54884	5.86536	5.28583	6.72455	5.7187	5.83422	5.88301	6.90558	5.53144	5.32786	5.41527	6.29561	6.67225	5.90787	6.10245	5.62475	5.70064	6.45476	4.89007	6.6848	5.41719	5.33023	5.92188	6.4638	5.59135	6.27244	5.51597	4.65693	5.19061	5.31843	4.7642
hsa-miR-148a-3p	MIMAT0000243	mature-miRNA.hsa-miR-148a|hsa-mir-148a:44-3..65+3	7	25989538	25989568	mature-miRNA	10.7295	13.122	11.9273	12.1198	11.9566	13.9955	13.2505	12.8959	11.8459	12.594	14.3592	13.8271	12.9764	12.3364	12.5542	13.4748	12.3588	13.9148	12.634	13.6722	13.472	12.3583	13.0817	13.3966	13.6994	13.4967	13.6736	13.0211	12.5931	13.697	12.1339	13.7721	13.7674	12.4593	13.6566	13.7067	13.7347	14.0054	13.5081	12.7409	12.4229	13.2621	11.9334
hsa-miR-148b-5p	MIMAT0004699	mature-miRNA.hsa-miR-148b*|hsa-mir-148b:25-3..46+5	12	54731020	54731052	mature-miRNA	6.73976	7.66456	6.39829	6.88211	6.98852	5.64664	6.20746	5.47627	7.39079	5.62751	8.09604	6.04452	5.8769	6.63794	5.73563	5.81766	6.02802	6.4472	5.73617	7.99945	6.68524	6.77852	6.94776	6.54642	6.21539	6.3145	7.09131	7.83834	5.51778	7.90128	6.90289	7.86065	5.88286	6.26464	6.62071	6.42073	6.0694	6.15563	6.82178	7.3939	5.53853	6.82093	6.57865
hsa-miR-148b-3p	MIMAT0000759	mature-miRNA.hsa-miR-148b|hsa-mir-148b:63-3..84+5	12	54731058	54731090	mature-miRNA	8.79602	10.2597	10.5355	10.6503	10.097	10.4379	11.6337	10.642	10.1164	10.1392	12.1913	11.8044	11.9719	11.7832	11.1389	11.2699	11.4203	10.9403	10.9936	11.1101	11.7208	10.719	11.7703	10.6294	10.0438	11.3066	10.5958	10.0503	10.2581	11.509	10.0369	11.0982	11.4053	10.5705	12.1662	10.6171	10.6551	11.5508	10.9971	10.2629	10.0666	10.7165	10.1434
hsa-miR-149-5p	MIMAT0000450	mature-miRNA.hsa-miR-149|hsa-mir-149:15-3..37+5	2	241395428	241395461	mature-miRNA	5.18722	5.58049	6.20926	5.36016	5.36703	5.59855	5.95592	5.7982	3.22817	4.48456	4.77411	6.62948	7.19393	6.48985	5.90556	5.72455	6.14933	6.03216	4.09874	4.53433	6.18679	4.7429	6.71644	4.99183	5.75242	6.28897	5.36548	2.07016	5.11568	4.78234	4.94069	2.92991	6.48431	5.33023	6.13529	4.54626	5.14155	6.40994	4.98991	3.36148	4.84666	5.00648	4.86042
hsa-miR-150-3p	MIMAT0004610	mature-miRNA.hsa-miR-150*|hsa-mir-150:51-3..72+5	19	50004048	50004080	mature-miRNA	4.08768	4.32895	4.37276	5.24468	4.83652	3.80337	4.5636	5.13924	4.22817	5.35902	4.88959	4.04452	4.45368	4.45032	4.57213	4.5181	2.51706	5.33172	5.62926	4.71121	3.01687	3.42097	3.5148	5.84981	4.06653	4.65154	4.40201	3.39209	5.26252	4.3673	4.17017	4.66688	4.1948	3.64573	4.81336	5.28323	4.53889	4.68748	4.73837	4.14997	4.73118	3.60793	4.36565
hsa-miR-150-5p	MIMAT0000451	mature-miRNA.hsa-miR-150|hsa-mir-150:16-3..37+5	19	50004083	50004115	mature-miRNA	8.92418	7.97555	10.2182	10.6265	8.78554	9.454	10.4973	9.76936	8.65138	9.21474	5.27661	8.47078	10.2025	9.73572	10.064	9.88912	9.31148	8.92667	8.25973	8.19564	9.72718	9.69243	9.41688	8.29104	9.08406	10.9421	9.82155	7.64002	7.71771	9.08612	10.36	8.18416	9.3513	10.475	8.65571	8.22183	8.97629	11.0321	9.53587	8.64351	8.5169	9.34817	10.456
hsa-miR-151a-3p	MIMAT0000757	mature-miRNA.hsa-miR-151-3p|hsa-mir-151:47-3..67+5	8	141742680	141742711	mature-miRNA	10.9929	12.4673	11.0248	11.9486	10.711	11.2093	11.0434	12.0578	11.6805	12.4209	12.4986	11.4729	11.546	11.6091	11.1193	11.5667	11.4678	11.3697	11.6953	12.6834	12.322	11.6606	11.9517	11.4569	11.2123	11.6192	11.5163	11.7951	12.3101	12.1835	11.3842	12.3237	12.0555	11.4723	11.8186	11.2304	11.0116	11.1879	11.3559	11.3194	11.7618	11.675	11.2926
hsa-miR-151a-5p	MIMAT0004697	mature-miRNA.hsa-miR-151-5p|hsa-mir-151:11-3..31+5	8	141742716	141742747	mature-miRNA	10.833	10.3386	11.9811	10.8018	10.4675	12.1924	12.4332	10.2211	10.7793	8.57907	11.0236	12.5029	13.3397	10.4751	12.2134	10.7921	12.1749	11.1949	9.03734	9.64194	10.64	8.53991	9.21894	9.01697	11.6767	11.2256	9.70579	10.0673	8.43244	11.7553	10.0883	9.6094	10.2073	9.00077	9.15543	8.73389	11.1116	11.0648	9.54817	9.51307	8.29596	11.1471	9.94514
hsa-miR-151b	MIMAT0010214	mature-miRNA.hsa-miR-151b|hsa-mir-151b:60-3..77+5	14	100575769	100575797	mature-miRNA	7.50914	6.60906	8.44192	7.70412	6.79588	8.53927	8.43396	7.08114	7.53692	5.92196	7.49293	8.97525	9.22307	7.40968	8.71618	8.3799	8.02802	7.59225	6.01628	5.71121	7.09215	5.27895	5.98295	5.03623	8.25032	7.72954	6.40201	6.49643	5.76775	8.3059	7.1271	5.7025	7.04724	5.5108	5.59472	5.23432	7.59778	7.55537	5.73837	6.16883	5.19061	7.51482	6.75171
hsa-miR-152	MIMAT0000438	mature-miRNA.hsa-miR-152|hsa-mir-152:54-3..74+5	17	46114534	46114565	mature-miRNA	11.6068	12.4252	13.6135	12.5676	11.572	11.5851	13.6097	12.1475	12.0943	12.1655	12.949	14.1534	14.1395	12.67	12.303	11.6113	13.8776	12.124	11.4786	12.0055	14.5209	11.4252	12.111	11.139	11.3994	13.5882	11.5679	11.564	12.014	12.8515	11.3882	12.0301	14.2386	11.5777	12.7104	11.1552	11.8521	13.7212	11.7453	12.177	11.9842	12.259	11.3108
hsa-miR-155-5p	MIMAT0000646	mature-miRNA.hsa-miR-155|hsa-mir-155:4-3..26+5	21	26946291	26946324	mature-miRNA	8.46023	7.0241	9.04518	8.13004	7.6666	9.257	8.96448	8.98934	9.50683	10.2022	7.83301	8.56808	9.39086	9.49956	9.46355	7.59902	9.20356	9.92418	9.08869	7.88728	10.4914	9.7474	10.3014	9.65717	9.11472	10.0071	9.62118	8.58191	9.44018	10.0172	9.05425	7.40023	10.167	9.43083	9.56991	8.66174	8.95643	10.2933	8.19154	8.58152	10.7919	9.21728	9.62218
hsa-miR-15a-5p	MIMAT0000068	mature-miRNA.hsa-miR-15a|hsa-mir-15a:14-3..35+5	13	50623297	50623329	mature-miRNA	11.3055	7.71799	11.5028	12.1246	11.1584	10.2187	10.3417	10.1928	10.4026	9.69563	8.21152	10.6332	11.4801	12.1592	10.787	11.6242	10.5658	9.51825	11.5879	7.91163	11.9082	14.0331	11.3371	9.73498	9.76576	10.4488	9.53129	10.0185	9.98956	11.3541	10.2274	8.54952	11.0319	12.848	10.2891	9.57109	9.51362	9.04737	9.7639	9.06192	9.14622	10.186	10.3799
hsa-miR-15b-3p	MIMAT0004586	mature-miRNA.hsa-miR-15b*|hsa-mir-15b:58-3..79+5	3	160122429	160122461	mature-miRNA	5.36779	3.25856	6.26584	2.88211	5.6666	4.47079	5.47049	2.89131	1.3537	1.48456	2.77411	4.85187	5.12354	2.86536	4.45184	4.98759	5.19513	5.87604	3.51378	4.33269	6.82422	4.8804	2.92984	4.63569	6.56533	6.3885	2.08008	3.65512	4.11568	6.22528	5.78315	6.15231	5.88286	4.69636	2.39832	5.93093	5.45642	4.17291	2.34605	4.76002	1.14622	4.47043	5.07615
hsa-miR-15b-5p	MIMAT0000417	mature-miRNA.hsa-miR-15b|hsa-mir-15b:20-3..41+5	3	160122391	160122423	mature-miRNA	10.2999	5.25856	8.19476	6.22451	10.8138	8.8983	9.43396	6.7368	5.57609	4.54345	5.51108	7.21444	7.65246	6.18728	10.1726	8.04648	7.17241	8.51495	4.83571	4.81812	8.42383	7.46536	6.11571	9.63208	8.84217	9.55843	5.63467	5.90305	6.47825	8.17894	8.98056	5.51488	7.59473	7.0672	5.30521	10.0716	7.99345	7.98026	6.41214	5.18745	4.66978	6.1929	8.3071
hsa-miR-16-1-3p	MIMAT0004489	mature-miRNA.hsa-miR-16-1*|hsa-mir-16-1:56-3..77+5	13	50623115	50623147	mature-miRNA	3.86529	2.25856	4.65286	1.07476	3.25156	3.30087	1.5636	3.47627	1.76873	-0.100407	2.77411	3.04452	2.80161	2.86536	2.73563	4.98759	1.7801	2.74676	1.92882	1.59573	3.53144	3.22833	1.92984	-0.008169	3.54297	2.80354	2.66504	2.07016	0.308323	2.78234	2.40464	2.66688	3.3468	2.16031	1.39832	2.37634	3.10593	2.58794	1.34605	2.90204	3.14622	2.1485	3.22815
hsa-miR-16-2-3p	MIMAT0004518	mature-miRNA.hsa-miR-16-2*|hsa-mir-16-2:53-3..74+5	3	160122581	160122613	mature-miRNA	6.70659	6.08638	8.04113	5.71862	5.36703	5.52326	6.02303	6.10076	5.26059	2.89959	6.64858	6.29245	6.57922	5.67271	6.26813	6.24393	5.86756	6.89651	3.73617	5.36832	9.1164	6.91282	5.33583	3.79919	8.07044	8.18897	6.50635	5.97705	6.33069	7.99179	6.5905	7.12631	8.31028	6.04783	4.85775	5.86819	6.83928	5.42444	7.14047	6.57447	2.73118	6.57477	6.29854
hsa-miR-16-5p	MIMAT0000069	mature-miRNA.hsa-miR-16|hsa-mir-16-1:14-3..35+5	13	50623157	50623189	mature-miRNA	12.4934	10.9939	11.1315	14.4861	13.3337	11.5253	11.7559	10.8578	9.67262	8.70049	11.1863	9.96338	10.3162	14.0494	11.961	12.2424	10.0808	10.7411	6.01628	10.3316	11.5133	11.2178	14.093	11.0024	11.5538	11.9042	9.96272	9.69404	10.2956	11.746	11.8347	11.9987	11.2525	10.5327	13.1227	11.062	10.9395	9.97903	10.3753	9.24856	8.69696	10.6799	11.1642
hsa-miR-16-5p	MIMAT0000069	mature-miRNA.hsa-miR-16|hsa-mir-16-2:10-3..31+5	3	160122538	160122570	mature-miRNA	12.5055	11.1258	11.1718	14.4898	13.3342	11.5563	11.8008	10.8821	9.70537	8.71977	11.2606	9.99288	10.3507	14.0537	11.9984	12.2512	10.1095	10.751	9.55087	10.4307	11.5605	11.2443	14.0965	11.0128	11.5867	11.938	9.98547	9.70497	10.3237	11.7689	11.8558	12.0545	11.2928	10.5646	13.1275	11.0576	10.9683	10.007	10.3945	9.26399	8.70464	10.7107	11.1707
hsa-miR-17-3p	MIMAT0000071	mature-miRNA.hsa-miR-17*|hsa-mir-17:51-3..72+5	13	92002905	92002937	mature-miRNA	5.52825	4.32895	6.90525	7.15158	5.47395	4.88583	6.08716	6.69867	5.2923	4.22152	5.64858	5.62948	4.74914	8.10057	4.32059	8.53191	4.95002	4.55412	5.97321	3.71121	4.9644	7.0934	5.94776	4.57679	4.18682	6.0362	4.72394	4.39209	4.83189	5.71308	5.57456	3.34495	6.11234	6.70874	5.87945	3.37634	5.21026	5.27244	6.22869	4.60248	4.95357	6.29825	5.66111
hsa-miR-17-5p	MIMAT0000070	mature-miRNA.hsa-miR-17|hsa-mir-17:14-3..36+5	13	92002868	92002901	mature-miRNA	11.2389	11.1289	14.0133	13.0985	8.36703	12.0128	10.7083	9.19737	9.6391	11.9063	10.736	11.8599	13.2877	12.9743	11.9716	11.0656	12.6815	11.6171	11.6074	10.7888	15.7297	12.4578	13.4539	7.45126	12.2282	11.607	9.26991	9.56201	13.0672	11.8618	10.4825	11.7135	14.4242	11.4512	12.4313	7.30707	11.1155	9.71428	9.29733	8.58854	11.6717	10.1833	10.2671
hsa-miR-181a-3p	MIMAT0000270	mature-miRNA.hsa-miR-181a*|hsa-mir-181a-1:64-3..85+5	1	198828192	198828224	mature-miRNA	3.60225	4.98103	5.92295	4.7752	4.6666	4.10822	5.02303	5.7982	5.3537	6.32586	5.58147	5.74496	6.20371	5.92425	5.2502	5.13959	5.74972	5.20619	6.17674	5.62548	6.35926	5.06483	5.4408	6.49963	4.79089	5.28897	4.93806	5.59372	6.45807	5.53723	4.40464	4.15231	5.11234	5.04783	5.59472	5.62426	5.0694	5.73478	5.7036	4.90204	5.79007	4.39643	4.66111
hsa-miR-181a-2-3p	MIMAT0004558	mature-miRNA.hsa-miR-181a-2*|hsa-mir-181a-2:77-3..98+5	9	127454793	127454825	mature-miRNA	5.36779	5.3629	6.20926	5.90765	5.98852	6.44383	4.5636	6.59175	6.10858	7.76996	5.64858	6.43683	6.18408	5.45032	5.1762	5.86206	6.23953	4.65365	7.01628	5.43703	7.055	5.42097	5.60791	5.99183	5.82837	6.06657	5.25001	6.64002	7.14121	7.09522	5.25264	5.43242	6.11234	5.0083	5.62071	5.8026	4.99345	5.27244	4.80548	4.85624	5.73118	5.57477	5.46081
hsa-miR-181a-5p	MIMAT0000256	mature-miRNA.hsa-miR-181a|hsa-mir-181a-1:24-3..46+5	1	198828231	198828264	mature-miRNA	10.249	10.7837	11.2466	11.4804	10.5462	11.1104	10.8923	12.5593	11.0012	11.7098	11.5133	11.0834	11.6435	12.0235	11.0064	12.2797	11.1703	11.4679	11.1552	11.2557	11.4061	10.8451	11.7554	10.5085	11.1368	11.3105	11.8794	10.9942	11.0388	10.9808	10.5625	10.9978	11.2537	10.6123	11.4822	10.1511	10.9595	11.1365	11.7107	10.2047	10.6756	10.7391	10.8487
hsa-miR-181a-5p	MIMAT0000256	mature-miRNA.hsa-miR-181a|hsa-mir-181a-2:39-3..61+5	9	127454755	127454788	mature-miRNA	10.2519	10.7868	11.2458	11.4804	10.5523	11.1104	10.8923	12.5593	11.0012	11.7098	11.5178	11.0834	11.6435	12.0235	11.0064	12.2791	11.1703	11.4679	11.1552	11.2557	11.4061	10.8462	11.7554	10.5085	11.1368	11.3105	11.8798	10.9942	11.0388	10.9814	10.5625	11.0005	11.2549	10.6123	11.4818	10.1511	10.9595	11.1359	11.7107	10.2047	10.6747	10.7391	10.8502
hsa-miR-181b-5p	MIMAT0000257	mature-miRNA.hsa-miR-181b|hsa-mir-181b-1:36-3..58+5	1	198828048	198828081	mature-miRNA	7.52825	8.3629	8.2865	7.94512	7.77512	8.24729	7.86738	9.54416	8.35745	9.11148	8.94404	8.1738	9.144	8.53778	8.1619	9.44702	8.73429	8.39781	7.97321	8.39878	8.83156	8.03568	8.20037	8.18659	8.12417	8.14695	8.72394	8.08697	8.03624	8.14428	7.51734	7.90719	8.73223	7.96766	7.9323	7.72507	8.008	8.44237	8.54081	7.14997	7.79007	8.15413	7.84286
hsa-miR-181b-5p	MIMAT0000257	mature-miRNA.hsa-miR-181b|hsa-mir-181b-2:16-3..38+5	9	127456000	127456033	mature-miRNA	7.54711	8.36709	8.32695	7.9635	7.81634	8.32324	7.88553	9.55131	8.37976	9.13081	8.9507	8.1738	9.14907	8.53778	8.2044	9.45066	8.74588	8.4121	7.97321	8.43703	8.90648	8.10747	8.2263	8.22065	8.19042	8.21632	8.74897	8.13625	8.04303	8.18748	7.57456	7.92238	8.75958	7.99825	7.95291	7.77722	8.05079	8.47756	8.57967	7.17817	7.84666	8.17641	7.92303
hsa-miR-181c-3p	MIMAT0004559	mature-miRNA.hsa-miR-181c*|hsa-mir-181c:65-3..86+5	19	13985573	13985605	mature-miRNA	2.86529	3.84353	4.5654	3.88211	2.6666	3.17534	3.14856	4.47627	3.93866	4.60003	3.9965	2.04452	4.38657	4.73982	3.38771	3.81766	4.19513	4.4472	4.62926	4.18069	4.60183	3.7429	4.00023	3.31376	2.71289	3.48161	4.08008	3.39209	4.21521	3.8698	3.08271	3.66688	3.60984	4.16031	4.45721	2.69827	3.24343	2.78059	4.04649	3.36148	3.95357	2.47043	2.71358
hsa-miR-181c-5p	MIMAT0000258	mature-miRNA.hsa-miR-181c|hsa-mir-181c:27-3..48+5	19	13985535	13985567	mature-miRNA	6.23452	4.89083	6.49614	5.98165	6.19016	5.38833	7.05545	6.69867	5.89802	6.23944	5.51108	6.21444	7.46186	6.95282	6.49813	6.79494	6.55269	6.47468	6.71018	5.09823	6.99087	6.55025	6.11571	6.07929	4.54297	6.43581	6.86144	5.79808	6.53714	5.73654	6.1488	4.86851	6.48431	6.14216	6.09876	5.8999	5.7382	6.63857	6.86961	6.07197	6.43162	5.57477	6.44538
hsa-miR-181d	MIMAT0002821	mature-miRNA.hsa-miR-181d|hsa-mir-181d:36-3..58+5	19	13985720	13985753	mature-miRNA	5.45025	5.14609	5.73533	4.7752	5.47395	4.41635	5.37095	6.13924	6.16105	7.12841	6.51108	6.13198	6.51782	6.18728	4.78626	5.5181	5.95002	5.39062	5.92882	5.84366	5.66894	5.50843	5.674	4.07929	3.12793	4.65154	4.93806	4.31809	5.35272	4.95226	5.17017	5.29915	5.54844	5.29781	5.39832	4.54626	4.24343	4.73478	5.51597	4.80893	5.9011	5.27779	5.29854
hsa-miR-182-5p	MIMAT0000259	mature-miRNA.hsa-miR-182|hsa-mir-182:23-3..46+5	7	129410281	129410315	mature-miRNA	9.51394	10.0094	10.9854	10.6484	10.3105	10.0953	10.9516	9.7524	8.49325	8.5143	10.5489	10.4108	9.49011	10.0845	10.1169	11.5834	10.2147	11.2693	8.9841	8.71121	12.3935	10.5669	11.0013	9.23024	12.3107	12.8419	9.39749	11.4517	11.743	12.0744	10.1326	10.4871	12.2215	9.072	9.25215	10.0057	10.8098	8.64787	10.6198	10.7716	8.19607	10.8576	9.65776
hsa-miR-183-5p	MIMAT0000261	mature-miRNA.hsa-miR-183|hsa-mir-183:27-3..48+5	7	129414801	129414833	mature-miRNA	7.68972	8.33751	9.10843	8.73297	8.20575	7.91066	8.62969	7.41487	6.41259	6.98706	8.00933	8.11061	8.01106	7.36786	8.06783	9.00749	8.02802	8.76357	6.97321	6.79213	9.87662	8.32786	8.58233	7.00306	9.83759	10.1469	6.69479	9.17607	9.59141	9.84033	7.9956	8.53971	9.89524	7.16929	6.5276	7.73389	8.42062	6.27244	8.02553	8.15471	6.23368	8.54938	7.59272
hsa-miR-184	MIMAT0000454	mature-miRNA.hsa-miR-184|hsa-mir-184:53-3..74+5	15	79502178	79502210	mature-miRNA	3.28032	5.14609	2.88733	3.07476	2.6666	2.03783	3.14856	4.28363	2.76873	2.70695	4.18915	3.04452	2.57922	3.60232	4.1762	3.13959	1.7801	2.33172	0.928817	2.59573	2.53144	3.8804	2.77784	4.16176	2.12793	2.06657	2.66504	1.65512	3.47825	3.24177	3.08271	2.92991	3.60984	3.83838	2.98328	2.69827	1.784	-0.219412	1.34605	2.7094	3.46814	2.1485	2.22815
hsa-miR-185-3p	MIMAT0004611	mature-miRNA.hsa-miR-185*|hsa-mir-185:50-3..71+5	22	20020707	20020739	mature-miRNA	3.28032	4.32895	4.5654	2.88211	2.6666	1.30087	2.5636	3.35074	1.3537	2.22152	3.51108	3.62948	4.24218	2.86536	2.92828	4.62502	3.00249	2.74676	2.51378	3.91766	4.37944	3.00593	2.19287	1.99183	3.0024	4.06657	1.66504	1.65512	2.89329	4.03027	2.08271	4.34495	3.3468	2.16031	2.39832	2.37634	2.36896	2.58794	2.34605	2.90204	2.14622	1.1485	2.71358
hsa-miR-185-5p	MIMAT0000455	mature-miRNA.hsa-miR-185|hsa-mir-185:15-3..36+5	22	20020672	20020704	mature-miRNA	10.651	10.4979	12.0831	12.5689	13.537	13.0418	12.1811	11.5791	10.7953	11.5773	11.3715	11.3253	12.0016	12.4225	13.3499	13.0231	10.7488	13.1788	11.0386	11.4154	12.0376	12.1416	11.9391	12.5567	13.1705	13.7131	10.965	11.3187	12.4113	13.9024	10.9053	12.2981	11.2172	10.9612	10.7441	12.6661	12.1571	11.1691	11.3573	10.4334	10.9169	11.8463	10.5438
hsa-miR-186-3p	MIMAT0004612	mature-miRNA.hsa-miR-186*|hsa-mir-186:54-3..75+5	1	71533319	71533351	mature-miRNA	3.28032	2.74399	3.37276	3.39669	3.6666	-0.284093	2.5636	1.47627	4.41259	3.22152	2.77411	4.04452	3.69469	4.60232	0.928275	0.817662	2.7801	3.33172	6.09874	0.0107657	0.209511	3.42097	4.3628	3.16176	-0.457035	2.06657	0.0800809	4.46248	4.39579	3.68923	3.78315	2.34495	2.02487	4.23069	4.85775	3.69827	3.36896	2.58794	3.93101	4.65693	4.46814	3.47043	3.71358
hsa-miR-186-5p	MIMAT0000456	mature-miRNA.hsa-miR-186|hsa-mir-186:15-3..36+5	1	71533358	71533390	mature-miRNA	10.568	10.9182	10.5766	11.1502	9.952	12.8628	10.271	11.0461	9.32524	8.48079	10.6465	10.6775	12.4916	11.1797	13.1371	13.106	11.4782	11.9774	7.73617	11.2196	9.93061	8.76527	9.88636	9.74505	12.3711	9.65903	10.8274	8.26983	8.36361	10.3321	9.51942	10.9439	9.46782	8.54574	9.69141	9.477	11.8167	9.18998	10.8198	8.27708	7.48607	9.52571	9.9897
hsa-miR-188-5p	MIMAT0000457	mature-miRNA.hsa-miR-188-5p|hsa-mir-188:15-3..35+5	X	49768119	49768150	mature-miRNA	2.28032	1.93663	3.5654	2.39669	2.6666	0.715907	3.5636	-0.10869	3.46917	3.06952	1.18915	2.04452	4.45368	4.45032	4.0982	0.817662	2.7801	3.74676	6.13827	1.01077	3.37944	3.42097	2.41527	1.57679	1.12793	3.06657	1.08008	4.07016	4.00876	3.24177	3.78315	0.344952	3.60984	4.16031	2.62071	1.9613	3.36896	2.58794	1.34605	2.90204	4.39414	3.95586	3.60666
hsa-miR-18a-5p	MIMAT0000072	mature-miRNA.hsa-miR-18a|hsa-mir-18a:6-3..28+5	13	92003006	92003039	mature-miRNA	7.2576	5.58049	10.8543	10.1542	6.19016	7.21575	7.29152	6.33425	8.67863	9.67438	5.35907	9.67387	10.4598	10.286	7.34613	8.02712	9.4666	7.23861	7.87133	5.09823	12.0273	11.0881	10.9627	4.63569	7.4796	8.77623	6.38386	10.08	10.9781	10.1854	6.69742	6.61174	10.5966	9.37365	9.34474	4.9613	6.86082	6.15563	6.47533	8.47569	9.28321	8.03115	6.82508
hsa-miR-18b-5p	MIMAT0001412	mature-miRNA.hsa-miR-18b|hsa-mir-18b:6-3..28+5	X	133304108	133304141	mature-miRNA	3.86529	-0.0633654	7.29332	5.88211	1.6666	4.10822	3.14856	2.69867	2.93866	4.06952	1.18915	5.95141	6.3341	5.98083	3.0982	3.81766	5.51706	3.91669	1.92882	2.33269	7.72521	6.0934	5.94776	1.99183	3.71289	5.00517	2.08008	5.15762	5.55625	5.61523	3.54214	2.92991	7.11234	4.16031	4.33692	2.69827	3.36896	1.36555	3.51597	3.98951	3.60565	3.95586	3.07615
hsa-miR-190b	MIMAT0004929	mature-miRNA.hsa-miR-190b|hsa-mir-190b:11-3..31+5	1	154166183	154166214	mature-miRNA	3.28032	3.93663	4.02483	3.07476	3.98852	3.6228	3.14856	4.35074	3.57609	4.75757	4.18915	3.04452	3.99425	1.28039	3.73563	3.13959	4.19513	4.06869	4.51378	4.40308	5.16371	4.50843	4.73719	4.69227	3.44986	3.94104	3.53951	4.07016	5.00876	5.10427	3.08271	3.15231	4.1948	3.92584	4.27279	4.37634	3.59135	4.30415	3.80548	3.90204	4.39414	2.95586	4.22815
hsa-miR-190a	MIMAT0000458	mature-miRNA.hsa-miR-190|hsa-mir-190:15-3..36+5	15	63116166	63116198	mature-miRNA	10.1476	11.5393	12.1639	9.96502	10.9074	10.4964	10.6107	10.933	10.961	11.1463	11.502	12.2829	12.1763	10.7862	11.1986	10.9687	12.1273	10.473	10.8655	10.9562	13.1233	11.4991	10.4997	11.4285	9.25893	11.4567	9.86144	11.0294	11.5311	11.7696	10.5037	10.8626	12.3355	10.2803	10.0179	11.0202	10.2506	10.0509	10.074	10.6809	10.5256	10.5568	11.001
hsa-miR-191-3p	MIMAT0001618	mature-miRNA.hsa-miR-191*|hsa-mir-191:58-3..79+5	3	49058058	49058090	mature-miRNA	3.60225	2.93663	3.5654	3.53419	2.6666	2.30087	4.14856	3.35074	4.01666	2.70695	4.51108	4.36645	2.57922	4.08775	3.2502	3.62502	2.51706	1.74676	2.92882	1.59573	4.37944	3.7429	3.30835	1.57679	1.86489	3.06657	3.08008	3.07016	2.63025	3.68923	2.40464	3.15231	2.02487	2.64573	1.81336	3.69827	2.59135	3.10252	2.34605	0.902044	2.95357	3.60793	3.07615
hsa-miR-191-5p	MIMAT0000440	mature-miRNA.hsa-miR-191|hsa-mir-191:16-3..38+5	3	49058099	49058132	mature-miRNA	11.5943	10.8629	10.9295	11.1609	11.3911	12.9352	11.9602	13.8054	10.9963	10.9956	11.1736	9.77923	10.9235	11.2476	13.0694	13.7928	11.0655	12.8145	10.5213	11.546	10.7291	10.3532	10.1768	10.5378	13.2987	11.596	13.554	9.98155	10.6515	10.5849	11.594	11.4023	10.4843	10.9508	10.0386	11.0148	12.3676	11.3433	13.3249	10.2296	10.4557	10.0509	11.4031
hsa-miR-192-5p	MIMAT0000222	mature-miRNA.hsa-miR-192|hsa-mir-192:24-3..44+5	11	64658669	64658700	mature-miRNA	9.02852	10.0851	10.0772	10.3084	9.55534	9.17123	8.60799	9.52431	8.64525	8.5253	9.75901	9.1738	9.46999	9.90975	8.89117	10.2914	8.62976	9.42976	9.31683	9.71294	11.0868	10.4011	10.0765	10.0766	9.55838	10.8359	8.77705	10.211	10.4389	11.301	8.86079	10.3798	10.2489	8.89637	8.96056	10.0184	8.71769	8.48103	8.94596	9.10662	8.28577	9.60177	8.41797
hsa-miR-193a-3p	MIMAT0000459	mature-miRNA.hsa-miR-193a-3p|hsa-mir-193a:55-3..76+5	17	29887065	29887097	mature-miRNA	6.86529	8.44443	6.37276	6.67467	7.64387	6.74933	6.77305	5.77395	7.16105	4.22152	9.3389	7.62948	7.72896	7.00831	8.07802	8.05607	6.90938	6.65365	4.73617	5.91766	3.66894	5.42097	4.69537	5.12111	5.32432	4.3885	5.63467	4.46248	2.89329	4.82673	5.17017	5.20293	4.02487	4.92584	4.39832	4.76865	6.10593	5.78059	6.6859	5.42561	3.60565	5.27779	6.36565
hsa-miR-193a-5p	MIMAT0004614	mature-miRNA.hsa-miR-193a-5p|hsa-mir-193a:21-3..42+5	17	29887031	29887063	mature-miRNA	11.4263	11.7512	12.148	12.7819	12.4038	13.0091	11.2147	13.1258	12.3236	14.1334	13.1298	12.4422	12.8032	12.3241	13.0195	12.2627	12.0774	12.8911	13.8272	12.4007	11.6648	11.8079	12.0386	11.9637	13.0264	11.2833	12.5639	12.6598	13.279	12.5516	11.6354	12.293	12.2489	12.0149	12.9242	11.9362	12.4467	11.942	12.1622	11.6439	12.2314	12.1056	12.2577
hsa-miR-193b-5p	MIMAT0004767	mature-miRNA.hsa-miR-193b*|hsa-mir-193b:14-3..35+5	16	14397833	14397865	mature-miRNA	7.21106	6.55134	6.65286	7.90765	6.91452	7.73272	7.05545	6.99983	8.41619	9.11876	7.84736	7.9025	6.96004	6.83498	7.47517	7.22705	7.19513	7.08661	9.17674	8.05516	5.53144	6.50843	6.60791	5.20128	6.80035	5.2365	6.03428	6.21991	7.39579	8.22113	6.69742	7.71127	6.31028	6.9469	7.02281	5.58579	6.33859	6.58794	6.39044	6.7094	6.63807	7.60793	6.8949
hsa-miR-193b-3p	MIMAT0002819	mature-miRNA.hsa-miR-193b|hsa-mir-193b:51-3..72+5	16	14397870	14397902	mature-miRNA	8.85775	11.5022	8.95342	11.0916	9.71644	11.2463	8.5636	9.1581	8.47609	7.00812	10.3541	8.32992	10.8303	10.091	11.7043	11.1818	9.26122	10.2205	7.61532	10.1541	6.9777	7.5295	8.73977	7.8927	10.6914	7.76701	10.9975	7.03594	6.83189	9.05147	7.18074	9.91671	6.6973	7.2047	8.59144	7.48486	9.57679	7.88388	11.3176	7.16883	5.46814	8.31341	8.02516
hsa-miR-194-5p	MIMAT0000460	mature-miRNA.hsa-miR-194|hsa-mir-194-1:15-3..36+5	1	220291542	220291574	mature-miRNA	7.16297	7.13631	8.70495	8.56661	8.40806	8.27815	7.26404	8.17208	5.69947	7.10905	7.37897	7.65923	8.01106	8.23459	7.68316	8.38752	7.33468	8.07768	3.25074	6.97655	9.43351	6.8967	8.18911	8.52321	8.39159	8.72478	7.53129	5.68487	7.55625	7.8751	6.69742	8.02443	8.11234	5.98812	7.30521	8.45315	7.6232	6.71133	7.72975	4.5459	4.95357	6.17087	6.99368
hsa-miR-194-5p	MIMAT0000460	mature-miRNA.hsa-miR-194|hsa-mir-194-2:15-3..36+5	11	64658870	64658902	mature-miRNA	7.18722	7.05558	8.8275	8.637	8.20575	8.0513	7.29152	7.97877	5.65138	6.73248	7.41797	7.53637	8.11319	8.21113	7.64252	8.53191	7.44306	8.17303	7.37176	6.90558	9.55159	7.49779	8.18156	8.46756	8.44383	8.891	7.33747	5.74259	7.54673	8.23767	6.85089	8.00316	8.24404	6.46773	7.26457	8.42073	7.5849	6.65095	7.77231	4.48701	4.95357	6.27779	6.98304
hsa-miR-195-3p	MIMAT0004615	mature-miRNA.hsa-miR-195*|hsa-mir-195:53-3..74+5	17	6920941	6920973	mature-miRNA	2.28032	3.93663	3.15036	4.32269	3.6666	3.88583	2.5636	3.59175	3.46917	5.32586	4.18915	3.62948	4.51782	3.28039	4.45184	4.81766	4.51706	3.55412	3.92882	4.18069	4.53144	3.42097	3.85584	3.45126	4.0024	4.3885	3.78052	4.31809	4.47825	3.48278	2.89007	4.43242	4.60984	3.74527	4.27279	3.18369	3.36896	3.36555	4.04649	3.60248	3.73118	3.60793	3.71358
hsa-miR-195-5p	MIMAT0000461	mature-miRNA.hsa-miR-195|hsa-mir-195:15-3..35+5	17	6920980	6921011	mature-miRNA	9.93496	7.98103	8.37276	7.76825	13.7923	10.8688	10.2778	9.54057	8.07251	7.93851	8.61541	8.91488	8.43305	7.8951	11.1076	9.42869	8.47126	8.41919	7.99491	7.52647	7.93061	7.62064	7.21524	11.9281	8.90271	8.9894	8.74542	7.09253	7.22719	7.13989	9.51107	8.62108	8.65423	7.90984	8.22275	11.2069	9.03666	9.43701	8.71237	7.5314	7.06508	8.16531	9.18699
hsa-miR-196a-5p	MIMAT0000226	mature-miRNA.hsa-miR-196a|hsa-mir-196a-1:7-3..28+5	17	46709888	46709920	mature-miRNA	9.22284	9.41237	9.98536	10.0663	8.86627	10.4649	10.437	11.5509	10.4117	12.328	10.9188	11.1133	10.0097	8.88772	10.1583	8.41012	10.6443	10.8422	9.77744	10.6365	10.6751	10.1858	10.4337	10.4097	10.4461	10.4094	10.7058	10.6438	11.2763	10.3446	9.44465	9.78374	11.1412	10.2509	10.8975	9.93476	9.98979	10.2225	9.14695	9.75691	10.9987	10.1429	9.35124
hsa-miR-196a-5p	MIMAT0000226	mature-miRNA.hsa-miR-196a|hsa-mir-196a-2:25-3..46+5	12	54385542	54385574	mature-miRNA	9.93138	9.77741	10.4678	10.6465	9.47395	11.1707	11.1066	11.8621	11.046	13.0174	11.3653	11.4021	10.5498	9.72748	10.9458	9.06084	11.3154	11.4271	10.2886	10.9591	11.1939	10.7133	10.9671	11.1485	11.1646	11.1237	11.1755	11.1603	11.986	10.826	10.009	10.1394	11.6597	10.7324	11.4025	10.587	10.5914	10.8826	9.62217	10.2307	11.5476	10.6434	10.0432
hsa-miR-196b-5p	MIMAT0001080	mature-miRNA.hsa-miR-196b|hsa-mir-196b:15-3..36+5	7	27209141	27209173	mature-miRNA	10.5541	9.63881	10.8157	10.2695	10.3212	11.3638	10.8855	10.88	10.8595	12.2648	10.6196	11.5739	11.2339	10.3492	11.0646	10.1752	11.3004	11.2506	10.9118	10.3836	10.6933	10.3737	10.3127	10.1742	10.833	11.2239	10.4756	10.8125	11.4625	10.3531	10.803	9.77958	10.9935	10.7721	10.7187	10.2772	10.8642	11.0974	9.90447	10.1944	11.0388	10.5083	11.018
hsa-miR-197-3p	MIMAT0000227	mature-miRNA.hsa-miR-197|hsa-mir-197:48-3..69+5	1	110141558	110141590	mature-miRNA	6.92418	6.12646	6.88733	7.46708	7.47395	7.28576	7.73352	7.32594	6.30789	6.64106	4.64858	6.56808	7.44546	6.73982	7.277	7.2934	5.86756	6.17303	4.73617	6.07685	6.58455	6.20233	5.73719	6.4181	6.94384	6.45889	6.72394	6.0009	6.1663	7.04913	6.62187	4.92991	6.54844	7.0282	5.45721	5.42073	6.12385	6.56195	6.04649	5.42561	5.60565	6.41529	6.71358
hsa-miR-199a-3p	MIMAT0000232	mature-miRNA.hsa-miR-199a-3p|hsa-mir-199a-1:47-3..68+3	19	10928101	10928131	mature-miRNA	8.55645	10.9851	7.94044	9.94358	7.91452	9.78469	9.09498	11.2121	8.74887	8.53622	10.6404	8.68837	8.59044	9.94573	9.99032	10.0392	8.33979	10.2801	8.697	10.9902	7.65245	9.07561	10.3519	8.29104	9.86715	8.66152	11.1354	8.26983	8.57979	10.2366	8.26262	10.5726	8.02487	9.36976	10.6975	8.13122	9.75841	9.29432	10.6198	8.32831	8.77193	9.73158	8.25937
hsa-miR-199a-3p	MIMAT0000232	mature-miRNA.hsa-miR-199a-3p|hsa-mir-199a-1:47-3..68+3|alt-1	9	131007020	131007050	mature-miRNA	8.55645	10.9851	7.94044	9.94358	7.91452	9.78469	9.09498	11.2121	8.74887	8.53622	10.6404	8.68837	8.59044	9.94573	9.99032	10.0392	8.33979	10.2801	8.697	10.9902	7.65245	9.07561	10.3519	8.29104	9.86715	8.66152	11.1354	8.26983	8.57979	10.2366	8.26262	10.5726	8.02487	9.36976	10.6975	8.13122	9.75841	9.29432	10.6198	8.32831	8.77193	9.73158	8.25937
hsa-miR-199a-3p	MIMAT0000232	mature-miRNA.hsa-miR-199a-3p|hsa-mir-199a-1:47-3..68+3|alt-2	1	172113690	172113720	mature-miRNA	8.59321	11.0088	7.97479	9.96958	7.97038	9.81788	9.11819	11.2189	8.78554	8.64779	10.6649	8.70273	8.61631	9.96339	10.0329	10.0537	8.40459	10.3071	8.72323	11.0122	7.75641	9.11097	10.3843	8.34938	9.91038	8.71523	11.1616	8.33226	8.66147	10.2662	8.30671	10.6023	8.10169	9.40062	10.7218	8.17724	9.79802	9.32748	10.643	8.35737	8.8151	9.75213	8.31985
hsa-miR-199a-3p	MIMAT0000232	mature-miRNA.hsa-miR-199a-3p|hsa-mir-199a-2:70-3..91+5	1	172113688	172113720	mature-miRNA	8.59321	11.0088	7.97479	9.96958	7.97038	9.81788	9.11819	11.2189	8.78554	8.64779	10.6649	8.70273	8.61631	9.96339	10.0329	10.0537	8.40459	10.3071	8.72323	11.0122	7.75641	9.11097	10.3843	8.34938	9.91038	8.71523	11.1616	8.33226	8.66147	10.2662	8.30671	10.6023	8.10169	9.40062	10.7218	8.17724	9.79802	9.32748	10.643	8.35737	8.8151	9.75213	8.31985
hsa-miR-199a-3p	MIMAT0000232	mature-miRNA.hsa-miR-199a-3p|hsa-mir-199a-2:70-3..91+5|alt-1	9	131007018	131007050	mature-miRNA	8.55645	10.9851	7.94044	9.94358	7.91452	9.78469	9.09498	11.2121	8.74887	8.53622	10.6404	8.68837	8.59044	9.94573	9.99032	10.0392	8.33979	10.2801	8.697	10.9902	7.65245	9.07561	10.3519	8.29104	9.86715	8.66152	11.1354	8.26983	8.57979	10.2366	8.26262	10.5726	8.02487	9.36976	10.6975	8.13122	9.75841	9.29432	10.6198	8.32831	8.77193	9.73158	8.25937
hsa-miR-199a-3p	MIMAT0000232	mature-miRNA.hsa-miR-199a-3p|hsa-mir-199a-2:70-3..91+5|alt-2	19	10928099	10928131	mature-miRNA	8.55645	10.9851	7.94044	9.94358	7.91452	9.78469	9.09498	11.2121	8.74887	8.53622	10.6404	8.68837	8.59044	9.94573	9.99032	10.0392	8.33979	10.2801	8.697	10.9902	7.65245	9.07561	10.3519	8.29104	9.86715	8.66152	11.1354	8.26983	8.57979	10.2366	8.26262	10.5726	8.02487	9.36976	10.6975	8.13122	9.75841	9.29432	10.6198	8.32831	8.77193	9.73158	8.25937
hsa-miR-199a-5p	MIMAT0000231	mature-miRNA.hsa-miR-199a-5p|hsa-mir-199a-1:6-3..28+5	19	10928139	10928172	mature-miRNA	10.0941	7.69152	9.31695	10.874	8.80615	8.17123	9.3645	9.11772	9.97575	10.1487	8.52007	10.3113	10.5286	11.3492	8.78002	9.44702	9.40945	8.75799	7.73617	8.09823	8.1164	10.0881	11.0237	7.70608	7.37586	7.739	8.03428	8.17868	9.2479	8.12663	9.2946	8.8448	9.29166	10.7087	11.3132	9.53116	8.73237	9.32941	9.5916	9.93133	10.8673	9.09102	9.79648
hsa-miR-199a-5p	MIMAT0000231	mature-miRNA.hsa-miR-199a-5p|hsa-mir-199a-2:31-3..53+5	1	172113726	172113759	mature-miRNA	10.1812	7.71142	9.34019	10.8917	8.81634	8.19569	9.56922	9.12013	9.98062	10.1546	8.53788	10.316	10.5315	11.3797	8.82612	9.49362	9.4143	8.78018	12.4925	8.1088	8.14615	10.0934	11.0451	7.70608	7.40095	7.87393	8.06877	8.1839	9.25669	8.14866	9.33538	8.84878	9.30565	10.7233	11.3315	9.53621	8.744	9.43164	9.59635	9.93271	10.8775	9.1315	9.82657
hsa-miR-199b-3p	MIMAT0004563	mature-miRNA.hsa-miR-199b-3p|hsa-mir-199b:65-3..86+5	19	10928099	10928131	mature-miRNA	8.55645	10.9851	7.94044	9.94358	7.91452	9.78469	9.09498	11.2121	8.74887	8.53622	10.6404	8.68837	8.59044	9.94573	9.99032	10.0392	8.33979	10.2801	8.697	10.9902	7.65245	9.07561	10.3519	8.29104	9.86715	8.66152	11.1354	8.26983	8.57979	10.2366	8.26262	10.5726	8.02487	9.36976	10.6975	8.13122	9.75841	9.29432	10.6198	8.32831	8.77193	9.73158	8.25937
hsa-miR-199b-3p	MIMAT0004563	mature-miRNA.hsa-miR-199b-3p|hsa-mir-199b:65-3..86+5|alt-1	9	131007018	131007050	mature-miRNA	8.55645	10.9851	7.94044	9.94358	7.91452	9.78469	9.09498	11.2121	8.74887	8.53622	10.6404	8.68837	8.59044	9.94573	9.99032	10.0392	8.33979	10.2801	8.697	10.9902	7.65245	9.07561	10.3519	8.29104	9.86715	8.66152	11.1354	8.26983	8.57979	10.2366	8.26262	10.5726	8.02487	9.36976	10.6975	8.13122	9.75841	9.29432	10.6198	8.32831	8.77193	9.73158	8.25937
hsa-miR-199b-3p	MIMAT0004563	mature-miRNA.hsa-miR-199b-3p|hsa-mir-199b:65-3..86+5|alt-2	1	172113688	172113720	mature-miRNA	8.59321	11.0088	7.97479	9.96958	7.97038	9.81788	9.11819	11.2189	8.78554	8.64779	10.6649	8.70273	8.61631	9.96339	10.0329	10.0537	8.40459	10.3071	8.72323	11.0122	7.75641	9.11097	10.3843	8.34938	9.91038	8.71523	11.1616	8.33226	8.66147	10.2662	8.30671	10.6023	8.10169	9.40062	10.7218	8.17724	9.79802	9.32748	10.643	8.35737	8.8151	9.75213	8.31985
hsa-miR-199b-5p	MIMAT0000263	mature-miRNA.hsa-miR-199b-5p|hsa-mir-199b:26-3..48+5	9	131007056	131007089	mature-miRNA	9.47015	10.2798	10.2182	9.86266	7.93338	8.19164	9.55228	9.21774	9.222	9.54164	9.48377	9.4454	11.0441	9.98775	9.24569	9.26887	9.77445	9.18139	10.8975	10.4835	10.2675	9.79384	10.1187	8.36687	8.22596	8.63643	9.48522	8.3785	9.69203	9.16388	8.9469	10.8567	10.3033	10.3202	10.8828	9.38756	8.92611	9.74781	10.3712	10.3114	10.6902	9.02809	9.16361
hsa-miR-19a-3p	MIMAT0000073	mature-miRNA.hsa-miR-19a|hsa-mir-19a:49-3..71+5	13	92003189	92003222	mature-miRNA	8.07474	7.17504	9.24136	8.76126	9.96122	10.0833	8.57483	8.75859	7.09066	6.62751	7.64858	8.74496	8.90714	8.93144	10.4489	11.2387	7.75738	10.5016	3.92882	7.84366	9.15788	7.57072	8.97642	9.80561	10.0258	11.2809	10.3827	7.41001	7.86291	9.1768	8.55032	8.90719	8.22455	8.00328	8.11714	9.44243	10.0437	8.84128	10.588	7.22397	7.112	8.40589	8.8949
hsa-miR-19b-3p	MIMAT0000074	mature-miRNA.hsa-miR-19b|hsa-mir-19b-1:54-3..76+5	13	92003495	92003528	mature-miRNA	8.93138	7.67134	9.53119	9.48415	10.7327	10.5932	9.22894	9.47439	7.54352	6.99763	7.43708	8.92716	9.01106	9.20521	10.9247	11.7878	7.86047	10.9574	7.84768	8.22022	9.5802	8.11446	9.34938	10.9883	11.0802	11.6427	11.0595	7.70678	8.46314	9.52549	9.01935	9.2428	8.64693	8.79838	8.55819	10.6195	10.4784	9.48795	11.2356	7.89073	7.70846	8.70692	9.30283
hsa-miR-19b-3p	MIMAT0000074	mature-miRNA.hsa-miR-19b|hsa-mir-19b-2:62-3..84+5	X	133303707	133303740	mature-miRNA	8.93138	7.72454	9.53119	9.48627	10.7354	10.594	9.22181	9.47251	7.54352	6.99763	7.56419	8.92716	9.01106	9.20521	10.9262	11.7928	7.86047	10.9586	7.8946	8.22022	9.5802	8.12141	9.34938	10.9876	11.0797	11.6434	11.0645	7.70678	8.46819	9.52549	9.02229	9.24582	8.64693	8.79838	8.55819	10.6207	10.4801	9.48967	11.2386	7.89073	7.70846	8.71074	9.30283
hsa-miR-1	MIMAT0000416	mature-miRNA.hsa-miR-1|hsa-mir-1-1:46-3..67+4	20	61151554	61151585	mature-miRNA	9.87278	8.32895	6.69468	7.26458	9.54311	10.0265	9.94298	7.28363	8.69355	6.91082	9.59429	8.11061	8.42888	4.86536	8.87079	7.85108	8.28789	8.85529	9.63962	9.04143	10.1868	9.80683	8.13929	12.4584	9.04281	10.3208	7.94427	8.40108	6.80018	9.03264	7.89007	9.1967	9.18475	7.18711	6.99327	8.21554	8.06012	7.07521	7.73837	6.57447	6.2755	10.297	7.19162
hsa-miR-1	MIMAT0000416	mature-miRNA.hsa-miR-1|hsa-mir-1-2:53-3..74+5	18	19408970	19409002	mature-miRNA	9.90238	8.37958	6.75523	7.31316	9.58546	10.0866	9.98566	7.29219	8.75173	7.02888	9.64036	8.15304	8.45368	4.86536	8.91127	7.85108	8.32442	8.92667	9.66014	9.10352	10.2729	9.84093	8.17777	12.5016	9.08793	10.3779	7.98095	8.45818	6.89329	9.07005	7.9469	9.24883	9.22945	7.23069	7.02281	8.2467	8.11939	7.08437	7.78899	6.6834	6.31614	10.3284	7.23714
hsa-miR-200b-3p	MIMAT0000318	mature-miRNA.hsa-miR-200b|hsa-mir-200b:57-3..78+5	1	1102536	1102568	mature-miRNA	3.28032	4.79462	4.02483	3.88211	3.98852	3.80337	5.73352	3.59175	4.41259	3.89959	4.88959	5.04452	7.88907	4.28039	4.62872	2.81766	8.2666	3.55412	5.17674	4.76565	4.90995	2.00593	4.06734	4.16176	4.0024	4.48161	4.25001	3.87752	3.11568	3.24177	3.40464	4.15231	8.06927	2.16031	2.98328	4.54626	6.56536	4.53548	3.34605	5.18745	3.60565	3.1485	3.22815
hsa-miR-200c-3p	MIMAT0000617	mature-miRNA.hsa-miR-200c|hsa-mir-200c:44-3..66+2	12	7072901	7072931	mature-miRNA	5.52825	3.10656	4.95772	5.11915	5.91452	4.10822	5.37095	4.97877	5.44116	6.35902	5.09604	5.21444	9.11837	4.86536	5.13773	4.62502	9.54607	5.33172	8.02685	3.91766	7.055	4.7429	5.25177	4.74672	5.2434	6.28897	5.4724	5.35556	5.89329	6.06774	5.33064	4.25184	9.52472	4.69636	4.62071	4.83577	8.19763	6.08437	3.51597	6.78469	5.81864	4.31843	4.99368
hsa-miR-203	MIMAT0000264	mature-miRNA.hsa-miR-203|hsa-mir-203:65-3..86+5	14	104583802	104583834	mature-miRNA	4.28032	4.63707	4.02483	3.65972	5.25156	5.14217	4.88553	5.02059	3.3537	7.27463	4.77411	4.04452	6.27966	2.28039	3.92828	6.37225	7.72652	4.74676	6.92882	4.65462	5.85337	1.42097	2.77784	4.51539	4.49716	4.65154	6.14617	4.24009	6.06321	4.64032	3.40464	4.80438	8.71836	2.16031	3.13529	5.28323	6.52547	5.42444	3.1534	5.03133	3.46814	3.95586	4.22815
hsa-miR-204-5p	MIMAT0000265	mature-miRNA.hsa-miR-204|hsa-mir-204:33-3..54+5	9	73424941	73424973	mature-miRNA	4.45025	1.93663	3.37276	4.59832	5.57349	3.52326	6.47049	3.35074	5.05414	5.39145	2.18915	4.04452	5.72217	4.73982	5.05756	4.27709	4.19513	5.20619	4.51378	3.33269	4.45744	4.12141	4.89331	3.79919	3.71289	3.94104	2.88744	2.65512	3.76775	1.78234	5.44026	3.15231	3.60984	5.26464	2.62071	5.50562	4.48444	3.48103	3.34605	3.90204	2.73118	3.47043	5.29854
hsa-miR-20a-3p	MIMAT0004493	mature-miRNA.hsa-miR-20a*|hsa-mir-20a:44-3..65+5	13	92003358	92003390	mature-miRNA	3.28032	3.63707	2.15036	4.24468	4.25156	2.03783	4.37095	4.84551	0.768733	0.899593	5.09604	2.04452	2.80161	4.86536	3.62872	5.81766	3.00249	5.33172	3.51378	2.01077	3.01687	3.22833	3.60791	2.79919	4.40095	3.65154	5.43763	0.0701604	0.308323	3.68923	3.9896	3.15231	2.60984	3.74527	3.98328	3.54626	4.82839	3.78059	5.7036	2.22397	3.14622	4.23596	3.90622
hsa-miR-20a-5p	MIMAT0000075	mature-miRNA.hsa-miR-20a|hsa-mir-20a:8-3..30+5	13	92003322	92003355	mature-miRNA	10.8634	12.2906	14.6664	13.1408	10.3319	12.1287	11.264	9.8042	10.2271	11.1278	11.681	12.1866	13.6742	12.6186	12.4314	11.6686	13.3146	12.7147	11.7346	11.2522	16.3195	13.1356	13.4546	8.87753	13.0148	13.0727	10.6095	11.0222	12.8758	12.8688	10.6296	12.2955	14.9748	11.9367	12.3105	8.76435	12.2804	10.9047	10.521	9.5314	11.3199	11.3128	10.3605
hsa-miR-20b-5p	MIMAT0001413	mature-miRNA.hsa-miR-20b|hsa-mir-20b:6-3..28+5	X	133303874	133303907	mature-miRNA	7.67264	7.73753	10.5006	10.0846	6.6666	8.70459	7.75342	6.74929	6.62671	7.97641	7.3389	7.79941	9.31618	9.5796	8.51324	9.23551	8.45252	9.29751	8.67028	7.47837	12.4208	10.1231	10.6337	5.54642	10.1307	9.69593	7.22983	9.02726	10.6931	10.4819	7.74092	8.98881	10.7647	9.15805	8.64941	6.44243	8.68788	6.7231	7.66798	7.73493	7.24425	8.64036	7.29854
hsa-miR-21-3p	MIMAT0004494	mature-miRNA.hsa-miR-21*|hsa-mir-21:46-3..66+5	17	57918668	57918699	mature-miRNA	2.86529	2.74399	4.02483	2.07476	3.25156	2.30087	2.5636	-0.10869	1.76873	3.06952	2.18915	2.04452	2.31618	3.86536	2.2502	2.81766	2.19513	3.55412	4.51378	2.81812	3.37944	3.00593	2.60791	3.31376	1.86489	2.80354	1.66504	2.07016	2.30832	2.10427	2.08271	3.34495	1.02487	3.53882	2.13529	2.9613	2.10593	4.10252	1.93101	4.07197	5.87414	0.148502	2.90622
hsa-miR-210	MIMAT0000267	mature-miRNA.hsa-miR-210|hsa-mir-210:66-3..87+5	11	568106	568138	mature-miRNA	6.80389	6.59485	7.58777	8.0114	9.15041	5.98269	7.02303	6.36704	5.60162	4.89959	7.16643	6.56808	7.23266	8.79609	7.41209	8.43237	6.40459	8.35409	10.5835	7.61068	7.00393	9.73838	8.75766	8.7333	7.67225	7.13982	6.22983	5.97705	5.76775	7.9771	7.09394	7.19044	6.83223	8.33822	8.97575	8.61474	8.38019	7.3805	7.07397	5.76002	5.60565	7.67988	6.99368
hsa-miR-2110	MIMAT0010133	mature-miRNA.hsa-miR-2110|hsa-mir-2110:8-3..29+5	10	115933904	115933936	mature-miRNA	3.60225	0.936635	4.73533	2.07476	2.6666	5.07346	5.65106	4.74929	2.57609	2.22152	3.18915	3.04452	4.31618	6.23459	5.70964	3.98759	3.65457	4.91669	2.51378	2.33269	2.20951	4.00593	4.19287	3.31376	4.58736	3.94104	3.66504	2.07016	3.11568	4.91162	3.66767	3.66688	3.60984	3.53882	5.48578	3.54626	3.48444	5.10252	4.51597	2.90204	3.73118	4.1485	3.36565
hsa-miR-212-3p	MIMAT0000269	mature-miRNA.hsa-miR-212|hsa-mir-212:71-3..91+5	17	1953578	1953609	mature-miRNA	3.86529	3.5216	2.15036	3.53419	7.12603	4.6701	3.5636	2.47627	2.3537	0.899593	2.77411	3.62948	1.99425	4.28039	5.38771	4.27709	2.7801	4.83422	2.92882	2.33269	1.79447	2.00593	1.60791	6.8622	3.63043	2.48161	2.66504	1.07016	0.308323	1.78234	2.40464	1.92991	2.02487	2.16031	1.81336	6.44243	3.87146	0.780588	2.66798	0.902044	2.14622	0.148502	0.90622
hsa-miR-214-5p	MIMAT0004564	mature-miRNA.hsa-miR-214*|hsa-mir-214:30-3..51+5	1	172107991	172108023	mature-miRNA	5.18722	8.44443	5.65286	7.50939	6.75406	5.6701	6.98986	7.12972	6.48298	5.185	8.21152	6.13198	6.46999	7.43014	6.72269	7.53191	5.23953	5.55412	5.83571	8.39878	4.66894	4.5909	6.25177	5.66426	5.03482	5.43581	7.1569	5.24009	4.00876	5.53723	4.54214	7.55441	4.72531	5.16031	6.09876	5.18369	4.82839	6.22353	7.11423	5.03133	5.0042	5.1485	5.26377
hsa-miR-214-3p	MIMAT0000271	mature-miRNA.hsa-miR-214|hsa-mir-214:71-3..92+5	1	172107950	172107982	mature-miRNA	7.03521	5.81928	4.73533	3.65972	8.57349	5.23947	6.20746	4.53517	4.57609	4.06952	5.18915	4.85187	4.38657	4.73982	6.37122	5.72455	5.05311	7.54118	5.7868	4.01077	4.1164	5.17586	2.41527	6.43477	6.21539	4.56907	4.32801	3.65512	3.63025	3.58969	9.73197	5.66688	7.6973	10.4885	4.45721	7.1577	8.76128	6.73478	8.26491	6.96813	7.50377	8.79955	9.60145
hsa-miR-215	MIMAT0000272	mature-miRNA.hsa-miR-215|hsa-mir-215:27-3..47+5	1	220291252	220291283	mature-miRNA	8.55645	9.29419	7.5654	8.39217	8.97948	9.51195	6.77305	10.5468	8.27256	10.1272	9.91025	9.73102	7.46999	7.34648	8.08815	9.43605	8.61299	7.31662	8.72323	9.60696	9.15496	8.30361	8.92984	8.1964	8.67225	8.37643	9.9098	10.3157	9.80817	10.3292	7.5905	9.80848	8.39991	7.72102	8.76464	7.94619	7.98367	8.21104	8.14695	8.24189	7.02886	8.74096	8.79496
hsa-miR-217	MIMAT0000274	mature-miRNA.hsa-miR-217|hsa-mir-217:35-3..57+5	2	56210149	56210182	mature-miRNA	5.60225	-0.0633654	2.5654	2.07476	1.6666	3.71591	4.73352	2.47627	1.3537	3.48456	3.18915	3.04452	4.31618	3.28039	2.2502	4.13959	2.19513	3.55412	5.25074	3.01077	6.88194	4.00593	3.92984	2.99183	2.86489	3.80354	2.40201	2.65512	3.11568	3.8698	3.25264	2.34495	4.02487	2.42334	2.39832	2.37634	1.784	0.780588	4.1534	1.90204	3.46814	2.47043	2.90622
hsa-miR-218-5p	MIMAT0000275	mature-miRNA.hsa-miR-218|hsa-mir-218-1:25-3..45+5	4	20529918	20529949	mature-miRNA	7.80389	6.87915	5.65286	7.41461	6.05891	7.66427	8.20746	7.24886	6.91848	7.65448	6.86158	5.62948	5.99425	8.57501	8.31198	7.17521	5.2826	8.55412	9.02157	7.61068	5.33879	8.18252	8.90712	6.8622	7.08212	7.7484	7.57993	6.4452	7.56571	7.48278	7.9282	6.75434	5.3468	8.21776	8.54128	6.25898	7.72064	8.20685	7.65893	6.98951	7.63003	7.79236	8.53558
hsa-miR-218-5p	MIMAT0000275	mature-miRNA.hsa-miR-218|hsa-mir-218-2:25-3..45+5	5	168195210	168195241	mature-miRNA	7.63788	6.79462	5.47229	7.30358	5.91452	7.58627	7.97299	7.22223	6.71125	7.55064	6.77411	5.62948	5.92499	8.49956	8.2502	7.10306	5.14933	8.4472	8.93444	7.51061	5.25391	8.10747	8.73719	6.74672	6.90052	7.61089	7.4464	6.33695	7.36361	7.35219	7.78315	6.57377	5.2728	8.15126	8.43174	6.18369	7.65436	8.01421	7.50592	6.86783	7.49494	7.64036	8.40607
hsa-miR-21-5p	MIMAT0000076	mature-miRNA.hsa-miR-21|hsa-mir-21:8-3..29+5	17	57918630	57918662	mature-miRNA	14.6787	14.9887	15.3571	14.3302	14.7664	13.9024	16.2028	16.1914	15.8036	17.3763	15.1645	15.8912	15.2705	16.682	14.567	15.3641	15.5523	13.7833	16.7201	15.6669	14.97	16.2725	16.5364	16.5633	11.9492	16.7672	16.4844	15.3462	16.6871	15.8406	15.4847	15.0681	14.5084	15.9925	16.0337	15.9437	12.7097	16.5291	15.563	15.8407	18.3956	14.7441	15.6457
hsa-miR-22-5p	MIMAT0004495	mature-miRNA.hsa-miR-22*|hsa-mir-22:15-3..36+5	17	1617240	1617272	mature-miRNA	6.83491	7.76318	4.73533	5.07476	7.49949	5.98269	7.14856	6.99983	6.7911	6.62751	9.04713	7.43683	7.5565	7.03528	8.06783	8.12144	7.01531	6.27032	7.64306	7.56535	6.14025	6.37517	6.26612	6.8622	5.29785	6.12547	7.25001	6.37394	6.33069	8.74812	6.94069	6.98881	5.88286	7.65216	6.86864	7.13122	6.94387	6.62608	7.21641	6.18745	5.53853	7.39643	7.78274
hsa-miR-221-5p	MIMAT0004568	mature-miRNA.hsa-miR-221*|hsa-mir-221:25-3..46+5	X	45605643	45605675	mature-miRNA	3.60225	7.58769	4.02483	5.20404	5.47395	3.96383	5.95592	4.59175	6.45523	5.02888	7.78906	4.62948	6.16418	6.36786	6.07802	6.81766	4.51706	5.55412	2.92882	5.18069	4.37944	3.7429	4.06734	4.31376	5.03482	4.72954	4.78052	3.97705	4.89329	3.8698	4.54214	4.15231	3.3468	4.53882	3.90082	3.83577	4.87146	4.82498	4.34605	5.65693	5.39414	2.73346	3.90622
hsa-miR-221-3p	MIMAT0000278	mature-miRNA.hsa-miR-221|hsa-mir-221:65-3..87+5	X	45605602	45605635	mature-miRNA	9.04851	8.22665	8.81807	8.54643	8.64387	7.68745	9.5636	9.49494	9.36679	8.72296	8.16643	8.8127	8.52563	9.4603	8.78626	10.6942	7.79505	7.70096	10.0189	7.90558	7.83156	9.93667	8.96986	9.1517	7.43171	9.82146	8.75604	8.84824	9.66807	9.84168	8.73376	7.4845	7.3468	9.74075	8.83295	8.63373	7.744	9.70094	8.90064	9.28791	9.79007	8.64036	8.61012
hsa-miR-222-5p	MIMAT0004569	mature-miRNA.hsa-miR-222*|hsa-mir-222:31-3..52+5	X	45606473	45606505	mature-miRNA	3.60225	5.86737	4.88733	4.46708	3.6666	0.715907	3.88553	2.69867	5.57609	3.06952	6.77411	4.85187	5.08172	5.98083	3.2502	3.81766	3.65457	3.55412	5.73617	6.25869	4.53144	3.22833	4.73719	2.79919	0.542965	1.48161	4.25001	5.11455	3.11568	3.24177	3.25264	5.51488	4.83223	3.83838	4.06129	1.9613	2.10593	2.58794	5.20403	4.29436	3.84666	2.95586	2.49118
hsa-miR-222-3p	MIMAT0000279	mature-miRNA.hsa-miR-222|hsa-mir-222:69-3..89+5	X	45606436	45606467	mature-miRNA	10.4849	9.99463	8.59882	8.66347	8.86627	8.6496	11.2692	10.1273	9.07023	7.77611	10.5223	9.3574	8.94262	9.40968	9.90842	11.3383	8.05311	8.05964	8.57267	9.77232	7.24293	8.06483	7.17777	7.49168	7.10521	9.78082	9.27484	6.83834	6.81612	7.60889	9.92663	9.77749	7.1334	8.8773	7.44998	7.19652	7.81191	10.4008	9.05341	7.17817	7.29596	7.09102	10.2594
hsa-miR-223-5p	MIMAT0004570	mature-miRNA.hsa-miR-223*|hsa-mir-223:26-3..47+5	X	65238733	65238765	mature-miRNA	3.28032	4.10656	3.73533	2.65972	1.6666	2.71591	4.14856	3.21324	2.09066	2.70695	3.77411	2.04452	1.99425	2.28039	3.51324	2.40262	3.00249	4.55412	3.25074	3.81812	4.60183	4.32786	2.77784	1.57679	4.40095	4.18205	3.40201	2.87752	4.21521	5.48278	4.17017	4.80438	2.60984	2.16031	1.81336	2.69827	4.03193	3.95051	2.34605	1.90204	4.05311	2.1485	3.99368
hsa-miR-223-3p	MIMAT0000280	mature-miRNA.hsa-miR-223|hsa-mir-223:68-3..89+5	X	65238775	65238807	mature-miRNA	8.43007	6.4602	8.88733	8.89494	9.75935	8.6258	7.98986	7.24886	8.15675	7.17572	6.3986	6.99871	9.15664	10.0049	10.1679	9.34122	8.19513	10.2664	6.71018	5.56535	10.2333	9.12141	8.2768	8.94312	10.276	9.5396	6.63467	7.88394	7.51778	9.09749	9.40238	6.88411	7.59473	7.48943	6.696	8.50562	8.78118	8.14253	6.5555	6.77241	7.50377	6.835	8.8458
hsa-miR-224-3p	MIMAT0009198	mature-miRNA.hsa-miR-224*|hsa-mir-224:53-3..75+5	X	151127050	151127083	mature-miRNA	4.45025	5.14609	8.0811	8.0055	4.25156	4.71591	6.26404	5.7982	6.16105	9.47891	4.77411	8.41956	9.354	8.28039	6.77377	6.17521	8.78385	4.91669	8.29514	4.53433	8.14615	7.00593	7.90253	3.79919	4.71289	5.69106	5.16754	5.02436	8.55625	7.03973	4.78315	3.80438	7.80623	7.07678	7.87945	4.18369	5.0694	4.78059	4.66798	5.1115	7.59743	6.25703	5.33249
hsa-miR-224-5p	MIMAT0000281	mature-miRNA.hsa-miR-224|hsa-mir-224:8-3..28+5	X	151127097	151127128	mature-miRNA	8.60225	8.88208	9.42649	9.67839	9.15845	9.78603	9.54659	9.71308	10.8288	11.7584	9.61541	7.85187	9.01939	9.03528	9.85309	8.52502	10.1095	9.77467	10.0632	10.2239	9.85697	9.62309	10.6523	9.72992	10.0418	9.75773	10.3457	9.80487	10.8791	10.2076	9.28483	10.0575	9.55235	10.0672	10.4725	10.1043	9.84739	9.9316	9.05341	9.727	10.012	9.42463	10.3346
hsa-miR-22-3p	MIMAT0000077	mature-miRNA.hsa-miR-22|hsa-mir-22:53-3..74+5	17	1617202	1617234	mature-miRNA	14.7684	12.5662	15.5188	12.7531	15.3092	11.3777	16.3099	15.8523	13.3168	12.2662	12.6542	15.1212	16.2204	13.1002	12.0688	15.8259	15.4755	10.3355	11.4872	11.9682	15.3718	12.7771	11.9165	13.451	9.99108	15.5633	14.9086	11.3026	11.5539	12.15	13.396	11.714	15.0151	12.9275	11.572	13.3748	10.7784	15.5573	14.6096	11.2809	10.8562	11.5061	13.808
hsa-miR-2355-3p	MIMAT0017950	mature-miRNA.hsa-miR-2355-3p|hsa-mir-2355:54-3..75+5	2	207974717	207974749	mature-miRNA	3.28032	2.93663	3.88733	3.07476	2.6666	3.03783	1.5636	3.7982	3.57609	4.06952	3.51108	4.04452	4.80161	3.60232	4.0982	2.81766	2.7801	3.91669	4.62926	3.18069	4.73307	3.42097	3.92984	3.79919	3.12793	4.48161	1.08008	3.52959	4.11568	3.68923	2.89007	2.92991	4.48431	3.64573	3.62071	3.37634	2.36896	3.10252	2.34605	3.90204	3.14622	2.73346	3.07615
hsa-miR-23a-3p	MIMAT0000078	mature-miRNA.hsa-miR-23a|hsa-mir-23a:45-3..65+5	19	13947403	13947434	mature-miRNA	12.2569	10.694	11.4435	10.6293	11.887	11.503	12.5068	11.791	11.5973	11.6091	10.0125	11.5101	12.4426	10.0585	12.2192	11.5216	11.1347	11.3996	10.8536	9.50662	10.736	10.9832	10.055	11.1823	10.7832	10.9543	10.6594	9.58586	10.4286	10.7131	12.1951	10.3393	11.1822	12.5633	10.4981	11.433	11.4431	11.478	11.4591	11.7828	11.4334	11.2976	12.5251
hsa-miR-23b-5p	MIMAT0004587	mature-miRNA.hsa-miR-23b*|hsa-mir-23b:20-3..41+5	9	97847505	97847537	mature-miRNA	3.28032	4.32895	3.37276	3.88211	4.47395	4.47079	3.14856	3.21324	4.16105	1.48456	6.58147	4.62948	2.57922	3.28039	4.68316	3.81766	2.7801	4.83422	2.51378	5.50262	1.79447	2.7429	3.5148	3.57679	3.93528	0.48161	3.53951	2.65512	1.30832	3.3673	2.66767	5.92991	2.02487	2.16031	2.62071	3.54626	3.59135	2.95051	3.34605	2.22397	1.14622	3.60793	3.99368
hsa-miR-23b-3p	MIMAT0000418	mature-miRNA.hsa-miR-23b|hsa-mir-23b:58-3..78+5	9	97847543	97847574	mature-miRNA	11.464	8.93381	10.3695	9.49682	11.0175	10.5038	11.746	10.0959	10.2065	9.83181	8.43708	10.1425	11.2499	8.80395	10.3743	10.6023	10.0217	9.82625	8.25973	7.89341	9.78694	9.26017	8.8653	9.6888	9.33738	10.0208	9.06307	8.17345	8.59373	8.74234	10.6808	8.86459	9.88286	10.6862	8.36025	9.76865	10.3405	10.1729	9.45718	9.75379	9.55773	9.93477	11.0016
hsa-miR-24-1-5p	MIMAT0000079	mature-miRNA.hsa-miR-24-1*|hsa-mir-24-1:7-3..28+5	9	97848305	97848337	mature-miRNA	5.52825	6.89083	4.73533	4.59832	6.83652	6.01969	5.02303	5.17671	5.65138	1.89959	7.66488	4.62948	4.63811	5.08775	6.19506	5.67564	2.51706	6.03216	5.01628	6.25869	1.79447	3.22833	3.69537	4.89872	4.75242	3.94104	4.32801	4.31809	1.30832	2.95226	3.08271	5.80438	2.02487	3.83838	2.98328	4.8999	6.24343	4.42444	4.34605	3.48701	1.14622	3.84894	4.07615
hsa-miR-24-2-5p	MIMAT0004497	mature-miRNA.hsa-miR-24-2*|hsa-mir-24-2:13-3..34+5	19	13947134	13947166	mature-miRNA	7.99457	10.4739	6.90525	8.61392	9.16644	7.2628	8.65106	7.8743	8.99274	6.25715	10.8075	6.36645	7.12354	9.35721	9.1007	8.02712	6.02802	8.02289	8.94004	10.7259	5.49491	7.57072	7.77784	9.1964	6.35032	7.44739	8.00489	8.39659	5.26252	8.25807	6.71207	10.1345	5.60984	7.95212	8.56825	8.93093	7.55879	8.06136	8.45457	8.07197	5.31614	7.81384	7.3071
hsa-miR-24-3p	MIMAT0000080	mature-miRNA.hsa-miR-24|hsa-mir-24-1:44-3..65+3	9	97848342	97848372	mature-miRNA	12.6982	15.0783	13.1159	13.9248	16.0675	15.2884	13.9228	14.3435	12.0095	12.6406	15.175	12.9841	13.1296	13.2765	15.4079	13.9317	11.3644	15.6242	12.1522	14.5528	11.1425	11.3354	12.041	16.6693	14.8216	13.0123	12.9608	10.4859	11.2552	12.3572	12.026	14.2122	11.3703	12.329	12.4172	16.088	14.8782	13.4493	13.1648	10.9279	11.2337	12.3616	12.1175
hsa-miR-24-3p	MIMAT0000080	mature-miRNA.hsa-miR-24|hsa-mir-24-1:44-3..65+3|alt-1	19	13947099	13947129	mature-miRNA	12.6662	15.0505	13.0872	13.9001	16.0394	15.2543	13.8962	14.3289	11.9724	12.6046	15.1423	12.9708	13.0967	13.2451	15.3693	13.8998	11.3353	15.5903	12.1266	14.5178	11.1089	11.3028	12.0128	16.6326	14.7871	12.9767	12.9214	10.4354	11.2069	12.3186	11.9949	14.174	11.3366	12.3067	12.391	16.0535	14.844	13.4144	13.1348	10.8936	11.2029	12.33	12.0765
hsa-miR-24-3p	MIMAT0000080	mature-miRNA.hsa-miR-24|hsa-mir-24-2:50-3..71+2	19	13947100	13947129	mature-miRNA	12.6662	15.0505	13.0872	13.9001	16.0394	15.2543	13.8962	14.3289	11.9724	12.6046	15.1423	12.9701	13.0967	13.2451	15.3692	13.8998	11.3353	15.5903	12.1266	14.5178	11.1089	11.3028	12.0128	16.6326	14.7871	12.9767	12.9214	10.4354	11.2069	12.3186	11.9949	14.174	11.3366	12.3067	12.391	16.0535	14.8439	13.4144	13.1348	10.8936	11.2029	12.3297	12.0765
hsa-miR-24-3p	MIMAT0000080	mature-miRNA.hsa-miR-24|hsa-mir-24-2:50-3..71+2|alt-1	9	97848342	97848371	mature-miRNA	12.6966	15.0776	13.1149	13.9242	16.0671	15.288	13.9217	14.343	12.0033	12.6362	15.1737	12.9841	13.1292	13.2747	15.4074	13.9316	11.3613	15.6241	12.1516	14.5507	11.1402	11.3309	12.0381	16.6691	14.8212	13.0106	12.9581	10.4742	11.2472	12.3536	12.023	14.2103	11.3692	12.3262	12.4142	16.0875	14.8779	13.448	13.1624	10.9223	11.231	12.3595	12.1132
hsa-miR-25-3p	MIMAT0000081	mature-miRNA.hsa-miR-25|hsa-mir-25:52-3..73+5	7	99691188	99691220	mature-miRNA	9.15684	9.3587	10.868	10.1273	9.04163	8.84003	8.79242	9.46496	8.5599	8.79744	8.72831	9.0103	9.83974	9.21703	9.26813	9.96741	9.35248	9.93164	9.38003	9.43493	11.9543	9.97939	9.92645	8.97197	10.5152	10.6288	9.18337	10.0068	10.8591	11.2641	9.44465	10.286	10.9272	9.41202	8.77336	9.44243	9.46699	8.37678	9.78899	9.37372	9.038	9.30585	9.03034
hsa-miR-26a-2-3p	MIMAT0004681	mature-miRNA.hsa-miR-26a-2*|hsa-mir-26a-2:52-3..73+5	12	58218397	58218429	mature-miRNA	1.28032	-0.0633654	2.15036	0.0747597	3.25156	0.715907	1.5636	0.89131	0.768733	-0.100407	3.18915	4.62948	1.57922	1.28039	-0.0717246	0.817662	1.7801	0.746761	1.92882	3.01077	4.60183	1.42097	3.69537	4.23976	2.12793	2.80354	2.88744	2.39209	1.89329	1.3673	3.08271	2.66688	3.83223	0.838377	3.5138	2.69827	1.784	3.10252	1.93101	3.22397	2.14622	1.1485	1.90622
hsa-miR-26a-5p	MIMAT0000082	mature-miRNA.hsa-miR-26a|hsa-mir-26a-1:10-3..31+5	3	38010900	38010932	mature-miRNA	13.1789	11.8356	14.2943	15.1965	13.0552	13.5311	14.9312	13.1404	13.3621	13.4434	11.8974	14.439	13.6521	14.7181	13.8183	13.112	13.2268	12.5158	14.1545	11.6712	13.706	14.0244	15.3585	12.5404	12.8902	14.2224	12.8903	12.9944	13.7758	13.2843	13.3296	11.9365	13.8745	13.7218	15.4295	12.2885	12.7336	14.3179	12.5494	13.1701	13.2405	12.8713	12.9615
hsa-miR-26a-5p	MIMAT0000082	mature-miRNA.hsa-miR-26a|hsa-mir-26a-2:14-3..35+5	12	58218435	58218467	mature-miRNA	13.1835	11.8773	14.2944	15.1975	13.0578	13.5313	14.9312	13.1403	13.3633	13.4435	11.9648	14.4392	13.6527	14.7184	13.8219	13.1166	13.2294	12.5158	14.1566	11.6743	13.7067	14.0251	15.3592	12.5416	12.8906	14.2231	12.8903	12.995	13.7761	13.2844	13.3315	11.9397	13.8749	13.7266	15.4298	12.2885	12.7338	14.3184	12.5497	13.1699	13.2403	12.8726	12.9622
hsa-miR-26b-3p	MIMAT0004500	mature-miRNA.hsa-miR-26b*|hsa-mir-26b:47-3..68+5	2	219267411	219267443	mature-miRNA	3.86529	4.79462	5.73533	5.16222	4.25156	4.57389	3.88553	5.10076	3.3537	3.70695	4.35907	4.36645	4.80161	4.08775	3.83517	5.34122	2.19513	4.83422	2.51378	5.18069	4.45744	2.7429	3.85584	4.07929	4.29785	5.72954	4.32801	2.39209	1.30832	3.10427	3.66767	5.20293	4.72531	3.83838	4.27279	4.54626	3.784	5.10252	4.73837	3.7094	3.46814	3.95586	4.15415
hsa-miR-26b-5p	MIMAT0000083	mature-miRNA.hsa-miR-26b|hsa-mir-26b:12-3..32+5	2	219267376	219267407	mature-miRNA	11.6379	11.3046	13.4636	12.5754	12.0844	13.7923	13.9225	11.5486	11.6798	11.8915	11.824	13.3253	12.1112	12.2045	13.5503	12.0265	11.9798	12.3933	11.3749	10.5985	12.0333	11.3613	12.7668	11.2979	12.3912	13.1005	11.3764	11.3847	11.9322	11.1244	11.7952	11.2705	11.8435	11.1693	13.1891	11.0274	12.52	12.744	11.3489	11.9143	12.1033	10.9766	11.4145
hsa-miR-27a-5p	MIMAT0004501	mature-miRNA.hsa-miR-27a*|hsa-mir-27a:10-3..31+5	19	13947295	13947327	mature-miRNA	5.28032	7.72454	5.5654	4.93274	5.25156	4.96383	5.26404	4.9357	4.93866	4.94399	7.98357	5.62948	5.12354	5.45032	5.51324	4.90512	4.2826	5.13908	4.62926	7.32365	4.60183	5.8804	3.19287	4.63569	4.67225	5.12547	4.53951	4.31809	4.00876	4.8698	4.66767	6.85275	4.1948	5.42334	3.72025	4.62426	4.82839	3.68748	4.73837	5.14997	4.53853	4.39643	4.22815
hsa-miR-27a-3p	MIMAT0000084	mature-miRNA.hsa-miR-27a|hsa-mir-27a:51-3..71+5	19	13947255	13947286	mature-miRNA	12.7606	13.4194	13.4107	12.7784	12.3337	12.5789	13.4943	12.9505	13.1751	12.9488	13.3055	13.4937	14.5751	13.8796	13.3066	13.4823	13.3436	12.5915	12.879	12.6792	12.4935	11.988	12.1305	11.7629	11.1312	12.2184	11.3274	11.6789	11.6631	11.7995	12.4069	12.4826	13.0545	12.6833	12.3775	11.4091	12.4619	13.0078	12.4763	12.4882	13.0147	12.4446	12.7692
hsa-miR-27b-5p	MIMAT0004588	mature-miRNA.hsa-miR-27b*|hsa-mir-27b:19-3..40+5	9	97847741	97847773	mature-miRNA	7.78812	7.45233	6.18011	6.43231	6.83652	7.58009	7.90345	8.09588	7.47609	8.23498	8.529	7.25397	6.57922	6.5658	7.52819	6.67564	7.05311	7.87604	7.9061	7.68319	6.4763	6.35171	6.22262	6.54642	7.29116	7.45889	8.09131	7.26983	7.76775	6.3059	7.03691	7.87633	6.02487	6.0863	6.22275	6.23432	7.55879	7.56195	7.37947	6.7094	7.15744	5.92986	7.48365
hsa-miR-27b-3p	MIMAT0000419	mature-miRNA.hsa-miR-27b|hsa-mir-27b:61-3..81+5	9	97847783	97847814	mature-miRNA	12.9042	13.1144	12.6129	12.5237	12.6128	12.2306	13.3588	12.6071	13.0498	12.992	13.6873	13.4539	13.6892	13.1302	12.4888	12.6643	12.7962	12.5129	13.3697	12.9374	13.3833	12.1531	13.0576	12.7555	11.6436	12.8372	12.0797	12.554	12.7307	12.5879	12.5685	12.9481	13.191	12.3804	12.4767	12.0681	12.4555	12.9091	12.0404	12.3429	12.8475	12.7735	12.7454
hsa-miR-28-3p	MIMAT0004502	mature-miRNA.hsa-miR-28-3p|hsa-mir-28:54-3..75+5	3	188406618	188406650	mature-miRNA	9.41988	10.6629	9.51377	9.67467	9.57349	9.5614	8.802	9.90812	9.43229	11.0493	10.0718	9.46237	10.4299	9.3083	9.27257	9.99009	9.60452	9.70096	10.2417	10.4202	10.3233	8.95625	9.43922	9.91516	9.54578	9.3271	9.53951	9.23003	10.3527	9.49315	8.79007	10.1667	9.74939	8.93113	9.38511	9.71173	8.62635	9.0798	9.36286	9.13086	10.012	9.20378	9.0355
hsa-miR-28-5p	MIMAT0000085	mature-miRNA.hsa-miR-28-5p|hsa-mir-28:14-3..35+5	3	188406578	188406610	mature-miRNA	9.37308	8.29858	9.69468	8.60614	7.75406	10.4624	8.802	8.91922	8.90316	7.30047	9.03464	11.0889	11.4449	9.13214	10.8124	9.55237	10.6759	9.54766	7.55817	7.33269	9.83156	6.86391	7.36946	7.0142	9.92343	8.02077	8.31849	7.02436	7.00876	7.3673	8.7657	7.16513	9.52073	8.48584	7.60777	6.4638	9.27385	7.99976	8.01847	6.98951	6.63807	8.06737	8.64769
hsa-miR-299-3p	MIMAT0000687	mature-miRNA.hsa-miR-299-3p|hsa-mir-299:39-3..60+3	14	101490165	101490195	mature-miRNA	2.28032	3.63707	2.88733	3.7752	2.6666	2.88583	1.5636	3.69867	3.09066	4.35902	3.9965	3.62948	3.45368	3.28039	3.38771	4.27709	2.19513	2.33172	3.25074	4.09823	3.01687	3.5909	2.92984	1.99183	2.71289	1.48161	4.08008	3.24009	2.89329	1.78234	2.66767	4.04539	4.02487	4.59326	3.81336	1.37634	2.784	1.78059	4.66798	0.902044	4.14622	2.1485	2.49118
hsa-miR-29a-5p	MIMAT0004503	mature-miRNA.hsa-miR-29a*|hsa-mir-29a:4-3..25+5	7	130561539	130561571	mature-miRNA	6.13831	4.98103	6.44804	6.26458	5.91452	6.07346	5.47049	4.9357	7.12629	6.87687	5.18915	6.21444	7.68774	7.11328	6.61478	5.72455	6.98955	6.55412	7.37176	4.40308	6.82422	6.35171	6.5148	5.51539	5.18682	6.26297	5.16754	7.02436	6.59373	5.99179	5.8376	4.51488	6.54844	6.43829	6.41327	5.58579	5.93375	6.25632	5.43351	7.29436	7.1349	6.07924	6.09604
hsa-miR-29a-3p	MIMAT0000086	mature-miRNA.hsa-miR-29a|hsa-mir-29a:42-3..63+1	7	130561505	130561533	mature-miRNA	11.2461	12.9659	11.1653	11.8537	15.3644	13.8343	13.058	13.8646	10.4692	10.1965	12.6285	11.4645	11.3606	11.5056	13.8322	14.0104	10.8071	13.358	11.4406	11.9726	10.3401	10.5644	10.5156	15.512	12.8744	12.3022	13.9451	10.0417	10.1585	10.445	10.976	11.8398	10.8514	11.2052	10.9675	14.8624	13.1148	12.6166	14.0817	10.7182	10.7037	11.0204	11.1601
hsa-miR-29b-1-5p	MIMAT0004514	mature-miRNA.hsa-miR-29b-1*|hsa-mir-29b-1:10-3..33+5	7	130562260	130562294	mature-miRNA	2.28032	3.10656	2.88733	3.24468	2.6666	0.715907	3.14856	1.89131	3.46917	4.89959	4.64858	2.04452	2.31618	3.28039	2.51324	1.81766	2.19513	1.74676	4.09874	3.71121	1.20951	4.42097	4.56211	2.99183	1.54297	1.48161	2.08008	4.7706	4.39579	4.03027	2.08271	2.66688	1.02487	4.0083	3.72025	3.54626	0.784	1.36555	0.346049	3.98951	4.23368	3.47043	3.22815
hsa-miR-29b-2-5p	MIMAT0004515	mature-miRNA.hsa-miR-29b-2*|hsa-mir-29b-2:11-3..32+5	1	207975831	207975863	mature-miRNA	6.52825	7.09651	7.04113	6.68947	7.52458	5.92536	6.26404	6.43047	7.23634	7.3508	7.49293	6.04452	7.15412	6.5658	7.07802	7.27709	6.65457	6.52812	8.20494	7.22022	7.22074	6.57072	6.99162	7.26796	6.85585	7.33959	7.48096	7.57796	7.64817	7.29804	6.36811	7.44298	7.1334	6.59326	7.09876	7.35362	6.90294	7.1115	7.24087	6.79686	6.86046	6.60793	6.90622
hsa-miR-29b-3p	MIMAT0000100	mature-miRNA.hsa-miR-29b|hsa-mir-29b-1:51-3..73+5	7	130562220	130562253	mature-miRNA	10.163	9.4893	10.7024	10.6197	11.1075	9.50707	9.16351	9.65618	10.2696	8.95488	10.0346	10.0045	11.1028	11.2519	10.3867	10.9508	10.8089	12.1762	9.96774	8.25394	8.12837	9.9248	10.6198	9.84202	10.4521	7.63136	8.808	8.59372	8.04979	8.39336	8.8575	8.2337	8.50061	9.52488	10.4179	9.78573	11.9558	8.2318	8.69035	8.69321	8.02273	8.44312	9.72
hsa-miR-29b-3p	MIMAT0000100	mature-miRNA.hsa-miR-29b|hsa-mir-29b-2:52-3..74+5	1	207975789	207975822	mature-miRNA	10.163	9.4893	10.724	10.6197	11.1075	9.50544	9.16351	9.65618	10.2696	8.95488	10.0378	10.0045	11.1093	11.2534	10.3857	10.9534	10.8108	12.1762	9.97048	8.25394	8.13432	9.92281	10.6198	9.84202	10.4514	7.63136	8.808	8.59372	8.04979	8.39705	8.8575	8.2337	8.50061	9.52137	10.4179	9.78573	11.9567	8.2318	8.69478	8.69321	8.03496	8.44312	9.7232
hsa-miR-29c-5p	MIMAT0004673	mature-miRNA.hsa-miR-29c*|hsa-mir-29c:16-3..37+5	1	207975242	207975274	mature-miRNA	6.67264	7.73105	7.05725	6.88211	8.39452	7.06463	7.02303	6.68573	7.33098	7.56493	7.04713	6.79941	7.50205	7.08775	7.52073	7.2934	7.23953	6.60474	8.12849	6.89341	6.63578	6.0934	6.56211	8.69227	7.2434	6.83916	7.29925	6.91565	6.71771	6.98201	6.19123	6.66688	6.45114	6.39297	6.48578	8.35933	7.42786	6.86805	7.42286	6.48701	5.81864	6.59145	7.01474
hsa-miR-29c-3p	MIMAT0000681	mature-miRNA.hsa-miR-29c|hsa-mir-29c:54-3..75+5	1	207975204	207975236	mature-miRNA	11.1037	10.5207	11.1948	9.67839	14.0089	10.5425	10.6695	11.3927	10.4596	10.4192	10.2793	11.2588	11.294	9.76823	11.2286	11.8851	11.0217	9.74111	8.99491	9.87495	10.7593	9.17251	9.54602	11.7927	9.38532	9.52327	10.756	9.92503	10.369	10.0195	10.1821	9.7754	11.0347	9.61152	9.61264	11.5919	10.4224	9.93287	11.0875	9.69808	10.2574	10.2932	10.6392
hsa-miR-301a-3p	MIMAT0000688	mature-miRNA.hsa-miR-301a|hsa-mir-301a:51-3..73+5	17	57228504	57228537	mature-miRNA	5.98076	2.25856	7.50792	5.82965	5.25156	5.35976	4.73352	8.88283	4.67562	3.35902	3.51108	6.68837	7.15412	7.13837	5.54299	8.69418	7.01531	7.4472	5.7868	4.09823	6.93743	5.97556	5.89331	3.99183	5.86489	4.48161	8.59578	4.24009	4.11568	6.06774	6.69742	4.04539	7.57946	6.29781	5.59472	5.73389	7.37646	4.48103	9.14371	4.94644	5.66978	6.1485	6.6744
hsa-miR-301b	MIMAT0004958	mature-miRNA.hsa-miR-301b|hsa-mir-301b:45-3..67+5	22	22007310	22007343	mature-miRNA	2.86529	0.936635	2.5654	2.07476	1.6666	2.71591	1.5636	4.28363	3.3537	1.89959	2.77411	3.62948	3.69469	2.28039	3.51324	4.81766	2.7801	2.74676	2.92882	0.0107657	2.79447	1.42097	1.19287	-0.008169	1.54297	1.48161	4.25001	4.92814	1.89329	4.99179	3.40464	1.34495	3.02487	3.29781	-0.186642	0.376337	2.59135	1.36555	4.59398	3.90204	2.95357	4.1485	1.49118
hsa-miR-3065-3p	MIMAT0015378	mature-miRNA.hsa-miR-3065-3p|hsa-mir-3065:50-3..72+5	17	79099722	79099755	mature-miRNA	3.28032	4.58049	4.26584	4.16222	3.25156	5.35976	3.88553	4.97877	4.09066	5.185	4.88959	4.85187	5.45368	2.86536	4.32059	5.81766	5.32442	5.55412	4.62926	2.59573	4.45744	4.12141	3.5148	5.03623	4.29785	4.48161	3.40201	3.97705	6.11568	4.42619	2.89007	3.51488	4.83223	4.0863	3.62071	2.9613	3.36896	4.30415	2.66798	3.36148	4.05311	4.39643	2.71358
hsa-miR-3065-5p	MIMAT0015066	mature-miRNA.hsa-miR-3065-5p|hsa-mir-3065:10-3..32+5	17	79099682	79099715	mature-miRNA	6.45025	6.98103	6.95772	7.06344	6.71099	7.27815	7.5178	5.77395	5.09066	3.70695	5.51108	7.87741	8.36058	6.77225	6.6007	8.73055	7.51706	7.76913	6.32113	4.01077	6.29697	7.18916	6.97423	6.46756	5.918	7.48161	5.91297	5.56201	5.47825	5.24177	5.89007	5.15231	7.3468	7.40062	7.17968	5.33053	6.71474	7.99976	6.25294	6.01057	5.92758	6.87642	6.73911
hsa-miR-3074-3p	MIMAT0015027	mature-miRNA.hsa-miR-3074-3p|hsa-mir-3074:50-3..71+5	9	97848300	97848332	mature-miRNA	5.52825	6.89083	4.73533	4.59832	6.83652	6.01969	5.02303	5.17671	5.65138	1.89959	7.66488	4.62948	4.63811	5.08775	6.19506	5.67564	2.51706	6.03216	5.01628	6.25869	1.79447	3.22833	3.69537	4.89872	4.75242	3.94104	4.32801	4.31809	1.30832	2.95226	3.08271	5.80438	2.02487	3.83838	2.98328	4.8999	6.24343	4.42444	4.34605	3.48701	1.14622	3.84894	4.07615
hsa-miR-3074-5p	MIMAT0019208	mature-miRNA.hsa-miR-3074-5p|hsa-mir-3074:12-3..32+5	9	97848339	97848370	mature-miRNA	12.6624	15.0491	13.086	13.8973	16.0379	15.2519	13.8951	14.3278	11.9702	12.6024	15.1407	12.9693	13.0956	13.2426	15.3673	13.8978	11.334	15.5886	12.1193	14.5158	11.1051	11.3067	12.0002	16.6311	14.7849	12.975	12.9199	10.4332	11.2054	12.3174	11.9915	14.1718	11.3355	12.307	12.3782	16.0525	14.842	13.4124	13.1331	10.89	11.2001	12.3275	12.0752
hsa-miR-30a-3p	MIMAT0000088	mature-miRNA.hsa-miR-30a*|hsa-mir-30a:47-3..68+3	6	72113253	72113283	mature-miRNA	11.5103	12.0091	11.8404	11.6826	12.1209	11.5843	11.0024	12.4063	11.712	13.5561	11.8571	11.2829	12.0138	10.9134	11.6108	11.5834	11.681	11.8638	12.288	11.5562	11.8076	10.9927	11.5898	12.6063	11.7885	11.2865	11.6284	12.1036	13.0226	11.6469	11.0023	11.659	11.8128	11.2772	11.8186	12.4228	11.748	11.2209	11.5328	11.5824	12.3903	11.5011	11.2134
hsa-miR-30a-5p	MIMAT0000087	mature-miRNA.hsa-miR-30a|hsa-mir-30a:6-3..27+5	6	72113292	72113324	mature-miRNA	13.9104	14.8968	14.5394	13.7852	14.9734	14.852	14.0014	14.9913	14.5562	16.3723	15.511	14.7043	14.8044	14.3396	14.2825	14.3375	15.444	14.6682	15.5549	15.3598	14.9897	14.5354	14.9023	15.8878	13.8756	14.1889	14.407	15.5748	15.2877	14.3704	13.8968	14.8483	15.0298	13.9381	14.771	15.3644	14.5331	14.1254	14.3675	14.0649	15.0234	14.3565	14.3264
hsa-miR-30b-3p	MIMAT0004589	mature-miRNA.hsa-miR-30b*|hsa-mir-30b:55-3..76+5	8	135812769	135812801	mature-miRNA	2.86529	1.93663	2.88733	1.65972	4.6666	3.41635	4.5636	3.06124	2.3537	3.60003	2.77411	4.36645	3.57922	2.28039	3.0982	4.27709	3.36506	4.83422	5.62926	2.81812	2.53144	2.42097	1.19287	5.07929	3.93528	3.06657	3.25001	1.65512	4.39579	2.58969	3.40464	4.59288	3.60984	3.64573	3.98328	6.10426	4.10593	4.36555	4.66798	4.60248	4.95357	3.84894	4.49118
hsa-miR-30b-5p	MIMAT0000420	mature-miRNA.hsa-miR-30b|hsa-mir-30b:17-3..38+5	8	135812807	135812839	mature-miRNA	11.0235	9.89228	11.6105	12.3532	14.0516	13.3507	11.5366	12.0483	8.70537	10.3206	9.86863	12.5243	11.9597	11.9608	13.5961	12.1019	11.0484	13.6336	10.9104	8.77232	11.3599	10.421	11.7813	14.8222	14.0371	11.7355	11.6217	8.7355	11.6229	10.8424	9.9469	9.181	10.4107	9.27301	11.5865	14.1992	13.593	11.7764	11.1502	9.01318	10.4443	9.32343	10.1565
hsa-miR-30c-1-3p	MIMAT0004674	mature-miRNA.hsa-miR-30c-1*|hsa-mir-30c-1:56-3..77+5	1	41223007	41223039	mature-miRNA	3.86529	2.25856	3.73533	3.24468	4.25156	3.96383	3.14856	3.47627	2.76873	2.48456	3.18915	5.04452	3.80161	3.28039	0.928275	2.40262	4.10202	3.55412	4.38825	2.59573	3.01687	2.42097	2.92984	4.16176	3.71289	3.48161	3.88744	3.7706	2.63025	1.78234	4.17017	4.04539	4.83223	3.53882	3.98328	4.9613	3.784	4.17291	4.25294	4.14997	4.31614	4.1485	4.29854
hsa-miR-30c-2-3p	MIMAT0004550	mature-miRNA.hsa-miR-30c-2*|hsa-mir-30c-2:47-3..68+4	6	72086662	72086693	mature-miRNA	7.68972	7.87327	8.10456	8.08599	7.36703	8.45737	8.23603	9.47251	8.17812	8.37937	8.49293	8.77244	8.32068	8.50921	8.19037	8.63784	8.52156	8.15615	8.793	8.34168	8.83522	8.26646	9.36946	7.32275	8.38532	8.3945	9.12447	8.72121	8.62574	9.22113	8.07139	8.1715	8.94969	8.31816	9.32115	7.8026	8.21445	8.53213	9.28563	8.14522	8.08285	8.88321	8.13504
hsa-miR-30c-5p	MIMAT0000244	mature-miRNA.hsa-miR-30c|hsa-mir-30c-1:17-3..39+5	1	41222968	41223001	mature-miRNA	11.4983	10.6831	12.3732	12.6609	13.7584	13.5991	12.6411	12.3804	10.6831	12.1801	10.4653	11.5503	12.6988	12.7607	13.2806	12.3694	12.1214	13.5027	6.01628	10.9787	11.8881	10.0097	12.3148	14.4743	13.7268	12.2231	12.3378	9.34396	11.5698	10.9734	10.2861	11.3386	11.3183	10.1704	12.0654	13.9053	13.3245	12.3409	11.7947	8.68012	10.9144	10.4106	10.8465
hsa-miR-30c-5p	MIMAT0000244	mature-miRNA.hsa-miR-30c|hsa-mir-30c-2:7-3..29+5	6	72086700	72086733	mature-miRNA	11.7822	10.694	12.4273	12.6726	13.7594	13.6805	12.7032	12.764	10.6861	12.2028	10.4769	11.5856	12.7408	12.7727	13.3415	12.8428	12.1526	13.5495	11.7953	10.9916	11.9514	10.6268	12.3254	14.476	13.7826	12.2671	12.5931	9.34628	11.5891	11.6356	10.4815	11.3301	11.378	10.6016	12.0766	13.9072	13.3738	12.3849	12.0238	8.68995	10.9414	11.0334	11.0419
hsa-miR-30d-3p	MIMAT0004551	mature-miRNA.hsa-miR-30d*|hsa-mir-30d:46-3..67+3	8	135817118	135817148	mature-miRNA	4.45025	2.5216	4.88733	3.24468	4.83652	5.00131	4.88553	5.06124	4.2923	5.39145	1.18915	5.74496	5.97153	3.28039	5.1762	4.81766	4.89557	5.79116	4.62926	3.81812	5.82422	4.00593	3.92984	4.94603	4.18682	4.48161	4.32801	5.24009	5.59373	4.3059	4.9896	3.92991	5.77976	4.42334	4.39832	5.02019	5.17632	4.02852	4.86961	5.60248	5.84666	5.00648	5.39807
hsa-miR-30d-5p	MIMAT0000245	mature-miRNA.hsa-miR-30d|hsa-mir-30d:6-3..27+5	8	135817156	135817188	mature-miRNA	13.5386	14.1759	14.0749	14.0649	15.1302	14.6253	14.0243	14.4455	14.3329	15.9651	15.3627	14.5456	14.1584	13.7067	13.9946	13.4748	14.3138	14.2401	10.4543	13.0886	13.8922	13.0863	13.2565	15.0032	13.869	13.2564	13.6882	13.5464	13.6377	13.5526	12.7022	14.0446	13.9111	13.1272	12.9683	14.9042	13.8606	13.1384	13.2249	12.2588	13.8322	13.0886	13.0659
hsa-miR-30e-3p	MIMAT0000693	mature-miRNA.hsa-miR-30e*|hsa-mir-30e:59-3..80+5	1	41220081	41220113	mature-miRNA	10.3082	10.8777	10.8473	11.0556	10.8365	10.3741	9.55795	10.9761	10.7076	11.6711	10.4884	10.4196	10.8646	10.0083	10.3044	10.3353	10.4264	10.6937	10.9787	10.6483	11.3913	10.1301	10.3544	11.0546	10.6671	10.5624	10.4376	10.7257	11.1733	10.7553	9.78661	10.8227	10.8593	10.2221	10.7441	10.9048	10.5272	10.4118	10.4081	10.5149	11.1271	10.427	10.1181
hsa-miR-30e-5p	MIMAT0000692	mature-miRNA.hsa-miR-30e|hsa-mir-30e:17-3..38+5	1	41220039	41220071	mature-miRNA	12.8098	13.0791	13.7392	12.6151	13.7761	13.6713	12.7534	13.5555	13.5506	14.2928	13.5745	13.5009	13.3471	13.5059	12.7944	13.4626	13.908	13.4935	13.7934	13.6798	14.0553	13.556	13.4972	14.7381	12.3126	13.1766	12.8188	13.9417	13.2623	12.8676	12.6921	12.9629	13.8348	12.3889	13.3729	13.9213	13.0674	13.0496	13.0063	12.9702	13.6228	12.6988	13.1221
hsa-miR-3120-3p	MIMAT0014982	mature-miRNA.hsa-miR-3120-3p|hsa-mir-3120:51-3..71+5	1	172107994	172108025	mature-miRNA	5.18722	8.44443	5.65286	7.50939	6.71099	5.6701	6.98986	7.12013	6.48298	5.185	8.21152	6.13198	6.45368	7.43014	6.70964	7.53191	5.23953	5.55412	5.83571	8.39878	4.66894	4.5909	6.25177	5.66426	5.03482	5.43581	7.1569	5.24009	4.00876	5.51026	4.54214	7.55441	4.72531	5.16031	6.09876	5.18369	4.82839	6.22353	7.11423	5.03133	4.95357	5.1027	5.26377
hsa-miR-3120-5p	MIMAT0019198	mature-miRNA.hsa-miR-3120-5p|hsa-mir-3120:13-3..33+5	1	172107956	172107987	mature-miRNA	4.98076	3.93663	3.37276	2.65972	7.15845	3.71591	5.14856	3.59175	3.67562	3.22152	3.9965	3.62948	3.45368	4.08775	4.38771	4.13959	3.36506	5.79116	4.09874	2.81812	2.53144	3.42097	1.19287	4.79919	3.93528	3.06657	3.08008	2.65512	1.89329	2.3673	7.84426	4.15231	6.23433	8.41581	3.27279	5.86819	6.89252	4.78059	6.61284	5.60248	6.05311	6.79236	7.51355
hsa-miR-3184-5p	MIMAT0015064	mature-miRNA.hsa-miR-3184|hsa-mir-3184:10-3..33+5	17	28444140	28444174	mature-miRNA	9.65101	9.06334	9.30687	10.5786	9.87605	9.44383	9.83972	8.51336	10.4864	9.65615	9.681	8.55231	10.1679	11.065	10.3033	10.2832	8.7187	9.39422	9.53984	8.5304	8.66484	8.6689	9.27147	9.00306	9.23993	9.45028	8.69111	9.46462	9.07651	8.73654	9.31872	8.33931	8.54057	8.26044	9.11942	8.74266	8.41336	9.25226	8.32333	8.58504	8.47713	8.32841	9.65944
hsa-miR-31-5p	MIMAT0000089	mature-miRNA.hsa-miR-31|hsa-mir-31:8-3..28+5	9	21512151	21512182	mature-miRNA	6.60225	1.5216	2.15036	1.07476	7.25156	2.88583	1.5636	3.7982	-0.231267	-0.100407	2.77411	2.04452	1.99425	2.28039	2.2502	5.62502	1.7801	3.33172	2.51378	1.01077	0.209511	2.00593	-0.392088	1.99183	1.86489	1.48161	4.66504	0.0701604	0.308323	1.3673	3.9896	2.66688	1.02487	5.48223	1.39832	3.83577	2.784	0.780588	3.66798	2.22397	3.60565	3.31843	4.7642
hsa-miR-320a	MIMAT0000510	mature-miRNA.hsa-miR-320a|hsa-mir-320a:48-3..69+5	8	22102482	22102514	mature-miRNA	12.4559	10.6957	10.2431	9.16222	9.56746	10.5353	10.236	9.29432	10.0495	9.53984	11.33	9.26369	9.51977	9.53778	10.441	10.8021	9.64634	8.7183	8.63618	8.80843	9.01364	8.97172	7.674	8.34498	9.50586	9.00909	9.02845	8.53368	8.5515	9.54555	12.0999	8.91481	9.44694	9.08393	8.10338	8.19012	8.96887	9.26843	9.31183	8.77241	8.73867	8.77421	11.9794
hsa-miR-320b	MIMAT0005792	mature-miRNA.hsa-miR-320b|hsa-mir-320b-2:72-3..93+5	1	224444745	224444777	mature-miRNA	5.67264	3.84353	3.15036	2.39669	2.6666	3.41635	3.88553	3.59175	3.57609	2.89959	4.64858	3.62948	2.80161	2.86536	3.0982	3.62502	2.51706	2.74676	2.51378	3.01077	2.53144	2.42097	1.60791	1.57679	2.71289	3.06657	2.40201	2.07016	1.89329	1.78234	5.44026	1.92991	3.3468	3.29781	1.39832	1.37634	2.784	2.95051	3.1534	2.7094	2.73118	2.1485	5.11567
hsa-miR-324-3p	MIMAT0000762	mature-miRNA.hsa-miR-324-3p|hsa-mir-324:53-3..72+5	17	7126621	7126651	mature-miRNA	6.92418	5.959	7.72527	6.30358	4.83652	6.83485	6.37095	8.00505	5.89802	5.10905	6.86158	7.29245	8.61631	6.5658	7.21368	8.59902	6.96332	7.57965	6.83571	5.22022	7.54936	5.7429	5.03418	4.79919	7.63043	5.83916	7.31849	5.85152	4.63025	6.3215	7.05999	5.51488	7.39991	6.19593	5.27279	5.18369	7.20185	6.33518	7.94596	5.45663	5.39414	5.84894	7.25495
hsa-miR-324-5p	MIMAT0000761	mature-miRNA.hsa-miR-324-5p|hsa-mir-324:16-3..38+5	17	7126655	7126688	mature-miRNA	5.73976	4.93663	7.22361	7.10818	5.6666	4.30087	5.02303	5.13924	6.60162	6.06952	5.83301	5.50395	7.66668	7.28039	6.26813	6.92619	6.38496	6.6294	8.4602	6.54992	6.14025	6.97556	6.25177	4.74672	6.12793	6.56907	4.53951	7.29898	6.78406	6.62783	6.29216	6.34495	5.48431	6.68387	5.64625	5.07678	5.53889	4.86805	5.90064	6.50196	6.1235	6.03115	6.73911
hsa-miR-326	MIMAT0000756	mature-miRNA.hsa-miR-326|hsa-mir-326:60-3..79+5	11	75046146	75046176	mature-miRNA	5.08768	3.63707	3.15036	4.16222	3.6666	3.80337	4.5636	5.50602	3.09066	2.89959	2.77411	3.62948	4.16418	4.08775	4.88247	6.06559	3.65457	4.4472	5.97321	3.59573	3.01687	4.42097	2.60791	3.89872	4.63043	4.72954	3.25001	3.7706	2.30832	3.78234	6.10508	6.12631	5.2728	6.0672	5.17091	6.25898	5.784	5.53548	6.96076	6.45663	7.28577	5.84894	6.22815
hsa-miR-328	MIMAT0000752	mature-miRNA.hsa-miR-328|hsa-mir-328:48-3..69+5	16	67236224	67236256	mature-miRNA	4.73976	6.04516	4.88733	5.36016	6.952	4.6228	4.5636	5.59175	4.41259	4.14752	4.18915	4.62948	4.80161	5.45032	5.21368	4.98759	3.7801	6.20619	5.25074	6.69727	4.01687	4.94453	5.30835	8.26329	6.83759	5.33959	6.10245	3.7706	4.11568	5.42619	5.81063	6.29915	4.93177	5.59326	5.20568	7.39871	6.17632	5.75787	6.17894	4.65693	4.23368	5.60793	5.86042
hsa-miR-32-5p	MIMAT0000090	mature-miRNA.hsa-miR-32|hsa-mir-32:6-3..27+5	9	111808546	111808578	mature-miRNA	7.78812	7.21276	9.58499	7.64462	8.02415	8.77119	10.0271	7.69221	7.09965	7.00812	7.51108	9.92103	9.64889	8.72334	9.24795	7.41757	8.34995	8.02289	6.51378	6.38581	9.02329	7.37517	7.33583	6.14158	6.99418	10.4049	6.78052	7.13625	7.31955	7.60889	8.67517	6.95966	8.49248	8.5663	6.67134	6.18369	8.39871	9.24615	6.57487	6.78469	6.97911	8.35307	9.45889
hsa-miR-330-5p	MIMAT0004693	mature-miRNA.hsa-miR-330-5p|hsa-mir-330:18-3..39+5	19	46142301	46142333	mature-miRNA	2.28032	3.84353	4.81333	4.16222	4.25156	3.96383	4.5636	5.53517	4.46917	4.14752	3.18915	4.62948	5.24218	4.98083	3.73563	5.62502	3.7801	3.55412	4.38825	3.59573	4.01687	3.22833	3.19287	2.79919	2.71289	3.65154	3.25001	3.52959	3.30832	3.78234	3.54214	2.66688	4.48431	3.16031	4.06129	2.37634	3.59135	3.10252	3.93101	3.48701	2.46814	3.1485	3.07615
hsa-miR-331-3p	MIMAT0000760	mature-miRNA.hsa-miR-331-3p|hsa-mir-331:61-3..81+5	12	95702252	95702283	mature-miRNA	4.86529	5.3629	4.26584	5.80268	5.47395	2.71591	4.5636	3.47627	5.72293	3.06952	3.9965	3.04452	4.51782	6.23459	4.51324	4.98759	4.10202	4.06869	6.9061	3.33269	4.37944	4.6689	4.3628	4.23976	4.0024	2.06657	3.78052	4.87752	3.30832	4.78234	5.03691	5.47424	5.77976	5.5108	4.39832	5.8999	4.91328	3.95051	5.59398	6.14997	5.81864	5.1027	5.49118
hsa-miR-331-5p	MIMAT0004700	mature-miRNA.hsa-miR-331-5p|hsa-mir-331:26-3..47+5	12	95702217	95702249	mature-miRNA	4.28032	2.5216	3.88733	3.07476	4.25156	3.30087	4.14856	3.06124	2.3537	4.85379	2.77411	4.04452	4.80161	3.28039	3.0982	3.13959	4.00249	3.74676	4.25074	1.59573	4.1164	3.22833	3.85584	2.99183	3.54297	4.3885	2.66504	3.7706	4.63025	3.58969	3.40464	2.66688	3.60984	3.74527	3.5138	4.07678	3.48444	3.58794	2.34605	3.22397	3.84666	3.73346	3.90622
hsa-miR-335-3p	MIMAT0004703	mature-miRNA.hsa-miR-335*|hsa-mir-335:52-3..73+5	7	130135999	130136031	mature-miRNA	9.34102	11.0353	8.8275	10.5021	10.097	10.2971	10.7682	11.9847	10.4622	9.30473	10.321	8.8127	9.30714	8.99464	10.7675	11.5302	9.08995	11.387	8.37176	10.6346	9.45744	7.96787	8.46589	9.13394	11.4133	10.9079	11.6144	8.63621	8.89704	9.66345	8.92506	10.7167	9.09096	7.80416	8.58485	9.90186	9.68637	11.3533	11.5549	9.06444	7.78284	8.60383	9.54103
hsa-miR-335-5p	MIMAT0000765	mature-miRNA.hsa-miR-335|hsa-mir-335:16-3..38+5	7	130135963	130135996	mature-miRNA	12.1887	9.39811	13.9161	11.0916	12.6157	13.2874	15.2983	13.9297	13.9158	10.2855	11.7215	15.2877	14.9123	10.9279	12.991	13.9038	15.0822	13.0542	9.57267	9.67076	13.966	10.154	11.1295	11.6669	12.55	14.844	13.8226	13.1932	10.7972	12.8706	12.9192	10.7113	13.7406	12.0086	12.5108	12.6088	12.9334	15.5777	13.8009	13.7	11.7218	12.7817	13.4286
hsa-miR-337-3p	MIMAT0000754	mature-miRNA.hsa-miR-337-3p|hsa-mir-337:61-3..82+5	14	101340886	101340918	mature-miRNA	2.28032	1.93663	4.65286	2.88211	3.6666	3.96383	5.73352	3.97877	5.05414	6.04934	2.77411	6.62948	4.85223	2.28039	4.01574	4.13959	3.51706	4.33172	5.09874	3.18069	4.90995	3.7429	1.60791	3.57679	4.18682	6.65154	4.66504	6.82505	4.00876	3.48278	5.72657	4.43242	5.93177	6.16031	3.62071	4.54626	4.87146	6.58794	5.51597	5.7094	6.88768	5.35796	5.73911
hsa-miR-338-3p	MIMAT0000763	mature-miRNA.hsa-miR-338-3p|hsa-mir-338:42-3..63+4	17	79099682	79099713	mature-miRNA	6.45025	6.98103	6.95772	7.06344	6.71099	7.27815	7.5178	5.77395	5.09066	3.70695	5.51108	7.87741	8.36058	6.77225	6.6007	8.73055	7.51706	7.76913	6.32113	4.01077	6.29697	7.18916	6.97423	6.46756	5.918	7.48161	5.91297	5.56201	5.47825	5.24177	5.89007	5.15231	7.3468	7.40062	7.17968	5.33053	6.71474	7.99976	6.25294	6.01057	5.92758	6.87642	6.73911
hsa-miR-338-5p	MIMAT0004701	mature-miRNA.hsa-miR-338-5p|hsa-mir-338:6-3..27+5	17	79099717	79099749	mature-miRNA	3.28032	4.58049	4.15036	4.16222	3.25156	5.35976	3.88553	4.97877	3.93866	5.06952	4.88959	4.85187	5.48611	2.86536	4.1762	5.81766	5.2826	5.55412	4.51378	2.59573	4.37944	4.12141	3.41527	5.03623	4.29785	4.48161	3.40201	3.97705	6.03624	4.3673	2.89007	3.51488	4.83223	4.0863	3.62071	2.9613	3.36896	4.02852	2.66798	3.48701	4.05311	4.31843	2.71358
hsa-miR-339-3p	MIMAT0004702	mature-miRNA.hsa-miR-339-3p|hsa-mir-339:50-3..72+5	7	1062585	1062618	mature-miRNA	7.45025	7.48353	8.5196	8.64841	9.62079	9.10822	8.31849	8.70188	8.26858	8.43097	8.63209	7.85187	9.15916	8.97388	9.2502	9.32149	7.38496	8.99943	9.66691	7.03313	7.74867	7.58084	7.3014	10.3171	9.16685	8.50952	7.58788	7.60154	8.07651	7.53053	7.74805	6.91481	7.94374	7.53186	7.08014	10.0184	8.16338	7.96546	7.65893	6.86783	7.63807	7.39643	7.7642
hsa-miR-339-5p	MIMAT0000764	mature-miRNA.hsa-miR-339-5p|hsa-mir-339:15-3..37+5	7	1062620	1062653	mature-miRNA	7.03521	5.22204	6.29332	6.34155	4.83652	5.80337	6.92115	6.7982	5.01666	4.29191	4.51108	4.36645	7.50995	6.95282	6.55763	7.46152	5.95002	5.65365	5.17674	4.86875	6.16371	7.37517	5.19287	5.03623	6.79089	6.59013	6.61924	4.65512	4.47825	6.79357	6.65257	4.51488	4.93177	7.21342	4.85775	5.13122	5.33859	6.04737	7.14047	4.36148	4.84666	6.33833	6.52093
hsa-miR-33a-5p	MIMAT0000091	mature-miRNA.hsa-miR-33a|hsa-mir-33a:6-3..26+5	22	42296949	42296980	mature-miRNA	8.22284	10.5523	5.6098	7.88854	7.44795	6.09095	5.26404	8.07122	9.60004	4.65448	11.5932	7.04452	5.03865	9.25194	4.0982	8.50416	3.65457	4.33172	9.21884	10.1413	3.37944	8.42097	7.45966	7.13138	3.54297	1.48161	5.50635	9.27473	1.89329	8.40072	6.45775	9.15552	4.3468	6.81566	7.58154	6.4638	5.24343	3.36555	6.73837	8.30292	3.84666	9.00959	6.57865
hsa-miR-33b-5p	MIMAT0003301	mature-miRNA.hsa-miR-33b|hsa-mir-33b:16-3..35+5	17	17717205	17717235	mature-miRNA	8.54711	5.959	4.5654	4.16222	4.47395	5.38833	3.5636	6.84551	5.57609	-0.100407	7.04713	5.85187	3.99425	2.28039	3.51324	8.27709	4.95002	4.91669	3.92882	2.81812	4.1164	2.00593	-0.392088	1.57679	4.40095	2.06657	2.88744	4.15762	0.308323	2.3673	6.9896	3.15231	5.02487	4.59326	0.813358	2.69827	6.67882	2.10252	5.20403	3.98951	1.14622	5.57477	7.64093
hsa-miR-340-3p	MIMAT0000750	mature-miRNA.hsa-miR-340*|hsa-mir-340:58-3..79+5	5	179442313	179442345	mature-miRNA	6.80389	5.49122	7.97479	7.10818	6.52458	7.47746	6.81153	7.4382	7.74028	8.71977	5.94404	7.71694	7.47807	7.48985	7.0368	7.10306	7.75738	7.10431	7.52873	6.95328	7.53144	6.32786	6.13147	6.23976	7.12039	7.55843	7.19902	7.25007	7.51778	7.52381	6.44026	6.92991	7.38243	6.67127	6.36795	6.20923	6.64198	7.40994	6.17894	6.5459	7.38462	7.11429	6.86042
hsa-miR-340-5p	MIMAT0004692	mature-miRNA.hsa-miR-340|hsa-mir-340:16-3..37+5	5	179442355	179442387	mature-miRNA	7.81948	6.10656	8.14283	5.39669	7.39452	8.87325	8.96448	10.9755	8.20336	7.82441	7.31843	8.77244	8.20371	7.25767	8.36707	9.46871	8.95002	7.6294	6.73617	6.4865	7.75641	7.22833	6.23727	8.40968	6.33738	8.71523	9.4681	7.97705	6.83189	8.60252	8.55844	6.75434	8.24404	7.71489	7.00318	8.2952	8.02717	9.03562	9.53092	7.79686	7.9144	8.76689	8.55008
hsa-miR-342-3p	MIMAT0000753	mature-miRNA.hsa-miR-342-3p|hsa-mir-342:61-3..83+5	14	100576048	100576081	mature-miRNA	9.56573	7.42045	10.935	10.0888	9.59733	10.6889	11.5509	8.71468	6.75742	7.01853	8.52007	10.0045	11.625	11.0683	10.8389	10.1077	10.35	11.3761	7.92882	6.20059	10.8872	6.5295	8.5592	7.90472	10.4789	11.5308	8.45077	4.59372	5.59373	6.44055	8.23246	8.09984	10.0305	7.5108	8.4536	8.62426	9.92227	11.7788	8.05341	8.82686	7.80443	7.07924	9.42978
hsa-miR-342-5p	MIMAT0004694	mature-miRNA.hsa-miR-342-5p|hsa-mir-342:19-3..39+5	14	100576006	100576037	mature-miRNA	7.62017	7.41237	8.20926	8.03476	6.12603	7.70459	7.05545	7.38316	7.63292	7.06952	8.08397	7.59911	7.96004	8.00831	7.9395	6.43237	7.76499	7.6775	3.51378	6.75223	8.35926	6.79601	8.31182	5.79919	7.54859	7.50398	7.27975	6.46248	6.03624	6.78234	6.9282	6.73727	8.24404	6.72102	8.23121	6.04876	7.01282	7.74637	6.43351	6.72222	7.25474	6.1485	6.84873
hsa-miR-345-5p	MIMAT0000772	mature-miRNA.hsa-miR-345|hsa-mir-345:18-3..39+5	14	100774209	100774241	mature-miRNA	6.56573	9.08384	5.99167	7.82965	5.75406	4.03783	6.08716	7.81612	7.26858	3.35902	9.20038	6.68837	6.53341	7.21113	4.57213	8.67564	5.36506	4.65365	6.25074	8.07685	4.29697	4.5909	5.60791	5.16176	4.06653	5.80354	7.09131	5.85152	2.30832	6.38225	6.27253	7.71127	5.2728	5.74527	5.62071	5.58579	4.91328	6.61348	7.66798	6.07197	4.31614	6.03115	6.01474
hsa-miR-34a-5p	MIMAT0000255	mature-miRNA.hsa-miR-34a|hsa-mir-34a:22-3..43+5	1	9211788	9211820	mature-miRNA	7.43007	6.62314	7.35982	5.93274	8.10954	6.88583	6.47049	7.08114	6.57609	7.62069	6.88959	7.04452	7.8208	7.67271	7.95064	7.58585	7.56146	7.70096	7.57267	7.31455	8.10433	8.78729	7.45966	8.80561	7.06653	7.62116	8.05162	6.37394	6.96653	6.7012	7.21199	6.75434	7.85776	8.36585	7.44998	8.1178	7.43505	7.79182	7.89294	6.90204	8.24425	6.88997	7.5857
hsa-miR-34c-5p	MIMAT0000686	mature-miRNA.hsa-miR-34c-5p|hsa-mir-34c:13-3..35+5	11	111384172	111384205	mature-miRNA	6.73976	8.91963	4.95772	5.71862	5.98852	6.09095	5.65106	5.38316	7.21168	5.22152	9.86863	2.04452	4.57922	7.70666	5.05756	5.46152	4.7801	4.33172	5.01628	8.78226	3.37944	6.6689	5.98295	4.99183	3.2434	4.48161	4.66504	6.4452	2.63025	6.52381	5.08271	8.40565	4.60984	6.16031	6.55483	5.69827	4.64198	5.13814	4.43351	6.31143	5.19061	6.52354	4.90622
hsa-miR-3545-5p	MIMAT0019813	mature-miRNA.hsa-miR-3545-5p|hsa-mir-3545:15-3..36+5	14	104583799	104583831	mature-miRNA	4.28032	4.63707	4.02483	3.65972	5.25156	5.14217	4.88553	5.02059	3.3537	7.27463	4.77411	4.04452	6.27966	2.28039	3.92828	6.37225	7.72652	4.74676	6.92882	4.65462	5.85337	1.42097	2.77784	4.51539	4.49716	4.65154	6.14617	4.24009	6.03624	4.64032	3.40464	4.80438	8.71836	2.16031	3.13529	5.28323	6.52547	5.42444	3.1534	5.03133	3.46814	3.95586	4.22815
hsa-miR-3591-3p	MIMAT0019877	mature-miRNA.hsa-miR-3591-3p|hsa-mir-3591:45-3..66+5	18	56118313	56118345	mature-miRNA	1.28032	-0.0633654	0.565401	0.0747597	1.6666	1.30087	1.5636	0.89131	-0.231267	-0.100407	2.18915	2.04452	-0.00574665	1.28039	1.51324	1.81766	0.195134	0.746761	1.92882	1.01077	2.53144	1.42097	1.19287	1.57679	0.542965	0.48161	0.0800809	1.65512	1.30832	1.78234	4.89007	7.13937	5.1948	6.0863	6.1884	7.07678	5.56536	5.17291	5.04649	5.22397	5.10041	6.17087	5.26377
hsa-miR-361-3p	MIMAT0004682	mature-miRNA.hsa-miR-361-3p|hsa-mir-361:45-3..67+5	X	85158640	85158673	mature-miRNA	4.73976	6.00272	5.6098	5.32269	5.6666	5.41635	4.88553	5.17671	6.09066	6.58609	5.58147	4.62948	5.82714	4.98083	5.42013	5.57255	5.32442	5.60474	6.54353	6.18069	6.18679	6.57072	6.19287	5.94603	6.05076	5.56907	5.808	6.68487	6.96653	6.60252	6.1271	6.27569	5.93177	6.21342	5.79064	5.83577	5.51192	5.68748	5.96076	6.32831	6.33604	6.07924	5.42978
hsa-miR-361-5p	MIMAT0000703	mature-miRNA.hsa-miR-361-5p|hsa-mir-361:6-3..27+5	X	85158680	85158712	mature-miRNA	7.93854	9.43449	8.62068	9.14085	7.54924	11.0225	10.0754	9.09832	7.64525	7.74508	9.21152	8.52025	9.52173	8.91702	11.1353	10.0271	8.87109	10.8316	7.71018	8.6181	7.9577	6.8967	8.13147	7.75338	11.1447	9.07407	8.51053	7.55398	7.76775	8.43339	8.22226	8.43771	7.89524	8.36976	7.94778	6.83577	10.2352	9.19844	8.12741	6.48701	7.04103	8.25703	8.37383
hsa-miR-3613-5p	MIMAT0017990	mature-miRNA.hsa-miR-3613-5p|hsa-mir-3613:16-3..37+5	13	50570595	50570627	mature-miRNA	3.28032	3.39607	3.73533	2.39669	3.98852	6.38833	4.5636	3.89131	2.93866	4.35902	7.58147	8.8647	4.45368	3.60232	6.23206	4.40262	6.19513	8.93659	5.32113	8.37271	9.94929	8.31579	9.22078	8.82472	9.55419	9.526	8.50215	8.6324	7.90078	8.82946	8.13799	6.77122	7.89524	6.97793	7.45721	6.71619	8.53554	7.80849	5.93101	7.5314	6.25474	6.6563	8.40607
hsa-miR-3615	MIMAT0017994	mature-miRNA.hsa-miR-3615|hsa-mir-3615:51-3..71+5	17	72744798	72744829	mature-miRNA	4.86529	3.25856	6.65286	5.98165	5.12603	4.52326	5.02303	4.53517	4.62671	5.42316	2.77411	4.36645	5.54884	5.60232	5.28583	5.86206	4.7801	5.50165	5.62926	4.18069	6.9644	5.17586	5.28034	4.16176	6.36314	6.3885	4.60364	4.87752	5.51778	5.2086	4.40464	4.66688	5.54844	4.48223	4.56825	4.76865	4.95392	5.10252	5.04649	4.80893	3.95357	4.54082	4.7642
hsa-miR-362-5p	MIMAT0000705	mature-miRNA.hsa-miR-362-5p|hsa-mir-362:5-3..28+5	X	49773572	49773606	mature-miRNA	4.86529	5.32895	6.42338	5.90765	4.83652	4.88583	5.37095	3.89131	5.93866	6.06952	4.88959	4.36645	5.92499	4.86536	5.48286	4.90512	5.51706	4.20619	5.38825	4.81812	7.09215	5.37517	4.96546	3.69227	4.49716	5.76701	5.08008	5.68487	5.83189	5.68923	5.57456	3.92991	5.54844	5.23069	4.90082	3.83577	4.03193	5.13814	4.66798	5.29436	5.05311	5.39643	5.83696
hsa-miR-363-3p	MIMAT0000707	mature-miRNA.hsa-miR-363|hsa-mir-363:50-3..71+4	X	133303407	133303438	mature-miRNA	9.29713	8.11156	11.034	10.7428	8.52458	9.52487	9.75836	10.1177	8.84555	8.6343	9.02835	10.7345	10.7887	10.8951	9.43805	11.4543	9.86402	9.87088	8.63618	8.33269	12.2655	10.3473	10.8247	7.92847	10.3615	10.9664	9.91613	10.5203	10.8161	10.9894	9.81233	9.5323	11.3614	9.22208	9.46978	8.28923	9.30952	8.0798	10.2363	9.11636	7.74613	9.40825	9.52827
hsa-miR-365a-5p	MIMAT0009199	mature-miRNA.hsa-miR-365*|hsa-mir-365-2:29-3..50+5	17	29902454	29902486	mature-miRNA	5.60225	7.41237	5.08896	5.85612	5.83652	5.38833	6.26404	6.43047	6.58891	6.91082	8.55547	4.62948	4.94845	5.28039	7.13773	4.5181	5.95002	5.27032	5.09874	6.66898	4.60183	4.94453	5.56211	5.03623	5.32432	3.80354	6.18861	5.74259	4.83189	5.80471	4.9896	6.53478	4.48431	5.29781	5.56825	4.9613	5.61689	5.13814	6.04649	4.90204	4.53853	5.79236	5.57865
hsa-miR-3656	MIMAT0018076	mature-miRNA.hsa-miR-3656|hsa-mir-3656:49-3..65+4	11	118889698	118889724	mature-miRNA	2.86529	7.49122	3.88733	4.93274	3.6666	-0.284093	1.5636	0.89131	0.768733	1.89959	6.91707	2.04452	5.97153	5.52832	4.0982	3.62502	3.19513	5.50165	2.51378	5.05516	1.20951	2.7429	1.92984	2.79919	3.63043	0.48161	3.53951	1.07016	0.308323	2.3673	2.40464	7.61174	3.3468	4.29781	3.5138	2.37634	4.69089	2.10252	4.80548	0.902044	2.14622	3.1485	3.81311
hsa-miR-365a-3p	MIMAT0000710	mature-miRNA.hsa-miR-365|hsa-mir-365-1:56-3..77+5	16	14403193	14403225	mature-miRNA	4.86529	3.5216	4.15036	4.24468	7.68896	4.57389	4.37095	3.7982	6.05414	6.43875	2.18915	3.62948	5.35181	4.08775	6.49813	5.57255	6.05311	4.20619	3.73617	4.76565	4.9644	4.8804	4.56211	6.57679	5.35032	5.65154	5.53951	5.39209	5.89329	5.3059	4.94069	3.92991	3.83223	4.0863	5.09876	5.9613	4.30756	5.33518	3.80548	4.76002	3.95357	4.05539	5.19162
hsa-miR-365a-3p	MIMAT0000710	mature-miRNA.hsa-miR-365|hsa-mir-365-1:56-3..77+5|alt-1	17	29902493	29902525	mature-miRNA	4.86529	3.5216	4.15036	4.24468	7.68896	4.57389	4.37095	3.7982	6.05414	6.42316	2.18915	3.62948	5.35181	4.08775	6.49813	5.57255	6.05311	4.20619	3.73617	4.76565	4.9644	4.8804	4.56211	6.57679	5.35032	5.65154	5.53951	5.39209	5.89329	5.3059	4.94069	3.92991	3.83223	4.0863	5.09876	5.9613	4.30756	5.33518	3.80548	4.76002	3.95357	4.05539	5.19162
hsa-miR-365a-3p	MIMAT0000710	mature-miRNA.hsa-miR-365|hsa-mir-365-2:68-3..89+5	17	29902493	29902525	mature-miRNA	4.86529	3.5216	4.15036	4.24468	7.68896	4.57389	4.37095	3.7982	6.05414	6.42316	2.18915	3.62948	5.35181	4.08775	6.49813	5.57255	6.05311	4.20619	3.73617	4.76565	4.9644	4.8804	4.56211	6.57679	5.35032	5.65154	5.53951	5.39209	5.89329	5.3059	4.94069	3.92991	3.83223	4.0863	5.09876	5.9613	4.30756	5.33518	3.80548	4.76002	3.95357	4.05539	5.19162
hsa-miR-365a-3p	MIMAT0000710	mature-miRNA.hsa-miR-365|hsa-mir-365-2:68-3..89+5|alt-1	16	14403193	14403225	mature-miRNA	4.86529	3.5216	4.15036	4.24468	7.68896	4.57389	4.37095	3.7982	6.05414	6.43875	2.18915	3.62948	5.35181	4.08775	6.49813	5.57255	6.05311	4.20619	3.73617	4.76565	4.9644	4.8804	4.56211	6.57679	5.35032	5.65154	5.53951	5.39209	5.89329	5.3059	4.94069	3.92991	3.83223	4.0863	5.09876	5.9613	4.30756	5.33518	3.80548	4.76002	3.95357	4.05539	5.19162
hsa-miR-369-3p	MIMAT0000721	mature-miRNA.hsa-miR-369-3p|hsa-mir-369:44-3..64+5	14	101531974	101532005	mature-miRNA	3.28032	2.74399	2.88733	2.39669	1.6666	4.71591	4.88553	5.53517	4.8562	7.59308	5.27661	5.85187	4.74914	3.28039	3.2502	4.27709	4.51706	5.50165	6.45238	6.66898	7.83156	6.37517	6.4408	5.23976	6.40095	7.02077	6.41993	7.49643	7.2856	6.7012	5.08271	5.43242	6.83223	5.12378	6.41327	4.69827	4.95392	5.75787	5.20403	5.51675	7.39414	5.4339	4.99368
hsa-miR-369-5p	MIMAT0001621	mature-miRNA.hsa-miR-369-5p|hsa-mir-369:9-3..30+5	14	101531939	101531971	mature-miRNA	3.60225	2.25856	4.81333	5.11915	3.6666	5.23947	3.88553	5.69867	5.32332	7.05946	3.51108	5.50395	5.38657	5.67271	4.92828	4.13959	5.00249	5.13908	5.45238	4.09823	4.53144	6.14889	5.06734	4.45126	5.4737	4.80354	5.25001	5.35556	5.63025	5.2086	4.66767	3.15231	5.41719	6.16031	5.90082	3.18369	5.14155	4.82498	5.25294	4.76002	6.25474	5.1485	4.71358
hsa-miR-370	MIMAT0000722	mature-miRNA.hsa-miR-370|hsa-mir-370:48-3..69+5	14	101377519	101377551	mature-miRNA	3.28032	5.42849	5.26584	5.43231	4.47395	4.30087	6.47049	6.54952	5.83482	7.01853	5.71271	4.04452	5.24218	5.80395	5.73563	5.5181	4.19513	4.91669	5.51378	6.07685	4.20951	4.6689	4.19287	4.38415	4.44986	4.06657	5.28953	5.49643	4.95218	4.58969	4.54214	5.59288	4.48431	4.53882	5.5138	3.9613	3.95392	5.33518	6.04649	3.07197	5.66978	3.95586	4.49118
hsa-miR-374a-3p	MIMAT0004688	mature-miRNA.hsa-miR-374a*|hsa-mir-374a:42-3..63+5	X	73507124	73507156	mature-miRNA	8.89503	9.98512	9.24488	8.08599	8.99751	9.8047	9.60252	9.48936	9.77716	11.5111	11.1433	11.5523	9.37146	9.16304	9.3629	9.24811	10.6535	10.8838	11.4187	11.1245	12.1123	11.0012	11.2603	11.7608	9.22245	11.3688	10.649	11.5311	11.6746	10.6596	10.06	10.749	11.4448	9.80416	11.1753	11.1965	9.92355	10.4888	10.0551	10.7655	11.5751	10.1329	10.629
hsa-miR-374a-5p	MIMAT0000727	mature-miRNA.hsa-miR-374a|hsa-mir-374a:12-3..33+5	X	73507154	73507186	mature-miRNA	9.51394	10.346	10.6542	10.029	9.28865	10.2177	10.597	10.9614	9.5921	9.69563	10.2498	10.5203	10.2481	9.97388	10.2309	9.68494	10.1609	10.0437	9.90323	8.87185	10.0721	9.11794	9.91739	9.04168	9.38846	10.5109	11.048	8.98005	8.72618	9.15303	8.96841	9.86065	9.33321	9.88004	10.2302	9.67325	10.0272	10.5554	10.8268	8.76002	9.08285	8.76689	9.69086
hsa-miR-374b-3p	MIMAT0004956	mature-miRNA.hsa-miR-374b*|hsa-mir-374b:41-3..62+5	X	73438386	73438418	mature-miRNA	3.60225	0.936635	2.5654	0.0747597	3.25156	2.52326	2.5636	1.47627	2.09066	2.89959	2.18915	3.62948	1.99425	1.28039	1.92828	0.817662	3.19513	3.33172	5.45238	2.33269	4.01687	2.42097	2.41527	3.99183	3.44986	3.28897	2.66504	3.07016	3.30832	1.3673	4.78315	2.34495	3.60984	3.0083	3.13529	4.18369	3.10593	3.10252	2.93101	3.07197	2.73118	3.1485	5.0355
hsa-miR-374b-5p	MIMAT0004955	mature-miRNA.hsa-miR-374b|hsa-mir-374b:11-3..32+5	X	73438416	73438448	mature-miRNA	10.1812	8.94226	9.98957	9.84129	8.20575	9.29522	10.2075	10.7563	9.73307	9.95216	9.76658	10.8226	10.5904	9.88031	9.73724	9.76018	10.3398	8.47468	9.13827	8.82455	10.1652	10.7719	10.523	7.50753	8.69778	9.05526	10.5779	8.51724	8.92303	10.9397	9.9911	8.51988	9.72878	10.356	10.0007	7.14452	8.15904	8.44237	9.14047	7.08195	8.43162	9.88321	10.4685
hsa-miR-376a-5p	MIMAT0003386	mature-miRNA.hsa-miR-376a*|hsa-mir-376a-1:7-3..28+5	14	101507121	101507153	mature-miRNA	3.86529	3.74399	3.15036	2.65972	3.6666	4.23947	3.88553	-0.10869	4.52362	2.70695	2.77411	5.04452	5.12354	4.45032	4.51324	3.13959	2.7801	3.91669	6.21422	1.59573	2.79447	2.00593	2.60791	3.31376	3.44986	2.06657	2.08008	4.46248	0.308323	-0.217661	2.89007	2.66688	2.02487	3.64573	3.27279	2.69827	3.24343	2.58794	4.25294	3.36148	2.14622	3.1485	2.90622
hsa-miR-376c	MIMAT0000720	mature-miRNA.hsa-miR-376c|hsa-mir-376c:43-3..63+3	14	101506065	101506094	mature-miRNA	5.67264	4.74399	4.26584	4.24468	6.79588	5.35976	4.88553	5.53517	4.09066	4.75757	5.51108	5.04452	6.66668	4.73982	5.99436	7.7484	5.19513	4.74676	7.25074	4.09823	3.01687	4.00593	2.77784	5.27723	3.79089	3.94104	5.78052	3.87752	3.11568	3.48278	6.25264	4.34495	5.66873	6.46773	3.27279	4.28323	5.33859	4.02852	5.96076	4.07197	6.43162	5.4339	6.34916
hsa-miR-377-3p	MIMAT0000730	mature-miRNA.hsa-miR-377|hsa-mir-377:45-3..66+3	14	101528427	101528457	mature-miRNA	5.67264	3.74399	3.5654	2.39669	3.98852	3.80337	3.88553	7.88	4.09066	2.89959	4.64858	4.36645	5.08172	4.28039	5.21368	7.54558	3.65457	4.20619	2.51378	1.59573	3.20951	3.22833	-0.392088	4.07929	3.79089	2.48161	7.4724	1.07016	2.63025	1.78234	4.89007	3.34495	4.02487	6.10516	2.81336	2.9613	4.42786	2.78059	7.25294	4.36148	5.2755	4.60793	4.95061
hsa-miR-378a-5p	MIMAT0000731	mature-miRNA.hsa-miR-378*|hsa-mir-378:5-3..26+5	5	149112388	149112420	mature-miRNA	5.73976	5.84353	6.29332	6.18328	6.12603	6.20776	6.02303	7.22223	5.32332	6.73248	5.77411	7.25397	6.77561	6.45032	6.13773	7.91569	7.49891	5.33172	7.46798	6.58062	7.87485	6.17586	6.75766	7.56169	7.08986	6.7484	7.28953	7.59372	7.54673	7.3215	5.89007	6.2276	7.15416	6.46773	7.10798	7.49528	6.66664	6.92014	7.73837	6.22397	6.25474	6.33833	6.91745
hsa-miR-378c	MIMAT0016847	mature-miRNA.hsa-miR-378c|hsa-mir-378c:11-3..35+5	10	132760891	132760926	mature-miRNA	8.51873	9.88792	9.19111	8.94204	9.07599	9.45737	8.31849	10.6595	8.97086	10.1885	9.82939	10.5563	9.97582	9.18126	9.11067	9.95721	9.95169	8.54766	10.5852	9.62179	9.95603	8.6971	9.09976	9.65183	8.80975	9.03236	9.45295	9.85152	9.69634	9.32344	8.56653	8.57857	9.50869	8.76319	9.48578	9.59551	8.73528	9.04971	9.57005	8.80593	8.98857	8.67206	9.04321
hsa-miR-378d	MIMAT0018926	mature-miRNA.hsa-miR-378d|hsa-mir-378d-1:31-3..50+4	4	5925001	5925030	mature-miRNA	4.45025	5.98103	5.02483	5.07476	5.6666	5.59855	4.5636	6.68573	4.76873	6.08942	5.9965	7.32992	5.63811	4.86536	4.88247	5.86206	5.44306	4.06869	2.51378	5.25869	5.70136	4.6689	4.5148	5.31376	4.96923	4.72954	5.40201	5.74259	5.43761	5.3059	4.89007	4.86851	5.41719	4.92584	5.09876	5.4638	4.59135	5.20685	5.73837	4.76002	4.79007	4.84894	5.22815
hsa-miR-378d	MIMAT0018926	mature-miRNA.hsa-miR-378d|hsa-mir-378d-2:22-3..41+5	8	94928301	94928331	mature-miRNA	4.08768	6.0241	5.02483	4.93274	5.47395	5.44383	4.14856	6.41487	4.52362	5.85379	5.88959	6.36645	5.77561	4.73982	5.0982	5.86206	5.51706	4.06869	6.9061	5.33269	5.60183	4.22833	4.60791	5.38415	5.03482	4.87393	4.98697	5.62475	5.21521	4.99179	4.54214	4.86851	5.3468	4.83838	5.09876	5.4638	4.64198	5.10252	5.7036	4.65693	4.9011	4.79236	4.71358
hsa-miR-378a-3p	MIMAT0000732	mature-miRNA.hsa-miR-378|hsa-mir-378:43-3..63+3	5	149112426	149112455	mature-miRNA	13.4339	14.6784	13.8987	14.1136	14.1759	15.1286	13.133	15.3321	13.9531	15.6869	14.9713	15.1805	14.4037	13.8079	13.839	14.5297	14.6638	13.648	15.1028	14.8713	14.7535	13.7416	13.917	14.5814	14.4384	13.8229	14.3316	15.3347	14.8116	14.4598	13.4733	14.1184	14.4672	13.5715	14.3811	14.3883	13.7413	13.7698	14.4608	13.6431	13.7724	14.0492	13.8799
hsa-miR-378a-3p	MIMAT0000732	mature-miRNA.hsa-miR-378|hsa-mir-378:43-3..63+3|alt-1	3	32027796	32027825	mature-miRNA	13.431	14.6654	13.8983	14.1122	14.1739	15.129	13.133	15.332	13.9507	15.687	14.9605	15.1807	14.4036	13.8057	13.8384	14.5294	14.6637	13.6476	15.1026	14.8612	14.7533	13.7398	13.9165	14.5808	14.4387	13.8226	14.3315	15.3337	14.8115	14.4593	13.4721	14.1097	14.4672	13.5704	14.3808	14.3875	13.7416	13.7702	14.4606	13.6425	13.772	14.0483	13.8788
hsa-miR-379-5p	MIMAT0000733	mature-miRNA.hsa-miR-379|hsa-mir-379:6-3..26+5	14	101488404	101488435	mature-miRNA	8.32472	9.44046	8.97903	8.91711	8.33902	9.51032	9.64575	11.0718	9.86545	11.1236	9.62378	9.70273	9.16418	9.24618	8.64937	8.85658	8.99603	9.26246	8.94562	10.5136	9.25391	9.45714	8.93434	9.11854	9.16685	9.12186	10.3941	9.97855	9.57042	9.14209	8.55032	9.89185	9.64326	9.13759	10.1443	8.61474	8.44934	9.53046	9.95153	8.84162	10.2972	8.51919	8.16361
hsa-miR-381	MIMAT0000736	mature-miRNA.hsa-miR-381|hsa-mir-381:49-3..70+5	14	101512301	101512333	mature-miRNA	5.86529	8.02939	6.77485	7.24468	6.62079	7.76576	6.95592	8.27069	6.75742	7.48456	7.88959	7.40207	7.53341	7.18728	6.9395	7.30951	6.88163	7.23861	6.13827	8.36832	6.74867	7.07918	6.75766	7.54642	7.05076	6.891	7.51471	7.49643	6.73459	6.42619	6.29216	7.52486	7.32866	6.34617	7.32115	6.33053	7.09688	7.31197	7.89294	6.03133	7.9144	7.15973	6.11567
hsa-miR-382-5p	MIMAT0000737	mature-miRNA.hsa-miR-382|hsa-mir-382:11-3..32+5	14	101520649	101520681	mature-miRNA	4.45025	2.74399	5.32029	5.85612	5.25156	5.23947	6.60799	8.13924	6.55009	8.47702	4.35907	6.04452	6.66668	5.92425	4.92828	6.72455	5.7187	4.83422	6.35508	1.01077	6.06749	6.06483	5.89331	6.07929	4.2434	6.82146	6.88744	5.46248	5.66588	5.24177	3.08271	2.66688	5.60984	6.0863	6.86864	5.33053	3.24343	6.36555	6.30025	5.03133	6.68538	4.47043	3.49118
hsa-miR-383	MIMAT0000738	mature-miRNA.hsa-miR-383|hsa-mir-383:7-3..28+5	8	14710986	14711018	mature-miRNA	2.86529	4.39607	2.5654	3.88211	2.6666	3.88583	4.14856	3.35074	2.57609	2.70695	2.77411	2.04452	4.63811	4.98083	3.38771	3.62502	4.83899	3.74676	3.92882	2.01077	3.53144	4.12141	4.60791	3.79919	3.44986	3.28897	3.40201	4.39209	6.51778	2.3673	2.66767	0.344952	6.54844	4.29781	4.20568	2.9613	2.95392	3.95051	0.346049	5.18745	1.73118	3.47043	3.60666
hsa-miR-3912	MIMAT0018186	mature-miRNA.hsa-miR-3912|hsa-mir-3912:63-3..83+5	5	170813676	170813707	mature-miRNA	3.28032	-0.0633654	4.47229	3.98165	4.6666	3.71591	4.5636	4.69867	4.52362	4.89959	2.18915	4.36645	4.45368	5.08775	3.83517	4.27709	4.19513	3.74676	4.73617	2.33269	4.79447	4.22833	3.06734	4.31376	3.71289	3.65154	3.53951	3.97705	4.55625	4.10427	3.40464	2.66688	5.02487	3.0083	3.62071	3.83577	3.95392	3.48103	3.66798	3.07197	3.95357	3.31843	3.60666
hsa-miR-3928	MIMAT0018205	mature-miRNA.hsa-miR-3928|hsa-mir-3928:37-3..58+0	22	31556047	31556074	mature-miRNA	3.86529	4.79462	3.73533	3.65972	3.6666	3.41635	1.5636	4.97877	4.22817	5.35902	5.27661	3.04452	4.08172	4.45032	3.38771	4.13959	2.51706	2.33172	4.25074	4.71121	3.53144	4.00593	3.60791	3.99183	3.79089	3.80354	3.25001	3.39209	3.76775	3.58969	3.25264	4.04539	4.02487	2.83838	4.13529	3.83577	2.10593	2.78059	3.66798	3.07197	3.46814	2.73346	2.90622
hsa-miR-409-3p	MIMAT0001639	mature-miRNA.hsa-miR-409-3p|hsa-mir-409:47-3..68+5	14	101531679	101531711	mature-miRNA	4.28032	5.49122	4.15036	4.53419	3.98852	4.41635	5.73352	6.71149	5.83482	7.86538	5.71271	5.04452	5.31618	4.45032	5.54299	4.62502	4.36506	5.39062	5.92882	5.96496	5.56706	5.17586	4.73719	5.16176	5.35032	5.43581	5.66504	5.52959	6.00876	2.95226	4.40464	5.43242	4.02487	5.59326	5.98328	4.37634	3.59135	5.53548	5.80548	4.42561	6.45	1.1485	4.29854
hsa-miR-411-5p	MIMAT0003329	mature-miRNA.hsa-miR-411|hsa-mir-411:16-3..36+5	14	101489673	101489704	mature-miRNA	5.52825	7.43648	5.20926	7.17279	4.25156	8.40939	6.69288	7.59175	6.44116	6.87687	7.27661	6.43683	6.45368	7.34648	7.72918	6.72455	6.19513	6.97558	5.45238	7.41165	5.20951	6.00593	5.63028	4.23976	7.55977	5.80354	6.96272	6.52959	5.73459	6.10427	6.4921	6.82069	6.38243	6.82706	7.05176	4.4638	7.5719	6.52205	7.4958	5.87932	7.07695	6.52354	5.57865
hsa-miR-421	MIMAT0003339	mature-miRNA.hsa-miR-421|hsa-mir-421:48-3..70+5	X	73438221	73438254	mature-miRNA	3.86529	4.69152	4.26584	2.65972	4.83652	4.35976	6.02303	4.06124	4.3537	3.60003	5.35907	3.04452	4.69469	3.86536	5.13773	3.98759	4.89557	4.91669	4.38825	4.18069	4.37944	4.50843	2.92984	3.31376	2.86489	4.06657	3.53951	3.97705	4.21521	5.10427	6.44026	6.01738	5.54844	6.67127	5.13529	6.60516	5.0694	5.82498	5.34605	6.4719	6.23368	6.1027	6.55008
hsa-miR-423-3p	MIMAT0001340	mature-miRNA.hsa-miR-423-3p|hsa-mir-423:53-3..75+5	17	28444145	28444178	mature-miRNA	9.65536	9.07106	9.32362	10.5885	9.88576	9.46242	9.83972	8.51702	10.4915	9.66281	9.689	8.55231	10.1742	11.0699	10.3163	10.2893	8.73817	9.41565	9.53984	8.53433	8.68119	8.68776	9.28387	9.02525	9.26064	9.47313	8.71308	9.4753	9.0864	8.75101	9.33301	8.38935	8.54057	8.26883	9.12851	8.75572	8.43146	9.26642	8.32904	8.6094	8.49936	8.33338	9.66943
hsa-miR-423-5p	MIMAT0004748	mature-miRNA.hsa-miR-423-5p|hsa-mir-423:17-3..39+5	17	28444109	28444142	mature-miRNA	8.06168	6.81928	9.33027	8.09713	13.8669	11.4737	8.95592	7.7982	9.14811	8.27028	10.087	8.53637	9.08701	9.93503	12.2547	9.44337	8.56146	10.3448	9.70689	8.40737	8.04872	7.14889	7.80267	14.1844	11.2456	8.05904	7.03428	8.35556	8.20919	9.75532	8.5215	9.4271	8.33776	8.21342	7.98828	13.7477	10.2134	8.26037	7.8379	9.05179	7.50377	8.23596	8.36565
hsa-miR-424-3p	MIMAT0004749	mature-miRNA.hsa-miR-424*|hsa-mir-424:48-3..68+5	X	133680668	133680699	mature-miRNA	1.28032	1.93663	2.5654	6.67467	4.25156	2.71591	3.14856	2.89131	3.09066	3.35902	4.35907	3.04452	3.57922	7.11328	3.51324	2.40262	3.51706	2.74676	4.92882	3.01077	3.20951	3.7429	5.46589	2.99183	2.12793	3.06657	2.88744	2.65512	2.89329	2.58969	3.9896	3.80438	3.02487	3.16031	5.696	2.9613	2.10593	3.10252	3.93101	2.7094	2.95357	3.31843	4.22815
hsa-miR-424-5p	MIMAT0001341	mature-miRNA.hsa-miR-424|hsa-mir-424:11-3..32+5	X	133680704	133680736	mature-miRNA	8.85775	5.42849	8.69983	6.53419	9.43478	7.88081	7.93864	9.99722	7.47609	7.77611	7.27661	9.59911	9.95136	6.45032	9.02367	11.4111	9.91623	8.23058	7.7868	6.56535	8.87129	6.6689	5.77784	8.40546	7.20118	7.19586	8.3137	6.56201	6.39579	6.03027	10.1821	7.92991	9.3912	8.54918	6.84678	9.42891	9.22279	8.27244	9.36286	9.22622	9.21231	9.15132	10.5015
hsa-miR-425-3p	MIMAT0001343	mature-miRNA.hsa-miR-425*|hsa-mir-425:55-3..76+5	3	49057586	49057618	mature-miRNA	4.86529	5.18456	5.81333	6.76126	4.83652	5.00131	3.5636	4.59175	5.32332	5.02888	5.18915	6.21444	5.90114	7.13837	6.42013	6.24393	5.23953	5.87604	6.76171	5.05516	6.35926	7.06483	6.72685	5.03623	6.22947	6.0362	4.88744	6.27961	6.37441	7.76533	5.44026	4.98881	5.3468	5.81566	6.30521	5.33053	5.91328	5.66323	5.10094	5.76002	5.43162	6.64036	5.33249
hsa-miR-425-5p	MIMAT0003393	mature-miRNA.hsa-miR-425|hsa-mir-425:14-3..36+5	3	49057626	49057659	mature-miRNA	10.5211	10.4305	11.9615	10.4301	10.7594	10.0535	11.1561	9.32385	9.77996	9.16638	9.83301	10.1943	12.5127	11.0185	11.1951	11.7343	11.4046	10.2742	7.76171	10.8341	11.8122	9.30971	9.82344	9.92109	11.1751	11.5993	9.36779	9.93125	10.1044	10.7488	10.5079	10.7469	10.3241	9.03805	8.7441	10.2296	9.99101	10.148	9.54817	8.19206	8.42699	9.29316	10.4987
hsa-miR-432-5p	MIMAT0002814	mature-miRNA.hsa-miR-432|hsa-mir-432:14-3..36+5	14	101350829	101350862	mature-miRNA	3.86529	4.5216	4.88733	4.39669	3.98852	4.88583	6.98986	5.7242	4.8562	8.01334	5.18915	5.36645	5.31618	4.28039	4.45184	3.81766	3.7801	4.20619	0.928817	5.05516	5.37944	5.37517	3.77784	4.07929	4.96923	5.94104	4.88744	5.31809	6.23906	4.68923	4.33064	4.43242	5.54844	4.96766	5.33692	3.69827	4.17632	6.04737	4.34605	4.07197	6.80443	5.1027	3.22815
hsa-miR-4421	MIMAT0018934	mature-miRNA.hsa-miR-4421|hsa-mir-4421:43-3..64+5	1	51525547	51525579	mature-miRNA	3.86529	4.63707	3.88733	4.82965	2.6666	3.30087	3.14856	3.7982	3.8562	5.185	5.18915	4.04452	4.08172	2.86536	2.2502	3.40262	5.05311	2.74676	4.09874	4.09823	4.37944	3.42097	4.06734	2.31376	3.35032	3.94104	2.40201	4.71402	4.89329	3.10427	2.08271	4.73727	3.3468	2.42334	3.13529	3.18369	3.24343	3.58794	3.1534	3.36148	2.73118	2.73346	2.49118
hsa-miR-450a-5p	MIMAT0001545	mature-miRNA.hsa-miR-450a|hsa-mir-450a-1:18-3..39+5	X	133674417	133674449	mature-miRNA	2.28032	2.25856	2.5654	4.98165	2.6666	3.80337	5.02303	4.28363	5.195	5.29191	4.18915	5.21444	3.99425	4.86536	4.51324	5.57255	4.10202	3.06869	6.35508	3.71121	4.37944	7.06483	6.92984	3.31376	4.0024	4.56907	4.60364	6.25998	4.11568	7.38967	4.25264	4.04539	2.60984	6.53882	5.98328	3.18369	4.17632	5.10252	4.1534	5.18745	3.73118	6.87642	5.15415
hsa-miR-450a-5p	MIMAT0001545	mature-miRNA.hsa-miR-450a|hsa-mir-450a-2:23-3..44+5	X	133674588	133674620	mature-miRNA	2.28032	2.25856	2.5654	4.98165	2.6666	3.80337	5.02303	4.28363	5.195	5.29191	4.18915	5.21444	3.99425	4.86536	4.51324	5.57255	4.10202	3.06869	6.35508	3.71121	4.37944	7.06483	6.93883	3.31376	4.0024	4.56907	4.60364	6.25998	4.11568	7.39705	4.25264	4.04539	2.60984	6.53882	5.98328	3.18369	4.17632	5.10252	4.1534	5.18745	3.73118	6.87642	5.15415
hsa-miR-450b-5p	MIMAT0004909	mature-miRNA.hsa-miR-450b-5p|hsa-mir-450b:11-3..32+5	X	133674255	133674287	mature-miRNA	4.45025	4.93663	3.37276	5.07476	3.25156	4.52326	5.65106	5.82205	4.57609	6.70695	6.86158	6.29245	3.31618	4.28039	5.32059	5.90512	5.2826	5.83422	6.13827	7.36832	6.4763	4.6689	6.42809	5.60654	5.60905	6.26297	7.25999	5.82505	5.76775	6.6527	5.47503	7.20293	4.93177	4.69636	5.48578	5.07678	5.51192	6.15563	6.34605	4.7094	5.9011	6.05539	6.31561
hsa-miR-4510	MIMAT0019047	mature-miRNA.hsa-miR-4510|hsa-mir-4510:8-3..29+5	15	36219060	36219092	mature-miRNA	5.45025	7.58769	5.5196	5.7752	6.36703	6.31582	6.20746	7.46117	5.93866	7.58609	8.83301	9.32992	3.16418	3.60232	5.97267	3.62502	7.51706	5.74676	0.928817	6.86875	7.41896	7.50843	7.0173	8.07929	6.09755	7.11097	7.82827	6.13625	8.20314	7.62154	6.31153	6.53478	7.76634	7.65216	7.33692	6.78573	6.99345	7.02852	5.51597	7.12121	7.19061	7.77786	6.11567
hsa-miR-4516	MIMAT0019053	mature-miRNA.hsa-miR-4516|hsa-mir-4516:2-1..18+5	16	2183119	2183144	mature-miRNA	2.86529	6.16545	3.15036	3.24468	4.25156	0.715907	1.5636	3.06124	3.09066	1.48456	6.27661	2.04452	1.99425	3.60232	2.73563	3.13959	2.7801	4.33172	5.01628	4.53433	2.79447	1.42097	3.19287	3.16176	3.2434	3.28897	2.08008	2.39209	2.63025	3.58969	3.66767	5.7025	5.02487	4.0863	4.20568	5.42073	5.0694	2.58794	5.04649	4.85624	3.73118	4.60793	2.90622
hsa-miR-451a	MIMAT0001631	mature-miRNA.hsa-miR-451|hsa-mir-451:17-3..38+5	17	27188415	27188447	mature-miRNA	17.2081	14.1305	18.5777	16.8529	16.2083	15.562	17.4794	15.5459	16.0785	14.3511	14.1808	16.7859	17.0939	17.2387	16.6106	17.14	16.2033	16.0962	13.9877	14.2558	18.5111	16.9981	15.9215	13.5	17.3348	18.9639	14.5357	17.0382	17.7073	17.63	17.0656	16.2477	17.9629	15.6169	14.2874	14.6831	15.7772	15.6059	15.1876	15.7453	13.335	15.6952	16.7567
hsa-miR-452-5p	MIMAT0001635	mature-miRNA.hsa-miR-452|hsa-mir-452:14-3..35+5	X	151128144	151128176	mature-miRNA	12.015	13.8968	12.0073	13.1499	12.764	12.5361	12.5615	12.7738	13.6604	13.6854	14.7857	12.0903	12.5426	13.5704	13.0228	12.4092	12.941	12.5178	13.2017	14.6304	12.492	13.2433	13.5943	13.0564	12.301	12.3631	13.4434	12.6008	13.5356	13.9698	11.8363	14.0543	12.1445	12.9387	13.7981	13.0426	12.364	12.3606	13.1171	12.88	12.5912	12.9597	11.9345
hsa-miR-454-3p	MIMAT0003885	mature-miRNA.hsa-miR-454|hsa-mir-454:64-3..86+5	17	57215142	57215175	mature-miRNA	7.13831	4.4602	9.55692	6.0055	6.05891	6.64664	7.17831	8.4875	5.65138	6.27463	5.18915	8.82588	9.32293	6.83498	8.59361	9.43971	8.37006	7.79116	7.28637	2.81812	9.62314	5.84724	5.03418	4.63569	7.81443	7.22308	8.45512	5.79808	6.98075	7.67716	6.95307	5.15231	8.90139	6.37754	4.39832	3.54626	7.33089	5.3953	8.1534	5.07197	5.31614	6.07924	6.9615
hsa-miR-455-3p	MIMAT0004784	mature-miRNA.hsa-miR-455-3p|hsa-mir-455:54-3..74+5	9	116971763	116971794	mature-miRNA	5.52825	4.32895	4.95772	3.7752	6.42148	6.30087	3.5636	3.47627	4.2923	3.80648	4.64858	6.29245	5.66668	5.36786	7.0982	4.62502	5.40459	8.98994	5.01628	3.18069	2.20951	4.22833	2.19287	5.54642	9.78376	3.94104	2.66504	3.87752	3.89329	3.10427	6.1488	4.04539	3.60984	6.67127	2.98328	5.07678	9.33282	3.86805	4.86961	3.60248	4.95357	5.60793	6.05597
hsa-miR-455-5p	MIMAT0003150	mature-miRNA.hsa-miR-455-5p|hsa-mir-455:16-3..37+5	9	116971725	116971757	mature-miRNA	3.86529	6.59485	5.65286	4.82965	3.98852	5.47079	4.14856	5.7982	4.8562	5.39145	5.94404	6.36645	6.62361	6.03528	4.32059	5.67564	5.83899	4.74676	6.65674	5.79213	5.45744	4.94453	5.53865	4.89872	4.54297	4.80354	4.88744	5.11455	5.66588	4.53723	4.17017	5.20293	6.3468	5.19593	5.45721	4.4638	5.24343	4.53548	5.20403	4.76002	6.43162	5.31843	3.99368
hsa-miR-4634	MIMAT0019691	mature-miRNA.hsa-miR-4634|hsa-mir-4634:10-3..28+5	5	174178742	174178771	mature-miRNA	6.18722	4.74399	6.15036	4.24468	5.12603	1.71591	5.02303	5.28363	6.01666	3.70695	3.51108	4.04452	6.22307	4.28039	5.2502	4.98759	4.7187	9.32419	6.51378	3.18069	6.29697	7.7429	3.41527	4.07929	6.33738	1.48161	5.03428	4.52959	4.89329	5.78234	8.81403	8.95598	10.1619	9.45493	8.75587	9.97253	9.37271	6.87862	9.32619	8.19666	9.5471	9.22264	8.70064
hsa-miR-4732-5p	MIMAT0019855	mature-miRNA.hsa-miR-4732-5p|hsa-mir-4732:9-3..31+5	17	27188712	27188745	mature-miRNA	4.60225	3.84353	7.29332	6.65972	3.25156	5.17534	4.88553	5.13924	2.3537	2.48456	3.18915	4.85187	3.90114	5.60232	4.62872	5.5181	3.36506	6.03216	0.928817	0.0107657	7.1164	4.22833	6.55043	-0.008169	6.93528	6.5477	4.60364	2.65512	6.21521	5.17466	3.9896	3.66688	6.23433	3.0083	5.06129	0.376337	5.0694	3.68748	5.20403	0.902044	2.14622	3.84894	3.36565
hsa-miR-4792	MIMAT0019964	mature-miRNA.hsa-miR-4792|hsa-mir-4792:7-3..24+5	3	24562897	24562925	mature-miRNA	1.28032	2.25856	2.15036	1.65972	2.6666	-0.284093	1.5636	3.06124	1.3537	2.89959	1.18915	2.04452	0.994253	1.28039	0.928275	0.817662	0.195134	1.74676	11.1791	1.01077	0.209511	1.42097	-0.392088	-0.008169	-0.457035	0.48161	1.08008	0.0701604	0.308323	2.10427	1.08271	0.344952	4.02487	2.64573	3.81336	2.37634	3.784	0.780588	2.93101	-0.0979561	2.14622	4.60793	0.90622
hsa-miR-483-5p	MIMAT0004761	mature-miRNA.hsa-miR-483-5p|hsa-mir-483:8-3..29+5	11	2155405	2155437	mature-miRNA	2.86529	4.74399	4.5654	3.53419	3.98852	4.84519	5.47049	4.06124	6.44116	7.74508	6.64858	5.95141	5.27966	3.60232	4.2502	2.81766	5.36506	4.06869	4.38825	4.01077	3.53144	3.42097	3.19287	3.89872	3.2434	3.80354	3.08008	3.24009	4.89329	5.06774	6.44026	4.66688	4.3468	3.74527	3.27279	4.4638	4.42786	5.13814	4.04649	5.83278	5.50377	4.39643	4.95061
hsa-miR-484	MIMAT0002174	mature-miRNA.hsa-miR-484|hsa-mir-484:8-3..29+5	16	15737154	15737186	mature-miRNA	5.60225	5.86737	8.20926	6.53419	6.31045	6.6701	7.79242	6.06124	4.76873	3.80648	5.71271	6.74496	7.93677	7.36786	7.92828	7.84003	7.0655	6.60474	4.25074	5.59573	7.22074	5.81329	5.71644	5.48368	7.16502	9.00125	5.83497	5.07016	5.1663	8.35599	6.33064	6.27569	6.77976	5.0083	4.45721	5.23432	6.19339	7.61348	6.30025	4.5459	3.31614	7.1485	5.68758
hsa-miR-486-3p	MIMAT0004762	mature-miRNA.hsa-miR-486-3p|hsa-mir-486:46-3..66+2	8	41517958	41517986	mature-miRNA	10.2888	10.3149	12.3574	12.5671	9.97948	10.8908	10.5061	10.5918	9.90572	9.85815	9.91366	9.08891	11.8228	12.3784	11.7092	12.7369	10.1767	11.7219	9.30386	10.4784	12.3624	11.0567	11.578	8.13138	12.198	12.4409	10.2798	10.7302	11.3845	12.9826	10.5257	12.4671	11.2184	9.72255	9.75734	9.11443	10.1093	8.98516	11.1282	9.40587	7.58085	10.6523	10.6519
hsa-miR-486-5p	MIMAT0002177	mature-miRNA.hsa-miR-486-5p|hsa-mir-486:4-3..25+5	8	41517996	41518028	mature-miRNA	10.2775	10.3182	12.3643	12.5726	10.002	10.8971	10.509	10.5909	9.90444	9.87544	9.91707	9.07794	11.8252	12.3876	11.7121	12.7402	10.1824	11.7333	9.30819	10.4774	12.3691	11.0585	11.5848	8.11595	12.2032	12.4449	10.2785	10.7328	11.3858	12.9808	10.5298	12.471	11.2159	9.72407	9.76901	9.11105	10.1104	8.99248	11.1299	9.40189	7.58916	10.6464	10.6392
hsa-miR-487b	MIMAT0003180	mature-miRNA.hsa-miR-487b|hsa-mir-487b:51-3..72+5	14	101512838	101512870	mature-miRNA	3.28032	1.5216	3.37276	4.07476	3.25156	3.71591	5.65106	4.9357	5.46917	5.65448	2.77411	4.36645	5.54884	5.36786	4.2502	4.90512	4.89557	3.33172	4.09874	3.33269	4.85337	4.00593	3.06734	3.45126	4.12793	4.80354	3.98697	3.7706	4.11568	3.68923	4.66767	2.92991	3.3468	3.74527	3.81336	2.9613	3.10593	4.42444	3.93101	2.90204	4.66978	2.95586	3.99368
hsa-miR-489	MIMAT0002805	mature-miRNA.hsa-miR-489|hsa-mir-489:52-3..73+5	7	93113253	93113285	mature-miRNA	3.28032	6.81928	0.565401	3.24468	7.6666	1.71591	4.14856	2.21324	4.2923	0.899593	7.45594	2.04452	1.99425	4.73982	3.62872	3.62502	3.19513	2.33172	4.73617	5.53433	0.209511	0.420971	2.60791	6.88665	0.542965	2.48161	3.53951	2.65512	1.30832	0.782339	3.08271	5.83681	2.60984	3.42334	3.62071	7.04876	1.784	3.36555	1.93101	3.60248	2.46814	2.47043	4.07615
hsa-miR-491-5p	MIMAT0002807	mature-miRNA.hsa-miR-491-5p|hsa-mir-491:16-3..37+5	9	20716115	20716147	mature-miRNA	4.28032	3.39607	3.73533	3.98165	4.25156	3.6228	4.14856	2.21324	4.46917	2.89959	3.9965	4.85187	4.08172	4.08775	4.68316	4.13959	3.51706	4.99469	4.51378	4.01077	1.20951	2.7429	2.92984	1.57679	4.54297	2.80354	2.66504	3.52959	1.30832	2.78234	2.40464	2.66688	2.02487	3.83838	3.13529	2.37634	4.784	2.58794	3.1534	3.60248	1.73118	3.31843	3.07615
hsa-miR-493-5p	MIMAT0002813	mature-miRNA.hsa-miR-493*|hsa-mir-493:16-3..37+5	14	101335408	101335440	mature-miRNA	1.28032	2.25856	0.565401	1.65972	2.6666	-0.284093	3.14856	-0.10869	0.768733	1.89959	5.09604	4.36645	1.99425	2.28039	2.51324	0.817662	0.195134	2.33172	1.92882	4.81812	4.45744	3.22833	2.92984	4.31376	3.79089	3.80354	3.25001	2.39209	3.89329	3.95226	3.54214	4.25184	3.02487	2.16031	2.62071	1.9613	1.36896	4.02852	3.1534	1.48701	3.14622	3.1485	2.71358
hsa-miR-494	MIMAT0002816	mature-miRNA.hsa-miR-494|hsa-mir-494:48-3..69+5	14	101496014	101496046	mature-miRNA	5.52825	3.25856	4.37276	3.88211	9.52458	7.21575	6.02303	4.21324	4.89802	2.70695	5.94404	5.62948	7.58671	4.08775	8.2946	4.72455	6.40459	5.39062	7.62926	4.01077	3.90995	2.7429	2.77784	11.235	5.54297	3.48161	3.66504	2.87752	2.30832	0.782339	5.75514	4.25184	3.60984	5.81566	3.90082	10.2343	4.91328	4.86805	4.25294	3.36148	4.79007	4.31843	5.22815
hsa-miR-497-5p	MIMAT0002820	mature-miRNA.hsa-miR-497|hsa-mir-497:24-3..44+5	17	6921292	6921323	mature-miRNA	9.69395	8.57326	9.16159	8.40568	8.15845	8.29711	8.69288	10.9801	8.12629	8.05441	8.53788	9.65185	9.9658	8.48007	8.36707	11.2647	8.74203	7.70096	9.8206	8.73869	8.86772	9.63529	7.70594	7.72654	7.88726	8.00517	10.819	7.96498	7.80018	7.39705	9.04561	9.0592	8.73912	9.65536	7.96311	7.62426	8.23521	8.80296	10.9348	7.97886	7.87414	7.91005	9.62561
hsa-miR-500a-3p	MIMAT0002871	mature-miRNA.hsa-miR-500a*|hsa-mir-500a:52-3..73+5	X	49773086	49773118	mature-miRNA	4.28032	4.4602	3.88733	4.32269	3.98852	4.17534	5.02303	5.50602	3.93866	4.48456	4.9965	4.04452	4.31618	4.28039	4.92828	5.46152	3.7801	3.91669	4.51378	4.33269	4.20951	3.7429	3.85584	4.31376	3.93528	5.06657	5.20936	3.65512	4.21521	4.3673	3.54214	4.25184	3.83223	3.92584	3.90082	4.07678	3.87146	4.68748	5.20403	3.98951	4.14622	3.73346	3.81311
hsa-miR-501-3p	MIMAT0004774	mature-miRNA.hsa-miR-501-3p|hsa-mir-501:51-3..72+5	X	49774376	49774408	mature-miRNA	4.86529	4.79462	4.81333	5.20404	5.6666	4.41635	6.5636	5.10076	5.65138	5.29191	5.27661	5.04452	5.38657	5.52832	5.73563	5.90512	4.58745	6.06869	5.01628	4.81812	5.01687	4.7429	4.41527	4.84981	4.29785	5.76701	4.40201	4.07016	5.47825	5.58969	4.60627	3.92991	4.3468	4.59326	4.62071	4.4638	4.69089	4.63857	4.93101	3.98951	4.60565	4.47043	4.86042
hsa-miR-501-3p	MIMAT0004774	mature-miRNA.hsa-miR-501-3p|hsa-mir-501:51-3..72+5|alt-1	X	49773085	49773117	mature-miRNA	4.28032	4.4602	3.88733	4.32269	3.98852	4.17534	5.02303	5.50602	3.93866	4.48456	4.9965	4.04452	4.31618	4.28039	4.92828	5.46152	3.7801	3.91669	4.51378	4.33269	4.20951	3.7429	3.85584	4.31376	3.93528	5.06657	5.20936	3.65512	4.21521	4.3673	3.54214	4.25184	3.83223	3.92584	3.90082	4.07678	3.87146	4.68748	5.20403	3.98951	4.14622	3.73346	3.81311
hsa-miR-501-5p	MIMAT0002872	mature-miRNA.hsa-miR-501-5p|hsa-mir-501:14-3..35+5	X	49774339	49774371	mature-miRNA	2.86529	0.936635	3.73533	3.07476	2.6666	1.30087	3.5636	1.47627	3.93866	2.70695	1.18915	2.04452	4.90114	3.60232	4.45184	3.40262	3.65457	3.55412	3.73617	2.33269	4.53144	3.00593	3.06734	2.57679	3.44986	3.94104	3.08008	3.87752	3.11568	3.10427	3.08271	1.92991	3.83223	2.83838	2.81336	2.37634	3.10593	2.58794	3.34605	3.60248	1.73118	2.47043	2.90622
hsa-miR-502-3p	MIMAT0004775	mature-miRNA.hsa-miR-502-3p|hsa-mir-502:52-3..73+5	X	49779253	49779285	mature-miRNA	4.60225	4.63707	4.47229	4.32269	4.98852	4.41635	5.47049	6.33425	4.09066	3.35902	3.51108	4.36645	4.51782	3.86536	5.35454	6.20998	4.10202	3.55412	3.92882	3.33269	3.79447	2.42097	3.69537	3.69227	4.06653	5.28897	6.28953	3.07016	3.76775	4.3059	3.78315	3.80438	3.60984	4.0863	3.39832	4.28323	4.42786	4.78059	5.96076	4.42561	4.23368	3.60793	4.86042
hsa-miR-502-3p	MIMAT0004775	mature-miRNA.hsa-miR-502-3p|hsa-mir-502:52-3..73+5|alt-1	X	49773085	49773117	mature-miRNA	4.28032	4.4602	3.88733	4.32269	3.98852	4.17534	5.02303	5.50602	3.93866	4.48456	4.9965	4.04452	4.31618	4.28039	4.92828	5.46152	3.7801	3.91669	4.51378	4.33269	4.20951	3.7429	3.85584	4.31376	3.93528	5.06657	5.20936	3.65512	4.21521	4.3673	3.54214	4.25184	3.83223	3.92584	3.90082	4.07678	3.87146	4.68748	5.20403	3.98951	4.14622	3.73346	3.81311
hsa-miR-503	MIMAT0002874	mature-miRNA.hsa-miR-503|hsa-mir-503:6-3..28+5	X	133680395	133680428	mature-miRNA	2.86529	3.10656	2.88733	4.93274	3.25156	4.41635	5.73352	3.21324	3.67562	4.54345	5.35907	2.04452	3.99425	6.8951	5.13773	3.98759	3.89557	4.06869	2.51378	4.33269	2.79447	5.00593	6.00023	4.23976	2.54297	5.526	3.25001	2.39209	3.47825	5.2086	4.8376	5.34495	3.3468	4.16031	5.06129	4.69827	3.784	4.68748	2.34605	2.48701	4.23368	5.1027	3.36565
hsa-miR-504	MIMAT0002875	mature-miRNA.hsa-miR-504|hsa-mir-504:13-3..34+5	X	137749915	137749947	mature-miRNA	4.08768	5.58049	4.26584	2.88211	3.98852	1.71591	3.5636	4.13924	3.46917	3.48456	4.35907	2.04452	3.45368	2.86536	3.0982	4.62502	4.10202	2.74676	4.25074	4.25869	4.37944	3.5909	4.19287	3.31376	2.35032	4.06657	4.16754	4.31809	3.11568	4.3673	3.25264	4.66688	4.02487	2.83838	3.62071	4.54626	3.10593	4.17291	4.43351	3.36148	3.31614	2.95586	4.22815
hsa-miR-505-5p	MIMAT0004776	mature-miRNA.hsa-miR-505*|hsa-mir-505:15-3..36+5	X	139006349	139006381	mature-miRNA	4.28032	6.66456	3.15036	4.71862	2.6666	3.52326	3.5636	2.89131	5.60162	2.70695	8.02204	3.04452	2.31618	4.08775	4.2502	3.62502	2.7801	2.33172	3.51378	6.38581	1.20951	3.42097	3.06734	3.69227	3.44986	2.48161	3.25001	3.52959	1.30832	3.78234	3.25264	6.17784	2.02487	2.16031	3.27279	1.9613	2.36896	0.780588	2.66798	3.36148	1.73118	3.31843	2.22815
hsa-miR-505-3p	MIMAT0002876	mature-miRNA.hsa-miR-505|hsa-mir-505:51-3..72+5	X	139006313	139006345	mature-miRNA	4.98076	5.63707	5.37276	5.32269	4.98852	5.88583	4.37095	5.74929	5.32332	4.98706	5.83301	6.21444	6.29803	4.73982	5.70964	5.62502	5.2826	6.50165	5.88301	5.79213	5.53144	5.27895	5.5148	5.89872	6.56533	6.63136	5.36548	6.35556	4.11568	5.61523	5.66767	5.86851	5.72531	5.04783	5.696	5.4638	5.99345	6.3805	5.59398	6.01057	4.79007	4.31843	5.83696
hsa-miR-511	MIMAT0002808	mature-miRNA.hsa-miR-511|hsa-mir-511-1:16-3..36+5	10	17887118	17887149	mature-miRNA	3.28032	5.42849	2.88733	3.39669	2.6666	2.03783	4.5636	4.28363	4.93866	3.60003	4.88959	4.36645	4.31618	5.08775	3.51324	2.81766	2.7801	4.06869	3.92882	5.01077	2.79447	3.00593	3.5148	3.45126	3.0024	3.65154	4.40201	3.07016	1.30832	2.95226	3.40464	4.04539	3.83223	3.53882	3.81336	3.9613	3.10593	3.86805	3.93101	3.60248	3.14622	2.47043	3.49118
hsa-miR-511	MIMAT0002808	mature-miRNA.hsa-miR-511|hsa-mir-511-1:16-3..36+5|alt-1	10	18134047	18134078	mature-miRNA	3.28032	5.42849	2.88733	3.39669	2.6666	2.03783	4.5636	4.28363	4.93866	3.60003	4.88959	4.36645	4.31618	5.08775	3.51324	2.81766	2.7801	4.06869	3.92882	5.01077	2.79447	3.00593	3.5148	3.45126	3.0024	3.65154	4.40201	3.07016	1.30832	2.95226	3.40464	4.04539	3.83223	3.53882	3.81336	3.9613	3.10593	3.86805	3.93101	3.60248	3.14622	2.47043	3.49118
hsa-miR-516b-5p	MIMAT0002859	mature-miRNA.hsa-miR-516b|hsa-mir-516b-1:16-3..37+5	19	54240110	54240142	mature-miRNA	3.28032	-0.0633654	3.88733	1.07476	3.25156	-0.284093	5.37095	2.21324	4.3537	1.89959	3.18915	4.85187	1.99425	2.86536	3.38771	0.817662	3.00249	0.746761	2.92882	1.01077	1.79447	0.420971	2.41527	2.57679	2.35032	3.80354	2.66504	2.07016	0.308323	-0.217661	3.25264	1.34495	2.02487	0.838377	-0.186642	2.69827	2.784	5.36555	1.93101	0.902044	1.14622	2.47043	2.71358
hsa-miR-516b-5p	MIMAT0002859	mature-miRNA.hsa-miR-516b|hsa-mir-516b-2:16-3..37+5|alt-1	19	54240110	54240142	mature-miRNA	3.28032	-0.0633654	3.88733	1.07476	3.25156	-0.284093	5.37095	2.21324	4.3537	1.89959	3.18915	4.85187	1.99425	2.86536	3.38771	0.817662	3.00249	0.746761	2.92882	1.01077	1.79447	0.420971	2.41527	2.57679	2.35032	3.80354	2.66504	2.07016	0.308323	-0.217661	3.25264	1.34495	2.02487	0.838377	-0.186642	2.69827	2.784	5.36555	1.93101	0.902044	1.14622	2.47043	2.71358
hsa-miR-519a-5p	MIMAT0005452	mature-miRNA.hsa-miR-519a*|hsa-mir-519a-1:15-3..36+5	19	54255661	54255693	mature-miRNA	4.28032	0.936635	2.5654	1.07476	1.6666	-0.284093	5.26404	4.6462	2.3537	-0.100407	2.18915	4.36645	1.57922	2.86536	2.2502	4.13959	1.19513	1.74676	3.51378	0.0107657	1.20951	1.42097	2.77784	0.991831	3.2434	0.48161	5.93806	0.0701604	0.308323	2.10427	5.29216	0.344952	1.02487	-0.161623	0.813358	0.376337	3.10593	5.17291	4.66798	1.48701	1.14622	2.73346	4.42978
hsa-miR-519c-3p	MIMAT0002832	mature-miRNA.hsa-miR-519c-3p|hsa-mir-519c:54-3..75+5	19	54189772	54189804	mature-miRNA	2.86529	-0.0633654	6.79422	2.39669	1.6666	-0.284093	3.88553	4.69867	4.09066	5.32586	1.18915	6.85187	6.01662	3.60232	3.83517	5.40262	7.2826	1.74676	3.51378	0.0107657	5.29697	0.420971	4.06734	1.57679	2.35032	1.48161	6.52302	2.07016	2.89329	0.782339	1.66767	0.344952	4.72531	-0.161623	-0.186642	2.37634	2.10593	3.10252	5.66798	0.902044	4.05311	0.148502	0.90622
hsa-miR-532-3p	MIMAT0004780	mature-miRNA.hsa-miR-532-3p|hsa-mir-532:57-3..78+5	X	49767806	49767838	mature-miRNA	5.60225	3.93663	5.6098	4.7752	5.12603	3.6228	4.5636	4.89131	3.76873	4.06952	1.18915	3.62948	5.82714	5.18728	4.62872	5.20998	4.7801	3.74676	5.45238	3.33269	5.49491	5.22833	4.25177	4.79919	4.58736	4.18205	4.25001	3.24009	2.63025	5.27419	5.8376	4.59288	5.83223	5.81566	5.56825	5.28323	4.42786	4.68748	4.86961	5.32831	5.73118	5.31843	5.83696
hsa-miR-532-5p	MIMAT0002888	mature-miRNA.hsa-miR-532-5p|hsa-mir-532:20-3..41+5	X	49767769	49767801	mature-miRNA	6.86529	7.91391	8.23783	7.38764	6.47395	7.31582	7.60799	7.81612	7.9286	8.38743	7.75901	7.74496	8.73235	7.52832	7.68316	8.06559	8.17813	7.84479	8.44452	8.15032	9.29697	7.98321	8.33583	7.33168	7.52596	7.97346	7.48096	7.94053	8.71346	8.3673	7.31153	7.86851	8.42575	7.35408	7.73817	6.99105	7.07862	7.27244	7.32333	7.42561	8.07695	7.1485	7.36565
hsa-miR-539-5p	MIMAT0003163	mature-miRNA.hsa-miR-539|hsa-mir-539:9-3..30+5	14	101513662	101513694	mature-miRNA	3.60225	4.18456	2.5654	2.88211	2.6666	3.80337	1.5636	2.89131	4.93866	5.02888	6.3986	3.04452	3.31618	2.86536	2.73563	2.40262	3.00249	4.65365	4.62926	5.14005	2.79447	4.8804	1.92984	0.991831	4.86489	0.48161	2.66504	4.59372	2.30832	2.78234	3.08271	5.25184	2.02487	5.12378	3.27279	2.37634	3.48444	1.78059	1.34605	3.36148	2.95357	3.60793	3.22815
hsa-miR-542-3p	MIMAT0003389	mature-miRNA.hsa-miR-542-3p|hsa-mir-542:53-3..74+5	X	133675388	133675420	mature-miRNA	6.83491	7.48353	6.15036	6.59832	7.57349	6.77119	7.11819	7.76783	6.99755	8.82143	8.99005	8.15304	7.11319	7.65543	7.76117	7.35682	7.47126	7.28592	9.13827	8.90861	7.81684	8.6689	7.73203	8.53873	6.53165	7.65154	7.96882	7.94053	7.99482	8.79077	7.39559	8.43242	6.51673	6.79257	6.98328	7.89204	7.24343	7.45301	7.51597	7.08195	8.0042	8.16531	7.54284
hsa-miR-542-5p	MIMAT0003340	mature-miRNA.hsa-miR-542-5p|hsa-mir-542:16-3..38+5	X	133675424	133675457	mature-miRNA	3.86529	0.936635	3.73533	5.16222	3.98852	1.71591	5.02303	3.21324	5.01666	5.42316	3.51108	4.85187	4.63811	6.03528	4.68316	3.13959	4.19513	2.74676	5.57267	2.33269	3.37944	4.42097	5.60791	3.99183	2.54297	3.80354	2.66504	3.65512	4.30832	4.48278	3.89007	1.92991	2.60984	3.83838	4.90082	3.83577	4.10593	4.78059	4.34605	4.48701	5.19061	5.1929	4.49118
hsa-miR-545-5p	MIMAT0004785	mature-miRNA.hsa-miR-545*|hsa-mir-545:25-3..46+5	X	73506993	73507025	mature-miRNA	3.60225	2.74399	4.37276	3.07476	3.25156	2.71591	5.47049	2.21324	5.38344	6.54345	3.18915	5.04452	5.12354	4.86536	4.51324	3.81766	4.65457	3.74676	4.25074	1.59573	4.53144	3.8804	3.69537	2.99183	1.54297	5.526	2.08008	5.92814	6.43761	5.71308	4.54214	2.66688	4.02487	4.23069	3.90082	3.18369	3.24343	5.36555	2.66798	6.1115	6.31614	5.1485	5.22815
hsa-miR-545-3p	MIMAT0003165	mature-miRNA.hsa-miR-545|hsa-mir-545:63-3..84+5	X	73506955	73506987	mature-miRNA	4.08768	0.936635	6.20926	2.88211	2.6666	0.715907	5.14856	3.7982	2.76873	-0.100407	2.77411	5.36645	4.24218	3.60232	0.928275	5.46152	3.89557	3.55412	4.09874	1.59573	1.79447	4.94453	3.19287	0.991831	1.54297	4.3885	1.08008	2.07016	1.89329	2.10427	4.25264	2.66688	4.3468	3.74527	2.39832	4.8999	3.95392	4.53548	3.80548	4.80893	4.84666	3.73346	5.0355
hsa-miR-551b-3p	MIMAT0003233	mature-miRNA.hsa-miR-551b|hsa-mir-551b:61-3..81+5	3	168269698	168269729	mature-miRNA	4.86529	6.14609	6.18011	3.24468	5.6666	4.41635	4.14856	3.59175	4.46917	1.48456	7.04713	7.50395	8.108	1.28039	3.73563	3.62502	8.31925	3.06869	3.73617	4.53433	4.66894	5.32786	2.19287	4.74672	3.71289	1.48161	2.08008	2.65512	0.308323	2.78234	3.78315	4.25184	5.11234	3.92584	2.81336	3.9613	4.784	2.78059	3.51597	3.60248	2.14622	3.84894	4.22815
hsa-miR-574-3p	MIMAT0003239	mature-miRNA.hsa-miR-574-3p|hsa-mir-574:61-3..82+5	4	38869709	38869741	mature-miRNA	5.86529	6.32895	5.77485	5.7752	5.57349	6.00131	6.37095	6.26635	5.41259	5.22152	5.83301	3.62948	6.50205	6.08775	6.15709	6.77186	5.74972	6.55412	5.92882	6.01077	5.20951	5.77852	5.19287	6.12111	6.4737	5.526	5.96272	5.27961	4.95218	5.45476	6.72657	6.6848	6.38243	7.26464	5.92188	7.34212	6.65436	6.78059	7.06029	7.21493	7.32613	6.35796	7.12539
hsa-miR-576-3p	MIMAT0004796	mature-miRNA.hsa-miR-576-3p|hsa-mir-576:55-3..76+5	4	110409904	110409936	mature-miRNA	4.08768	5.22204	4.26584	4.71862	2.6666	3.71591	3.88553	3.89131	3.09066	2.48456	5.94404	5.04452	4.31618	3.60232	2.73563	4.13959	3.36506	2.74676	3.25074	5.29617	4.37944	4.00593	3.5148	2.31376	2.86489	4.18205	4.25001	2.39209	3.89329	5.89086	1.66767	5.15231	4.02487	3.42334	2.39832	2.9613	3.10593	3.10252	3.80548	2.22397	2.14622	3.84894	2.90622
hsa-miR-576-5p	MIMAT0003241	mature-miRNA.hsa-miR-576-5p|hsa-mir-576:16-3..37+5	4	110409865	110409897	mature-miRNA	2.28032	2.25856	2.88733	1.65972	1.6666	2.30087	3.14856	2.21324	-0.231267	1.89959	1.18915	4.36645	0.994253	2.86536	3.0982	2.40262	1.7801	4.74676	0.928817	1.01077	4.79447	4.00593	2.60791	2.79919	5.88282	4.06657	3.88744	2.87752	3.11568	4.64032	3.66767	3.15231	3.60984	4.0083	0.813358	3.37634	4.36896	0.780588	3.34605	2.7094	1.73118	3.47043	3.81311
hsa-miR-582-3p	MIMAT0004797	mature-miRNA.hsa-miR-582-3p|hsa-mir-582:53-3..74+5	5	58999450	58999482	mature-miRNA	3.28032	4.0241	3.15036	4.39669	3.25156	3.52326	3.5636	3.47627	2.93866	3.98706	3.51108	3.04452	4.08172	4.28039	1.92828	2.81766	3.89557	3.55412	4.51378	3.59573	5.06749	3.7429	4.25177	3.99183	3.54297	2.06657	3.08008	3.07016	4.11568	3.95226	3.08271	3.34495	3.60984	1.42334	4.06129	3.9613	3.24343	3.78059	3.80548	3.36148	3.46814	2.47043	2.22815
hsa-miR-582-5p	MIMAT0003247	mature-miRNA.hsa-miR-582-5p|hsa-mir-582:16-3..38+5	5	58999486	58999519	mature-miRNA	4.60225	2.74399	2.15036	2.65972	1.6666	3.17534	4.88553	3.06124	1.3537	1.48456	3.9965	4.04452	3.45368	3.60232	3.62872	4.27709	3.65457	3.33172	2.51378	4.25869	3.01687	3.5909	1.60791	1.99183	3.2434	5.48161	3.53951	3.07016	2.30832	3.24177	4.08271	2.92991	3.02487	2.83838	2.13529	1.9613	3.10593	5.45301	2.66798	2.22397	1.14622	2.73346	4.22815
hsa-miR-584-5p	MIMAT0003249	mature-miRNA.hsa-miR-584|hsa-mir-584:16-3..37+5	5	148441930	148441962	mature-miRNA	4.86529	5.5216	6.05725	6.32269	4.98852	5.73827	4.88553	6.12013	4.52362	6.87687	5.77411	5.74496	6.31618	5.36786	6.43607	6.7484	5.6214	6.23861	5.25074	5.59573	7.73307	6.32786	5.77784	5.51539	6.49716	6.83916	6.22983	6.62475	7.48823	7.26615	5.17017	5.77122	6.51673	4.53882	5.27279	5.13122	5.03193	4.36555	5.86961	4.5459	5.60565	5.82093	5.68758
hsa-miR-585	MIMAT0003250	mature-miRNA.hsa-miR-585|hsa-mir-585:61-3..79+5	5	168690614	168690643	mature-miRNA	4.73976	6.79462	5.65286	5.71862	6.71099	4.30087	6.31849	6.19509	5.05414	6.5578	5.51108	5.36645	7.7558	4.86536	6.21368	6.24393	6.40459	3.91669	4.38825	7.73869	5.20951	6.12141	5.3628	4.51539	5.06653	4.94104	6.52302	4.97705	5.30832	6.03027	5.66767	6.32223	6.66873	6.5108	5.23962	6.23432	5.80637	4.36555	5.77231	4.36148	7.73118	4.1485	4.29854
hsa-miR-589-5p	MIMAT0004799	mature-miRNA.hsa-miR-589|hsa-mir-589:24-3..45+5	7	5535498	5535530	mature-miRNA	2.86529	5.22204	4.95772	4.98165	5.25156	4.47079	3.5636	4.69867	4.46917	5.25715	6.23354	5.62948	5.60896	4.73982	4.78626	5.20998	5.32442	5.27032	4.73617	5.50262	5.88194	3.7429	5.06734	5.99183	5.03482	5.28897	5.03428	4.7706	4.95218	5.78234	3.66767	5.04539	5.3468	3.53882	5.13529	6.30707	4.30756	4.48103	3.80548	3.90204	4.73118	4.67206	3.81311
hsa-miR-590-3p	MIMAT0004801	mature-miRNA.hsa-miR-590-3p|hsa-mir-590:56-3..76+5	7	73605579	73605610	mature-miRNA	7.50914	7.56599	7.79422	5.02896	5.47395	7.45737	6.14856	6.33425	6.8562	5.70695	7.681	8.25397	7.97153	4.73982	7.42013	7.26061	7.92305	6.20619	5.32113	5.33269	7.53144	6.42097	4.5148	4.63569	5.58736	5.69106	5.91297	5.62475	4.95218	7.05846	6.75514	6.07287	6.6973	5.29781	3.5138	4.69827	5.76128	4.73478	4.51597	4.94644	4.79007	5.31843	7.21
hsa-miR-590-5p	MIMAT0003258	mature-miRNA.hsa-miR-590-5p|hsa-mir-590:16-3..37+5	7	73605539	73605571	mature-miRNA	5.98076	7.24952	8.39195	3.24468	6.83652	5.30087	2.5636	2.89131	4.67562	2.70695	8.16643	8.04452	7.65959	4.28039	5.01574	5.06559	7.46192	5.55412	5.32113	5.50262	7.10433	4.50843	2.41527	6.18166	3.71289	3.48161	3.88744	2.65512	1.30832	4.03027	5.25264	5.29915	7.02487	5.0863	2.98328	5.8999	5.27585	3.24002	4.51597	4.36148	4.39414	4.60793	5.90622
hsa-miR-598	MIMAT0003266	mature-miRNA.hsa-miR-598|hsa-mir-598:61-3..82+5	8	10892725	10892757	mature-miRNA	3.28032	5.58049	6.11999	5.46708	6.52458	5.96383	5.26404	6.61923	4.62671	7.25715	5.09604	6.9025	6.51782	5.36786	5.28583	7.26061	5.92305	5.50165	6.32113	5.86875	7.79447	6.35171	5.674	6.81201	6.12793	6.63136	7.34687	7.28933	7.49815	7.41896	3.08271	5.04539	7.2728	4.16031	6.15321	5.93093	5.48444	5.61348	6.30025	5.1115	6.43162	6.82093	4.90622
hsa-miR-615-3p	MIMAT0003283	mature-miRNA.hsa-miR-615-3p|hsa-mir-615:61-3..82+5	12	54427790	54427822	mature-miRNA	4.73976	2.93663	6.02483	4.88211	4.47395	4.17534	6.69288	3.69867	2.3537	2.70695	4.18915	4.85187	6.98294	5.52832	5.54299	4.62502	5.23953	4.83422	3.25074	2.59573	4.45744	2.00593	4.96546	3.45126	4.90052	6.2365	2.08008	2.07016	2.30832	3.68923	4.78315	2.34495	4.93177	4.69636	4.45721	4.69827	4.42786	5.90987	4.25294	3.80893	4.05311	4.31843	4.71358
hsa-miR-627	MIMAT0003296	mature-miRNA.hsa-miR-627|hsa-mir-627:16-3..37+5	15	42491822	42491854	mature-miRNA	4.45025	6.32895	4.81333	5.28421	6.25156	5.82443	4.14856	5.28363	5.16105	3.89959	6.18915	4.85187	3.31618	3.86536	5.54299	6.10306	3.7801	5.83422	3.73617	5.05516	3.79447	3.00593	4.00023	4.84981	5.4737	3.28897	5.12447	5.11455	2.63025	5.2086	4.08271	5.38935	3.3468	3.42334	3.39832	5.07678	4.95392	3.24002	4.59398	3.48701	1.73118	5.79236	3.99368
hsa-miR-628-3p	MIMAT0003297	mature-miRNA.hsa-miR-628-3p|hsa-mir-628:61-3..81+5	15	55665146	55665177	mature-miRNA	5.18722	3.10656	6.65286	5.71862	4.6666	6.15885	7.49434	5.17671	4.52362	5.02888	4.18915	6.50395	7.81443	6.52832	6.19506	5.20998	6.83899	6.60474	5.32113	2.59573	7.63578	5.22833	6.00023	3.69227	6.29785	7.53689	4.66504	4.59372	5.35272	5.48278	5.25264	4.34495	7.02487	5.96766	6.5276	3.9613	6.36896	7.61348	5.51597	4.98951	4.66978	5.64036	5.81311
hsa-miR-628-5p	MIMAT0004809	mature-miRNA.hsa-miR-628-5p|hsa-mir-628:23-3..44+5	15	55665183	55665215	mature-miRNA	7.56573	7.67134	7.2519	7.58255	9.17439	7.02879	9.29831	8.71149	8.42337	7.95488	8.70485	7.47078	6.62361	7.50921	6.87079	7.34122	7.114	5.55412	7.30386	7.29617	6.66894	5.63042	6.13147	8.91664	5.44986	9.27927	8.45512	6.75666	6.1663	6.10427	6.87713	7.23977	6.23433	6.39297	6.70818	8.99105	5.95392	9.17076	7.51597	6.1115	6.57248	5.35796	7.07615
hsa-miR-629-5p	MIMAT0004810	mature-miRNA.hsa-miR-629|hsa-mir-629:22-3..42+5	15	70371760	70371791	mature-miRNA	5.67264	6.55134	7.38558	7.52597	6.25156	6.73827	5.14856	7.31758	6.09066	8.04425	6.88959	7.47078	7.60896	6.83498	7.0368	7.58585	7.22856	7.1218	6.54353	6.95328	7.99741	6.99083	7.50273	7.12111	7.0024	7.13982	7.03428	6.87752	8.31395	8.44055	6.1271	6.73727	7.1948	6.37754	7.01303	6.44243	5.93375	5.73478	6.61284	6.62996	7.21231	6.73346	5.86042
hsa-miR-651	MIMAT0003321	mature-miRNA.hsa-miR-651|hsa-mir-651:16-3..37+5	X	8095017	8095049	mature-miRNA	2.28032	1.93663	2.5654	0.0747597	3.25156	2.88583	3.5636	1.47627	-0.231267	2.89959	3.51108	6.56808	3.45368	2.28039	0.928275	1.81766	3.00249	3.06869	3.51378	2.81812	6.39934	3.22833	3.92984	2.79919	3.35032	5.69106	2.88744	3.97705	4.39579	5.3673	3.08271	3.34495	5.1948	3.16031	3.90082	3.18369	3.24343	4.02852	1.93101	2.48701	3.73118	3.31843	3.07615
hsa-miR-652-3p	MIMAT0003322	mature-miRNA.hsa-miR-652|hsa-mir-652:61-3..81+5	X	109298613	109298644	mature-miRNA	9.48978	10.2574	10.893	10.2409	9.17439	11.2222	9.97299	10.4772	10.3021	10.4561	10.7457	10.572	11.7051	10.5044	11.1517	11.4259	10.5046	10.776	10.7426	10.5235	11.0503	9.90479	10.1078	8.65361	11.7297	10.4788	9.98997	10.5878	11.2442	10.8738	9.64495	10.3421	10.5047	9.20906	9.69447	8.74266	11.0555	10.0718	9.58206	9.46429	9.49273	9.52137	9.50427
hsa-miR-653	MIMAT0003328	mature-miRNA.hsa-miR-653|hsa-mir-653:13-3..33+5	7	93112129	93112160	mature-miRNA	3.60225	4.18456	3.88733	3.98165	4.25156	4.57389	5.14856	5.10076	4.76873	4.89959	5.18915	5.04452	4.74914	5.08775	5.01574	3.81766	4.44306	4.55412	4.25074	5.18069	4.45744	3.22833	4.46589	5.74672	3.2434	4.80354	5.40201	3.24009	3.30832	4.10427	3.08271	5.77122	5.11234	3.42334	5.27279	5.4638	3.24343	4.99004	3.51597	2.90204	4.31614	3.1485	3.99368
hsa-miR-654-3p	MIMAT0004814	mature-miRNA.hsa-miR-654-3p|hsa-mir-654:51-3..72+5	14	101506602	101506634	mature-miRNA	3.28032	4.93663	3.15036	3.65972	3.6666	4.88583	5.14856	6.1581	3.3537	5.02888	4.35907	4.62948	4.63811	4.45032	4.88247	4.72455	4.00249	5.4472	4.25074	4.65462	4.37944	3.22833	1.60791	3.69227	5.44986	4.3885	5.40201	3.24009	3.76775	3.58969	4.40464	4.73727	4.1948	4.16031	3.62071	2.69827	4.82839	4.53548	4.93101	3.22397	4.60565	2.73346	3.22815
hsa-miR-660-5p	MIMAT0003338	mature-miRNA.hsa-miR-660|hsa-mir-660:16-3..37+5	X	49777860	49777892	mature-miRNA	5.92418	5.06592	7.2519	5.39669	4.47395	6.10822	6.26404	5.6462	6.05414	5.29191	2.77411	6.43683	7.69469	5.86536	6.26813	6.43237	6.58745	6.41919	5.09874	5.59573	8.1224	5.8804	6.17777	5.89872	6.0024	6.50398	6.10245	5.97705	6.2856	6.55052	6.05999	5.7025	7.31028	6.23069	5.45721	4.9613	6.69089	6.575	6.57487	5.83278	6.2755	5.67206	6.49118
hsa-miR-664-5p	MIMAT0005948	mature-miRNA.hsa-miR-664*|hsa-mir-664:11-3..34+5	1	220373922	220373956	mature-miRNA	4.86529	7.40424	5.37276	6.5177	6.47395	5.00131	5.81153	7.11048	7.12629	7.00812	8.16643	6.04452	5.16418	6.23459	5.76117	6.10306	5.89557	5.74676	6.76171	6.76565	4.73307	5.6689	6.71644	6.59174	6.44986	5.33959	6.66504	6.5131	6.47825	6.92189	5.6373	7.01738	4.3468	5.74527	6.84678	6.25898	5.71474	5.24002	5.98991	6.3939	5.81864	6.33833	5.81311
hsa-miR-664-3p	MIMAT0005949	mature-miRNA.hsa-miR-664|hsa-mir-664:49-3..71+5	1	220373885	220373918	mature-miRNA	4.60225	3.25856	3.5654	5.32269	5.98852	4.6228	3.88553	3.69867	4.22817	5.29191	2.18915	4.36645	5.51782	6.28039	6.01574	3.98759	5.89557	4.4472	5.17674	3.18069	4.85337	4.7429	4.56211	5.07929	5.35032	5.2365	5.20936	4.07016	5.26252	5.5637	5.50897	3.51488	3.83223	5.42334	5.06129	5.28323	4.17632	4.24002	3.80548	2.48701	3.60565	4.73346	5.19162
hsa-miR-671-5p	MIMAT0003880	mature-miRNA.hsa-miR-671-5p|hsa-mir-671:29-3..51+5	7	150935531	150935564	mature-miRNA	6.67264	5.42849	5.37276	4.98165	5.36703	4.6701	5.95592	5.13924	5.91848	5.14752	6.14335	5.74496	6.144	6.23459	6.1762	6.43237	4.7187	5.4472	5.45238	4.18069	3.90995	4.22833	5.13147	3.57679	4.35032	4.3885	5.50635	4.24009	4.11568	3.48278	4.9896	4.43242	4.60984	3.64573	4.94264	2.9613	4.64198	5.20685	4.80548	4.36148	3.46814	3.84894	4.07615
hsa-miR-675-3p	MIMAT0006790	mature-miRNA.hsa-miR-675*|hsa-mir-675:45-3..64+5	11	2017992	2018022	mature-miRNA	4.28032	3.84353	4.26584	6.28421	6.05891	4.84519	4.5636	5.86859	3.8562	3.98706	3.18915	4.04452	4.63811	5.92425	5.62872	7.02712	2.7801	5.27032	2.51378	3.71121	3.20951	3.5909	3.92984	6.79919	5.69271	4.48161	5.28953	2.87752	3.63025	3.8698	4.25264	3.51488	3.83223	3.0083	4.06129	5.50562	5.91328	4.58794	5.1534	1.90204	2.73118	3.1485	4.99368
hsa-miR-708-3p	MIMAT0004927	mature-miRNA.hsa-miR-708*|hsa-mir-708:57-3..78+5	11	79113070	79113102	mature-miRNA	5.36779	6.20342	6.02483	3.88211	5.98852	4.6228	5.5636	5.91368	5.60162	5.60003	5.71271	7.1738	6.4372	5.86536	5.01574	5.20998	6.48054	4.20619	7.32113	6.01077	5.93743	5.00593	4.89331	6.33168	2.35032	4.56907	4.53951	5.27961	5.1663	4.48278	3.89007	5.47424	5.41719	4.64573	5.56825	5.99105	5.10593	5.33518	5.04649	4.60248	6.10041	4.90339	5.66111
hsa-miR-708-5p	MIMAT0004926	mature-miRNA.hsa-miR-708|hsa-mir-708:11-3..33+5	11	79113115	79113148	mature-miRNA	10.6246	8.58769	12.0386	7.91396	9.0503	10.7637	11.2075	9.0836	8.54022	7.34254	9.43232	12.3357	12.922	10.6684	12.0011	9.57589	12.9515	9.88887	9.21422	8.34616	12.5638	8.90075	9.30488	7.96337	9.32268	10.0741	9.0829	7.1891	6.84748	7.73071	11.4108	7.92238	11.5386	8.76616	9.06839	7.88413	10.8284	10.3275	8.95707	6.69646	6.413	7.56635	11.8071
hsa-miR-744-5p	MIMAT0004945	mature-miRNA.hsa-miR-744|hsa-mir-744:11-3..32+5	17	11985222	11985254	mature-miRNA	7.34641	8.83145	9.22004	9.4498	10.1941	8.70459	9.53514	8.71786	9.6032	9.71337	9.45594	9.74496	9.83817	9.70246	10.1939	8.82889	8.4666	9.6775	9.83571	8.76565	7.89601	7.76082	7.83191	9.21342	8.73032	8.1751	7.72394	8.46248	8.55625	8.89347	7.27253	8.42177	8.08016	7.79257	8.58815	8.90381	8.59778	8.95551	8.43351	8.40189	8.76093	8.29316	6.8949
hsa-miR-769-5p	MIMAT0003886	mature-miRNA.hsa-miR-769-5p|hsa-mir-769:30-3..51+5	19	46522215	46522247	mature-miRNA	7.11321	9.14365	7.46022	7.90131	6.71099	7.49727	7.54088	7.61241	7.03552	6.5578	8.79648	8.3483	8.74245	7.9386	7.84714	7.9366	7.42395	7.96593	7.85955	8.6181	7.57583	6.83036	7.5966	8.26796	7.61978	7.16811	7.57993	6.97705	7.04979	7.74234	7.07139	8.54462	7.29166	7.23069	7.63354	7.79419	7.57842	7.69945	7.93101	7.67023	7.26516	7.25703	6.7642
hsa-miR-7-5p	MIMAT0000252	mature-miRNA.hsa-miR-7|hsa-mir-7-1:24-3..46+5	9	86584721	86584754	mature-miRNA	3.60225	0.936635	3.37276	5.24468	4.25156	6.80337	4.14856	2.21324	3.09066	2.22152	5.35907	3.62948	3.45368	6.13837	6.0982	3.13959	3.00249	5.13908	0.928817	5.33269	4.45744	4.8804	5.81737	5.87447	5.63043	4.3885	1.66504	3.65512	3.47825	6.2086	4.9896	6.63035	4.60984	4.48223	4.85775	6.30707	5.66664	2.58794	3.93101	3.48701	2.46814	4.47043	4.15415
hsa-miR-7-5p	MIMAT0000252	mature-miRNA.hsa-miR-7|hsa-mir-7-2:32-3..54+5	15	89155083	89155116	mature-miRNA	5.18722	2.93663	3.5654	6.30358	4.6666	7.67591	4.14856	3.35074	3.76873	4.35902	5.43708	3.62948	3.57922	6.18728	6.49813	3.62502	3.65457	5.20619	4.92882	5.91766	4.53144	5.17586	6.38927	6.29561	6.53165	4.48161	2.40201	4.46248	4.21521	6.46884	5.44026	6.86851	4.83223	4.79257	5.62071	6.94619	6.33859	2.78059	4.25294	3.90204	2.73118	5.31843	4.71358
hsa-miR-7-5p	MIMAT0000252	mature-miRNA.hsa-miR-7|hsa-mir-7-3:31-3..53+5	19	4770708	4770741	mature-miRNA	3.60225	0.936635	3.37276	5.24468	4.25156	6.782	4.14856	2.21324	3.09066	2.22152	5.35907	3.62948	3.45368	6.13837	6.05756	3.13959	3.00249	5.13908	0.928817	5.33269	4.45744	4.81329	5.79774	5.71975	5.63043	4.3885	1.66504	3.52959	3.47825	6.2086	4.9896	6.53478	4.60984	4.48223	4.85775	6.30707	5.66664	2.58794	3.93101	3.48701	2.46814	4.47043	4.07615
hsa-miR-874	MIMAT0004911	mature-miRNA.hsa-miR-874|hsa-mir-874:47-3..68+5	5	136983265	136983297	mature-miRNA	4.45025	2.93663	3.73533	5.07476	6.87605	3.30087	5.02303	5.10076	4.22817	3.60003	4.51108	3.62948	6.42052	5.45032	6.05756	6.17521	4.58745	4.4472	6.0581	2.59573	2.53144	3.22833	4.5148	6.65004	4.82837	4.18205	4.53951	2.87752	3.30832	3.3673	5.72657	4.04539	4.72531	5.39297	3.72025	6.33053	5.39871	5.13814	4.80548	3.80893	4.46814	4.1485	5.29854
hsa-miR-887	MIMAT0004951	mature-miRNA.hsa-miR-887|hsa-mir-887:48-3..69+5	5	15935334	15935366	mature-miRNA	3.86529	5.10656	4.37276	3.65972	6.6666	3.80337	5.14856	3.47627	5.41259	1.89959	6.35907	4.04452	5.42052	4.08775	5.28583	4.13959	4.00249	3.91669	5.01628	4.25869	3.37944	3.22833	3.06734	7.34938	2.35032	4.06657	3.25001	4.97705	2.30832	3.3673	3.40464	3.66688	2.02487	1.42334	3.90082	6.07678	4.24343	4.10252	3.51597	3.48701	1.73118	2.47043	3.49118
hsa-miR-889	MIMAT0004921	mature-miRNA.hsa-miR-889|hsa-mir-889:49-3..69+5	14	101514282	101514313	mature-miRNA	1.28032	1.93663	2.88733	0.0747597	1.6666	2.71591	3.88553	4.47627	1.3537	5.22152	3.51108	4.36645	3.31618	1.28039	2.73563	2.81766	3.51706	4.74676	5.32113	4.76565	5.37944	3.8804	4.00023	5.07929	4.12793	4.18205	5.43763	4.92814	4.83189	4.3059	3.78315	4.34495	3.60984	4.29781	4.72025	3.37634	4.10593	4.63857	4.59398	3.22397	5.81864	3.31843	3.99368
hsa-miR-891a	MIMAT0004902	mature-miRNA.hsa-miR-891a|hsa-mir-891a:11-3..32+5	X	145109353	145109385	mature-miRNA	3.28032	3.10656	2.5654	3.24468	4.47395	3.71591	3.5636	4.47627	2.93866	4.22152	4.18915	2.04452	3.16418	4.45032	3.92828	3.62502	2.7801	4.65365	3.73617	4.09823	3.37944	3.42097	3.60791	5.69227	3.44986	4.06657	3.25001	1.07016	2.63025	3.10427	1.66767	2.66688	2.02487	2.83838	4.06129	4.9613	3.36896	3.36555	4.25294	0.902044	2.73118	2.1485	2.90622
hsa-miR-92a-3p	MIMAT0000092	mature-miRNA.hsa-miR-92a|hsa-mir-92a-1:48-3..69+5	13	92003611	92003643	mature-miRNA	9.60675	10.2529	11.3435	10.8388	9.15041	9.73966	9.2501	9.39911	8.55337	9.30261	9.20038	8.59911	10.378	10.0185	10.4924	10.2523	9.7801	11.0425	9.93163	9.86719	12.3646	10.3428	10.5945	9.11595	11.6495	11.883	10.4464	10.4806	11.3383	11.9087	9.73197	10.7806	11.103	9.52137	9.83156	9.24978	9.84874	9.64012	10.1437	8.68012	9.31363	10.1244	9.88063
hsa-miR-92a-3p	MIMAT0000092	mature-miRNA.hsa-miR-92a|hsa-mir-92a-2:48-3..69+5	X	133303568	133303600	mature-miRNA	9.51394	10.1738	11.2387	10.7941	9.09286	9.66719	9.18565	9.35688	8.52696	9.24611	9.09604	8.53637	10.3962	10.0151	10.4597	10.2397	9.7187	10.9366	9.8327	9.77564	12.1957	10.204	10.4368	9.03075	11.5217	11.7402	10.3113	10.3474	11.2175	11.7496	9.62574	10.6826	11.0007	9.37947	9.74557	9.16097	9.75985	9.55208	10.043	8.57447	9.19334	10.0281	9.7812
hsa-miR-92b-3p	MIMAT0003218	mature-miRNA.hsa-miR-92b|hsa-mir-92b:61-3..82+5	1	155165024	155165056	mature-miRNA	4.86529	7.24952	6.08896	6.85612	5.25156	4.80337	5.47049	6.69867	4.72293	5.39145	6.51108	4.04452	6.78867	6.8951	7.07802	5.81766	5.32442	7.60474	5.62926	6.84366	5.60183	4.81329	5.98295	4.74672	6.71289	6.36425	6.41993	4.82505	5.76775	6.22528	4.66767	6.17784	4.83223	5.39297	6.28909	4.54626	6.24343	5.93033	5.63145	4.14997	5.46814	4.60793	4.7642
hsa-miR-93-3p	MIMAT0004509	mature-miRNA.hsa-miR-93*|hsa-mir-93:50-3..71+5	7	99691394	99691426	mature-miRNA	2.86529	4.32895	1.5654	4.93274	4.47395	2.88583	3.5636	5.24886	2.76873	-0.100407	4.51108	3.04452	2.99425	5.67271	4.0982	4.90512	1.7801	4.55412	1.92882	3.18069	1.79447	3.7429	4.60791	0.991831	5.0024	4.48161	5.60364	1.65512	1.89329	6.03027	3.40464	4.15231	1.02487	3.74527	4.33692	2.69827	4.59135	2.95051	5.04649	1.48701	1.14622	4.05539	2.49118
hsa-miR-93-5p	MIMAT0000093	mature-miRNA.hsa-miR-93|hsa-mir-93:11-3..33+5	7	99691432	99691465	mature-miRNA	11.2859	10.7213	13.0995	11.9497	10.1054	11.1274	10.0872	10.4246	10.1611	10.6645	10.5772	10.3799	11.9466	11.9368	11.2968	11.4803	11.5472	11.4156	10.7506	11.0599	13.7306	12.2396	12.728	10.1792	12.1627	12.1132	10.7969	11.8927	12.6322	13.4721	11.055	11.8126	12.1746	11.1075	11.3622	9.99656	10.8827	9.8773	11.0858	10.7569	10.5364	11.4978	11.0629
hsa-miR-942	MIMAT0004985	mature-miRNA.hsa-miR-942|hsa-mir-942:13-3..34+5	1	117637273	117637305	mature-miRNA	2.86529	1.93663	4.95772	3.39669	1.6666	3.03783	3.14856	2.47627	0.768733	2.70695	3.18915	4.04452	3.99425	3.28039	2.73563	4.13959	1.7801	4.06869	3.92882	2.33269	5.49491	3.42097	3.5148	3.45126	4.75242	4.06657	2.88744	3.65512	4.55625	4.82673	3.54214	3.92991	4.1948	2.64573	2.98328	2.37634	2.59135	-0.219412	3.93101	-0.0979561	1.14622	3.31843	3.36565
hsa-miR-95	MIMAT0000094	mature-miRNA.hsa-miR-95|hsa-mir-95:49-3..70+5	4	8007033	8007065	mature-miRNA	7.45025	5.81928	6.86918	7.14085	5.75406	7.03783	8.50611	6.85709	8.24851	7.37533	6.74374	8.68837	8.5679	8.54718	8.15709	7.63784	8.11995	7.22249	7.13827	6.61068	7.1164	7.07918	7.40233	6.91069	6.0024	7.69106	6.96272	7.23003	6.68336	6.75962	8.27747	6.4947	8.16443	7.78089	7.3132	7.22183	7.01282	8.08437	6.85384	7.96274	7.73118	6.52354	7.9615
hsa-miR-96-5p	MIMAT0000095	mature-miRNA.hsa-miR-96|hsa-mir-96:9-3..31+5	7	129414573	129414606	mature-miRNA	2.28032	1.93663	6.15036	3.98165	3.6666	5.07346	7.83039	0.89131	2.3537	2.48456	4.35907	7.53637	5.92499	3.28039	5.01574	7.38752	5.7801	6.30135	3.25074	1.59573	7.66894	3.22833	4.3628	3.16176	7.13542	9.71283	2.66504	5.35556	4.11568	6.62783	5.60627	3.51488	7.56403	3.83838	2.62071	3.83577	6.32316	5.53548	3.93101	4.98951	1.73118	5.84894	5.15415
hsa-miR-98	MIMAT0000096	mature-miRNA.hsa-miR-98|hsa-mir-98:22-3..43+5	X	53583254	53583286	mature-miRNA	9.50433	9.11156	9.61252	9.55252	9.55534	9.72574	9.54088	9.56197	9.39991	11.7017	10.8563	10.8647	9.393	8.61131	10.6739	9.11228	9.80246	9.89651	9.38414	9.68849	10.6933	10.1675	11.1639	10.4666	9.98072	10.4373	10.0093	10.3796	12.5795	10.8685	11.1414	9.81459	10.798	10.3968	10.8815	10.2877	10.159	10.0462	9.36842	10.1139	11.7387	10.3284	10.9438
hsa-miR-99a-3p	MIMAT0004511	mature-miRNA.hsa-miR-99a*|hsa-mir-99a:50-3..71+5	21	17911454	17911486	mature-miRNA	4.60225	4.10656	5.5654	5.65972	4.83652	5.86565	5.02303	6.10076	5.57609	5.5143	4.64858	4.85187	6.38657	5.98083	5.99436	5.67564	6.14933	6.41919	6.25074	3.91766	5.33879	4.81329	6.09976	5.45126	5.4737	5.69106	5.12447	5.82505	5.66588	3.24177	4.08271	3.34495	5.41719	4.64573	5.09876	5.02019	6.17632	5.36555	5.80548	4.76002	5.43162	4.79236	4.66111
hsa-miR-99a-5p	MIMAT0000097	mature-miRNA.hsa-miR-99a|hsa-mir-99a:13-3..34+5	21	17911417	17911449	mature-miRNA	11.3744	12.4604	11.0421	13.3937	11.2269	10.6153	10.608	11.6081	11.098	13.2256	13.186	11.4304	12.382	13.5779	12.3106	12.8469	11.2036	11.5108	11.5763	12.6018	11.2532	12.1999	13.0954	10.3701	11.5447	10.5664	12.6751	10.9141	14.2658	11.4723	10.8055	12.1365	11.2245	12.4831	13.1107	10.2218	11.36	10.8917	12.3513	10.2901	13.2611	11.23	11.1004
hsa-miR-99b-3p	MIMAT0004678	mature-miRNA.hsa-miR-99b*|hsa-mir-99b:45-3..66+4	19	52195905	52195936	mature-miRNA	4.60225	5.4602	5.20926	4.93274	4.98852	4.52326	4.5636	5.69867	5.12629	6.40739	5.58147	4.04452	5.8769	4.45032	5.13773	5.57255	5.14933	4.4472	6.51378	5.33269	5.16371	5.12141	5.53865	5.51539	2.86489	5.2365	4.53951	5.42771	5.70064	4.78234	4.33064	4.92991	5.2728	4.88277	5.42807	5.13122	4.64198	4.73478	4.98991	5.14997	6.14622	4.39643	5.11567
hsa-miR-99b-5p	MIMAT0000689	mature-miRNA.hsa-miR-99b|hsa-mir-99b:7-3..28+5	19	52195867	52195899	mature-miRNA	11.6662	12.5589	12.251	12.6465	12.1209	11.4408	12.2343	12.8259	12.6799	13.5923	12.7905	11.2319	12.7132	12.8969	11.9272	12.4865	11.6013	12.0477	12.3297	12.9738	12.1291	11.1092	12.1184	11.5329	11.6567	12.0931	12.3431	11.9497	12.3407	11.8447	11.2639	12.4781	12.0835	11.5104	12.2354	11.4166	11.1042	12.0094	12.2454	10.9348	12.0395	11.7405	11.775
hsa-miR-9-5p	MIMAT0000441	mature-miRNA.hsa-miR-9|hsa-mir-9-1:16-3..38+5	1	156390178	156390211	mature-miRNA	2.28032	3.93663	2.5654	1.65972	2.6666	4.03783	2.5636	1.89131	2.93866	3.48456	3.51108	3.04452	4.57922	2.86536	2.51324	4.62502	5.14933	3.55412	0.928817	2.33269	4.45744	3.7429	3.85584	4.74672	2.86489	4.18205	2.88744	3.52959	4.70064	3.10427	1.66767	3.15231	5.02487	1.83838	3.13529	2.69827	2.59135	2.95051	2.66798	3.60248	3.73118	3.95586	2.49118
hsa-miR-9-5p	MIMAT0000441	mature-miRNA.hsa-miR-9|hsa-mir-9-2:16-3..38+5	5	87962714	87962747	mature-miRNA	2.28032	3.93663	2.5654	1.65972	2.6666	4.03783	2.5636	1.89131	2.93866	3.48456	3.51108	3.04452	4.57922	2.86536	2.51324	4.62502	5.14933	3.55412	0.928817	2.33269	4.45744	3.7429	3.85584	4.74672	2.86489	4.18205	2.88744	3.52959	4.70064	3.10427	1.66767	3.15231	5.02487	1.83838	3.13529	2.69827	2.59135	2.95051	2.66798	3.60248	3.73118	3.95586	2.49118
hsa-miR-9-5p	MIMAT0000441	mature-miRNA.hsa-miR-9|hsa-mir-9-3:16-3..38+5	15	89911259	89911292	mature-miRNA	2.28032	3.93663	2.5654	1.65972	2.6666	4.03783	2.5636	1.89131	2.93866	3.48456	3.51108	3.04452	4.69469	2.86536	2.51324	4.62502	5.23953	3.55412	4.62926	2.33269	4.45744	3.7429	4.00023	4.74672	2.86489	4.3885	2.88744	3.52959	4.70064	3.10427	1.66767	3.15231	5.11234	1.83838	3.13529	2.9613	2.784	2.95051	2.66798	3.60248	3.84666	3.95586	2.49118
ENSG00000221181	AC078899	miRNA.ENSG00000221181.AC078899.1	19	20473326	20473433	miRNA	4.45025	3.63707	3.15036	3.07476	3.6666	2.52326	3.88553	5.02059	2.93866	3.48456	3.9965	3.04452	4.94845	4.28039	3.83517	4.62502	5.6214	4.33172	0.928817	2.01077	2.79447	0.420971	0.607912	1.57679	3.12793	2.80354	2.40201	2.39209	3.76775	2.3673	3.08271	0.344952	2.02487	2.64573	3.27279	2.69827	2.784	2.78059	2.66798	2.90204	2.14622	3.1485	2.71358
ENSG00000221349	hsa-mir-1274b	miRNA.ENSG00000221349.hsa-mir-1274b	19	58024374	58024443	miRNA	3.86529	4.10656	4.37276	3.24468	4.83652	2.03783	1.5636	5.56374	4.09066	1.89959	1.18915	4.36645	3.99425	4.08775	3.51324	2.81766	6.05311	3.74676	4.51378	2.81812	4.1164	3.22833	2.41527	2.79919	2.71289	4.28897	2.88744	3.24009	5.55625	3.24177	4.9896	1.92991	5.02487	4.64573	3.5138	3.83577	3.784	4.53548	4.80548	4.36148	4.23368	4.05539	4.60666
ENSG00000221391	AC013489	miRNA.ENSG00000221391.AC013489.1	15	89081809	89081915	miRNA	2.28032	1.93663	3.73533	3.53419	3.6666	2.03783	4.5636	3.7982	2.57609	2.48456	2.77411	4.04452	4.74914	2.86536	3.62872	2.40262	5.14933	3.33172	0.928817	1.59573	3.53144	2.00593	1.19287	0.991831	2.12793	3.65154	1.66504	1.65512	2.63025	1.78234	2.08271	2.34495	2.60984	1.83838	2.13529	1.9613	3.36896	2.78059	2.34605	1.90204	1.73118	2.1485	3.07615
ENSG00000238828	hsa-mir-1974	miRNA.ENSG00000238828.hsa-mir-1974	5	134259742	134259814	miRNA	2.28032	5.91391	0.565401	2.88211	1.6666	0.715907	2.5636	-0.10869	4.01666	1.89959	4.35907	4.04452	0.994253	1.28039	2.51324	1.81766	2.19513	1.74676	2.51378	3.59573	1.20951	2.42097	1.60791	-0.008169	1.86489	0.48161	1.08008	3.65512	1.30832	2.10427	2.08271	2.34495	2.02487	1.83838	1.39832	1.37634	-0.216	-0.219412	1.93101	3.22397	0.146217	2.95586	0.90622
ENSG00000238916	hsa-mir-1977	miRNA.ENSG00000238916.hsa-mir-1977	1	566186	566267	miRNA	5.52825	3.5216	5.92295	4.39669	3.98852	4.47079	5.02303	4.84551	4.72293	4.70695	4.77411	6.68837	6.03865	4.60232	4.2502	5.86206	6.74972	3.74676	5.25074	3.18069	6.0424	5.55025	4.85584	2.79919	4.2434	3.48161	3.78052	4.97705	4.95218	4.53723	5.29216	2.66688	5.72531	5.29781	4.06129	3.37634	4.30756	3.78059	4.04649	3.36148	3.14622	5.05539	5.22815
ENSG00000238916	hsa-mir-1977	miRNA.ENSG00000238916.hsa-mir-1977|alt-1	MT	5636	5717	miRNA	5.52825	3.5216	5.92295	4.39669	3.98852	4.47079	5.02303	4.84551	4.72293	4.70695	4.77411	6.68837	6.03865	4.60232	4.2502	5.86206	6.74972	3.74676	5.25074	3.18069	6.0424	5.55025	4.85584	2.79919	4.2434	3.48161	3.78052	4.97705	4.95218	4.53723	5.29216	2.66688	5.72531	5.29781	4.06129	3.37634	4.30756	3.78059	4.04649	3.36148	3.14622	5.05539	5.22815
ENSG00000251826	AL365332	miRNA.ENSG00000251826.AL365332.1	1	237766511	237766587	miRNA	6.32472	8.23584	5.65286	6.32269	6.6666	6.47079	6.31849	6.89131	7.07251	6.66778	7.43708	6.36645	5.48611	6.60232	6.61478	6.34122	6.48054	5.50165	6.76171	6.07685	3.79447	5.06483	6.08365	4.84981	4.18682	4.3885	5.16754	5.59372	5.00876	5.03027	6.45775	7.12631	5.66873	6.04783	7.04218	6.83577	5.76128	5.53548	6.5555	7.35326	5.9011	6.1929	6.29854
ENSG00000251855	AL592188	miRNA.ENSG00000251855.AL592188.5	1	91852861	91852951	miRNA	7.99457	9.25631	7.27965	7.55049	8.19016	8.10822	8.02303	8.2267	8.53028	8.19421	8.97051	8.3483	7.90114	8.03528	9.1595	8.52502	8.52605	8.24661	9.42067	7.33269	5.82422	7.48706	6.8653	6.74672	6.88282	6.3145	6.18861	7.6324	7.75127	6.91162	8.91876	8.45348	8.24404	9.48043	8.68064	9.35362	9.07171	7.98026	8.33473	9.59727	8.59743	8.80314	8.98837
ENSG00000251948	AC092279	miRNA.ENSG00000251948.AC092279.1	19	24184074	24184167	miRNA	9.08768	10.2608	8.26584	8.68578	9.15041	9.80734	9.04742	9.62602	9.26259	10.0607	9.59854	9.0998	8.01106	8.62024	9.5226	8.68803	9.86933	9.70386	8.00563	9.10352	7.24293	7.99083	8.49055	8.84045	8.38217	7.97346	8.38386	8.79808	8.88575	8.59291	8.75867	9.67811	8.45114	8.92053	9.68526	9.92901	10.8622	8.5051	9.13068	10.0365	9.1434	10.0733	8.90904
ENSG00000252044	AL928646	miRNA.ENSG00000252044.AL928646.1	X	108297552	108297628	miRNA	4.08768	5.06592	3.5654	3.39669	4.25156	3.71591	3.14856	3.97877	4.41259	4.35902	4.9965	4.85187	3.90114	4.08775	4.32059	3.40262	4.7187	3.91669	4.92882	3.01077	2.53144	2.7429	2.92984	3.16176	2.12793	2.06657	2.88744	1.65512	2.89329	2.95226	4.66767	4.25184	4.02487	4.96766	4.76755	5.4638	4.64198	3.86805	4.1534	5.32831	4.53853	4.54082	4.15415
ENSG00000252194	AC114491	miRNA.ENSG00000252194.AC114491.2	1	108113460	108113554	miRNA	4.86529	5.06592	4.47229	3.7752	4.98852	3.52326	3.14856	3.47627	4.62671	3.60003	4.77411	3.62948	2.57922	4.45032	5.1762	4.13959	4.00249	1.74676	6.65674	3.33269	3.01687	1.42097	2.77784	1.99183	1.12793	2.06657	1.08008	2.39209	0.308323	2.78234	4.8376	4.15231	3.83223	4.16031	4.27279	5.18369	4.30756	3.36555	3.66798	5.1115	4.60565	3.47043	4.81311
ENSG00000252248	AC093693	miRNA.ENSG00000252248.AC093693.1	7	68527370	68527459	miRNA	3.60225	4.79462	2.5654	4.7752	3.98852	3.96383	3.5636	5.47627	4.01666	3.60003	3.9965	4.04452	3.31618	4.60232	4.78626	3.98759	3.36506	3.06869	0.928817	3.01077	1.20951	2.00593	2.92984	1.99183	2.86489	0.48161	1.66504	0.0701604	2.63025	2.10427	3.08271	2.92991	2.60984	2.64573	3.90082	3.54626	2.784	3.48103	1.34605	3.07197	2.95357	2.47043	3.07615
ENSG00000252318	AC097532	miRNA.ENSG00000252318.AC097532.1	2	133038646	133038740	miRNA	8.34641	9.48353	7.77485	8.14085	8.53696	8.86819	8.75342	9.3007	8.40898	9.49951	9.07789	8.83893	7.8208	8.25767	8.93109	8.23551	9.57017	9.59538	7.9841	8.49861	6.73307	7.33983	8.00879	8.43062	8.04679	7.59013	7.51471	8.4753	8.44787	8.25807	8.18074	8.75009	7.91969	8.64251	8.94522	9.51589	10.6066	7.90471	8.51597	9.17117	8.39414	9.14286	8.18234
ENSG00000252331	AP002812	miRNA.ENSG00000252331.AP002812.1	11	77597678	77597754	miRNA	5.60225	8.12646	5.32029	6.09713	6.31045	6.00131	6.08716	6.7242	6.73452	6.27463	7.18915	5.95141	5.42052	6.28039	6.21368	5.98759	6.23953	5.06869	6.28637	5.86875	3.01687	4.81329	5.46589	4.51539	3.63043	4.06657	4.66504	5.19944	4.63025	4.68923	5.57456	6.80438	5.1948	5.23069	6.54128	6.33053	5.10593	5.06599	6.04649	6.90204	5.46814	5.73346	5.73911
ENSG00000252493	AL592188	miRNA.ENSG00000252493.AL592188.11	8	70602343	70602419	miRNA	8.36779	9.74077	7.86918	8.64462	8.87605	7.47746	7.62969	7.97877	9.20336	8.93851	9.81486	8.06689	7.3341	8.07481	8.1762	7.53191	7.73429	7.92667	9.8447	7.91766	5.60183	6.97556	7.80758	7.24922	5.93528	5.61089	6.66504	7.66262	6.68336	7.64652	9.11888	8.99959	8.31028	9.17377	9.44635	9.30412	8.49825	7.68748	8.96443	9.41971	8.626	8.65233	8.85459
ENSG00000252584	AC023050	miRNA.ENSG00000252584.AC023050.1	12	32068569	32068643	miRNA	3.28032	4.0241	2.15036	2.88211	3.6666	2.30087	3.5636	4.28363	2.3537	2.22152	3.51108	3.62948	3.90114	1.28039	3.2502	2.40262	5.65457	4.83422	1.92882	2.33269	0.209511	0.420971	-0.392088	0.991831	1.12793	0.48161	1.66504	1.07016	1.30832	1.3673	3.78315	5.77122	2.60984	0.838377	4.13529	4.83577	4.36896	4.42444	4.34605	2.48701	2.95357	5.82093	3.71358
ENSG00000252666	AD000090	miRNA.ENSG00000252666.AD000090.1	19	36066626	36066723	miRNA	2.86529	2.93663	4.02483	3.07476	1.6666	3.30087	2.5636	3.47627	3.22817	3.35902	3.18915	4.04452	2.80161	3.86536	4.68316	3.98759	3.00249	3.91669	4.09874	0.0107657	1.79447	1.42097	0.607912	-0.008169	3.35032	1.48161	2.08008	1.07016	1.30832	1.78234	3.78315	2.66688	4.3468	3.0083	2.13529	4.18369	4.10593	3.10252	3.66798	3.48701	2.95357	2.1485	4.07615
ENSG00000252967	AC093693	miRNA.ENSG00000252967.AC093693.2	7	68527588	68527664	miRNA	3.28032	4.98103	2.15036	3.65972	2.6666	3.30087	3.14856	4.47627	3.76873	3.35902	5.18915	4.36645	1.99425	4.73982	3.2502	3.98759	3.65457	3.06869	4.83571	2.59573	1.20951	2.42097	2.92984	1.99183	1.12793	1.48161	1.66504	3.24009	1.89329	2.3673	4.8376	4.04539	3.3468	4.74527	4.67134	4.83577	3.784	2.95051	4.80548	5.1115	3.60565	4.23596	3.90622
hsa-mir-1307	miRNA.hsa-mir-1307	miRNA.hsa-mir-1307	10	105154009	105154160	miRNA	7.2576	8.1558	8.27276	6.55049	8.10954	6.6228	7.79242	8.17208	8.33479	9.12118	8.23354	8.92716	8.39939	8.08775	7.35454	8.53191	7.94333	8.35409	9.72972	7.81812	7.903	7.7697	6.56211	8.67483	6.21539	7.15404	6.05736	8.07578	8.39047	6.92189	7.3401	7.19044	8.89524	6.67127	7.35252	8.24052	8.34624	7.94549	7.8379	7.5459	9.24688	7.04332	7.48365
hsa-mir-140	miRNA.hsa-mir-140	miRNA.hsa-mir-140	16	69966983	69967085	miRNA	4.08768	4.25856	3.37276	3.7752	3.6666	3.71591	3.5636	3.69867	3.3537	4.42316	4.35907	3.62948	3.31618	4.28039	2.2502	3.81766	3.7801	3.33172	2.51378	4.09823	3.37944	2.42097	4.3628	3.57679	3.0024	4.3885	2.08008	4.31809	4.63025	3.78234	3.08271	3.34495	3.83223	2.16031	3.81336	3.18369	1.784	3.58794	3.80548	2.90204	3.73118	2.95586	2.49118
hsa-mir-143	miRNA.hsa-mir-143	miRNA.hsa-mir-143	5	148808480	148808588	miRNA	3.60225	1.5216	1.5654	2.65972	9.98852	2.71591	1.5636	0.89131	2.93866	2.70695	1.18915	3.04452	-0.00574665	1.28039	-0.0717246	0.817662	0.195134	0.746761	2.51378	1.59573	1.20951	2.00593	1.19287	6.89872	1.54297	0.48161	1.08008	1.65512	2.30832	1.78234	1.08271	1.34495	3.3468	2.64573	1.81336	6.1577	2.36896	1.78059	1.93101	2.22397	2.46814	3.1485	3.22815
hsa-mir-320a	miRNA.hsa-mir-320a	miRNA.hsa-mir-320a	8	22102474	22102558	miRNA	2.28032	3.84353	4.5654	4.32269	3.25156	3.41635	3.5636	3.89131	4.72293	4.48456	3.77411	5.50395	5.38657	4.08775	3.92828	3.13959	3.51706	5.33172	6.35508	1.59573	2.20951	1.42097	3.41527	3.45126	3.0024	0.48161	1.66504	3.07016	2.30832	1.78234	5.29216	4.73727	4.48431	5.16031	5.02281	4.37634	4.59135	4.42444	4.43351	4.60248	4.84666	4.23596	4.66111
hsa-mir-3647	miRNA.hsa-mir-3647	miRNA.hsa-mir-3647	16	70563401	70563504	miRNA	3.28032	0.936635	0.565401	0.0747597	2.6666	2.30087	1.5636	-0.10869	0.768733	1.48456	1.18915	2.04452	-0.00574665	1.28039	-0.0717246	0.817662	0.195134	0.746761	0.928817	2.01077	1.20951	4.32786	1.19287	2.31376	1.86489	0.48161	2.40201	1.07016	1.30832	0.782339	2.08271	0.344952	1.02487	2.42334	0.813358	0.376337	1.36896	0.780588	1.93101	3.90204	2.73118	0.148502	2.49118
hsa-mir-365-1	miRNA.hsa-mir-365-1	miRNA.hsa-mir-365-1	16	14403141	14403230	miRNA	3.60225	5.63707	3.73533	4.07476	4.25156	6.1253	4.73352	4.7982	5.12629	5.45418	7.3986	4.85187	3.31618	3.60232	5.13773	3.81766	3.89557	4.99469	4.83571	5.65462	3.37944	3.22833	3.77784	3.45126	5.06653	3.48161	3.98697	3.87752	4.11568	3.78234	3.78315	5.92991	3.3468	3.29781	4.5138	3.54626	4.42786	4.24002	4.04649	4.14997	3.84666	3.31843	3.71358
hsa-mir-3653	miRNA.hsa-mir-3653	miRNA.hsa-mir-3653	22	29729146	29729258	miRNA	4.08768	1.93663	1.5654	3.53419	2.6666	2.88583	3.14856	0.89131	4.52362	4.06952	2.18915	2.04452	2.31618	2.86536	3.38771	2.40262	3.19513	2.74676	1.92882	2.81812	2.53144	2.42097	3.5148	2.57679	2.54297	2.80354	2.40201	4.39209	4.83189	3.8698	3.78315	3.51488	2.02487	3.29781	3.72025	3.18369	2.36896	3.48103	3.93101	4.42561	4.53853	3.73346	3.49118
hsa-mir-3676	miRNA.hsa-mir-3676	miRNA.hsa-mir-3676	17	8090492	8090579	miRNA	4.28032	1.5216	3.15036	0.0747597	2.6666	0.715907	2.5636	2.21324	1.3537	0.899593	1.18915	2.04452	1.99425	1.28039	0.928275	0.817662	2.7801	4.83422	3.92882	0.0107657	0.209511	0.420971	-0.392088	0.991831	-0.457035	0.48161	0.0800809	0.0701604	0.308323	-0.217661	5.21199	0.344952	3.3468	5.81566	1.39832	3.69827	4.17632	2.95051	4.43351	4.29436	3.95357	3.47043	4.60666
hsa-mir-376a-2	miRNA.hsa-mir-376a-2	miRNA.hsa-mir-376a-2	14	101506405	101506487	miRNA	2.86529	2.74399	2.88733	1.65972	3.6666	3.41635	3.5636	1.89131	4.01666	2.89959	3.51108	5.74496	4.85223	3.28039	4.2502	2.40262	3.36506	2.74676	2.51378	2.33269	2.20951	2.42097	1.60791	3.31376	2.12793	3.80354	2.08008	3.7706	0.308323	-0.217661	4.40464	2.92991	1.02487	4.29781	1.81336	3.37634	2.36896	2.10252	2.34605	3.90204	2.14622	3.31843	3.49118
hsa-mir-452	miRNA.hsa-mir-452	miRNA.hsa-mir-452	X	151128099	151128186	miRNA	7.56573	6.83145	9.76507	7.62165	7.87605	8.30836	10.6616	7.59175	7.8402	7.3508	7.11989	10.1106	9.5565	7.80395	9.29896	8.30951	8.57884	7.50165	6.81146	6.07685	7.24293	5.91282	6.5148	6.77319	7.14288	9.40345	6.98697	5.65512	6.63025	8.21697	8.7762	6.32223	7.2728	8.55605	6.68372	7.47437	8.06477	9.64787	7.98267	7.91885	7.24425	8.41997	8.99633
hsa-mir-511-1	miRNA.hsa-mir-511-1	miRNA.hsa-mir-511-1	10	18134035	18134124	miRNA	3.28032	6.00272	2.15036	3.88211	5.12603	2.71591	4.5636	3.89131	3.3537	3.06952	5.94404	3.62948	3.31618	4.45032	4.57213	5.34122	2.7801	3.06869	4.38825	4.40308	1.20951	2.42097	3.60791	5.38415	1.12793	3.65154	5.53951	2.39209	0.308323	1.3673	2.89007	4.34495	2.60984	4.16031	3.98328	4.9613	2.784	3.48103	5.10094	2.90204	3.31614	2.95586	3.49118
hsa-mir-511-1	miRNA.hsa-mir-511-1	miRNA.hsa-mir-511-1|alt-1	10	17887106	17887195	miRNA	3.28032	6.00272	2.15036	3.88211	5.12603	2.71591	4.5636	3.89131	3.3537	3.06952	5.94404	3.62948	3.31618	4.45032	4.57213	5.34122	2.7801	3.06869	4.38825	4.40308	1.20951	2.42097	3.60791	5.38415	1.12793	3.65154	5.53951	2.39209	0.308323	1.3673	2.89007	4.34495	2.60984	4.16031	3.98328	4.9613	2.784	3.48103	5.10094	2.90204	3.31614	2.95586	3.49118
hsa-mir-98	miRNA.hsa-mir-98	miRNA.hsa-mir-98	X	53583183	53583304	miRNA	1.28032	1.93663	1.5654	0.0747597	3.6666	-0.284093	1.5636	2.69867	2.76873	1.89959	3.18915	3.04452	-0.00574665	2.86536	2.92828	1.81766	2.19513	3.55412	1.92882	3.01077	1.20951	2.42097	2.19287	4.89872	4.06653	3.48161	3.25001	3.07016	2.30832	2.78234	1.66767	3.80438	3.02487	1.83838	2.13529	3.54626	3.36896	2.95051	3.34605	1.90204	2.46814	2.73346	0.90622
ENSG00000199410	Y_RNA	misc_RNA.ENSG00000199410.Y_RNA	X	16930337	16930442	misc_RNA	4.60225	7.14609	5.47229	5.62935	4.25156	3.71591	1.5636	-0.10869	4.16105	0.899593	7.23354	3.62948	5.82714	4.98083	5.0982	2.40262	3.7801	4.33172	1.92882	7.99945	4.37944	5.5909	6.52678	4.31376	5.09755	0.48161	3.88744	5.87752	1.30832	3.95226	3.78315	7.03145	3.83223	4.16031	5.64625	5.76865	4.03193	2.10252	4.04649	2.90204	1.14622	4.67206	4.15415
ENSG00000199422	VTRNA3-1P	misc_RNA.ENSG00000199422.VTRNA3-1P	X	53489149	53489253	misc_RNA	2.28032	4.79462	1.5654	1.65972	2.6666	1.71591	1.5636	-0.10869	3.3537	-0.100407	2.18915	2.04452	0.994253	2.28039	1.51324	0.817662	0.195134	0.746761	1.92882	3.81812	0.209511	4.42097	3.06734	4.63569	0.542965	1.48161	0.0800809	3.24009	0.308323	2.3673	3.40464	3.15231	1.02487	2.83838	2.81336	3.54626	0.784	2.36555	1.34605	3.90204	1.14622	2.47043	2.90622
ENSG00000199515	Y_RNA	misc_RNA.ENSG00000199515.Y_RNA	22	41461557	41461652	misc_RNA	4.28032	7.07619	5.02483	6.20404	3.98852	2.52326	1.5636	1.47627	5.05414	4.06952	7.98357	4.04452	5.42052	5.28039	5.2502	3.40262	4.51706	5.06869	3.25074	7.23958	3.79447	6.00593	6.22262	4.69227	4.29785	1.48161	4.08008	6.09253	2.89329	5.75962	4.47503	6.77122	4.1948	5.0863	5.42807	5.13122	4.48444	2.36555	5.59398	4.22397	2.73118	5.00648	3.90622
ENSG00000199580	Y_RNA	misc_RNA.ENSG00000199580.Y_RNA	15	75275614	75275719	misc_RNA	3.60225	6.807	5.08896	5.11915	3.98852	3.30087	1.5636	-0.10869	3.46917	0.899593	7.21152	3.62948	5.82714	4.98083	5.05756	2.40262	3.7801	4.33172	1.92882	7.26815	3.90995	4.6689	5.79774	3.57679	4.71289	0.48161	2.40201	5.46248	1.30832	3.24177	3.08271	6.6848	3.60984	3.42334	4.94264	5.23432	3.87146	1.78059	3.93101	1.90204	0.146217	3.95586	3.60666
ENSG00000199678	Y_RNA	misc_RNA.ENSG00000199678.Y_RNA	8	124056956	124057054	misc_RNA	6.67264	5.22204	7.46022	6.28421	6.12603	5.30087	6.20746	4.06124	4.52362	4.22152	4.64858	2.04452	4.94845	5.52832	6.45184	6.84003	4.7801	6.36147	4.51378	6.80518	7.65245	8.12833	6.4408	5.57679	7.37586	7.45889	7.23995	5.85152	6.33069	7.81576	8.26759	7.67587	7.11234	7.8496	6.23962	7.37634	7.30756	7.03798	7.89294	7.91327	7.73867	7.24653	8.26816
ENSG00000199916	RMRP	misc_RNA.ENSG00000199916.RMRP	9	35657750	35658016	misc_RNA	2.86529	3.39607	0.565401	2.07476	3.98852	2.03783	2.5636	1.47627	2.57609	1.48456	2.77411	3.04452	-0.00574665	2.86536	2.73563	2.81766	1.7801	1.74676	3.25074	2.59573	2.79447	1.42097	0.607912	2.31376	3.71289	0.48161	3.66504	2.07016	1.30832	0.782339	2.08271	3.15231	1.02487	3.16031	2.13529	1.37634	3.87146	3.10252	3.80548	3.48701	3.60565	3.1485	2.71358
ENSG00000199990	VTRNA1-1	misc_RNA.ENSG00000199990.VTRNA1-1	5	140090859	140090960	misc_RNA	3.28032	5.55134	3.37276	3.07476	3.25156	2.88583	3.5636	-0.10869	4.22817	2.48456	3.18915	3.04452	3.16418	2.86536	3.92828	4.13959	1.19513	3.06869	4.38825	5.05516	4.01687	5.12141	4.06734	5.60654	4.2434	4.28897	3.40201	4.24009	3.89329	4.95226	5.66767	5.55441	3.02487	5.45309	4.20568	5.02019	4.59135	5.50851	4.98991	5.1115	3.60565	5.1929	5.66111
ENSG00000200090	Y_RNA	misc_RNA.ENSG00000200090.Y_RNA	11	47748445	47748546	misc_RNA	4.60225	7.14609	5.5654	5.62935	4.25156	3.71591	1.5636	-0.10869	4.16105	0.899593	7.23354	3.62948	5.82714	4.98083	5.0982	2.40262	3.7801	4.33172	1.92882	7.98231	4.37944	5.63042	6.53865	4.31376	5.09755	0.48161	4.25001	5.87752	1.30832	3.95226	3.78315	7.03145	3.83223	4.23069	5.64625	5.8026	4.03193	2.36555	4.04649	3.07197	1.14622	4.73346	4.15415
ENSG00000200141	Y_RNA	misc_RNA.ENSG00000200141.Y_RNA	9	34194809	34194907	misc_RNA	5.28032	3.25856	6.77485	4.7752	5.36703	3.71591	5.02303	3.47627	2.76873	2.89959	2.77411	2.04452	4.51782	4.98083	5.21368	6.7003	3.7801	5.74676	3.51378	4.25869	6.33879	5.91282	4.25177	3.79919	6.36314	6.18205	5.60364	3.97705	4.76775	5.99179	6.17017	5.63035	6.15416	5.59326	4.06129	5.23432	5.33859	5.06599	6.4958	5.60248	4.84666	5.31843	6.34916
ENSG00000200211	Y_RNA	misc_RNA.ENSG00000200211.Y_RNA	13	95988359	95988457	misc_RNA	2.86529	3.25856	4.37276	3.07476	2.6666	2.71591	2.5636	2.69867	3.57609	2.89959	3.18915	2.04452	-0.00574665	1.28039	3.38771	1.81766	2.51706	3.06869	3.25074	3.01077	3.90995	4.8804	3.5148	2.99183	3.12793	3.65154	3.40201	4.24009	4.21521	4.24177	3.66767	3.51488	2.60984	2.83838	2.62071	3.37634	3.10593	2.58794	3.51597	3.36148	3.31614	3.73346	3.07615
ENSG00000200291	Y_RNA	misc_RNA.ENSG00000200291.Y_RNA	X	117048206	117048310	misc_RNA	4.60225	7.14609	5.5654	5.62935	4.25156	3.71591	1.5636	-0.10869	4.16105	0.899593	7.23354	3.62948	5.82714	4.98083	5.0982	2.40262	3.7801	4.33172	1.92882	7.98231	4.37944	5.63042	6.53865	4.31376	5.09755	0.48161	4.25001	5.87752	1.30832	3.95226	3.78315	7.03145	3.83223	4.23069	5.64625	5.76865	4.03193	2.36555	4.04649	3.07197	1.14622	4.73346	4.15415
ENSG00000200510	RNY4P2	misc_RNA.ENSG00000200510.RNY4P2	17	41084864	41084961	misc_RNA	3.86529	5.79462	4.5654	5.32269	3.98852	2.52326	1.5636	2.21324	3.46917	3.98706	7.09604	4.04452	5.24218	4.86536	5.01574	2.81766	3.7801	4.91669	3.25074	6.81812	3.66894	5.50843	5.28034	4.57679	4.12793	1.48161	2.66504	5.02436	1.89329	5.39705	3.78315	6.15231	3.83223	4.59326	4.98328	4.8999	4.36896	2.36555	4.86961	3.7094	2.46814	4.1485	3.22815
ENSG00000200615	Y_RNA	misc_RNA.ENSG00000200615.Y_RNA	11	33025795	33025893	misc_RNA	6.52825	4.5216	7.16531	5.88211	5.6666	5.10822	6.02303	3.97877	4.2923	4.14752	3.18915	2.04452	4.57922	5.18728	6.35454	6.79494	4.58745	6.27032	4.38825	5.96496	7.54936	7.8804	5.8747	5.20128	7.21539	7.3145	7.14617	5.27961	6.23906	7.62783	7.98358	7.50482	7.04724	7.69636	6.02281	7.30707	7.23521	6.99976	7.85384	7.85624	7.72365	7.1485	8.0911
ENSG00000200735	RNY4P8	misc_RNA.ENSG00000200735.RNY4P8	17	38399474	38399573	misc_RNA	6.70659	4.69152	7.19476	5.9574	5.83652	5.20776	6.08716	4.06124	4.41259	4.29191	3.18915	2.04452	4.69469	5.18728	6.42013	6.81766	4.65457	6.30135	4.51378	6.16051	7.54043	7.83882	5.96546	5.23976	7.27089	7.3885	7.39296	5.39209	6.21521	7.64032	8.21199	7.50482	7.02487	7.71489	6.09876	7.2952	7.25973	7.02852	7.8459	7.76002	7.65401	7.21459	8.2191
ENSG00000201098	RNY1	misc_RNA.ENSG00000201098.RNY1	7	148684227	148684342	misc_RNA	9.49464	10.2731	10.8404	8.88211	9.84152	9.83485	7.73352	3.59175	8.12629	4.60003	7.47455	4.36645	5.63811	5.98083	8.87079	5.40262	5.00249	5.50165	0.928817	11.0414	9.92547	8.90479	9.29266	11.1441	10.6619	8.51503	10.1938	8.32755	4.55625	7.927	7.48359	10.1048	6.85776	6.5108	8.13979	10.7546	8.24343	7.49483	7.69478	8.26837	3.95357	7.54082	7.51355
ENSG00000201279	Y_RNA	misc_RNA.ENSG00000201279.Y_RNA	11	3685044	3685143	misc_RNA	7.21106	5.60906	7.5196	6.36016	6.83652	5.64664	6.5636	4.41487	5.32332	5.39145	2.77411	2.04452	4.63811	5.18728	7.25919	6.84003	4.36506	6.27032	4.83571	7.25869	7.70136	8.08631	6.91169	6.18166	7.52596	7.85665	8.57594	6.04744	6.49815	8.07696	8.27253	7.85275	7.04724	7.71489	6.85775	7.57601	7.4705	7.44592	8.41214	7.67023	7.52126	7.55789	8.49493
ENSG00000201405	Y_RNA	misc_RNA.ENSG00000201405.Y_RNA	1	23696746	23696841	misc_RNA	4.60225	7.07619	4.88733	6.18328	3.6666	2.71591	1.5636	1.89131	5.01666	4.14752	8.02204	4.04452	5.42052	5.52832	5.2502	3.62502	4.51706	5.06869	3.51378	7.27755	3.79447	6.0934	6.26612	4.69227	4.40095	1.48161	4.16754	6.19944	3.30832	5.8698	4.54214	6.88411	4.1948	5.16031	5.56825	5.13122	4.48444	2.58794	5.66798	4.22397	2.73118	5.00648	4.07615
ENSG00000201470	RNY4P7	misc_RNA.ENSG00000201470.RNY4P7	2	128556476	128556574	misc_RNA	8.17514	9.0373	9.02483	8.47564	7.19016	6.5488	2.5636	3.06124	6.42694	5.62751	8.36906	4.36645	5.82714	5.98083	6.62872	3.98759	5.32442	5.79116	4.09874	9.91012	8.04872	10.3339	9.1625	6.88665	7.93957	3.80354	7.33747	8.91565	5.55625	8.23355	6.82418	9.18416	5.41719	6.83838	7.63991	7.79419	6.10593	3.58794	7.03255	5.3939	4.60565	7.15973	6.80104
ENSG00000201555	Y_RNA	misc_RNA.ENSG00000201555.Y_RNA	6	31746593	31746684	misc_RNA	1.28032	6.24042	4.47229	4.59832	2.6666	2.52326	1.5636	-0.10869	2.09066	-0.100407	7.11989	3.62948	5.77561	4.98083	4.78626	2.40262	3.65457	4.20619	1.92882	6.14005	3.53144	3.22833	4.60791	2.31376	4.06653	0.48161	1.08008	3.24009	0.308323	2.10427	2.08271	6.25184	3.60984	3.0083	4.33692	4.54626	3.36896	1.36555	3.1534	0.902044	0.146217	2.47043	2.49118
ENSG00000201778	Y_RNA	misc_RNA.ENSG00000201778.Y_RNA	3	156871336	156871431	misc_RNA	8.17514	9.0373	9.02893	8.47564	7.19016	6.5488	2.5636	3.21324	6.42694	5.60003	8.36906	4.36645	5.82714	5.98083	6.61478	3.98759	5.32442	5.79116	4.09874	9.91012	8.055	10.3398	9.16442	6.88665	7.94384	3.80354	7.33747	8.91565	5.59373	8.23767	6.82418	9.18416	5.41719	6.83838	7.63991	7.79419	6.12385	3.58794	7.03255	5.42561	4.60565	7.15973	6.80104
ENSG00000201818	Y_RNA	misc_RNA.ENSG00000201818.Y_RNA	4	169926399	169926497	misc_RNA	3.60225	5.18456	4.88733	4.59832	2.6666	2.71591	1.5636	1.47627	2.57609	1.89959	4.18915	4.04452	1.57922	2.86536	1.92828	0.817662	2.7801	1.74676	0.928817	6.11929	4.01687	5.70637	5.09976	4.16176	2.71289	0.48161	2.40201	5.02436	1.89329	4.42619	2.40464	4.59288	2.02487	2.83838	3.72025	3.18369	2.10593	0.780588	1.34605	3.07197	0.146217	2.73346	1.49118
ENSG00000201938	Y_RNA	misc_RNA.ENSG00000201938.Y_RNA	9	98865360	98865458	misc_RNA	2.28032	3.93663	3.15036	4.39669	2.6666	1.30087	1.5636	-0.10869	2.09066	0.899593	3.18915	2.04452	2.57922	3.28039	0.928275	0.817662	0.195134	0.746761	0.928817	5.29617	1.79447	4.50843	4.25177	2.31376	1.54297	0.48161	0.0800809	4.07016	0.308323	4.48278	2.40464	4.25184	2.02487	3.16031	2.98328	2.37634	0.784	-0.219412	0.346049	2.90204	1.14622	2.47043	0.90622
ENSG00000202012	Y_RNA	misc_RNA.ENSG00000202012.Y_RNA	2	88529087	88529185	misc_RNA	4.98076	2.25856	3.73533	1.65972	2.6666	3.30087	2.5636	2.21324	2.3537	2.70695	2.18915	3.04452	2.31618	1.28039	2.51324	1.81766	3.51706	4.99469	0.928817	4.01077	4.29697	5.7429	2.41527	2.57679	4.29785	3.28897	4.25001	3.24009	4.00876	4.53723	6.40464	5.63035	5.66873	6.42334	4.20568	5.83577	5.51192	5.20685	5.59398	6.58854	6.60565	5.35796	6.24607
ENSG00000202030	VTRNA2-1	misc_RNA.ENSG00000202030.VTRNA2-1	5	135416185	135416288	misc_RNA	5.08768	6.08638	4.47229	5.32269	5.75406	5.41635	5.65106	4.47627	4.67562	6.5143	4.88959	3.62948	5.16418	4.45032	4.73563	3.98759	5.44306	5.74676	3.73617	7.56535	5.29697	4.94453	6.42809	5.16176	5.67225	4.18205	3.53951	5.85152	6.1663	4.78234	7.1271	5.86851	5.41719	6.0672	4.27279	6.25898	6.36896	4.58794	5.8379	6.48701	6.53853	5.79236	7.24607
ENSG00000202111	VTRNA1-2	misc_RNA.ENSG00000202111.VTRNA1-2	5	140098509	140098600	misc_RNA	1.28032	4.39607	0.565401	2.39669	4.6666	0.715907	2.5636	-0.10869	2.93866	2.48456	2.18915	2.04452	0.994253	2.28039	1.92828	0.817662	1.19513	0.746761	2.51378	3.33269	1.20951	4.6689	3.5148	5.87447	0.542965	1.48161	1.66504	3.07016	0.308323	2.3673	2.40464	2.34495	1.02487	2.42334	3.13529	4.37634	1.36896	1.36555	1.93101	3.90204	1.73118	1.73346	3.36565
ENSG00000202129	Y_RNA	misc_RNA.ENSG00000202129.Y_RNA	1	35893416	35893496	misc_RNA	4.60225	5.39607	5.5654	5.50102	4.6666	7.05576	6.20746	7.61241	6.01666	8.11876	7.29767	8.23434	6.01662	5.28039	6.30331	5.20998	6.65457	6.89651	5.01628	6.03313	6.49491	5.6689	6.41527	6.33168	6.41333	6.15404	6.83497	6.47955	6.66588	6.68923	6.1488	5.51488	7.2728	5.59326	6.67134	5.8999	5.53889	5.93033	5.51597	5.48701	6.45	5.60793	5.42978
ENSG00000202144	Y_RNA	misc_RNA.ENSG00000202144.Y_RNA	X	19394891	19394995	misc_RNA	1.28032	6.39607	4.47229	4.59832	2.6666	2.52326	1.5636	-0.10869	2.3537	-0.100407	7.16643	3.62948	5.80161	4.98083	4.88247	2.40262	3.7801	4.33172	1.92882	6.33269	3.53144	3.42097	5.00023	2.57679	4.18682	0.48161	0.0800809	3.65512	1.30832	2.10427	2.40464	6.29915	3.60984	3.0083	4.45721	4.62426	3.48444	1.36555	3.34605	0.902044	0.146217	2.73346	2.90622
ENSG00000202198	RN7SK	misc_RNA.ENSG00000202198.RN7SK	6	52860417	52860750	misc_RNA	3.86529	4.39607	1.5654	2.65972	3.25156	3.17534	3.14856	1.47627	4.89802	3.22152	2.18915	2.04452	0.994253	1.28039	3.62872	0.817662	1.19513	1.74676	5.45238	2.33269	1.20951	3.00593	3.5148	1.57679	2.86489	3.06657	2.08008	6.92814	5.1663	2.10427	3.66767	3.51488	3.3468	4.0083	3.62071	3.54626	3.48444	2.10252	3.51597	4.94644	2.95357	3.95586	3.49118
ENSG00000202273	Y_RNA	misc_RNA.ENSG00000202273.Y_RNA	7	6252268	6252373	misc_RNA	5.73976	7.87327	7.66343	7.50102	6.25156	5.73827	3.88553	2.47627	6.05414	2.22152	7.18915	4.36645	5.16418	5.60232	6.77377	4.81766	4.36506	4.91669	0.928817	8.18069	7.65245	6.46536	7.49055	7.211	8.65931	6.3145	6.45512	6.4452	3.11568	6.60252	5.44026	8.33931	4.83223	4.83838	6.28909	7.36502	6.03193	4.48103	5.77231	5.36148	1.73118	5.87642	5.42978
ENSG00000202354	RNY3	misc_RNA.ENSG00000202354.RNY3	7	148680846	148680950	misc_RNA	4.60225	7.14609	5.5654	5.62935	4.25156	3.71591	1.5636	-0.10869	4.16105	0.899593	7.23354	3.62948	5.82714	4.98083	5.0982	2.40262	3.7801	4.33172	1.92882	7.98231	4.37944	5.63042	6.53865	4.31376	5.09755	0.48161	4.25001	5.87752	1.30832	3.95226	3.78315	7.03145	3.83223	4.23069	5.64625	5.76865	4.03193	2.36555	4.04649	3.07197	1.14622	4.73346	4.15415
ENSG00000202441	Y_RNA	misc_RNA.ENSG00000202441.Y_RNA	6	33167377	33167474	misc_RNA	8.17514	9.0373	9.02893	8.47564	7.19016	6.5488	2.5636	3.21324	6.42694	5.60003	8.36906	4.36645	5.82714	5.98083	6.61478	3.98759	5.32442	5.79116	4.09874	9.91012	8.06126	10.3398	9.16442	6.88665	7.94384	3.80354	7.33747	8.91565	5.59373	8.23767	6.82418	9.18416	5.41719	6.83838	7.63991	7.79419	6.10593	3.68748	7.03255	5.42561	4.60565	7.15973	6.80104
ENSG00000202487	Y_RNA	misc_RNA.ENSG00000202487.Y_RNA	10	128609375	128609474	misc_RNA	4.60225	7.14609	5.5654	5.62935	4.25156	3.71591	1.5636	-0.10869	4.16105	0.899593	7.23354	3.62948	5.82714	4.98083	5.0982	2.40262	3.7801	4.33172	1.92882	7.98231	4.37944	5.63042	6.53865	4.31376	5.09755	0.48161	4.25001	5.87752	1.30832	3.95226	3.78315	7.03145	3.83223	4.23069	5.64625	5.76865	4.03193	2.36555	4.04649	3.07197	1.14622	4.73346	4.15415
ENSG00000202515	VTRNA1-3	misc_RNA.ENSG00000202515.VTRNA1-3	5	140105742	140105833	misc_RNA	2.86529	4.98103	3.88733	3.7752	1.6666	3.80337	4.14856	4.9357	4.72293	5.80648	4.18915	3.62948	4.38657	3.60232	4.01574	4.98759	3.65457	4.20619	5.17674	4.09823	2.53144	3.7429	3.77784	4.74672	3.71289	4.56907	4.25001	4.52959	4.70064	3.3673	3.78315	2.34495	4.3468	4.59326	4.5138	4.28323	4.24343	4.02852	3.51597	4.42561	5.10041	4.54082	4.42978
ENSG00000207207	Y_RNA	misc_RNA.ENSG00000207207.Y_RNA	2	85661629	85661744	misc_RNA	3.28032	2.93663	2.5654	2.39669	3.98852	3.6228	3.14856	3.21324	3.46917	4.35902	3.18915	3.62948	2.80161	3.60232	3.2502	3.13959	3.51706	4.20619	2.51378	2.59573	4.1164	2.42097	2.77784	2.79919	3.71289	5.48161	5.53951	2.39209	2.63025	2.78234	3.40464	3.80438	3.83223	2.16031	2.39832	3.37634	3.36896	5.02852	5.04649	3.7094	2.95357	3.31843	3.60666
ENSG00000212197	Y_RNA	misc_RNA.ENSG00000212197.Y_RNA	13	100188572	100188652	misc_RNA	4.60225	7.14609	5.5654	5.62935	4.25156	3.71591	1.5636	-0.10869	4.16105	0.899593	7.23354	3.62948	5.82714	4.98083	5.0982	2.40262	3.7801	4.33172	1.92882	7.98231	4.37944	5.63042	6.53865	4.31376	5.09755	0.48161	4.25001	5.87752	1.30832	3.95226	3.78315	7.03145	3.83223	4.23069	5.64625	5.76865	4.03193	2.36555	4.04649	3.07197	1.14622	4.73346	4.15415
ENSG00000212409	Y_RNA	misc_RNA.ENSG00000212409.Y_RNA	9	113859604	113859695	misc_RNA	5.92418	3.74399	5.5654	3.65972	4.47395	4.17534	4.37095	2.89131	3.46917	3.60003	1.18915	2.04452	3.45368	3.60232	4.68316	5.06559	3.65457	5.79116	4.09874	6.56535	6.14025	6.86391	4.00023	3.99183	6.27089	6.0362	6.26991	4.31809	5.35272	6.44055	7.5905	7.34495	6.54844	7.15126	5.45721	7.02019	6.76128	6.54877	7.04649	7.37778	7.39414	6.52354	7.66111
ENSG00000222301	RNY5P8	misc_RNA.ENSG00000222301.RNY5P8	13	103472342	103472421	misc_RNA	4.45025	5.3629	5.5654	5.43231	4.6666	7.09095	6.14856	7.61241	6.05414	8.12841	7.31843	8.25397	6.01662	5.28039	6.32059	5.20998	6.68699	6.93659	5.09874	6.07685	6.54936	5.7429	6.53865	6.38415	6.50875	6.18205	6.84827	6.5131	6.78406	6.67716	6.03691	5.43242	7.2728	5.5663	6.67134	5.93093	5.39871	5.86805	5.51597	5.36148	6.53853	5.57477	5.19162
ENSG00000222373	Y_RNA	misc_RNA.ENSG00000222373.Y_RNA	6	25192640	25192720	misc_RNA	4.98076	6.04516	6.26584	6.0055	5.57349	7.67591	6.5636	7.9357	6.6391	8.57555	7.95733	8.92716	6.31618	5.67271	6.68316	5.67564	7.14933	7.61713	5.92882	6.66898	7.4669	6.48706	7.25896	6.92257	7.31775	6.87393	7.54769	7.5131	7.48823	7.65886	6.87713	6.20293	8.01356	6.37754	7.58154	6.48486	6.35386	6.74637	6.10094	6.24189	7.28577	6.54082	6.22815
ENSG00000222509	Y_RNA	misc_RNA.ENSG00000222509.Y_RNA	2	171639676	171639783	misc_RNA	4.08768	3.10656	4.65286	3.65972	3.25156	1.30087	3.88553	1.47627	2.57609	4.06952	1.18915	2.04452	-0.00574665	1.28039	3.38771	0.817662	0.195134	0.746761	1.92882	3.18069	5.33879	2.00593	3.92984	3.31376	2.35032	5.18205	6.03428	3.87752	2.30832	3.48278	4.72657	3.66688	3.60984	2.83838	3.62071	3.18369	3.59135	5.24002	4.73837	4.14997	2.73118	3.47043	4.95061
ENSG00000238711	Y_RNA	misc_RNA.ENSG00000238711.Y_RNA	1	151411475	151411573	misc_RNA	5.92418	3.74399	5.6098	3.65972	4.47395	4.17534	4.37095	3.06124	3.46917	3.70695	1.18915	2.04452	3.45368	3.60232	4.73563	5.06559	3.65457	5.79116	4.09874	6.56535	6.16371	6.86391	4.00023	3.99183	6.27089	6.0362	6.26991	4.31809	5.35272	6.44055	7.5905	7.34495	6.54844	7.15126	5.45721	7.02019	6.76128	6.54877	7.04649	7.36965	7.39414	6.52354	7.66777
ENSG00000239180	Y_RNA	misc_RNA.ENSG00000239180.Y_RNA	9	72926522	72926619	misc_RNA	5.80389	3.10656	6.71515	4.46708	5.36703	4.41635	5.37095	3.97877	3.09066	3.06952	2.18915	2.04452	4.51782	4.60232	5.92828	7.15751	4.10202	5.95621	4.09874	4.53433	6.77937	6.03568	4.56211	4.51539	6.67225	6.891	6.10245	4.07016	5.00876	6.3059	6.38649	5.92991	5.88286	5.9469	4.39832	5.99105	5.7382	5.93033	6.77231	6.31143	5.76093	5.1929	6.26377
ENSG00000252159	Y_RNA	misc_RNA.ENSG00000252159.Y_RNA	9	77462421	77462519	misc_RNA	6.73976	4.69152	7.39829	5.98165	6.19016	5.30087	6.20746	4.06124	4.46917	4.29191	3.18915	2.04452	4.63811	5.18728	6.42013	6.81766	4.65457	6.30135	4.51378	6.18069	7.61039	7.93667	5.98295	5.34938	7.34387	7.44739	7.41993	5.46248	6.26252	7.6527	8.23246	7.50482	7.04724	7.72102	6.09876	7.30707	7.26782	7.03798	7.85384	7.76623	7.66192	7.22532	8.22815
ENSG00000252310	RNY5	misc_RNA.ENSG00000252310.RNY5	7	148638579	148638660	misc_RNA	6.63788	5.93663	7.42338	6.05204	6.42148	7.978	7.05545	7.82795	7.09965	8.57907	7.63209	8.83893	6.22307	5.60232	6.51324	5.40262	7.04062	7.51495	4.25074	6.58062	7.77937	8.4266	7.77282	7.72654	7.56533	7.09632	8.25999	7.57796	7.37441	7.80471	7.00157	6.20293	8.02487	6.63279	7.62071	7.00569	6.39871	6.75787	6.20403	6.61629	7.31614	6.76321	6.55008
ENSG00000252316	RNY4	misc_RNA.ENSG00000252316.RNY4	7	148660406	148660504	misc_RNA	8.60225	9.10154	9.42649	8.70412	7.73268	7.03783	6.26404	4.6462	6.73452	6.04934	8.40832	4.36645	6.3341	6.60232	7.5057	7.00749	6.00249	7.06869	5.25074	10.0079	8.87129	10.6108	9.31527	7.32275	8.67482	7.59013	8.2944	9.03883	7.03624	8.98446	8.72657	9.57617	7.46782	8.41202	8.06602	8.58091	7.85009	7.18998	8.52097	8.17817	7.96	8.19835	8.73911
ENSG00000252403	Y_RNA	misc_RNA.ENSG00000252403.Y_RNA	20	18309649	18309748	misc_RNA	6.60225	4.5216	7.34676	6.05204	5.75406	5.14217	6.02303	4.06124	4.52362	4.22152	3.18915	2.04452	4.63811	5.28039	6.51324	6.86206	4.65457	6.30135	6.60124	6.03313	7.69333	8.0283	6.08365	5.23976	7.25721	7.44739	7.22983	5.35556	6.37441	7.71308	8.09394	7.51488	7.09096	7.76911	6.17091	7.31885	7.35386	7.08437	7.90829	7.94644	7.81155	7.25703	8.25052
ENSG00000252487	Y_RNA	misc_RNA.ENSG00000252487.Y_RNA	6	151619975	151620070	misc_RNA	8.12581	9.02939	8.96628	8.45414	7.15845	6.52326	2.5636	3.21324	6.39809	5.45418	8.36906	4.36645	5.82714	5.98083	6.6007	3.98759	5.32442	5.79116	4.09874	9.90255	7.9777	10.2251	9.13929	6.8622	7.91365	3.48161	6.78052	8.89988	5.21521	7.95226	6.52565	9.1715	5.3468	6.79257	7.62071	7.76865	6.0694	3.48103	6.93101	5.29436	4.46814	6.92986	6.64769
ENSG00000252678	RPPH1	misc_RNA.ENSG00000252678.RPPH1	14	20811233	20811568	misc_RNA	4.45025	4.39607	1.5654	3.7752	5.25156	3.52326	1.5636	2.47627	3.67562	4.60003	3.77411	2.04452	3.16418	3.86536	4.62872	3.81766	3.36506	3.06869	3.92882	4.01077	2.79447	2.00593	2.41527	4.38415	3.44986	2.48161	2.40201	2.65512	4.00876	2.10427	4.60627	4.51488	3.83223	4.53882	3.39832	4.69827	4.36896	3.78059	3.1534	4.76002	4.31614	3.1485	4.22815
ENSG00000253018	Y_RNA	misc_RNA.ENSG00000253018.Y_RNA	13	61390830	61390925	misc_RNA	3.60225	2.25856	3.37276	3.24468	2.6666	3.52326	3.14856	3.06124	1.76873	3.70695	3.51108	2.04452	2.31618	3.28039	4.32059	4.72455	1.19513	4.06869	0.928817	3.81812	3.37944	2.42097	3.77784	2.31376	4.29785	4.06657	5.03428	2.65512	3.30832	3.68923	3.78315	2.92991	2.60984	3.42334	3.39832	3.9613	3.87146	4.48103	4.66798	3.48701	3.60565	2.73346	3.81311
ENSG00000199352	RN5S1	rRNA.ENSG00000199352.RN5S1	1	228779555	228779676	rRNA	9.33017	6.60906	6.5654	4.07476	7.33902	4.17534	4.73352	3.35074	5.62671	4.85379	5.18915	2.04452	1.99425	4.08775	5.13773	3.40262	3.89557	7.17303	7.72323	7.57301	4.9644	7.67836	4.00023	4.57679	4.29785	3.65154	4.40201	4.15762	5.06321	5.66498	7.04849	7.03145	7.17462	7.23926	7.96818	6.18369	6.22694	3.95051	6.30025	8.14997	7.81155	6.03115	7.47608
ENSG00000199839	5S_rRNA	rRNA.ENSG00000199839.5S_rRNA	3	181540659	181540780	rRNA	8.37836	5.22204	5.73533	2.39669	5.57349	2.30087	3.5636	3.47627	4.41259	1.89959	2.77411	2.04452	0.994253	2.86536	3.2502	2.40262	2.51706	3.33172	3.51378	4.76565	4.01687	6.27895	3.41527	2.99183	3.44986	2.48161	2.66504	3.24009	2.63025	4.3673	5.36811	5.38935	4.02487	5.0863	4.94264	4.07678	4.03193	1.36555	3.80548	5.73493	3.95357	4.73346	5.55008
ENSG00000199843	5S_rRNA	rRNA.ENSG00000199843.5S_rRNA	12	38555267	38555386	rRNA	8.43007	6.00272	6.05725	3.39669	5.47395	3.03783	4.14856	1.89131	5.3537	1.89959	4.88959	2.04452	1.57922	2.86536	3.51324	1.81766	3.19513	7.15615	7.64306	4.91766	3.79447	6.5295	3.30835	2.99183	3.63043	2.48161	3.66504	3.07016	3.47825	4.42619	6.31153	6.01738	6.57946	6.76911	5.13529	5.33053	5.91328	2.95051	6.04649	7.68995	7.60565	5.57477	6.73911
ENSG00000200408	5S_rRNA	rRNA.ENSG00000200408.5S_rRNA	1	204531540	204531651	rRNA	3.86529	5.14609	2.15036	2.88211	3.6666	3.03783	2.5636	3.89131	3.09066	4.98706	3.18915	2.04452	1.99425	3.86536	4.38771	3.13959	4.19513	2.33172	3.73617	3.18069	2.53144	3.00593	1.60791	1.99183	2.54297	2.06657	3.08008	2.65512	4.11568	2.3673	3.78315	4.51488	3.83223	3.42334	4.5138	4.37634	3.59135	2.95051	3.1534	5.36148	4.60565	2.95586	3.71358
ENSG00000200434	5_8S_rRNA	rRNA.ENSG00000200434.5_8S_rRNA	16	33965425	33965579	rRNA	6.23452	7.42849	5.69468	5.02896	4.47395	5.23947	5.47049	6.19509	5.38344	6.49951	6.04713	6.13198	5.82714	5.60232	6.07802	5.40262	7.08995	7.48823	7.28637	5.59573	5.60183	5.5909	4.96546	5.69227	4.0024	4.28897	5.03428	6.56201	7.03624	5.80471	6.87713	6.2276	6.57946	7.24777	6.63354	7.23432	7.66664	5.17291	7.7639	8.26837	6.92758	7.4339	5.49118
ENSG00000201227	5_8S_rRNA	rRNA.ENSG00000201227.5_8S_rRNA	9	111754688	111754851	rRNA	2.28032	4.79462	2.5654	0.0747597	3.25156	2.30087	2.5636	1.89131	2.3537	1.89959	3.18915	4.36645	3.31618	1.28039	2.73563	2.40262	4.83899	2.33172	2.51378	1.59573	1.20951	4.6689	2.60791	2.57679	1.54297	0.48161	2.40201	3.24009	2.89329	2.3673	7.24258	4.51488	6.11234	5.5108	5.09876	7.18369	6.784	4.68748	4.51597	6.98951	6.29596	4.67206	6.92859
ENSG00000201321	RN5S9	rRNA.ENSG00000201321.RN5S9	1	228763894	228764015	rRNA	8.51873	6.0241	6.11999	3.39669	5.47395	3.03783	4.14856	1.89131	5.3537	1.89959	4.9965	2.04452	1.57922	2.86536	3.51324	1.81766	3.19513	7.13908	7.64306	4.91766	3.79447	6.5295	3.30835	3.16176	3.63043	2.48161	3.66504	3.07016	3.47825	4.42619	6.31153	6.01738	6.60984	6.76911	5.13529	5.33053	5.91328	2.95051	6.04649	7.68995	7.60565	5.57477	6.73911
ENSG00000201966	5_8S_rRNA	rRNA.ENSG00000201966.5_8S_rRNA	19	24187159	24187311	rRNA	4.60225	6.70482	5.08896	4.93274	3.6666	3.71591	5.88553	6.9357	4.41259	4.98706	2.77411	3.62948	2.99425	2.86536	6.15709	6.24393	4.19513	8.52155	6.71018	5.25869	3.66894	6.84724	3.77784	1.57679	6.92667	5.06657	7.3747	1.07016	4.00876	7.32923	6.45775	5.29915	5.41719	6.69636	5.23962	5.28323	8.37646	5.13814	10.4189	4.7094	4.9011	8.31341	4.95061
ENSG00000202174	5_8S_rRNA	rRNA.ENSG00000202174.5_8S_rRNA	2	133010726	133010880	rRNA	3.60225	8.31601	5.95772	6.55049	4.83652	3.71591	4.88553	4.74929	6.3537	3.70695	8.21152	5.04452	7.18408	5.36786	4.68316	4.90512	6.2826	6.4472	3.73617	4.59573	5.29697	5.37517	4.30835	5.23976	4.54297	3.28897	5.20936	3.52959	5.00876	5.53723	4.25264	7.59288	6.60984	5.92584	6.64625	6.58579	7.28385	3.95051	6.51597	5.18745	3.84666	6.64036	4.07615
ENSG00000212433	5S_rRNA	rRNA.ENSG00000212433.5S_rRNA	8	10544078	10544199	rRNA	1.28032	2.74399	0.565401	0.0747597	1.6666	0.715907	1.5636	2.21324	0.768733	-0.100407	1.18915	2.04452	-0.00574665	2.28039	2.2502	0.817662	0.195134	0.746761	2.51378	0.0107657	0.209511	0.420971	-0.392088	0.991831	0.542965	0.48161	0.0800809	0.0701604	0.308323	0.782339	1.66767	1.92991	2.02487	1.42334	1.39832	1.9613	0.784	1.36555	1.34605	2.90204	2.14622	0.148502	0.90622
ENSG00000251705	5_8S_rRNA	rRNA.ENSG00000251705.5_8S_rRNA	Y	7388243	7388397	rRNA	11.4032	12.0004	11.4753	11.1429	10.8415	10.5801	11.5061	10.1756	12.1853	12.2678	10.8221	9.05574	10.0737	10.8877	11.071	8.94694	11.1859	11.5125	11.2142	11.6065	10.297	12.2578	11.8008	10.6975	11.1954	9.61089	11.2061	11.2174	10.924	10.8685	11.3819	11.8008	10.5047	11.6795	11.9672	11.8627	11.9692	10.2904	11.465	12.2801	11.074	11.7651	10.9076
ENSG00000251705	5_8S_rRNA	rRNA.ENSG00000251705.5_8S_rRNA	Y	7388243	7388397	rRNA	11.4032	12.0004	11.4753	11.1429	10.8415	10.5801	11.5061	10.1756	12.1853	12.2678	10.8221	9.05574	10.0737	10.8877	11.071	8.94694	11.1859	11.5125	11.2142	11.6065	10.297	12.2578	11.8008	10.6975	11.1954	9.61089	11.2061	11.2174	10.924	10.8685	11.3819	11.8008	10.5047	11.6795	11.9672	11.8627	11.9692	10.2904	11.465	12.2801	11.074	11.7651	10.9076
ENSG00000199382	RNU12	snRNA.ENSG00000199382.RNU12	22	43011249	43011401	snRNA	4.60225	3.93663	4.02483	3.98165	3.6666	3.30087	3.14856	4.97877	3.93866	5.06952	4.77411	3.62948	3.80161	3.60232	3.62872	3.81766	5.51706	3.33172	5.32113	2.81812	3.53144	2.42097	3.60791	4.69227	3.54297	3.06657	4.08008	3.87752	5.21521	4.10427	3.40464	1.92991	3.02487	3.16031	4.45721	3.69827	2.95392	3.78059	3.34605	4.22397	3.46814	3.60793	1.90622
ENSG00000200156	RNU5B-1	snRNA.ENSG00000200156.RNU5B-1	15	65597014	65597132	snRNA	2.86529	1.5216	0.565401	0.0747597	3.25156	0.715907	1.5636	-0.10869	-0.231267	-0.100407	2.18915	2.04452	2.57922	1.28039	-0.0717246	0.817662	3.00249	0.746761	0.928817	1.01077	2.79447	2.42097	1.92984	1.99183	2.54297	1.48161	0.0800809	1.65512	1.89329	1.3673	3.08271	0.344952	2.02487	2.64573	1.39832	2.69827	3.10593	1.78059	3.34605	3.22397	0.146217	1.1485	3.49118
ENSG00000200795	RNU4-1	snRNA.ENSG00000200795.RNU4-1	12	120730899	120731042	snRNA	4.08768	1.5216	3.15036	2.07476	3.98852	3.03783	3.14856	1.47627	0.768733	-0.100407	2.18915	2.04452	1.99425	1.28039	1.51324	0.817662	1.7801	3.33172	3.73617	3.71121	2.79447	6.17586	2.19287	2.99183	0.542965	1.48161	2.08008	1.65512	1.89329	2.3673	5.21199	2.92991	3.83223	5.16031	3.27279	3.18369	2.59135	1.78059	2.93101	3.60248	2.95357	3.31843	4.49118
ENSG00000202538	RNU4-2	snRNA.ENSG00000202538.RNU4-2	12	120729565	120729708	snRNA	6.83491	2.93663	5.6098	2.07476	6.47395	3.96383	4.14856	1.47627	2.09066	0.899593	3.18915	2.04452	3.16418	2.28039	2.51324	2.40262	3.51706	2.33172	5.09874	4.33269	5.70136	8.48167	1.60791	4.79919	5.09755	3.06657	5.16754	1.07016	0.308323	2.10427	6.62187	4.43242	5.02487	7.12378	3.81336	4.9613	3.87146	2.10252	3.1534	6.27708	4.39414	5.1485	6.55008
ENSG00000206652	RNU1-1	snRNA.ENSG00000206652.RNU1-1	14	35025431	35025597	snRNA	6.67264	4.93663	3.73533	3.39669	4.83652	4.10822	3.5636	4.41487	4.93866	3.48456	4.77411	3.04452	4.63811	3.60232	5.70964	3.40262	6.19513	6.87604	6.21422	5.65462	2.53144	4.5909	3.30835	2.79919	5.03482	2.80354	3.40201	4.31809	4.63025	2.3673	5.60627	6.45348	4.1948	7.9469	4.27279	3.83577	6.62949	3.24002	5.43351	6.29436	4.60565	4.95586	6.19162
ENSG00000207205	U1	snRNA.ENSG00000207205.U1	1	148604907	148605074	snRNA	2.86529	3.39607	2.15036	2.39669	3.25156	2.30087	2.5636	3.89131	3.46917	1.89959	1.18915	3.04452	2.99425	3.60232	3.62872	2.40262	4.58745	3.06869	5.83571	2.01077	1.20951	2.00593	1.60791	1.57679	1.86489	2.06657	2.08008	4.07016	3.47825	0.782339	2.40464	2.66688	2.02487	2.83838	1.39832	1.9613	3.24343	2.58794	3.93101	3.36148	2.46814	3.1485	2.71358
ENSG00000207349	U1	snRNA.ENSG00000207349.U1	1	149194105	149194271	snRNA	6.63788	4.5216	3.5654	3.07476	4.6666	3.80337	3.5636	3.97877	4.72293	2.22152	4.64858	2.04452	4.51782	3.28039	5.54299	2.81766	6.10202	6.83422	6.09874	5.53433	1.79447	4.42097	3.06734	2.31376	4.96923	2.48161	3.25001	3.97705	4.21521	1.78234	5.40464	6.34495	3.83223	7.92053	3.90082	3.18369	6.57842	2.95051	5.30025	6.01057	4.05311	4.73346	6.11567
ENSG00000207418	RNU1-9	snRNA.ENSG00000207418.RNU1-9	1	145969269	145969435	snRNA	4.08768	3.39607	1.5654	2.65972	3.25156	2.88583	1.5636	3.21324	3.09066	2.89959	3.18915	2.04452	2.80161	2.86536	3.0982	2.40262	3.51706	3.06869	4.09874	2.81812	1.79447	2.42097	1.92984	1.99183	3.0024	1.48161	1.08008	2.07016	3.47825	1.3673	3.66767	3.34495	2.60984	4.0863	3.13529	2.37634	3.36896	2.36555	2.66798	3.90204	2.95357	2.95586	3.07615
ENSG00000212456	U1	snRNA.ENSG00000212456.U1	1	147994145	147994315	snRNA	4.08768	1.5216	2.5654	1.65972	3.25156	1.71591	1.5636	1.89131	1.3537	0.899593	1.18915	2.04452	-0.00574665	2.28039	1.92828	0.817662	1.19513	0.746761	2.92882	2.01077	0.209511	2.42097	1.19287	0.991831	3.0024	0.48161	0.0800809	0.0701604	1.30832	-0.217661	2.89007	2.34495	1.02487	3.0083	2.81336	1.37634	1.36896	-0.219412	1.34605	2.7094	1.73118	2.47043	3.22815
ENSG00000212544	U1	snRNA.ENSG00000212544.U1	1	149514089	149514258	snRNA	4.08768	1.5216	2.5654	1.07476	3.25156	1.71591	1.5636	0.89131	0.768733	0.899593	1.18915	2.04452	0.994253	2.28039	1.92828	0.817662	1.19513	0.746761	2.92882	2.01077	0.209511	2.42097	1.19287	0.991831	3.0024	0.48161	1.08008	0.0701604	1.30832	-0.217661	2.89007	2.34495	1.02487	3.29781	2.98328	1.37634	2.10593	0.780588	1.34605	2.7094	1.73118	2.47043	3.22815
ENSG00000222293	U2	snRNA.ENSG00000222293.U2	9	89037852	89038045	snRNA	7.98076	5.69152	5.02483	3.7752	4.98852	5.00131	5.95592	7.12972	4.22817	4.80648	6.43708	6.36645	5.08172	4.86536	6.43607	4.72455	6.55269	7.94643	5.57267	6.09823	5.1164	7.64014	6.40233	5.16176	6.09755	5.48161	5.91297	5.39209	6.30832	4.03027	9.07706	5.63035	6.72531	8.67443	6.13529	6.44243	7.21026	6.25632	8.04649	7.50196	6.95357	6.70309	7.26377
ENSG00000222328	RNU2-2	snRNA.ENSG00000222328.RNU2-2	11	62609090	62609283	snRNA	7.72327	6.99192	6.5196	5.85612	6.25156	6.79272	6.20746	7.3007	6.41259	5.94399	6.9965	6.9025	6.4372	6.83498	7.32915	5.67564	6.7801	7.13908	6.25074	6.89341	6.2756	6.64979	6.81737	6.4181	7.01057	5.87393	7.12447	6.19944	7.15381	5.45476	9.02229	6.45348	6.45114	8.13759	6.59472	7.17075	7.33089	7.00941	7.67697	8.12121	7.26516	7.09102	6.6744
ENSG00000222414	U2	snRNA.ENSG00000222414.U2	10	103124601	103124794	snRNA	7.00825	5.0241	5.42338	3.39669	3.6666	4.47079	3.14856	6.04106	5.01666	3.06952	3.77411	5.36645	4.16418	5.36786	5.92828	5.34122	5.36506	6.93659	8.17674	3.91766	3.01687	5.42097	3.19287	3.79919	4.12793	2.80354	5.40201	3.39209	4.11568	3.10427	7.9956	5.04539	6.1948	7.1145	6.00318	6.44243	6.25973	5.71133	7.6859	7.86783	7.04103	5.92986	5.83696
ENSG00000222650	U2	snRNA.ENSG00000222650.U2	1	236431079	236431260	snRNA	3.86529	2.74399	2.15036	1.65972	2.6666	1.30087	2.5636	3.06124	3.09066	2.48456	3.18915	5.04452	3.69469	3.86536	3.0982	2.40262	3.00249	5.79116	3.73617	2.01077	2.79447	0.420971	1.92984	1.99183	2.12793	1.48161	2.40201	1.65512	3.11568	2.10427	3.08271	3.51488	3.3468	2.64573	2.98328	2.69827	4.17632	4.53548	5.90064	7.83868	3.60565	1.73346	2.71358
ENSG00000222726	U2	snRNA.ENSG00000222726.U2	13	21186299	21186479	snRNA	2.86529	2.5216	1.5654	0.0747597	1.6666	1.30087	1.5636	2.21324	1.3537	2.48456	3.9965	3.04452	2.31618	2.28039	3.51324	0.817662	2.7801	3.06869	2.92882	1.01077	1.20951	2.7429	1.92984	0.991831	1.12793	1.48161	1.66504	0.0701604	1.89329	0.782339	3.9896	1.34495	3.02487	3.74527	3.13529	3.37634	2.95392	2.78059	3.93101	3.98951	4.39414	2.73346	3.07615
ENSG00000223001	U2	snRNA.ENSG00000223001.U2	6	89773218	89773411	snRNA	3.28032	3.74399	2.88733	2.07476	1.6666	3.71591	2.5636	3.35074	3.09066	3.35902	4.18915	3.62948	2.57922	2.28039	3.83517	1.81766	2.51706	2.74676	2.92882	2.59573	3.01687	3.8804	3.5148	3.16176	4.67225	3.06657	3.66504	2.65512	2.63025	2.10427	3.9896	2.92991	1.02487	4.23069	3.39832	2.69827	2.784	2.36555	2.66798	4.36148	4.05311	3.1485	2.90622
ENSG00000223336	U2	snRNA.ENSG00000223336.U2	13	46948535	46948727	snRNA	2.86529	2.5216	2.15036	0.0747597	1.6666	2.03783	2.5636	2.47627	2.93866	3.48456	3.9965	3.04452	2.57922	2.28039	3.51324	1.81766	2.51706	1.74676	3.73617	2.59573	2.53144	3.00593	2.19287	2.31376	1.86489	1.48161	2.40201	2.07016	3.11568	1.78234	4.08271	2.66688	3.02487	4.0083	3.72025	3.18369	3.24343	2.95051	3.51597	5.14997	5.19061	2.47043	2.49118
ENSG00000238603	RNU1-10P	snRNA.ENSG00000238603.RNU1-10P	1	143647013	143647179	snRNA	3.28032	2.5216	2.15036	1.65972	2.6666	2.30087	1.5636	2.21324	1.3537	2.22152	2.77411	2.04452	1.57922	2.86536	2.2502	1.81766	2.19513	1.74676	3.25074	2.33269	0.209511	2.42097	1.92984	-0.008169	2.86489	0.48161	1.08008	1.07016	2.63025	1.3673	1.66767	2.34495	1.02487	1.42334	2.39832	1.37634	1.784	0.780588	1.34605	2.48701	1.73118	1.73346	2.22815
ENSG00000238603	RNU1-10P	snRNA.ENSG00000238603.RNU1-10P|alt-1	1	147834501	147834667	snRNA	3.28032	2.5216	2.15036	1.65972	2.6666	2.30087	1.5636	2.21324	1.3537	2.22152	2.77411	2.04452	1.57922	2.86536	2.2502	1.81766	2.19513	1.74676	3.25074	2.33269	0.209511	2.42097	1.92984	-0.008169	2.86489	0.48161	1.08008	1.07016	2.63025	1.3673	1.66767	2.34495	1.02487	1.42334	2.39832	1.37634	1.784	0.780588	1.34605	2.48701	1.73118	1.73346	2.22815
ENSG00000199298	SNORD3C	snoRNA.ENSG00000199298.SNORD3C	17	19093342	19093560	snoRNA	5.08768	6.71799	3.88733	5.36016	4.6666	4.57389	4.14856	5.41487	5.38344	3.89959	7.09604	3.04452	3.31618	5.52832	4.45184	3.13959	4.7801	4.06869	4.73617	6.51856	3.37944	5.50843	5.30835	4.94603	5.90052	3.65154	3.98697	5.7706	4.11568	4.78234	4.89007	6.27569	4.1948	4.92584	5.42807	5.18369	4.69089	3.95051	4.59398	5.32831	3.46814	5.1027	4.7642
ENSG00000199298	SNORD3C	snoRNA.ENSG00000199298.SNORD3C|alt-1	17	19091328	19091546	snoRNA	5.08768	6.71799	3.88733	5.36016	4.6666	4.6228	4.14856	5.4459	5.38344	3.89959	7.09604	3.04452	3.31618	5.52832	4.45184	3.13959	4.7801	4.06869	4.73617	6.51856	3.37944	5.50843	5.30835	4.99183	5.90052	3.65154	4.08008	5.7706	4.11568	4.78234	4.89007	6.27569	4.1948	4.92584	5.42807	5.13122	4.69089	3.95051	4.66798	5.32831	3.46814	5.1027	4.71358
ENSG00000199477	SNORA31	snoRNA.ENSG00000199477.SNORA31	13	45911614	45911746	snoRNA	2.86529	3.39607	2.15036	2.07476	1.6666	2.88583	1.5636	1.47627	4.62671	2.89959	2.77411	2.04452	-0.00574665	1.28039	1.51324	0.817662	3.65457	3.33172	4.09874	4.01077	1.79447	4.00593	3.69537	3.57679	4.12793	5.00517	4.60364	5.62475	5.30832	-0.217661	3.25264	1.34495	3.83223	3.53882	2.39832	3.9613	2.10593	2.36555	4.1534	3.80893	3.46814	2.47043	2.90622
ENSG00000199574	SNORD18C	snoRNA.ENSG00000199574.SNORD18C	15	66793587	66793658	snoRNA	1.28032	3.39607	1.5654	1.07476	1.6666	3.17534	2.5636	2.47627	4.16105	3.48456	1.18915	3.04452	-0.00574665	1.28039	3.62872	0.817662	3.19513	3.06869	3.25074	3.18069	1.79447	2.7429	1.92984	2.79919	4.44986	2.06657	2.08008	5.71402	5.30832	3.10427	3.40464	1.34495	2.02487	2.16031	2.62071	3.37634	3.784	3.78059	2.93101	4.07197	4.05311	2.1485	2.71358
ENSG00000199575	SNORD114-1	snoRNA.ENSG00000199575.SNORD114-1	14	101416169	101416243	snoRNA	4.73976	4.39607	4.81333	4.59832	4.25156	5.00131	4.14856	5.02059	3.8562	5.78224	2.77411	3.62948	2.57922	1.28039	1.92828	0.817662	3.19513	2.33172	3.92882	3.81812	3.37944	5.55025	2.60791	3.69227	4.18682	0.48161	5.50635	4.15762	4.39579	2.95226	4.25264	3.34495	3.60984	3.29781	3.90082	3.83577	2.95392	4.02852	4.04649	4.48701	5.2755	3.73346	2.49118
ENSG00000199631	SNORD33	snoRNA.ENSG00000199631.SNORD33	19	49993871	49993958	snoRNA	5.60225	7.80082	5.42338	7.01727	4.98852	4.6701	5.37095	5.77395	6.95856	5.39145	7.66488	5.36645	5.94845	7.48985	5.70964	4.72455	5.00249	5.39062	6.99491	7.34168	5.06749	5.27895	6.4534	5.63569	5.54297	4.87393	5.03428	6.64002	5.92303	6.2086	5.57456	6.82069	5.66873	5.69636	6.06129	5.58579	5.36896	5.02852	5.5555	6.80893	5.87414	5.84894	5.07615
ENSG00000199649	SNORD59B	snoRNA.ENSG00000199649.SNORD59B	12	57037463	57037536	snoRNA	4.45025	3.74399	2.15036	2.07476	4.47395	5.7603	5.14856	3.47627	3.93866	4.42316	2.77411	2.04452	2.31618	2.86536	3.2502	1.81766	3.19513	1.74676	4.38825	4.01077	3.66894	3.7429	3.69537	4.38415	5.67225	4.65154	6.3089	5.02436	3.30832	2.95226	5.47503	3.80438	3.83223	5.53882	3.90082	3.9613	5.56536	4.68748	4.43351	5.14997	3.46814	4.67206	5.11567
ENSG00000199663	SNORD3D	snoRNA.ENSG00000199663.SNORD3D	17	19015733	19015951	snoRNA	4.98076	6.69152	4.02483	5.36016	4.47395	4.57389	4.14856	5.41487	5.32332	2.89959	7.02204	3.04452	2.99425	5.52832	4.45184	3.13959	4.7187	3.74676	4.73617	6.50262	3.20951	5.42097	5.22262	4.69227	5.90052	3.06657	3.88744	5.62475	3.30832	4.68923	4.78315	6.2276	3.83223	4.83838	5.33692	4.8999	4.7382	3.68748	4.59398	5.29436	3.14622	5.00648	4.71358
ENSG00000199675	snoU2-30	snoRNA.ENSG00000199675.snoU2-30	11	93454962	93455034	snoRNA	5.60225	7.30296	4.15036	6.39669	5.91452	5.49727	4.14856	2.21324	6.73452	3.89959	5.83301	3.04452	2.31618	5.36786	2.73563	0.817662	3.00249	2.33172	1.92882	7.65462	3.90995	5.37517	6.13147	6.14158	4.18682	2.80354	3.78052	6.19944	3.30832	5.64032	3.54214	6.04539	1.02487	4.53882	5.20568	5.42073	3.10593	2.95051	2.66798	6.1115	3.84666	5.00648	3.49118
ENSG00000199753	SNORD104	snoRNA.ENSG00000199753.SNORD104	17	62223442	62223514	snoRNA	10.8426	10.2964	10.1466	10.9124	10.7541	10.1526	10.8878	8.41487	11.3677	11.7959	7.3389	4.04452	3.57922	6.48985	9.63218	5.06559	6.49891	6.27032	7.94004	9.36832	8.86415	8.73385	11.7602	11.4857	9.31115	10.6996	10.4199	11.1819	11.8571	8.84033	10.4303	9.35897	7.81929	8.61316	11.8945	11.4424	8.78118	11.1804	9.99889	11.2938	11.5524	9.09395	10.173
ENSG00000199961	SNORD1B	snoRNA.ENSG00000199961.SNORD1B	17	74557190	74557276	snoRNA	6.48978	5.91391	6.23783	5.28421	6.31045	6.44383	5.95592	3.21324	6.77996	7.185	1.18915	2.04452	2.57922	2.28039	4.62872	0.817662	4.00249	3.06869	4.83571	7.17064	6.89601	7.31579	6.49055	6.38415	5.63043	5.3885	6.66504	6.15762	7.45807	6.27419	6.25264	6.97431	5.2728	6.76911	6.70818	6.39871	5.91328	4.86805	5.8379	7.3199	8.05911	5.98139	6.22815
ENSG00000200016	SNORD76	snoRNA.ENSG00000200016.SNORD76	1	173835771	173835855	snoRNA	4.28032	2.25856	2.5654	1.07476	1.6666	2.71591	3.14856	3.06124	2.76873	3.89959	1.18915	3.04452	2.57922	2.28039	2.51324	2.40262	3.36506	3.74676	2.92882	2.33269	0.209511	3.00593	1.19287	2.31376	2.54297	0.48161	2.40201	2.39209	3.30832	2.3673	4.8376	1.92991	3.83223	4.74527	2.39832	3.18369	3.784	2.58794	3.93101	5.3939	4.60565	3.31843	3.60666
ENSG00000200026	U8	snoRNA.ENSG00000200026.U8	9	38147424	38147560	snoRNA	4.73976	5.76952	4.47229	2.39669	8.46101	5.90573	6.08716	3.21324	6.30789	6.84211	5.43708	3.04452	2.99425	1.28039	5.62872	1.81766	3.19513	3.33172	5.25074	6.54992	5.70136	5.17586	2.19287	8.23024	5.79089	5.80354	6.92557	6.21991	7.10274	6.22528	5.50897	5.95966	4.1948	4.96766	2.13529	7.61474	5.10593	5.33518	5.43351	6.05179	6.39414	6.07924	4.71358
ENSG00000200084	SNORD68	snoRNA.ENSG00000200084.SNORD68	16	89627841	89627927	snoRNA	4.45025	3.74399	3.15036	3.98165	2.6666	3.03783	3.5636	1.89131	3.67562	4.06952	3.51108	2.04452	1.57922	2.86536	2.51324	3.13959	3.7801	1.74676	3.73617	4.76565	3.53144	4.22833	3.92984	4.38415	3.44986	3.28897	4.53951	4.39209	4.11568	3.48278	5.1271	5.20293	3.3468	4.74527	3.90082	4.62426	4.10593	4.24002	4.43351	4.48701	4.39414	5.1027	4.60666
ENSG00000200087	SNORA73B	snoRNA.ENSG00000200087.SNORA73B	1	28835070	28835276	snoRNA	4.98076	6.24042	3.5654	4.24468	3.6666	2.30087	1.5636	2.69867	4.8562	0.899593	3.77411	3.62948	2.80161	3.86536	2.51324	2.40262	3.7801	3.74676	7.38825	6.22022	2.79447	3.7429	3.06734	2.99183	2.54297	0.48161	3.53951	3.24009	4.00876	3.58969	4.47503	5.92991	4.02487	4.0863	3.90082	3.69827	3.24343	3.10252	4.25294	5.7094	6.76093	4.1485	3.90622
ENSG00000200181	SNORD85	snoRNA.ENSG00000200181.SNORD85	1	31441010	31441085	snoRNA	8.53771	9.31167	8.76507	8.84625	8.12603	9.68601	8.29152	6.46117	9.72002	10.7615	6.5467	3.04452	2.99425	4.98083	8.34613	3.40262	5.00249	5.74676	6.7868	10.0565	8.68119	9.18916	9.76273	9.55598	8.83529	8.45315	9.6289	9.40778	10.1955	8.54721	8.74092	10.5086	7.25369	8.70566	9.33496	9.28923	8.54555	8.74925	8.53092	9.75847	10.2096	8.71456	8.64769
ENSG00000200185	SNORD1C	snoRNA.ENSG00000200185.SNORD1C	17	74554872	74554952	snoRNA	5.08768	4.63707	4.81333	4.39669	3.6666	4.96383	4.14856	2.21324	5.05414	5.39145	1.18915	2.04452	0.994253	1.28039	1.51324	0.817662	1.19513	0.746761	2.92882	4.96496	4.53144	5.17586	4.65231	5.27723	4.93528	4.80354	4.4724	4.52959	5.30832	3.8698	5.17017	2.92991	3.83223	4.16031	4.5138	4.37634	4.42786	3.68748	2.93101	5.1115	4.66978	2.95586	4.07615
ENSG00000200229	SNORD3B-1	snoRNA.ENSG00000200229.SNORD3B-1	17	18967233	18967451	snoRNA	5.08768	6.71799	3.88733	5.36016	4.6666	4.6228	4.14856	5.47627	5.38344	3.89959	7.09604	3.04452	3.45368	5.52832	4.45184	3.40262	4.7801	4.06869	4.73617	6.51856	3.37944	5.50843	5.33583	4.99183	5.90052	3.65154	4.08008	5.7706	4.11568	4.78234	4.89007	6.27569	4.1948	4.92584	5.45721	5.18369	4.7382	3.95051	4.66798	5.32831	3.46814	5.1027	4.7642
ENSG00000200229	SNORD3B-1	snoRNA.ENSG00000200229.SNORD3B-1|alt-1	17	18965224	18965442	snoRNA	5.08768	6.71799	3.88733	5.36016	4.6666	4.57389	4.14856	5.47627	5.38344	3.89959	7.09604	3.04452	3.45368	5.52832	4.45184	3.40262	4.7801	4.06869	4.73617	6.51856	3.37944	5.50843	5.33583	4.94603	5.90052	3.65154	4.08008	5.7706	4.11568	4.78234	4.89007	6.27569	4.1948	4.92584	5.45721	5.18369	4.7382	3.95051	4.66798	5.32831	3.46814	5.1027	4.7642
ENSG00000200229	SNORD3B-1	snoRNA.ENSG00000200229.SNORD3B-1|alt-2	17	19091328	19091546	snoRNA	5.08768	6.71799	3.88733	5.36016	4.6666	4.6228	4.14856	5.4459	5.38344	3.89959	7.09604	3.04452	3.31618	5.52832	4.45184	3.13959	4.7801	4.06869	4.73617	6.51856	3.37944	5.50843	5.30835	4.99183	5.90052	3.65154	4.08008	5.7706	4.11568	4.78234	4.89007	6.27569	4.1948	4.92584	5.42807	5.13122	4.69089	3.95051	4.66798	5.32831	3.46814	5.1027	4.71358
ENSG00000200259	SNORD35A	snoRNA.ENSG00000200259.SNORD35A	19	49994431	49994519	snoRNA	3.28032	0.936635	3.88733	1.07476	1.6666	2.52326	2.5636	3.21324	3.09066	-0.100407	3.51108	3.62948	2.80161	2.28039	1.92828	2.81766	4.00249	4.99469	1.92882	2.01077	0.209511	2.42097	2.19287	4.23976	3.54297	2.06657	2.88744	2.39209	3.11568	1.3673	3.08271	2.66688	2.02487	1.83838	0.813358	3.18369	4.03193	3.78059	3.1534	3.36148	1.73118	2.47043	3.07615
ENSG00000200280	SNORD114-21	snoRNA.ENSG00000200280.SNORD114-21	14	101448311	101448385	snoRNA	4.98076	3.39607	4.02483	2.65972	4.83652	2.71591	1.5636	3.35074	3.22817	2.70695	2.18915	2.04452	-0.00574665	1.28039	0.928275	0.817662	1.7801	0.746761	1.92882	1.59573	1.79447	3.8804	1.19287	0.991831	2.54297	0.48161	2.66504	0.0701604	0.308323	1.3673	0.0827102	1.92991	1.02487	1.42334	1.81336	1.9613	-0.216	1.36555	1.93101	1.90204	2.46814	1.73346	1.49118
ENSG00000200367	SNORD113-8	snoRNA.ENSG00000200367.SNORD113-8	14	101409787	101409863	snoRNA	3.86529	2.25856	3.15036	3.65972	3.6666	3.17534	3.14856	1.89131	4.01666	4.70695	2.18915	2.04452	-0.00574665	1.28039	0.928275	1.81766	2.19513	0.746761	1.92882	2.59573	1.20951	4.00593	1.19287	2.99183	2.71289	2.06657	4.40201	4.39209	3.30832	1.78234	1.66767	2.34495	1.02487	0.838377	1.81336	1.37634	1.784	2.10252	2.34605	3.60248	3.14622	1.1485	0.90622
ENSG00000200422	SNORD45	snoRNA.ENSG00000200422.SNORD45	X	86401735	86401809	snoRNA	5.08768	4.0241	5.37276	4.16222	5.6666	-0.284093	3.5636	1.47627	4.09066	-0.100407	2.18915	3.04452	0.994253	2.28039	-0.0717246	1.81766	1.19513	2.33172	0.928817	0.0107657	3.37944	6.12141	3.19287	4.23976	2.12793	2.06657	2.88744	3.65512	0.308323	3.48278	2.40464	3.34495	2.60984	2.83838	2.81336	3.54626	-0.216	1.78059	2.66798	4.14997	0.146217	3.1485	3.49118
ENSG00000200463	U8	snoRNA.ENSG00000200463.U8	17	8076771	8076907	snoRNA	5.36779	6.08638	4.5654	2.88211	8.51209	6.07346	6.20746	3.69867	6.46917	6.93302	5.43708	3.62948	3.45368	1.28039	5.6562	1.81766	3.36506	3.74676	5.83571	6.65462	5.73307	5.46536	3.5148	8.28645	5.90052	5.97346	6.96272	6.46248	7.19097	6.29013	5.81063	5.98881	4.1948	5.0863	2.62071	7.67096	5.27585	5.48103	5.66798	6.36148	6.60565	6.31843	5.0355
ENSG00000200530	SNORD35B	snoRNA.ENSG00000200530.SNORD35B	19	50000976	50001065	snoRNA	3.60225	3.39607	3.15036	2.07476	1.6666	2.71591	2.5636	3.47627	3.3537	0.899593	4.64858	3.04452	2.57922	2.28039	2.92828	2.40262	4.00249	3.06869	2.92882	3.01077	1.20951	3.00593	1.60791	3.57679	2.35032	2.06657	3.08008	4.31809	3.30832	-0.217661	2.89007	1.92991	1.02487	1.42334	2.98328	2.69827	3.10593	3.68748	3.34605	4.90204	2.46814	2.1485	1.49118
ENSG00000200534	SNORA33	snoRNA.ENSG00000200534.SNORA33	6	133138357	133138489	snoRNA	3.86529	1.93663	4.15036	1.65972	4.98852	0.715907	4.14856	2.47627	2.09066	1.48456	1.18915	3.62948	3.99425	2.28039	0.928275	3.40262	4.44306	2.33172	1.92882	1.59573	2.53144	1.42097	1.19287	2.79919	1.12793	3.06657	0.0800809	1.07016	2.89329	-0.217661	3.78315	1.34495	3.3468	3.53882	2.62071	3.54626	2.784	3.24002	3.34605	4.14997	3.46814	3.60793	3.60666
ENSG00000200623	SNORD18A	snoRNA.ENSG00000200623.SNORD18A	15	66795580	66795654	snoRNA	3.60225	4.84353	4.5654	2.88211	2.6666	3.6228	2.5636	4.59175	4.01666	3.35902	3.18915	2.04452	3.31618	3.28039	4.01574	2.81766	6.02802	4.55412	5.92882	4.09823	4.45744	4.81329	4.19287	4.74672	4.79089	3.28897	4.66504	4.07016	6.68336	3.3673	4.72657	3.92991	4.60984	5.53882	4.39832	3.69827	4.48444	4.58794	4.86961	5.45663	4.79007	4.54082	2.49118
ENSG00000200706	SNORD45	snoRNA.ENSG00000200706.SNORD45	6	38175049	38175123	snoRNA	5.08768	4.0241	5.37276	4.16222	5.6666	-0.284093	3.5636	1.47627	4.09066	-0.100407	2.18915	3.04452	0.994253	2.28039	-0.0717246	1.81766	1.19513	2.33172	0.928817	0.0107657	3.37944	6.12141	3.19287	4.23976	2.12793	2.06657	2.88744	3.65512	0.308323	3.48278	2.40464	3.34495	2.60984	2.83838	2.81336	3.54626	-0.216	1.78059	2.66798	4.14997	0.146217	3.1485	3.49118
ENSG00000200710	SNORD81	snoRNA.ENSG00000200710.SNORD81	1	173833283	173833362	snoRNA	7.34641	7.93663	7.35982	5.93274	5.6666	9.32693	7.49434	4.84551	9.09516	9.54525	5.94404	4.85187	3.80161	3.28039	7.14744	4.13959	4.58745	4.06869	4.73617	9.66002	9.97106	8.65938	9.08365	8.82788	8.07435	8.36425	9.3724	9.67749	9.98252	8.26615	7.94069	8.77122	7.1948	7.67758	8.7849	8.17075	7.94891	7.61348	7.40133	9.31143	9.94063	8.01269	8.18699
ENSG00000200729	SNORD79	snoRNA.ENSG00000200729.SNORD79	1	173834485	173834572	snoRNA	3.86529	3.74399	2.5654	2.88211	1.6666	3.03783	1.5636	3.69867	3.57609	4.80648	2.77411	2.04452	1.99425	1.28039	0.928275	0.817662	3.65457	1.74676	3.92882	1.59573	2.53144	2.00593	2.77784	2.31376	3.2434	1.48161	1.66504	4.87752	4.47825	2.3673	3.25264	1.34495	3.83223	3.53882	3.27279	2.69827	2.10593	2.78059	2.34605	4.80893	4.31614	3.31843	2.71358
ENSG00000200785	SNORD8	snoRNA.ENSG00000200785.SNORD8	14	21865450	21865562	snoRNA	3.60225	1.93663	1.5654	2.07476	3.25156	1.30087	1.5636	3.59175	2.93866	2.22152	1.18915	3.04452	2.31618	2.28039	2.73563	1.81766	3.51706	3.33172	2.51378	1.01077	1.79447	1.42097	0.607912	2.79919	1.86489	0.48161	1.66504	2.87752	3.30832	1.3673	3.66767	2.34495	3.3468	4.29781	2.81336	2.37634	4.17632	2.36555	3.1534	4.14997	2.46814	2.73346	3.49118
ENSG00000200831	SNORD36B	snoRNA.ENSG00000200831.SNORD36B	9	136216949	136217025	snoRNA	2.28032	3.39607	3.37276	2.65972	2.6666	3.88583	1.5636	1.89131	3.67562	4.22152	2.18915	2.04452	-0.00574665	1.28039	0.928275	0.817662	1.19513	2.33172	1.92882	2.59573	3.20951	4.6689	4.73719	3.31376	2.86489	2.48161	4.08008	4.52959	3.47825	2.10427	3.78315	2.66688	1.02487	1.83838	3.39832	2.37634	1.36896	2.36555	2.34605	3.98951	3.84666	2.95586	2.71358
ENSG00000200851	SNORD27	snoRNA.ENSG00000200851.SNORD27	11	62622483	62622557	snoRNA	8.77218	9.10906	8.92295	8.1885	7.85642	9.82443	8.64042	6.47627	9.44645	10.4426	6.88959	3.62948	3.31618	4.73982	8.47517	4.72455	6.60452	5.50165	5.7868	10.2153	10.6263	9.53991	9.74105	9.53873	9.4087	9.3945	8.95045	9.52137	10.3731	9.32344	9.25514	9.4947	8.0583	9.16031	9.41884	9.3247	8.83112	9.24615	8.15983	9.46429	10.3593	8.99399	9.23938
ENSG00000200879	SNORD14E	snoRNA.ENSG00000200879.SNORD14E	11	122928784	122928871	snoRNA	3.86529	0.936635	2.5654	3.07476	3.25156	2.03783	4.37095	3.21324	4.57609	4.48456	1.18915	3.62948	3.90114	1.28039	2.51324	1.81766	1.7801	1.74676	2.51378	1.59573	3.01687	0.420971	2.41527	0.991831	2.71289	3.28897	2.88744	4.92814	5.66588	3.68923	1.66767	1.92991	3.3468	3.0083	2.62071	2.37634	0.784	3.10252	2.34605	4.07197	1.73118	4.47043	1.49118
ENSG00000200913	SNORD46	snoRNA.ENSG00000200913.SNORD46	1	45242161	45242267	snoRNA	3.60225	3.10656	3.5654	3.07476	2.6666	2.30087	1.5636	3.06124	4.22817	3.06952	3.77411	3.04452	-0.00574665	2.86536	2.51324	2.40262	3.89557	2.33172	3.73617	3.33269	2.20951	3.8804	2.92984	3.57679	3.0024	2.06657	2.08008	3.65512	3.76775	2.10427	3.9896	1.92991	3.02487	3.53882	2.81336	3.18369	2.36896	2.36555	2.66798	5.03133	3.46814	2.73346	2.71358
ENSG00000200954	SNORD74	snoRNA.ENSG00000200954.SNORD74	1	173836808	173836890	snoRNA	6.80389	7.46802	6.44804	6.5177	5.83652	8.45062	7.20746	5.10076	8.62982	8.99235	6.31843	3.04452	4.08172	5.28039	6.28583	5.27709	4.10202	4.99469	3.92882	8.15032	6.60183	7.4322	7.17015	7.42646	7.90929	7.09632	8.39749	8.4452	8.508	7.17466	6.66767	7.0592	4.83223	5.90447	6.5276	6.78573	6.71474	6.74637	6.20403	7.77856	7.6776	6.79236	6.49118
ENSG00000200983	SNORA3	snoRNA.ENSG00000200983.SNORA3	11	8705773	8705905	snoRNA	4.60225	0.936635	4.02483	1.07476	3.6666	2.88583	2.5636	1.89131	2.76873	1.89959	2.18915	2.04452	3.90114	2.86536	2.73563	3.13959	4.19513	4.55412	6.35508	1.01077	3.37944	3.22833	1.19287	-0.008169	2.71289	3.06657	1.66504	2.07016	2.89329	1.3673	4.72657	2.92991	4.02487	4.53882	2.81336	2.9613	2.59135	2.10252	4.25294	5.65693	5.10041	3.1485	3.49118
ENSG00000201199	snoU2_19	snoRNA.ENSG00000201199.snoU2_19	11	93454707	93454789	snoRNA	4.73976	2.93663	4.26584	3.53419	3.98852	5.35976	3.5636	0.89131	5.16105	4.94399	1.18915	2.04452	-0.00574665	1.28039	1.51324	0.817662	0.195134	0.746761	0.928817	4.33269	3.79447	4.22833	3.85584	4.31376	4.58736	3.65154	5.32801	5.27961	4.47825	3.68923	3.25264	3.51488	2.02487	0.838377	3.13529	3.69827	2.59135	2.95051	1.93101	5.60248	4.66978	3.60793	2.90622
ENSG00000201240	SNORD114-9	snoRNA.ENSG00000201240.SNORD114-9	14	101432365	101432439	snoRNA	6.89503	4.69152	6.81333	4.07476	6.47395	6.05576	5.26404	3.89131	5.41259	5.94399	2.18915	2.04452	0.994253	1.28039	0.928275	0.817662	1.7801	0.746761	2.51378	4.86875	4.20951	6.79601	4.46589	5.57679	3.71289	1.48161	5.32801	3.97705	4.11568	3.58969	3.54214	4.04539	4.1948	3.29781	4.62071	4.18369	2.36896	2.58794	2.93101	3.60248	4.53853	3.1485	2.90622
ENSG00000201302	SNORA65	snoRNA.ENSG00000201302.SNORA65	9	130210779	130210911	snoRNA	4.08768	1.5216	2.5654	2.07476	2.6666	1.30087	1.5636	1.89131	2.09066	0.899593	2.18915	2.04452	1.99425	1.28039	0.928275	0.817662	2.19513	2.74676	4.25074	1.01077	1.79447	3.22833	0.607912	0.991831	2.35032	1.48161	1.08008	0.0701604	1.30832	0.782339	4.54214	3.15231	3.02487	4.16031	2.81336	3.54626	3.59135	2.36555	3.34605	4.14997	3.31614	3.95586	4.42978
ENSG00000201487	SNORD45B	snoRNA.ENSG00000201487.SNORD45B	1	76255161	76255235	snoRNA	1.28032	3.10656	2.88733	3.53419	3.25156	-0.284093	1.5636	2.21324	2.57609	-0.100407	2.77411	3.04452	0.994253	2.28039	0.928275	0.817662	2.7801	0.746761	1.92882	0.0107657	0.209511	3.8804	2.19287	0.991831	2.71289	1.48161	0.0800809	3.24009	0.308323	2.78234	1.66767	2.34495	2.02487	2.42334	1.81336	3.18369	1.36896	1.78059	3.1534	4.07197	0.146217	2.47043	2.22815
ENSG00000201569	SNORD114-17	snoRNA.ENSG00000201569.SNORD114-17	14	101441142	101441219	snoRNA	4.08768	0.936635	3.15036	2.07476	4.47395	3.52326	3.14856	1.89131	3.09066	3.22152	1.18915	2.04452	-0.00574665	2.28039	1.51324	0.817662	1.19513	1.74676	0.928817	2.33269	1.79447	4.50843	2.41527	2.57679	2.86489	1.48161	2.66504	2.65512	0.308323	0.782339	1.08271	1.34495	2.02487	1.83838	2.39832	0.376337	1.36896	-0.219412	2.34605	2.22397	2.46814	2.47043	-0.0937797
ENSG00000201592	snoU2_19	snoRNA.ENSG00000201592.snoU2_19	X	20154423	20154505	snoRNA	4.73976	2.93663	4.26584	3.53419	3.98852	5.35976	3.5636	0.89131	5.16105	4.94399	1.18915	2.04452	-0.00574665	1.28039	1.51324	0.817662	0.195134	0.746761	0.928817	4.33269	3.79447	4.12141	3.85584	4.31376	4.58736	3.65154	5.32801	5.27961	4.47825	3.68923	3.25264	3.51488	2.02487	0.838377	3.13529	3.69827	2.59135	2.95051	1.93101	5.60248	4.66978	3.60793	2.90622
ENSG00000201669	SNORD31	snoRNA.ENSG00000201669.SNORD31	11	62620796	62620869	snoRNA	7.70659	7.56599	7.55409	6.73297	7.19016	8.63179	6.31849	5.28363	7.79664	8.07452	5.27661	3.04452	3.45368	4.28039	5.05756	4.27709	4.95002	3.91669	4.62926	8.76899	9.33363	7.88858	8.68473	8.89571	8.67225	7.56907	8.65751	8.48379	8.87438	7.9771	8.40012	7.967	6.15416	6.53882	7.89551	8.07678	7.55879	6.68748	6.75544	8.46046	8.11776	7.67988	7.74542
ENSG00000201675	SNORD32A	snoRNA.ENSG00000201675.SNORD32A	19	49993221	49993307	snoRNA	4.28032	5.66456	3.73533	5.02896	3.25156	3.71591	3.88553	3.89131	5.38344	-0.100407	4.35907	3.04452	3.16418	1.28039	2.2502	0.817662	4.2826	3.74676	5.7868	5.14005	1.20951	3.42097	3.41527	2.31376	3.2434	2.06657	2.08008	4.39209	2.30832	1.3673	4.89007	5.55441	4.1948	4.42334	4.67134	3.83577	3.59135	3.24002	4.04649	5.29436	4.05311	4.67206	3.90622
ENSG00000201692	SNORD80	snoRNA.ENSG00000201692.SNORD80	1	173833965	173834045	snoRNA	3.28032	2.25856	1.5654	3.39669	1.6666	3.17534	2.5636	3.35074	4.16105	4.54345	2.18915	3.04452	4.08172	2.86536	3.2502	2.81766	3.7801	4.4472	3.73617	2.81812	3.79447	3.5909	3.5148	3.45126	4.0024	3.65154	3.40201	4.87752	4.95218	4.03027	5.1271	2.66688	4.1948	5.19593	2.39832	4.28323	4.24343	3.68748	3.80548	5.6834	4.73118	4.39643	4.42978
ENSG00000201719	SNORD87	snoRNA.ENSG00000201719.SNORD87	8	67834701	67834792	snoRNA	4.45025	4.10656	4.02483	2.65972	4.25156	4.52326	3.88553	3.47627	4.81313	3.98706	3.18915	2.04452	2.31618	1.28039	0.928275	1.81766	5.23953	2.74676	2.92882	3.81812	4.01687	4.6689	4.69537	4.74672	3.2434	3.94104	4.4724	5.27961	5.11568	3.3673	3.78315	2.66688	3.02487	3.16031	3.98328	4.4638	2.59135	2.58794	3.66798	4.48701	4.60565	3.47043	3.90622
ENSG00000201754	SNORD52	snoRNA.ENSG00000201754.SNORD52	6	31804852	31804921	snoRNA	8.67264	9.78526	8.86461	7.1937	8.93338	9.47079	8.72347	5.02059	10.0634	7.87687	5.43708	3.62948	3.31618	3.28039	7.59361	0.817662	3.36506	0.746761	2.92882	11.5289	8.3128	7.90479	8.70067	10.6056	7.73279	8.47596	8.27484	8.60544	7.33069	7.13989	7.50897	10.0609	5.66873	6.8718	7.80204	9.78148	8.23521	8.31197	6.77231	8.06695	7.68538	7.4339	7.80709
ENSG00000201785	SNORD117	snoRNA.ENSG00000201785.SNORD117	6	31504150	31504228	snoRNA	4.73976	2.74399	2.15036	2.65972	3.25156	2.03783	2.5636	1.47627	4.09066	1.89959	2.77411	3.04452	2.31618	2.28039	2.2502	2.40262	3.89557	4.33172	5.32113	1.59573	2.20951	4.12141	2.19287	0.991831	1.54297	1.48161	2.08008	3.65512	2.89329	2.10427	4.89007	1.34495	4.1948	5.67127	2.81336	3.83577	5.51192	3.58794	4.51597	5.7094	4.39414	3.84894	4.15415
ENSG00000201808	SNORA73A	snoRNA.ENSG00000201808.SNORA73A	1	28833877	28834085	snoRNA	5.28032	6.22204	2.15036	4.88211	4.6666	3.52326	3.5636	0.89131	5.55009	-0.100407	2.77411	2.04452	1.57922	2.28039	4.1762	0.817662	1.7801	1.74676	6.48341	6.80518	1.20951	3.00593	4.56211	3.16176	3.44986	1.48161	2.88744	4.15762	1.89329	3.95226	4.40464	6.61174	3.60984	5.04783	4.45721	3.83577	2.59135	2.95051	2.34605	5.85624	2.46814	3.60793	4.42978
ENSG00000201823	SNORD48	snoRNA.ENSG00000201823.SNORD48	6	31803039	31803105	snoRNA	8.03521	7.67134	8.22361	6.61392	8.59733	6.90573	7.47049	5.10076	8.46222	10.0263	3.77411	2.04452	2.31618	2.86536	4.62872	2.81766	3.51706	4.65365	4.38825	8.32818	6.23188	7.26646	6.75766	8.61022	7.95236	6.00517	7.38386	7.38304	7.80817	5.42619	7.9282	5.92991	5.02487	6.28132	5.59472	7.77722	5.85009	6.30415	5.77231	8.11636	7.58916	5.23596	5.86042
ENSG00000202031	SNORD38A	snoRNA.ENSG00000202031.SNORD38A	1	45243514	45243586	snoRNA	4.60225	4.25856	4.37276	4.32269	3.6666	4.84519	5.14856	3.47627	5.87726	5.75757	4.18915	4.85187	4.16418	4.28039	4.01574	3.98759	4.89557	5.33172	3.25074	5.62548	5.63578	4.12141	4.69537	4.57679	5.73279	4.48161	3.88744	5.9528	6.87818	4.03027	4.08271	4.59288	3.83223	4.59326	4.27279	3.83577	4.36896	4.36555	4.1534	5.62996	6.48607	4.23596	3.71358
ENSG00000202093	SNORD58C	snoRNA.ENSG00000202093.SNORD58C	18	47015614	47015680	snoRNA	3.28032	3.74399	3.15036	3.88211	3.25156	3.6228	4.5636	1.89131	4.01666	3.80648	1.18915	2.04452	1.57922	3.28039	3.62872	1.81766	3.89557	2.33172	2.51378	5.01077	2.79447	5.12141	4.41527	3.31376	3.44986	4.18205	4.72394	5.85152	5.80018	3.78234	3.9896	4.80438	3.3468	3.53882	3.72025	2.69827	4.03193	4.10252	4.73837	4.07197	4.14622	3.60793	3.22815
ENSG00000202252	SNORD14C	snoRNA.ENSG00000202252.SNORD14C	11	122930042	122930132	snoRNA	3.86529	3.10656	2.88733	0.0747597	3.25156	1.30087	3.14856	3.47627	3.09066	3.22152	1.18915	3.62948	2.31618	2.28039	2.73563	3.40262	3.00249	3.55412	4.09874	3.59573	2.79447	3.7429	2.60791	1.99183	2.54297	3.28897	2.66504	4.07016	5.00876	2.58969	5.03691	1.34495	4.72531	4.16031	3.72025	2.9613	2.784	4.10252	4.80548	4.80893	4.79007	4.23596	3.90622
ENSG00000202270	SNORD114-12	snoRNA.ENSG00000202270.SNORD114-12	14	101435284	101435361	snoRNA	4.08768	2.5216	3.73533	2.88211	3.98852	3.17534	2.5636	3.47627	3.3537	3.70695	2.77411	2.04452	-0.00574665	1.28039	1.92828	1.81766	2.51706	0.746761	1.92882	3.33269	2.20951	4.50843	2.77784	2.31376	2.86489	2.06657	3.98697	2.07016	2.89329	1.3673	1.66767	2.92991	2.02487	2.42334	3.27279	0.376337	-0.216	1.78059	3.93101	2.7094	2.46814	2.1485	0.90622
ENSG00000202293	SNORD114-22	snoRNA.ENSG00000202293.SNORD114-22	14	101449262	101449336	snoRNA	7.21106	4.5216	6.23783	3.98165	6.6666	5.96383	5.73352	2.47627	5.49665	6.66778	1.18915	2.04452	0.994253	2.28039	0.928275	0.817662	1.19513	1.74676	1.92882	5.4702	4.01687	7.96013	4.25177	5.87447	4.06653	3.28897	5.86144	4.31809	3.63025	3.3673	3.08271	2.92991	4.72531	4.64573	4.90082	4.07678	3.10593	1.36555	2.93101	4.36148	4.9011	3.1485	3.71358
ENSG00000202314	SNORD6	snoRNA.ENSG00000202314.SNORD6	11	93464667	93464742	snoRNA	6.40961	5.98103	6.05725	4.7752	6.6666	6.52326	5.47049	3.35074	5.65138	5.94399	3.51108	4.36645	3.31618	3.60232	5.73563	2.81766	4.36506	4.06869	3.92882	6.90558	6.43833	6.50843	6.63028	7.48368	5.95236	5.90787	6.55581	6.68487	6.90824	5.68923	5.25264	6.4947	5.54844	5.19593	6.28909	7.33053	5.56536	5.27244	4.43351	6.78469	6.57248	5.57477	5.29854
ENSG00000202364	SNORD3A	snoRNA.ENSG00000202364.SNORD3A	17	19091328	19091546	snoRNA	5.08768	6.71799	3.88733	5.36016	4.6666	4.6228	4.14856	5.4459	5.38344	3.89959	7.09604	3.04452	3.31618	5.52832	4.45184	3.13959	4.7801	4.06869	4.73617	6.51856	3.37944	5.50843	5.30835	4.99183	5.90052	3.65154	4.08008	5.7706	4.11568	4.78234	4.89007	6.27569	4.1948	4.92584	5.42807	5.13122	4.69089	3.95051	4.66798	5.32831	3.46814	5.1027	4.71358
ENSG00000202364	SNORD3A	snoRNA.ENSG00000202364.SNORD3A|alt-1	17	18965224	18965442	snoRNA	5.08768	6.71799	3.88733	5.36016	4.6666	4.57389	4.14856	5.47627	5.38344	3.89959	7.09604	3.04452	3.45368	5.52832	4.45184	3.40262	4.7801	4.06869	4.73617	6.51856	3.37944	5.50843	5.33583	4.94603	5.90052	3.65154	4.08008	5.7706	4.11568	4.78234	4.89007	6.27569	4.1948	4.92584	5.45721	5.18369	4.7382	3.95051	4.66798	5.32831	3.46814	5.1027	4.7642
ENSG00000202364	SNORD3A	snoRNA.ENSG00000202364.SNORD3A|alt-2	17	19093342	19093560	snoRNA	5.08768	6.71799	3.88733	5.36016	4.6666	4.57389	4.14856	5.41487	5.38344	3.89959	7.09604	3.04452	3.31618	5.52832	4.45184	3.13959	4.7801	4.06869	4.73617	6.51856	3.37944	5.50843	5.30835	4.94603	5.90052	3.65154	3.98697	5.7706	4.11568	4.78234	4.89007	6.27569	4.1948	4.92584	5.42807	5.18369	4.69089	3.95051	4.59398	5.32831	3.46814	5.1027	4.7642
ENSG00000202364	SNORD3A	snoRNA.ENSG00000202364.SNORD3A|alt-3	17	18967233	18967451	snoRNA	5.08768	6.71799	3.88733	5.36016	4.6666	4.6228	4.14856	5.47627	5.38344	3.89959	7.09604	3.04452	3.45368	5.52832	4.45184	3.40262	4.7801	4.06869	4.73617	6.51856	3.37944	5.50843	5.33583	4.99183	5.90052	3.65154	4.08008	5.7706	4.11568	4.78234	4.89007	6.27569	4.1948	4.92584	5.45721	5.18369	4.7382	3.95051	4.66798	5.32831	3.46814	5.1027	4.7642
ENSG00000202394	SNORD47	snoRNA.ENSG00000202394.SNORD47	1	173833506	173833585	snoRNA	3.86529	2.25856	2.15036	1.65972	1.6666	2.30087	2.5636	3.35074	3.3537	3.06952	2.77411	2.04452	2.31618	1.28039	-0.0717246	0.817662	3.89557	2.33172	3.73617	3.18069	2.79447	3.22833	2.41527	2.57679	2.54297	2.80354	2.66504	3.97705	4.21521	2.3673	2.66767	1.92991	3.02487	3.0083	2.13529	0.376337	2.36896	3.24002	1.34605	3.7094	3.60565	3.1485	2.71358
ENSG00000202400	SNORD82	snoRNA.ENSG00000202400.SNORD82	2	232325081	232325153	snoRNA	7.00825	6.31167	6.37276	5.28421	6.62079	7.59855	6.77305	5.17671	6.32332	6.57202	3.77411	4.04452	2.31618	1.28039	3.92828	2.81766	5.05311	4.20619	4.83571	6.56535	6.65245	7.36349	6.08365	7.1915	6.42561	6.2365	7.17811	7.05885	7.23906	5.68923	5.33064	5.29915	5.1948	5.81566	6.20568	6.35362	4.82839	4.82498	5.10094	6.64351	6.16858	5.60793	5.49118
ENSG00000202477	SNORD25	snoRNA.ENSG00000202477.SNORD25	11	62623039	62623104	snoRNA	5.67264	5.5216	4.02483	4.65972	4.83652	4.35976	4.37095	2.89131	5.09066	5.10905	3.9965	2.04452	0.994253	2.28039	4.01574	2.40262	2.7801	2.33172	2.92882	6.43703	3.79447	5.63042	5.98295	5.96911	3.54297	5.69106	5.72394	6.37394	6.35272	5.71308	5.86407	5.73727	3.60984	5.39297	5.62071	5.50562	3.95392	6.27244	5.1534	5.3939	5.97911	5.39643	5.46081
ENSG00000202503	SNORD34	snoRNA.ENSG00000202503.SNORD34	19	49994160	49994233	snoRNA	5.67264	3.25856	4.37276	4.39669	3.25156	3.71591	5.02303	1.47627	4.81313	4.60003	3.51108	4.04452	4.45368	4.73982	3.73563	3.13959	4.51706	5.06869	6.01628	3.59573	5.1164	4.94453	2.92984	3.69227	4.67225	4.80354	4.60364	5.35556	5.1663	3.10427	6.95307	5.04539	5.72531	6.29781	4.20568	5.37634	5.51192	4.95051	5.90064	6.51675	6.413	5.70309	5.66111
ENSG00000202529	SNORD18B	snoRNA.ENSG00000202529.SNORD18B	15	66794357	66794431	snoRNA	3.60225	4.18456	3.15036	0.0747597	2.6666	3.88583	2.5636	3.59175	6.12629	4.42316	2.18915	4.62948	2.99425	2.86536	3.51324	1.81766	4.7801	3.74676	5.45238	1.59573	4.1164	3.42097	2.60791	3.31376	2.71289	3.48161	3.98697	6.9528	6.49815	3.68923	4.54214	1.92991	4.02487	4.53882	2.39832	3.18369	2.784	3.86805	3.93101	6.05179	5.31614	4.1485	3.90622
ENSG00000206597	SNORA57	snoRNA.ENSG00000206597.SNORA57	11	62432893	62433044	snoRNA	2.86529	1.5216	2.15036	1.07476	2.6666	1.30087	2.5636	-0.10869	0.768733	1.48456	2.18915	2.04452	3.31618	2.28039	2.2502	2.81766	2.7801	4.4472	6.17674	0.0107657	1.20951	2.00593	1.60791	0.991831	2.12793	0.48161	1.66504	2.07016	1.89329	0.782339	4.08271	3.66688	4.1948	4.59326	3.72025	4.18369	3.48444	3.48103	3.93101	4.29436	3.46814	4.39643	3.81311
ENSG00000206602	SNORD58A	snoRNA.ENSG00000206602.SNORD58A	18	47017652	47017719	snoRNA	5.36779	3.84353	2.5654	3.7752	3.98852	4.88583	3.88553	3.69867	5.12629	4.54345	3.9965	2.04452	1.99425	4.60232	1.51324	0.817662	4.19513	3.06869	3.25074	4.09823	4.1164	6.03568	4.13147	4.63569	3.93528	3.06657	5.78052	6.62475	6.37441	3.24177	5.86407	4.25184	4.60984	5.92584	4.33692	4.8999	5.30756	3.95051	5.30025	5.5459	4.60565	5.27779	5.22815
ENSG00000206607	SNORD44	snoRNA.ENSG00000206607.SNORD44	1	173835105	173835168	snoRNA	5.86529	5.98103	5.6098	5.24468	5.91452	7.06463	6.08716	4.13924	6.14377	6.76996	3.9965	4.85187	4.24218	3.28039	5.2502	3.62502	4.10202	3.74676	3.25074	6.43703	5.88194	6.57072	6.34938	7.67833	6.49716	6.50398	6.38386	6.24009	6.1663	5.45476	5.54214	5.43242	5.2728	4.88277	5.72025	6.78573	5.36896	6.20685	5.04649	5.85624	6.2755	4.73346	4.81311
ENSG00000206611	SNORD24	snoRNA.ENSG00000206611.SNORD24	9	136216250	136216327	snoRNA	6.03521	5.89083	5.08896	4.65972	6.05891	6.44383	7.02303	5.7982	8.6876	5.45418	6.3986	4.36645	5.12354	5.67271	6.15709	6.06559	5.7801	6.20619	6.09874	5.65462	4.90995	5.6689	4.5148	6.33168	6.31115	6.63136	6.34687	8.46677	5.76775	4.53723	6.9282	6.41104	6.06927	7.45309	5.06129	6.69827	7.0224	6.99976	7.10094	8.84749	6.9011	6.50605	7.2191
ENSG00000206620	SNORD45C	snoRNA.ENSG00000206620.SNORD45C	1	76252756	76252837	snoRNA	4.08768	3.93663	3.5654	3.39669	2.6666	2.71591	1.5636	4.47627	3.09066	2.70695	3.18915	2.04452	1.57922	1.28039	1.51324	3.62502	3.19513	1.74676	2.92882	4.18069	3.37944	4.00593	3.60791	2.79919	2.54297	2.80354	2.40201	3.65512	3.76775	3.10427	2.89007	3.15231	2.02487	4.36194	2.81336	3.69827	3.784	2.36555	3.34605	4.07197	3.60565	2.95586	3.07615
ENSG00000206630	SNORD60	snoRNA.ENSG00000206630.SNORD60	16	2205023	2205108	snoRNA	8.33561	7.94226	7.37276	7.61392	7.89541	9.14845	7.75342	6.69867	9.64832	9.72455	6.88959	6.68837	5.27966	5.36786	5.01574	5.20998	5.7801	5.60474	6.92882	9.01639	8.09215	7.88858	7.9433	8.76991	6.86489	7.739	7.91928	8.0068	9.18791	8.12219	8.47932	8.00316	9.24404	8.84119	8.98579	9.08024	7.80081	8.14253	9.08414	10.0795	10.0456	8.32343	7.78886
ENSG00000206653	SNORD29	snoRNA.ENSG00000206653.SNORD29	11	62621375	62621442	snoRNA	2.86529	2.25856	1.5654	1.07476	1.6666	2.03783	2.5636	2.69867	3.22817	2.70695	2.18915	2.04452	-0.00574665	2.86536	1.51324	0.817662	3.89557	0.746761	2.92882	3.71121	2.53144	3.22833	2.60791	2.79919	1.54297	2.48161	3.25001	4.07016	4.00876	3.24177	3.66767	2.92991	2.02487	4.48223	2.13529	1.9613	1.784	2.78059	3.34605	3.80893	3.84666	3.1485	2.90622
ENSG00000206680	SNORD21	snoRNA.ENSG00000206680.SNORD21	1	93302845	93302942	snoRNA	7.58411	6.3629	7.42338	7.05204	8.67782	8.50054	8.20746	5.97877	7.80765	9.05946	5.18915	6.13198	6.01662	4.60232	6.84714	4.27709	6.90938	5.33172	6.57267	7.51856	8.09825	6.94453	7.71644	10.0566	8.80271	8.62116	7.3747	8.28933	9.10598	6.62783	7.44026	6.86851	6.51673	6.92584	7.72025	9.43433	7.82292	8.32362	6.20403	8.1115	8.42699	6.91669	7.06609
ENSG00000206696	SNORD58B	snoRNA.ENSG00000206696.SNORD58B	18	47018033	47018101	snoRNA	4.08768	3.74399	2.88733	2.39669	3.98852	3.41635	3.5636	3.47627	3.22817	3.22152	2.18915	2.04452	1.57922	1.28039	2.92828	2.40262	3.36506	3.55412	3.25074	4.01077	3.37944	4.00593	4.25177	3.69227	3.54297	3.28897	4.32801	4.39209	4.39579	2.95226	5.50897	4.34495	3.3468	5.98812	3.72025	4.83577	5.76128	4.10252	4.80548	5.76002	4.73118	4.47043	5.11567
ENSG00000206754	SNORD101	snoRNA.ENSG00000206754.SNORD101	6	133136445	133136520	snoRNA	5.60225	6.25856	4.81333	4.59832	5.12603	6.28576	4.5636	5.74929	6.39809	6.78224	5.71271	3.04452	2.80161	4.08775	5.83517	3.40262	5.23953	4.4472	5.51378	6.33269	6.09215	6.70637	6.65231	5.66426	6.11282	5.80354	6.808	6.74259	7.04979	6.58969	6.36811	5.29915	4.93177	6.8496	6.20568	6.13122	5.59135	5.86805	6.72109	7.19666	6.87414	6.4339	6.17301
ENSG00000206775	SNORD37	snoRNA.ENSG00000206775.SNORD37	19	3982504	3982572	snoRNA	5.18722	5.25856	5.02483	4.98165	4.98852	5.49727	4.14856	3.35074	5.57609	5.80648	2.18915	3.62948	1.99425	2.86536	4.38771	2.81766	4.2826	3.74676	3.25074	6.35062	4.1164	5.94453	5.92984	6.10036	5.29785	5.06657	5.808	5.56201	4.47825	4.53723	6.79696	5.25184	3.83223	6.78089	5.20568	6.33053	5.93375	5.02852	5.25294	5.6834	5.73118	5.84894	6.47608
ENSG00000206799	SNORA32	snoRNA.ENSG00000206799.SNORA32	11	93464144	93464267	snoRNA	4.98076	2.74399	3.37276	3.24468	4.25156	1.71591	3.88553	3.89131	3.46917	3.22152	2.18915	4.36645	3.69469	4.08775	3.62872	3.81766	4.36506	4.83422	5.25074	2.81812	2.53144	2.42097	3.19287	3.45126	2.86489	2.06657	3.25001	2.87752	4.00876	1.3673	4.08271	0.344952	2.60984	4.0083	2.81336	3.69827	3.95392	2.95051	4.34605	4.90204	4.31614	1.73346	4.07615
ENSG00000206872	SNORD62A	snoRNA.ENSG00000206872.SNORD62A	9	134365872	134365960	snoRNA	7.16297	7.17504	6.11999	6.80268	6.91452	6.52326	6.95592	4.41487	7.92355	6.70695	2.77411	3.04452	1.57922	1.28039	3.92828	0.817662	4.89557	2.74676	3.51378	6.86875	4.01687	5.7429	5.3628	6.45126	5.18682	4.72954	4.32801	7.40108	5.26252	4.42619	5.69742	6.15231	3.3468	4.74527	4.94264	6.93093	4.69089	5.27244	3.34605	7.5241	4.73118	5.1027	4.81311
ENSG00000206872	SNORD62A	snoRNA.ENSG00000206872.SNORD62A|alt-1	9	134361051	134361139	snoRNA	7.16297	7.17504	6.11999	6.80268	6.91452	6.52326	6.95592	4.41487	7.92355	6.70695	2.77411	3.04452	1.57922	1.28039	3.92828	0.817662	4.89557	2.74676	3.51378	6.86875	4.01687	5.7429	5.3628	6.45126	5.18682	4.72954	4.32801	7.40108	5.26252	4.42619	5.69742	6.15231	3.3468	4.74527	4.94264	6.93093	4.69089	5.27244	3.34605	7.5241	4.73118	5.1027	4.81311
ENSG00000206874	SNORD26	snoRNA.ENSG00000206874.SNORD26	11	62622763	62622840	snoRNA	6.83491	6.32895	6.39829	6.20404	5.83652	7.79272	6.14856	4.74929	7.09965	7.89959	4.9965	3.62948	3.99425	5.08775	5.78626	2.40262	4.89557	4.06869	4.25074	7.11929	7.62736	7.6689	7.99593	7.62119	7.43171	6.9894	7.9566	7.83171	8.45298	7.47583	6.66767	6.71999	6.15416	6.43829	7.34474	7.19652	6.21026	6.61348	6.36842	7.51675	7.66192	6.94292	6.36565
ENSG00000206885	SNORA75	snoRNA.ENSG00000206885.SNORA75	2	232320510	232320649	snoRNA	1.28032	3.39607	2.15036	2.39669	1.6666	1.30087	1.5636	2.47627	1.3537	-0.100407	2.77411	2.04452	0.994253	2.28039	1.92828	0.817662	2.51706	3.91669	2.92882	2.01077	0.209511	2.00593	2.19287	2.57679	3.12793	1.48161	1.08008	2.87752	1.30832	2.3673	4.54214	1.92991	2.60984	5.53882	2.13529	2.69827	3.784	2.95051	1.93101	3.7094	1.14622	3.47043	4.22815
ENSG00000206941	SNORD15A	snoRNA.ENSG00000206941.SNORD15A	11	75111434	75111584	snoRNA	6.03521	4.89083	4.5654	4.24468	4.47395	4.92536	5.37095	1.89131	6.52362	6.42316	2.18915	3.62948	2.80161	1.28039	1.51324	1.81766	3.19513	4.33172	3.73617	5.09823	3.66894	6.25386	4.5148	4.84981	4.06653	3.48161	3.66504	6.07016	5.26252	4.17466	4.9896	4.51488	3.3468	5.90447	3.62071	4.62426	3.95392	3.48103	2.93101	6.3939	6.02886	4.05539	3.99368
ENSG00000206947	SNORA20	snoRNA.ENSG00000206947.SNORA20	7	39368601	39368735	snoRNA	4.08768	-0.0633654	0.565401	0.0747597	1.6666	1.71591	1.5636	3.21324	2.93866	2.48456	1.18915	4.04452	0.994253	1.28039	1.51324	1.81766	4.95002	6.20619	6.0581	1.01077	0.209511	0.420971	0.607912	-0.008169	3.12793	2.06657	1.08008	2.07016	3.30832	2.3673	5.1271	4.66688	5.83223	5.36194	4.20568	5.8999	6.01282	5.24002	5.10094	5.7094	5.79007	5.70309	6.19162
ENSG00000206948	SNORA36A	snoRNA.ENSG00000206948.SNORA36A	X	153996802	153996936	snoRNA	4.08768	4.32895	2.5654	4.07476	4.83652	3.17534	4.14856	3.47627	4.22817	4.60003	3.77411	3.04452	3.31618	2.28039	3.51324	0.817662	3.7801	2.33172	3.51378	3.71121	2.53144	3.8804	3.30835	5.23976	3.44986	3.06657	3.40201	4.31809	4.47825	4.53723	3.54214	2.92991	2.02487	3.64573	3.5138	5.02019	2.784	3.48103	2.34605	3.80893	3.84666	3.73346	2.90622
ENSG00000206979	SNORD61	snoRNA.ENSG00000206979.SNORD61	X	135961357	135961432	snoRNA	5.73976	4.89083	4.15036	4.98165	3.25156	4.71591	3.88553	4.6462	4.93866	4.22152	4.35907	3.04452	4.80161	4.45032	4.45184	2.40262	5.19513	4.83422	5.01628	5.40308	5.41896	4.6689	5.5148	5.16176	5.49716	4.48161	4.66504	4.97705	6.03624	4.99179	5.17017	4.51488	4.60984	5.45309	4.98328	4.76865	5.45642	4.99004	4.80548	5.14997	4.53853	4.47043	4.42978
ENSG00000206989	SNORD63	snoRNA.ENSG00000206989.SNORD63	5	137896731	137896801	snoRNA	8.88024	8.91677	8.27276	4.98165	8.71099	10.0356	8.81153	5.6462	9.26259	9.83181	6.14335	4.36645	2.99425	4.08775	7.02631	3.98759	5.10202	5.13908	4.92882	10.2599	9.71334	9.44611	6.5148	10.4482	9.4056	8.63643	9.77705	9.4343	9.57511	8.24994	8.22737	9.2904	7.3468	7.51786	6.55483	9.66405	8.17202	8.41358	7.42286	9.36965	8.91771	8.04332	8.05597
ENSG00000207008	SNORA54	snoRNA.ENSG00000207008.SNORA54	11	2985000	2985125	snoRNA	4.45025	2.5216	3.15036	3.65972	3.6666	3.41635	2.5636	-0.10869	2.76873	3.06952	2.18915	2.04452	2.57922	1.28039	2.51324	0.817662	1.7801	2.33172	4.25074	3.01077	1.79447	3.42097	2.77784	2.99183	3.12793	2.48161	1.08008	3.65512	2.63025	2.58969	2.66767	3.92991	2.60984	2.83838	3.39832	3.9613	2.36896	1.78059	2.93101	4.42561	2.95357	2.1485	2.49118
ENSG00000207031	SNORD59A	snoRNA.ENSG00000207031.SNORD59A	12	57038810	57038887	snoRNA	5.45025	3.39607	3.88733	3.07476	4.83652	6.01969	5.14856	4.59175	4.8562	5.29191	2.18915	3.04452	3.45368	3.28039	2.73563	0.817662	5.92305	2.74676	5.51378	4.81812	4.66894	5.77852	4.69537	5.45126	5.06653	4.56907	5.78052	5.79808	6.43761	4.3059	6.27253	3.80438	5.11234	4.92584	4.39832	5.54626	4.59135	4.17291	5.10094	5.83278	5.57248	4.84894	4.86042
ENSG00000207047	SNORD51	snoRNA.ENSG00000207047.SNORD51	2	207026604	207026680	snoRNA	3.28032	2.25856	3.15036	1.07476	1.6666	4.35976	3.5636	0.89131	3.57609	5.185	1.18915	2.04452	1.57922	1.28039	1.92828	1.81766	3.19513	2.33172	3.25074	7.03313	7.07988	7.03568	6.76778	7.12111	6.96082	6.83916	7.32801	7.26983	6.89329	6.2086	6.27253	5.09984	3.60984	4.42334	5.79064	5.54626	5.48444	4.95051	4.51597	6.5314	6.10041	5.64036	5.60666
ENSG00000207066	SNORD50A	snoRNA.ENSG00000207066.SNORD50A	6	86387011	86387088	snoRNA	4.28032	3.39607	3.15036	3.07476	3.25156	3.17534	3.5636	3.47627	2.93866	3.06952	2.77411	3.62948	3.16418	2.86536	2.92828	2.40262	4.00249	5.27032	5.09874	3.71121	4.1164	4.32786	3.30835	3.57679	4.0024	2.80354	3.78052	3.7706	4.63025	2.58969	5.25264	4.15231	5.11234	7.0863	3.13529	4.83577	5.36896	4.24002	4.51597	5.2596	5.0042	5.31843	5.11567
ENSG00000207088	SNORA7B	snoRNA.ENSG00000207088.SNORA7B	3	129116052	129116193	snoRNA	4.60225	5.32895	2.88733	3.98165	3.25156	3.03783	2.5636	4.6462	3.09066	3.70695	4.35907	3.62948	3.16418	3.60232	4.1762	3.62502	3.7801	3.33172	2.51378	4.01077	1.20951	4.22833	2.77784	3.31376	2.71289	2.06657	3.40201	2.07016	3.47825	2.78234	4.08271	3.92991	4.02487	3.74527	3.62071	3.37634	3.24343	3.68748	3.34605	4.22397	3.14622	3.84894	3.22815
ENSG00000207112	SNORA25	snoRNA.ENSG00000207112.SNORA25	11	93463678	93463814	snoRNA	3.60225	5.4602	3.15036	4.7752	1.6666	1.30087	1.5636	4.06124	4.2923	-0.100407	5.27661	4.85187	1.57922	3.60232	4.38771	0.817662	3.36506	3.33172	3.92882	0.0107657	2.53144	2.00593	2.92984	2.99183	2.86489	3.65154	4.08008	3.39209	2.89329	4.17466	2.66767	4.15231	4.02487	4.0083	1.39832	2.69827	4.03193	0.780588	4.59398	3.48701	2.14622	2.1485	3.49118
ENSG00000207118	SNORD14D	snoRNA.ENSG00000207118.SNORD14D	11	122929616	122929705	snoRNA	4.08768	-0.0633654	5.02483	1.65972	3.25156	2.52326	2.5636	-0.10869	4.93866	4.70695	1.18915	4.85187	4.38657	2.86536	2.73563	2.81766	3.19513	2.74676	0.928817	1.01077	4.01687	3.42097	-0.392088	0.991831	2.86489	4.18205	0.0800809	1.65512	5.00876	2.3673	5.03691	1.92991	3.3468	-0.161623	2.39832	2.69827	-0.216	6.10252	1.93101	8.52775	4.46814	3.73346	3.71358
ENSG00000207181	SNORA14B	snoRNA.ENSG00000207181.SNORA14B	1	235291117	235291254	snoRNA	2.86529	1.93663	1.5654	1.07476	3.25156	1.71591	3.5636	0.89131	2.57609	-0.100407	1.18915	2.04452	0.994253	1.28039	2.51324	0.817662	1.7801	2.74676	1.92882	2.01077	1.79447	1.42097	2.19287	4.38415	3.35032	3.06657	2.66504	1.65512	1.89329	0.782339	2.66767	1.34495	2.02487	3.42334	-0.186642	2.37634	3.59135	2.78059	3.34605	3.60248	3.60565	2.47043	1.90622
ENSG00000207241	SNORD45A	snoRNA.ENSG00000207241.SNORD45A	1	76253573	76253659	snoRNA	4.98076	4.63707	4.37276	4.07476	4.6666	3.03783	2.5636	4.35074	3.76873	3.48456	3.51108	2.04452	1.99425	3.28039	1.92828	3.40262	3.89557	1.74676	3.25074	4.25869	3.66894	5.5909	4.25177	4.31376	2.86489	2.48161	3.66504	4.24009	3.63025	3.8698	3.9896	3.66688	3.02487	4.29781	3.27279	2.9613	3.59135	2.78059	3.51597	5.2596	3.73118	4.39643	3.81311
ENSG00000207262	SNORD57	snoRNA.ENSG00000207262.SNORD57	20	2637584	2637658	snoRNA	6.86529	7.77584	7.27965	6.62935	7.49949	7.52969	6.60799	4.47627	7.04486	6.08942	4.88959	3.04452	3.45368	2.86536	5.2502	2.81766	3.51706	3.33172	4.38825	8.51459	7.66894	7.519	7.85109	8.18166	7.53165	6.63136	8.14078	7.40108	6.6121	6.98201	6.85089	7.37838	5.02487	5.92584	7.1884	7.68922	6.76128	6.7231	6.5555	7.4719	6.31614	6.90339	6.56443
ENSG00000207280	SNORD20	snoRNA.ENSG00000207280.SNORD20	2	232321154	232321236	snoRNA	5.98076	6.6781	5.02483	5.68947	5.47395	6.10822	6.08716	6.6462	6.57609	7.30898	5.64858	6.04452	4.24218	5.18728	5.99436	5.34122	6.68699	5.39062	6.0581	6.90558	7.22074	6.96013	6.90253	7.50753	6.05076	6.26297	6.69479	6.87752	7.81612	6.3059	6.55844	6.2276	6.06927	6.69636	6.32115	6.44243	6.27585	6.36555	6.20403	7.51675	6.9664	6.29825	6.28126
ENSG00000207297	SNORD7	snoRNA.ENSG00000207297.SNORD7	17	33900675	33900774	snoRNA	4.08768	3.5216	2.15036	3.7752	3.25156	2.88583	3.14856	2.21324	3.09066	4.85379	1.18915	3.62948	0.994253	2.86536	0.928275	1.81766	2.51706	2.33172	1.92882	0.0107657	1.79447	3.22833	3.19287	2.79919	3.12793	1.48161	3.78052	4.24009	5.1663	2.10427	5.03691	2.92991	2.02487	3.29781	3.90082	4.69827	3.10593	3.86805	3.1534	4.07197	4.9011	3.47043	3.99368
ENSG00000207311	SNORA61	snoRNA.ENSG00000207311.SNORA61	1	28906275	28906407	snoRNA	5.36779	5.3629	4.26584	4.7752	5.36703	4.6701	3.5636	3.35074	4.3537	2.89959	4.88959	4.04452	3.80161	4.28039	4.32059	3.13959	3.65457	4.83422	4.92882	4.25869	3.53144	4.81329	4.00023	4.23976	4.0024	3.06657	3.40201	4.31809	3.63025	3.78234	5.08271	4.92991	3.3468	5.67127	4.5138	4.83577	5.24343	4.48103	3.1534	5.07197	3.73118	5.00648	4.71358
ENSG00000207392	SNORA20	snoRNA.ENSG00000207392.SNORA20	6	160201281	160201415	snoRNA	6.60225	1.5216	4.02483	1.07476	3.6666	1.30087	2.5636	-0.10869	-0.231267	-0.100407	1.18915	2.04452	3.45368	1.28039	4.0982	2.81766	0.195134	0.746761	8.21422	1.01077	4.66894	7.62064	-0.392088	0.991831	-0.457035	0.48161	1.08008	0.0701604	0.308323	-0.217661	9.18337	0.344952	1.02487	8.8718	1.39832	2.69827	1.36896	0.780588	2.66798	9.15234	3.60565	1.1485	0.90622
ENSG00000207405	SNORA64	snoRNA.ENSG00000207405.SNORA64	16	2012973	2013109	snoRNA	4.28032	2.25856	1.5654	2.88211	4.25156	2.03783	1.5636	2.89131	2.57609	2.22152	1.18915	2.04452	2.31618	2.28039	2.51324	2.81766	3.89557	2.74676	5.57267	1.01077	2.79447	2.7429	0.607912	1.99183	2.35032	0.48161	3.08008	2.07016	1.89329	0.782339	5.69742	2.66688	4.48431	5.61974	2.98328	3.18369	3.95392	1.78059	6.01847	5.80893	4.60565	4.31843	4.55008
ENSG00000207421	SNORD38B	snoRNA.ENSG00000207421.SNORD38B	1	45244061	45244130	snoRNA	8.29155	7.21276	8.70495	8.44545	5.57349	7.49069	7.44624	6.83382	9.08841	8.2962	6.27661	5.04452	4.90114	4.73982	5.88247	3.40262	7.22856	5.20619	6.81146	5.96496	8.94422	9.82611	9.85821	6.60654	6.48548	7.26297	6.3089	8.992	8.53714	8.55383	7.74092	5.47424	6.88286	8.55262	9.24799	6.50562	5.784	7.40264	6.59398	9.35326	8.21768	8.33833	6.95061
ENSG00000207424	SNORD30	snoRNA.ENSG00000207424.SNORD30	11	62621134	62621206	snoRNA	4.45025	4.58049	3.5654	3.24468	4.83652	5.07346	4.37095	3.47627	4.52362	5.45418	2.18915	2.04452	0.994253	2.86536	2.2502	0.817662	4.19513	2.33172	3.73617	6.58062	5.29697	5.37517	5.77784	6.83732	5.95236	5.3885	6.26991	5.79808	6.06321	4.58969	4.78315	5.04539	3.3468	5.19593	5.36795	6.25898	4.48444	4.63857	4.25294	5.5459	5.60565	4.73346	4.86042
ENSG00000207437	SNORD28	snoRNA.ENSG00000207437.SNORD28	11	62622092	62622169	snoRNA	4.60225	3.84353	2.5654	3.88211	3.25156	2.52326	3.14856	4.06124	3.22817	2.70695	3.51108	2.04452	1.99425	2.86536	2.73563	0.817662	4.00249	3.91669	3.25074	3.59573	3.79447	3.5909	4.41527	4.07929	3.63043	3.06657	3.25001	4.39209	4.30832	4.03027	4.08271	3.51488	2.60984	4.83838	3.90082	3.69827	4.03193	3.36555	4.04649	4.60248	4.23368	4.47043	3.81311
ENSG00000207445	SNORD15B	snoRNA.ENSG00000207445.SNORD15B	11	75115464	75115612	snoRNA	4.08768	2.25856	0.565401	0.0747597	1.6666	1.30087	1.5636	1.47627	3.22817	1.48456	2.18915	3.04452	2.57922	2.28039	1.92828	2.40262	4.44306	4.33172	3.25074	0.0107657	1.20951	3.22833	1.19287	1.57679	3.0024	1.48161	1.66504	1.07016	3.63025	0.782339	4.8376	1.92991	2.60984	5.76911	0.813358	2.69827	3.87146	3.24002	3.93101	5.22397	3.31614	4.31843	3.36565
ENSG00000207468	SNORA19	snoRNA.ENSG00000207468.SNORA19	10	120819522	120819652	snoRNA	2.28032	2.93663	3.15036	1.07476	3.25156	2.30087	4.37095	2.47627	2.93866	0.899593	3.18915	4.36645	4.38657	3.28039	3.62872	3.81766	4.95002	3.06869	4.38825	3.01077	3.20951	0.420971	1.92984	2.57679	0.542965	1.48161	3.08008	0.0701604	1.89329	1.78234	3.78315	4.59288	4.02487	5.19593	2.62071	4.83577	5.10593	3.68748	4.66798	4.07197	4.95357	3.73346	4.86042
ENSG00000207487	SNORD22	snoRNA.ENSG00000207487.SNORD22	11	62620381	62620509	snoRNA	3.28032	3.5216	2.5654	3.39669	3.25156	3.41635	4.5636	4.69867	3.3537	2.48456	4.77411	4.62948	3.90114	3.86536	3.83517	3.81766	5.74972	4.55412	5.51378	2.81812	1.20951	3.22833	1.19287	2.99183	3.0024	2.48161	2.08008	2.65512	3.47825	2.10427	5.03691	3.51488	3.60984	4.16031	2.81336	3.54626	3.10593	4.30415	5.30025	5.57447	4.53853	3.1485	3.22815
ENSG00000207493	SNORA46	snoRNA.ENSG00000207493.SNORA46	16	58582402	58582539	snoRNA	4.73976	3.5216	3.15036	3.07476	2.6666	2.30087	2.5636	3.7982	4.09066	3.89959	3.9965	3.04452	2.57922	2.86536	3.92828	3.13959	4.7187	4.83422	4.51378	4.4702	2.20951	3.00593	2.60791	2.99183	2.54297	2.80354	3.78052	3.7706	4.70064	2.78234	5.17017	3.51488	4.3468	5.61974	3.5138	2.69827	4.36896	3.58794	4.59398	5.96813	5.05311	4.67206	4.07615
ENSG00000207496	SNORA7A	snoRNA.ENSG00000207496.SNORA7A	3	12881810	12881951	snoRNA	4.73976	5.25856	3.15036	3.53419	3.98852	3.41635	3.5636	4.53517	3.67562	3.06952	3.9965	3.04452	3.16418	3.86536	3.73563	3.40262	3.7801	3.06869	3.25074	3.18069	1.20951	4.12141	1.60791	2.79919	3.0024	2.48161	2.88744	2.65512	3.89329	2.78234	3.89007	4.04539	3.60984	3.83838	3.5138	3.18369	2.95392	3.68748	3.93101	4.65693	3.46814	4.05539	3.90622
ENSG00000207500	SNORD102	snoRNA.ENSG00000207500.SNORD102	13	27829200	27829274	snoRNA	3.60225	1.5216	1.5654	0.0747597	3.6666	2.03783	3.14856	3.21324	2.76873	2.70695	3.51108	3.04452	2.31618	2.28039	1.92828	0.817662	3.19513	0.746761	4.09874	5.14005	5.41896	6.63042	6.00023	5.27723	4.82837	5.526	3.98697	6.47955	5.70064	5.3059	4.60627	3.34495	3.02487	3.42334	3.5138	3.18369	3.10593	4.10252	2.66798	5.45663	3.73118	4.54082	3.90622
ENSG00000207523	SNORA66	snoRNA.ENSG00000207523.SNORA66	1	93306275	93306410	snoRNA	3.86529	-0.0633654	1.5654	1.07476	1.6666	1.71591	1.5636	1.89131	-0.231267	-0.100407	1.18915	3.62948	0.994253	1.28039	2.2502	2.40262	3.19513	5.39062	5.01628	1.01077	3.79447	5.00593	0.607912	1.99183	2.86489	2.48161	3.40201	1.65512	3.89329	3.3673	7.17017	3.66688	5.2728	6.52488	2.98328	4.9613	6.29179	4.24002	5.1534	6.89073	5.39414	5.87642	6.05597
ENSG00000208310	SNORD75	snoRNA.ENSG00000208310.SNORD75	1	173836016	173836078	snoRNA	2.28032	3.74399	2.15036	1.07476	1.6666	1.71591	1.5636	1.89131	3.76873	3.98706	3.77411	2.04452	-0.00574665	3.86536	1.51324	1.81766	2.19513	0.746761	2.51378	2.81812	1.20951	2.7429	3.06734	-0.008169	1.54297	0.48161	2.88744	4.52959	2.30832	0.782339	2.40464	1.34495	2.60984	2.16031	2.13529	2.69827	-0.216	2.78059	3.66798	4.07197	2.46814	2.47043	0.90622
ENSG00000208317	SNORD78	snoRNA.ENSG00000208317.SNORD78	1	173834759	173834826	snoRNA	5.60225	6.4602	4.73533	5.07476	6.47395	6.5614	4.88553	2.89131	6.45523	6.65448	2.18915	3.04452	0.994253	1.28039	3.2502	0.817662	1.19513	2.74676	0.928817	7.34168	5.20951	6.77852	6.61914	8.82155	5.35032	5.00517	6.75251	5.71402	5.86291	5.48278	5.50897	5.80438	3.02487	5.53882	5.94264	8.2467	5.17632	5.48103	4.34605	6.18745	6.68538	5.00648	5.11567
ENSG00000208342	SNORD96A	snoRNA.ENSG00000208342.SNORD96A	5	180668813	180668894	snoRNA	5.18722	5.42849	5.02483	4.82965	3.25156	3.88583	4.73352	3.35074	4.76873	4.75757	3.77411	5.04452	4.45368	4.60232	3.38771	2.81766	5.2826	3.74676	6.32113	4.18069	4.01687	5.00593	4.96546	4.16176	3.71289	4.80354	3.98697	5.46248	5.39579	3.8698	4.40464	3.92991	3.3468	4.42334	4.62071	3.83577	3.95392	5.24002	4.34605	5.73493	4.9011	4.79236	3.36565
ENSG00000208772	SNORD94	snoRNA.ENSG00000208772.SNORD94	2	86362992	86363131	snoRNA	4.28032	5.89083	3.73533	3.98165	2.6666	2.88583	3.5636	3.21324	3.93866	3.35902	3.9965	3.62948	3.57922	4.45032	3.51324	2.40262	3.89557	3.91669	2.51378	3.4702	2.79447	4.00593	3.69537	2.31376	3.79089	2.06657	3.08008	3.87752	4.70064	3.68923	3.78315	4.73727	2.02487	4.53882	4.45721	3.69827	4.10593	3.58794	3.51597	4.80893	3.84666	4.05539	2.49118
ENSG00000208797	SNORD73A	snoRNA.ENSG00000208797.SNORD73A	4	152024978	152025045	snoRNA	5.18722	3.84353	3.73533	4.59832	1.6666	2.71591	4.14856	3.7982	5.41259	5.94399	1.18915	4.62948	2.80161	4.86536	2.73563	3.40262	5.44306	3.33172	5.38825	4.71121	3.90995	5.63042	6.20782	4.16176	3.54297	3.06657	4.40201	6.54589	6.1663	4.99179	4.25264	3.51488	3.83223	4.69636	5.92188	1.9613	3.784	3.48103	3.80548	6.5314	5.19061	4.84894	3.22815
ENSG00000209418	SNORD64	snoRNA.ENSG00000209418.SNORD64	15	25230246	25230315	snoRNA	3.60225	4.74399	3.73533	4.07476	4.25156	4.6701	2.5636	3.35074	4.93866	4.89959	2.18915	2.04452	-0.00574665	2.28039	3.62872	1.81766	2.51706	2.33172	3.73617	4.59573	5.33879	4.81329	5.13147	4.16176	4.06653	3.06657	3.88744	3.97705	5.11568	3.8698	3.54214	4.92991	4.02487	4.42334	4.20568	3.54626	4.30756	3.68748	3.51597	4.36148	4.53853	3.95586	3.60666
ENSG00000209480	SNORD83B	snoRNA.ENSG00000209480.SNORD83B	22	39709823	39709918	snoRNA	5.28032	4.18456	3.37276	3.7752	3.98852	4.17534	3.88553	3.06124	4.2923	3.35902	3.77411	2.04452	3.45368	3.86536	3.62872	2.81766	3.7801	4.55412	4.51378	4.33269	3.37944	5.77852	4.69537	3.79919	3.71289	3.28897	3.66504	4.31809	4.30832	2.58969	5.40464	3.80438	3.83223	4.59326	3.90082	3.83577	5.14155	3.48103	3.1534	5.07197	4.73118	3.73346	4.60666
ENSG00000209482	SNORD83A	snoRNA.ENSG00000209482.SNORD83A	22	39711217	39711314	snoRNA	3.86529	2.25856	3.37276	3.7752	2.6666	2.52326	1.5636	1.89131	2.93866	3.06952	2.77411	3.04452	2.99425	3.28039	0.928275	3.40262	2.19513	0.746761	4.51378	3.01077	4.20951	5.22833	4.00023	3.79919	2.54297	3.94104	2.66504	4.24009	3.30832	3.24177	4.66767	2.66688	3.60984	4.23069	2.98328	3.18369	3.10593	3.10252	3.1534	4.07197	2.46814	3.84894	3.99368
ENSG00000209582	SNORA48	snoRNA.ENSG00000209582.SNORA48	17	7478030	7478167	snoRNA	3.60225	2.5216	2.5654	2.39669	3.25156	4.6701	2.5636	1.89131	3.93866	2.48456	2.18915	3.04452	2.57922	1.28039	3.51324	2.40262	4.10202	1.74676	2.92882	2.81812	2.79447	2.7429	2.92984	2.99183	3.71289	0.48161	3.40201	1.65512	2.30832	2.3673	3.54214	0.344952	2.60984	3.16031	3.5138	2.69827	3.10593	3.86805	4.25294	5.42561	4.23368	2.95586	2.22815
ENSG00000209645	SNORD105	snoRNA.ENSG00000209645.SNORD105	19	10218326	10218413	snoRNA	5.08768	5.14609	5.42338	4.39669	4.83652	5.69319	4.88553	2.69867	5.05414	5.54345	1.18915	2.04452	1.57922	1.28039	4.1762	0.817662	1.19513	0.746761	0.928817	5.79213	6.14025	4.81329	6.22262	6.05792	5.40095	5.526	4.83497	5.59372	6.39579	4.24177	4.25264	5.09984	4.1948	4.53882	5.17091	5.99105	5.27585	5.56195	4.98991	6.37778	5.97911	5.05539	4.15415
ENSG00000212158	SNORD66	snoRNA.ENSG00000212158.SNORD66	3	184043483	184043561	snoRNA	10.015	10.5877	10.1257	9.76476	9.79588	10.8561	10.0024	8.77395	10.8274	11.5852	9.32358	7.29245	7.92499	8.30276	9.1974	7.43237	7.99603	7.22249	8.66353	10.9094	10.5791	10.154	10.7372	10.601	10.89	10.2382	11.0123	11.2357	11.3784	10.217	9.95923	10.4535	8.88906	9.61152	10.5857	10.4316	9.8794	10.2016	9.73622	10.7483	10.7883	9.87642	9.65609
ENSG00000212163	SNORD91A	snoRNA.ENSG00000212163.SNORD91A	17	2233569	2233666	snoRNA	6.23452	3.74399	6.75523	4.93274	6.52458	6.47079	5.26404	2.69867	6.6391	4.70695	1.18915	2.04452	1.57922	1.28039	0.928275	0.817662	0.195134	0.746761	4.38825	2.81812	4.60183	8.69243	5.63028	6.49963	4.67225	1.48161	5.53951	5.56201	3.63025	2.58969	3.9896	2.92991	3.60984	5.0083	5.06129	4.54626	3.59135	2.10252	3.80548	5.62996	4.31614	3.31843	3.71358
ENSG00000212232	SNORD17	snoRNA.ENSG00000212232.SNORD17	20	17943352	17943591	snoRNA	7.98076	6.27648	7.62068	5.74719	8.80615	6.97329	7.20746	5.28363	7.25255	7.06952	4.51108	3.62948	1.57922	3.60232	5.01574	1.81766	4.51706	4.83422	4.92882	4.33269	7.06749	8.26646	5.63028	7.66426	6.12793	6.67143	5.50635	6.7706	7.07651	5.71308	8.43144	6.20293	5.66873	7.93113	6.09876	7.65246	6.82839	6.97041	6.30025	8.98951	8.06508	7.71074	8.10589
ENSG00000212283	SNORD89	snoRNA.ENSG00000212283.SNORD89	2	101889397	101889513	snoRNA	2.86529	5.29419	2.88733	4.39669	4.6666	5.49727	3.5636	4.47627	4.52362	3.22152	5.58147	3.04452	1.57922	3.60232	4.45184	2.81766	4.44306	4.99469	4.38825	4.81812	3.01687	4.6689	5.5148	3.45126	5.44986	3.80354	5.03428	5.68487	2.89329	3.78234	4.94069	5.51488	4.1948	4.53882	3.98328	3.69827	4.7382	4.36555	4.73837	5.36148	4.31614	4.84894	3.07615
ENSG00000212296	SNORD72	snoRNA.ENSG00000212296.SNORD72	5	40832757	40832839	snoRNA	4.28032	0.936635	0.565401	1.65972	1.6666	1.71591	2.5636	-0.10869	1.3537	1.89959	2.18915	2.04452	1.99425	3.28039	0.928275	0.817662	1.7801	0.746761	0.928817	0.0107657	1.79447	1.42097	1.92984	0.991831	0.542965	1.48161	1.08008	1.65512	0.308323	-0.217661	4.33064	1.92991	1.02487	5.53882	1.81336	2.37634	3.784	2.95051	1.34605	2.7094	3.14622	2.1485	3.60666
ENSG00000212447	SNORD90	snoRNA.ENSG00000212447.SNORD90	9	125642491	125642604	snoRNA	6.98076	5.29419	4.37276	4.82965	4.25156	3.6228	4.5636	6.04106	5.26059	5.32586	4.35907	5.21444	4.51782	4.73982	3.38771	3.81766	6.97649	5.33172	6.45238	4.59573	5.20951	5.12141	4.92984	5.31376	3.93528	3.65154	5.03428	5.56201	7.29701	4.68923	6.42256	4.04539	5.66873	7.0863	5.30521	5.54626	4.99345	5.3953	5.47533	6.93547	6.0042	5.60793	5.73911
ENSG00000212452	SNORD69	snoRNA.ENSG00000212452.SNORD69	3	52726751	52726830	snoRNA	6.67264	6.62314	6.58777	5.43231	7.52458	6.30087	6.26404	4.9357	6.55009	7.23051	4.51108	2.04452	4.08172	3.28039	5.42013	3.62502	4.95002	4.4472	4.92882	7.1088	5.73307	6.8804	5.33583	6.63569	5.2434	6.26297	4.88744	6.42771	7.38514	4.95226	5.89007	6.61174	5.2728	5.79257	5.90082	6.30707	4.99345	6.02852	4.43351	6.22397	6.87414	4.95586	6.01474
ENSG00000212487	SNORA17	snoRNA.ENSG00000212487.SNORA17	9	139621199	139621333	snoRNA	3.86529	3.93663	4.73533	2.88211	4.25156	3.88583	3.88553	3.06124	3.46917	4.54345	4.18915	3.62948	4.38657	2.86536	4.2502	4.13959	4.7187	3.74676	4.73617	4.18069	4.45744	3.5909	3.85584	3.79919	2.35032	3.65154	3.88744	4.59372	5.30832	4.48278	3.9896	4.15231	4.02487	4.0863	4.27279	3.9613	4.24343	4.17291	3.66798	3.90204	2.95357	4.47043	3.60666
ENSG00000212552	SNORD91B	snoRNA.ENSG00000212552.SNORD91B	17	2232412	2232509	snoRNA	7.32472	2.5216	6.11999	4.88211	4.25156	4.6701	4.88553	2.89131	6.05414	3.48456	1.18915	2.04452	-0.00574665	1.28039	0.928275	2.81766	2.7801	1.74676	2.92882	2.59573	3.20951	8.46536	5.00023	3.69227	1.12793	1.48161	5.63467	4.39209	3.76775	2.95226	4.47503	1.34495	3.83223	4.59326	4.33692	3.37634	1.36896	1.78059	3.93101	4.22397	3.73118	2.1485	2.90622
ENSG00000212607	SNORA45	snoRNA.ENSG00000212607.SNORA45	11	8706985	8707118	snoRNA	4.08768	4.39607	4.47229	2.39669	4.25156	2.88583	1.5636	2.69867	4.41259	3.80648	2.77411	3.04452	4.31618	3.28039	3.51324	2.40262	4.65457	5.20619	8.00563	3.4702	4.45744	4.00593	3.92984	3.45126	3.2434	2.80354	3.08008	4.52959	4.11568	2.95226	4.40464	3.51488	5.02487	4.42334	4.33692	4.9613	3.69089	3.68748	4.86961	6.31143	6.31614	3.73346	3.71358
ENSG00000221116	SNORD110	snoRNA.ENSG00000221116.SNORD110	20	2634857	2634934	snoRNA	5.45025	6.60906	6.29332	5.65972	5.57349	5.6228	5.5636	4.13924	6.22817	5.06952	3.18915	6.68837	4.69469	3.60232	5.21368	4.13959	5.74972	2.33172	3.51378	6.36832	6.6189	5.06483	5.83673	6.27723	4.90052	5.33959	5.88744	6.0009	5.95218	5.3059	5.60627	6.15231	5.93177	5.42334	5.87945	5.73389	4.87146	5.63857	5.51597	6.31143	5.57248	5.27779	5.26377
ENSG00000221182	SNORD98	snoRNA.ENSG00000221182.SNORD98	10	70514928	70514997	snoRNA	6.83491	7.5216	6.69468	6.02896	7.33902	7.55511	7.08716	4.74929	7.42694	8.48831	3.9965	4.04452	2.31618	2.28039	6.19506	1.81766	3.19513	3.06869	4.51378	8.93854	7.6189	7.96787	7.95664	9.18659	7.20118	7.44739	8.32801	8.03594	8.58909	7.34458	6.78315	7.75434	5.48431	6.63279	7.07075	8.12453	7.01282	7.07521	6.4958	7.4412	8.1349	6.84894	6.56443
ENSG00000221420	SNORA81	snoRNA.ENSG00000221420.SNORA81	3	186504463	186504643	snoRNA	4.08768	2.25856	0.565401	0.0747597	1.6666	0.715907	2.5636	2.89131	3.3537	0.899593	2.18915	3.04452	3.31618	1.28039	0.928275	1.81766	5.10202	5.70096	5.01628	1.01077	1.20951	3.7429	1.60791	-0.008169	-0.457035	0.48161	0.0800809	3.24009	2.63025	-0.217661	5.75514	3.15231	4.1948	6.14216	1.39832	3.83577	4.64198	1.78059	5.10094	5.45663	4.60565	4.95586	5.07615
ENSG00000221491	SNORA34	snoRNA.ENSG00000221491.SNORA34	12	49048164	49048303	snoRNA	3.28032	2.25856	2.15036	1.07476	1.6666	0.715907	1.5636	1.47627	-0.231267	-0.100407	1.18915	2.04452	0.994253	1.28039	1.51324	0.817662	1.7801	0.746761	2.92882	0.0107657	0.209511	2.42097	-0.392088	-0.008169	-0.457035	0.48161	0.0800809	0.0701604	1.30832	-0.217661	1.66767	0.344952	2.02487	3.16031	-0.186642	1.9613	2.10593	-0.219412	2.93101	4.76002	2.46814	2.1485	1.90622
ENSG00000221500	SNORD100	snoRNA.ENSG00000221500.SNORD100	6	133137940	133138018	snoRNA	6.03521	7.6781	5.37276	6.46708	6.62079	7.15885	5.95592	7.4382	7.09066	7.5578	6.83301	5.85187	5.03865	6.08775	5.62872	5.98759	4.51706	5.27032	5.17674	7.08758	4.79447	5.97556	5.71644	7.47565	6.12793	5.72954	6.84827	6.91565	7.35272	6.10427	4.54214	6.95966	4.72531	4.83838	5.87945	6.42073	5.42786	5.88911	5.98991	6.7094	7.10041	5.98139	4.15415
ENSG00000221514	SNORD111B	snoRNA.ENSG00000221514.SNORD111B	16	70563411	70563493	snoRNA	3.28032	0.936635	0.565401	0.0747597	2.6666	2.30087	1.5636	-0.10869	0.768733	1.48456	1.18915	2.04452	-0.00574665	1.28039	-0.0717246	0.817662	0.195134	0.746761	0.928817	2.01077	1.20951	4.32786	1.19287	2.31376	1.86489	0.48161	2.40201	1.07016	1.30832	0.782339	2.08271	0.344952	1.02487	2.42334	0.813358	0.376337	1.36896	0.780588	1.93101	3.90204	2.73118	0.148502	2.49118
ENSG00000221539	SNORD99	snoRNA.ENSG00000221539.SNORD99	1	28905260	28905336	snoRNA	4.08768	2.5216	3.15036	2.65972	3.6666	1.30087	1.5636	2.69867	3.09066	2.22152	2.18915	3.04452	0.994253	2.28039	1.51324	0.817662	3.19513	2.33172	3.25074	1.01077	2.20951	4.22833	2.19287	1.99183	1.86489	2.06657	2.40201	2.07016	3.63025	2.58969	2.08271	1.34495	2.60984	3.29781	1.81336	2.9613	2.10593	2.95051	2.34605	3.48701	3.31614	2.95586	1.49118
ENSG00000221643	SNORA77	snoRNA.ENSG00000221643.SNORA77	1	203698708	203698835	snoRNA	3.86529	2.74399	2.5654	2.88211	2.6666	1.71591	2.5636	3.35074	2.76873	1.48456	3.9965	3.62948	2.57922	2.86536	3.2502	3.13959	2.7801	5.27032	3.51378	3.33269	2.20951	2.42097	2.41527	2.57679	3.86489	2.06657	3.78052	3.24009	1.30832	2.95226	6.69742	3.80438	4.3468	6.95732	2.39832	2.9613	6.12385	2.58794	4.34605	3.36148	3.73118	5.50605	6.24607
ENSG00000221719	SNORA3	snoRNA.ENSG00000221719.SNORA3	16	2846408	2846535	snoRNA	3.60225	3.25856	4.02483	2.07476	3.6666	2.30087	1.5636	2.69867	3.57609	3.80648	2.77411	3.04452	4.24218	2.86536	2.51324	2.40262	4.36506	5.20619	8.00563	3.01077	4.20951	3.7429	3.41527	2.99183	2.35032	1.48161	1.66504	3.65512	3.11568	2.3673	3.89007	3.51488	4.83223	4.16031	4.27279	4.62426	3.69089	3.48103	4.73837	6.1115	6.23368	3.31843	3.49118
ENSG00000221740	SNORD93	snoRNA.ENSG00000221740.SNORD93	7	22896231	22896307	snoRNA	8.76414	8.23126	8.49614	8.33215	8.10954	9.04234	8.13346	5.9574	8.78832	9.60523	5.18915	4.85187	3.69469	5.08775	7.02631	3.62502	4.2826	4.91669	3.73617	9.18069	8.84251	9.23475	9.4997	10.0512	9.1185	8.90367	9.53129	8.62091	9.01913	8.28616	8.09952	8.35058	6.45114	6.83838	8.50336	9.12453	8.15032	8.24819	7.34605	8.53504	8.34097	8.09102	7.94514
ENSG00000222345	SNORD19	snoRNA.ENSG00000222345.SNORD19	3	52725393	52725471	snoRNA	4.73976	5.63707	4.73533	4.65972	5.83652	4.80337	4.37095	1.47627	3.57609	4.22152	1.18915	2.04452	-0.00574665	1.28039	-0.0717246	0.817662	2.19513	0.746761	2.51378	3.33269	3.01687	5.27895	3.77784	4.57679	2.71289	2.48161	3.98697	2.65512	3.30832	1.78234	3.54214	3.34495	3.60984	3.53882	3.13529	3.54626	0.784	2.78059	2.66798	3.22397	3.14622	2.47043	0.90622
ENSG00000223224	SNORD71	snoRNA.ENSG00000223224.SNORD71	16	71792304	71792392	snoRNA	6.92418	7.00272	5.77485	6.37854	6.12603	7.05576	6.5178	5.67267	7.23634	7.52164	6.43708	6.95141	4.85223	5.86536	5.95064	4.13959	5.48054	4.4472	6.42067	7.11929	6.93743	6.35171	7.39581	7.51539	6.65149	6.59013	6.79433	7.92814	7.30832	6.58969	6.96535	6.73727	5.88286	5.86075	6.84678	7.34212	6.12385	6.75787	5.73837	7.5314	6.80443	6.55789	6.33249
ENSG00000238300	SNORD121B	snoRNA.ENSG00000238300.SNORD121B	9	33934293	33934376	snoRNA	3.60225	4.39607	3.5654	3.53419	3.6666	4.7603	1.5636	1.89131	3.46917	3.98706	2.18915	2.04452	0.994253	1.28039	0.928275	0.817662	1.19513	2.33172	2.92882	5.01077	3.90995	4.81329	4.73719	3.89872	4.2434	2.48161	5.03428	2.65512	3.76775	2.10427	3.08271	3.15231	2.60984	2.64573	3.90082	3.54626	3.59135	3.10252	2.66798	2.48701	3.73118	2.95586	3.07615
ENSG00000238344	SNORD126	snoRNA.ENSG00000238344.SNORD126	14	20794608	20794687	snoRNA	4.28032	2.5216	3.15036	3.07476	4.25156	3.52326	4.14856	1.47627	2.76873	0.899593	2.77411	2.04452	-0.00574665	1.28039	3.2502	1.81766	3.19513	2.74676	3.25074	3.01077	3.79447	3.00593	3.30835	4.51539	2.71289	3.06657	3.25001	2.87752	3.47825	3.10427	4.66767	2.92991	2.02487	5.9469	3.81336	3.37634	4.53889	3.48103	2.34605	4.22397	4.31614	3.47043	3.49118
ENSG00000238423	SNORD42B	snoRNA.ENSG00000238423.SNORD42B	17	27047567	27047636	snoRNA	4.08768	3.63707	4.37276	2.65972	4.25156	4.7603	4.14856	3.21324	4.3537	3.35902	2.18915	3.04452	1.99425	2.28039	2.73563	3.13959	3.51706	3.74676	5.01628	4.65462	3.01687	5.27895	3.77784	5.12111	3.63043	3.06657	4.60364	4.7706	3.89329	2.58969	4.47503	3.34495	4.3468	3.42334	3.62071	4.9613	3.24343	2.78059	5.39044	6.51675	4.95357	3.31843	2.90622
ENSG00000238527	SNORD112	snoRNA.ENSG00000238527.SNORD112	14	101364256	101364335	snoRNA	3.86529	5.29419	3.15036	5.80268	5.83652	5.03783	5.88553	3.59175	8.13068	7.90522	1.18915	3.04452	1.57922	3.60232	4.2502	0.817662	1.7801	0.746761	0.928817	5.4702	3.53144	5.7429	6.17777	4.99183	6.55419	4.28897	8.85157	8.39659	5.86291	6.55052	4.17017	4.25184	2.60984	5.0863	5.36795	4.62426	5.45642	4.86805	6.75544	7.3939	6.53853	7.13719	3.90622
ENSG00000238531	SNORD105B	snoRNA.ENSG00000238531.SNORD105B	19	10220432	10220513	snoRNA	3.28032	1.93663	1.5654	1.07476	3.25156	2.30087	1.5636	1.89131	1.76873	1.48456	1.18915	2.04452	1.57922	1.28039	2.51324	0.817662	2.7801	4.55412	3.92882	2.01077	0.209511	1.42097	1.60791	2.31376	2.71289	0.48161	1.66504	1.07016	0.308323	1.3673	4.40464	3.51488	3.02487	4.0083	1.81336	3.69827	4.36896	2.58794	2.93101	4.07197	3.14622	4.23596	4.55008
ENSG00000238578	SNORD4A	snoRNA.ENSG00000238578.SNORD4A	17	27049599	27049673	snoRNA	3.28032	1.5216	2.15036	1.65972	3.25156	1.30087	1.5636	1.47627	4.3537	4.35902	2.18915	2.04452	0.994253	2.28039	0.928275	0.817662	1.7801	2.74676	3.73617	1.59573	1.20951	2.7429	1.60791	2.57679	1.12793	1.48161	1.08008	5.19944	4.00876	-0.217661	2.08271	1.92991	2.60984	0.838377	1.39832	1.37634	2.10593	-0.219412	0.346049	4.5459	3.14622	1.1485	-0.0937797
ENSG00000238622	SNORD97	snoRNA.ENSG00000238622.SNORD97	11	10823013	10823157	snoRNA	5.67264	4.63707	3.15036	3.98165	4.98852	3.03783	4.14856	0.89131	5.195	4.06952	2.18915	3.04452	-0.00574665	1.28039	3.0982	0.817662	3.19513	1.74676	4.38825	3.81812	2.79447	5.46536	4.00023	5.23976	4.06653	2.80354	3.78052	6.64002	6.53714	5.10427	3.78315	3.66688	2.60984	3.64573	3.13529	4.28323	3.87146	3.10252	1.93101	6.73493	4.31614	5.05539	3.22815
ENSG00000238649	SNORD42A	snoRNA.ENSG00000238649.SNORD42A	17	27050446	27050512	snoRNA	2.86529	2.74399	2.5654	2.65972	2.6666	3.41635	2.5636	3.89131	2.57609	3.22152	2.77411	3.04452	1.57922	1.28039	2.2502	1.81766	3.65457	0.746761	3.51378	4.33269	3.01687	2.7429	3.41527	4.07929	3.86489	3.06657	3.98697	3.65512	3.47825	2.78234	3.40464	3.34495	3.02487	2.64573	3.72025	3.9613	2.10593	2.78059	2.93101	2.7094	2.14622	3.1485	1.49118
ENSG00000238650	SNORD54	snoRNA.ENSG00000238650.SNORD54	8	56986393	56986462	snoRNA	4.28032	2.74399	2.88733	2.65972	5.75406	4.10822	3.14856	1.47627	2.57609	1.89959	2.18915	2.04452	1.99425	1.28039	2.51324	1.81766	2.7801	0.746761	2.51378	3.01077	2.20951	2.7429	2.41527	6.20128	3.12793	1.48161	2.40201	2.65512	2.30832	1.3673	3.66767	1.34495	1.02487	3.29781	1.39832	5.33053	2.10593	2.10252	1.34605	2.22397	1.14622	1.1485	2.71358
ENSG00000238741	SCARNA7	snoRNA.ENSG00000238741.SCARNA7	3	160232694	160233026	snoRNA	2.86529	3.39607	2.15036	2.88211	3.25156	3.88583	3.14856	1.89131	3.57609	3.89959	4.18915	3.62948	0.994253	2.28039	2.51324	2.40262	1.19513	3.55412	2.92882	3.33269	0.209511	4.22833	3.5148	5.03623	3.2434	2.06657	2.40201	3.87752	3.63025	4.03027	2.08271	2.34495	2.02487	2.16031	1.81336	3.54626	2.59135	0.780588	1.34605	3.48701	4.31614	1.73346	3.07615
ENSG00000238881	SCARNA2	snoRNA.ENSG00000238881.SCARNA2	1	109642814	109643236	snoRNA	6.56573	4.89083	4.47229	3.88211	4.47395	5.07346	3.14856	4.69867	5.09066	4.54345	3.77411	4.04452	2.99425	2.86536	3.62872	2.40262	5.6214	4.74676	5.32113	3.71121	3.66894	6.22833	3.30835	1.99183	4.0024	3.28897	3.98697	5.49643	5.21521	2.95226	4.47503	2.92991	4.02487	4.74527	3.39832	2.69827	3.69089	3.10252	4.66798	5.48701	5.0042	4.23596	3.81311
ENSG00000238917	SNORD10	snoRNA.ENSG00000238917.SNORD10	17	7480128	7480272	snoRNA	3.86529	3.84353	4.26584	2.07476	3.25156	2.30087	3.5636	4.06124	3.46917	2.89959	2.18915	3.62948	2.99425	1.28039	2.51324	1.81766	5.95002	3.91669	4.09874	2.59573	2.20951	3.7429	3.19287	3.16176	3.0024	3.06657	2.08008	3.7706	4.70064	1.3673	3.40464	1.34495	3.3468	4.69636	1.39832	3.37634	2.36896	2.95051	2.66798	4.5459	3.95357	3.1485	3.07615
ENSG00000238942	snR39B	snoRNA.ENSG00000238942.snR39B	3	186502584	186502655	snoRNA	7.89503	6.32895	8.09678	5.90765	9.00645	8.18758	7.62969	5.9574	7.05414	6.74508	4.18915	3.62948	4.85223	3.86536	5.57213	3.98759	6.76499	5.55412	4.92882	6.98805	8.09825	7.10747	6.50273	10.2049	7.76213	7.9894	8.12993	6.89034	6.78406	5.3673	6.9282	6.59288	6.2728	6.21342	5.92188	9.67555	7.21026	7.37304	6.17894	7.02098	6.66978	5.82093	6.50613
ENSG00000238956	snR39B	snoRNA.ENSG00000238956.snR39B	3	186502613	186502649	snoRNA	6.28032	3.10656	6.95772	4.24468	8.36703	6.74933	6.98986	2.21324	4.62671	3.06952	1.18915	2.04452	1.57922	2.28039	2.2502	2.81766	2.19513	3.06869	3.51378	3.01077	6.39934	4.12141	4.92984	9.58055	5.65149	7.33959	6.63467	3.52959	1.89329	1.78234	4.94069	2.66688	4.02487	3.29781	3.5138	9.09401	5.03193	6.67541	3.93101	4.85624	4.05311	3.31843	4.55008
ENSG00000238956	snR39B	snoRNA.ENSG00000238956.snR39B|alt-1	2	198266281	198266317	snoRNA	6.28032	3.10656	6.95772	4.24468	8.36703	6.74933	6.98986	2.21324	4.62671	3.06952	1.18915	2.04452	1.57922	2.28039	2.2502	2.81766	2.19513	3.06869	3.51378	3.01077	6.39934	4.12141	4.92984	9.58055	5.65149	7.33959	6.63467	3.52959	1.89329	1.78234	4.94069	2.66688	4.02487	3.29781	3.5138	9.09401	5.03193	6.67541	3.93101	4.85624	4.05311	3.31843	4.55008
ENSG00000239043	SNORD127	snoRNA.ENSG00000239043.SNORD127	14	45580085	45580173	snoRNA	2.86529	2.5216	2.5654	3.39669	1.6666	2.03783	1.5636	3.59175	2.93866	3.35902	2.77411	2.04452	2.80161	3.28039	2.2502	2.81766	3.7801	2.33172	5.01628	4.33269	4.29697	5.46536	5.73719	3.57679	3.44986	3.65154	3.08008	5.07016	5.11568	3.78234	3.08271	2.66688	2.02487	3.0083	3.5138	2.9613	2.95392	2.78059	2.34605	5.62996	3.46814	3.95586	0.90622
ENSG00000239112	SNORD123	snoRNA.ENSG00000239112.SNORD123	5	9548947	9549019	snoRNA	3.60225	3.10656	3.15036	1.65972	3.25156	4.17534	3.88553	-0.10869	4.01666	4.65448	1.18915	2.04452	-0.00574665	1.28039	1.92828	0.817662	1.19513	1.74676	0.928817	5.36832	3.37944	3.22833	5.19287	4.51539	4.06653	3.65154	5.03428	3.24009	4.21521	4.48278	3.40464	3.80438	2.60984	3.29781	4.13529	3.9613	2.36896	1.36555	2.93101	3.48701	3.46814	3.60793	2.71358
ENSG00000239127	SNORD125	snoRNA.ENSG00000239127.SNORD125	22	29729151	29729249	snoRNA	4.08768	1.93663	1.5654	3.53419	2.6666	2.88583	3.14856	0.89131	4.52362	4.06952	2.18915	2.04452	2.31618	2.86536	3.38771	2.40262	3.19513	2.74676	1.92882	2.81812	2.53144	2.42097	3.5148	2.57679	2.54297	2.80354	2.40201	4.39209	4.83189	3.8698	3.78315	3.51488	2.02487	3.29781	3.72025	3.18369	2.36896	3.48103	3.93101	4.42561	4.53853	3.73346	3.49118
ENSG00000239195	SNORD5	snoRNA.ENSG00000239195.SNORD5	11	93466393	93466468	snoRNA	2.86529	3.39607	0.565401	2.65972	3.6666	1.71591	1.5636	1.47627	2.3537	4.14752	1.18915	2.04452	1.57922	1.28039	-0.0717246	1.81766	1.7801	0.746761	2.92882	3.33269	3.01687	3.5909	1.60791	3.31376	3.0024	2.48161	3.66504	4.97705	4.39579	2.3673	4.40464	1.34495	2.02487	2.42334	1.39832	3.37634	2.59135	2.58794	3.66798	3.80893	2.95357	2.95586	3.49118
ENSG00000251790	SCARNA16	snoRNA.ENSG00000251790.SCARNA16	17	75085388	75085577	snoRNA	4.45025	3.63707	3.88733	3.39669	3.25156	1.71591	4.5636	3.89131	3.3537	3.06952	3.18915	3.04452	4.24218	4.86536	2.92828	3.13959	3.19513	3.06869	4.92882	2.81812	4.20951	4.32786	3.60791	2.99183	2.86489	4.18205	3.40201	2.87752	3.11568	2.95226	3.40464	4.04539	3.60984	3.0083	3.81336	2.9613	2.36896	5.20685	3.34605	3.22397	2.95357	3.1485	4.07615
ENSG00000251791	SCARNA6	snoRNA.ENSG00000251791.SCARNA6	2	234197321	234197588	snoRNA	4.73976	4.89083	4.26584	4.46708	4.47395	3.96383	3.5636	1.89131	4.22817	5.14752	3.9965	4.36645	2.80161	3.28039	2.2502	2.40262	2.19513	1.74676	2.51378	4.81812	2.20951	3.7429	4.41527	4.89872	3.0024	2.06657	3.88744	4.24009	3.47825	3.58969	3.25264	4.43242	1.02487	2.83838	3.5138	3.69827	1.36896	1.78059	2.66798	4.29436	3.84666	3.60793	2.90622
ENSG00000251806	SNORD119	snoRNA.ENSG00000251806.SNORD119	20	2443607	2443685	snoRNA	6.67264	6.53655	6.65286	5.80268	6.91452	7.18351	6.65106	6.12013	6.93866	7.49205	6.35907	6.56808	4.45368	5.08775	5.45184	4.98759	6.32442	5.87604	5.45238	7.27755	6.90995	7.67836	6.76778	8.06865	6.94384	7.00517	7.26991	7.31809	6.68336	6.06774	6.71207	6.27569	6.54844	6.0083	6.39832	7.2952	6.05079	6.80296	6.04649	7.20582	6.84666	6.1485	6.39807
ENSG00000252010	SCARNA5	snoRNA.ENSG00000252010.SCARNA5	2	234184372	234184650	snoRNA	5.73976	6.53655	5.99167	4.59832	5.75406	6.47079	5.81153	4.28363	6.09066	6.80648	5.64858	5.04452	2.99425	3.86536	3.38771	3.98759	2.7801	2.74676	2.92882	6.56535	4.85337	5.00593	5.3628	6.10036	4.90052	5.33959	4.4724	6.04744	5.92303	4.3673	4.8376	5.63035	2.02487	3.0083	4.81336	4.83577	3.48444	5.06599	1.34605	5.48701	5.92758	4.67206	4.42978
ENSG00000252139	SCARNA18	snoRNA.ENSG00000252139.SCARNA18	18	47340730	47340815	snoRNA	4.08768	3.25856	2.15036	3.07476	3.98852	2.52326	2.5636	2.89131	3.3537	2.22152	3.18915	3.62948	2.80161	2.28039	2.2502	3.40262	2.7801	3.55412	3.51378	2.59573	2.20951	3.22833	1.60791	1.99183	2.35032	0.48161	2.08008	2.65512	2.63025	-0.217661	3.66767	3.34495	3.60984	2.64573	2.98328	3.18369	2.59135	2.58794	3.34605	3.98951	3.60565	3.47043	1.49118
ENSG00000252542	SNORD36C	snoRNA.ENSG00000252542.SNORD36C	9	136217701	136217769	snoRNA	6.73976	3.25856	3.37276	4.88211	4.6666	3.96383	3.88553	0.89131	4.46917	0.899593	1.18915	3.04452	0.994253	1.28039	1.51324	1.81766	3.51706	2.33172	2.51378	2.59573	1.79447	7.35171	5.85584	3.16176	3.0024	2.80354	7.16754	3.39209	2.89329	2.10427	5.81063	3.15231	4.02487	5.72102	4.13529	4.07678	4.03193	3.10252	5.04649	4.85624	4.66978	4.05539	5.39807
ENSG00000252690	SCARNA15	snoRNA.ENSG00000252690.SCARNA15	15	83424696	83424825	snoRNA	7.32472	9.64916	7.97479	8.25964	7.02415	8.51681	7.75342	8.19052	8.41979	9.93439	10.2087	8.61437	8.49808	7.98083	8.90269	8.16639	8.4143	8.11308	7.60124	9.48852	8.02969	7.48706	7.79774	6.71975	8.06653	7.15404	8.33275	7.64759	9.97898	8.85648	7.17017	9.35338	7.81929	7.44571	8.01303	6.56616	8.00317	7.2318	7.71237	7.21493	9.038	8.01269	7.25495
ENSG00000252808	SCARNA4	snoRNA.ENSG00000252808.SCARNA4	1	155895748	155895879	snoRNA	2.28032	2.93663	2.88733	2.39669	2.6666	2.71591	3.14856	3.35074	3.09066	3.48456	3.9965	3.04452	2.57922	2.86536	2.92828	1.81766	3.19513	1.74676	1.92882	1.59573	2.53144	3.22833	1.92984	2.99183	1.12793	3.65154	3.66504	1.65512	4.11568	2.10427	2.89007	2.92991	2.60984	1.42334	2.39832	2.37634	0.784	2.58794	2.34605	3.07197	2.95357	2.73346	2.49118
ENSG00000252906	SCARNA3	snoRNA.ENSG00000252906.SCARNA3	1	175937533	175937678	snoRNA	5.18722	6.97006	6.20926	6.50102	5.36703	6.33062	6.14856	6.92473	5.81313	7.185	7.37897	5.36645	7.01662	6.40968	6.46743	6.24393	6.60452	6.10431	5.57267	6.90558	7.49491	6.25386	6.89331	5.57679	6.27089	6.82146	5.88744	6.21991	6.99482	7.05846	5.8376	6.36732	6.97907	5.81566	6.45721	5.18369	5.59135	6.28838	6.20403	5.5459	6.23368	5.98139	5.39807
Asp-101		tRNA.101.Asp	9	77517989	77518063	tRNA	3.28032	1.93663	3.5654	2.88211	4.6666	0.715907	4.73352	1.47627	1.3537	0.899593	2.18915	3.04452	3.31618	3.60232	3.73563	4.27709	2.51706	3.55412	5.38825	1.01077	2.53144	2.00593	2.19287	5.07929	2.12793	3.06657	1.08008	1.65512	1.30832	1.78234	5.21199	3.66688	3.60984	5.53882	4.39832	5.50562	3.95392	3.58794	4.43351	4.29436	4.39414	4.47043	5.11567
Arg-105		tRNA.105.Arg	9	131102354	131102447	tRNA	5.08768	6.29419	2.15036	2.39669	6.19016	3.41635	5.26404	3.89131	6.07251	2.48456	6.9965	3.62948	4.31618	8.16304	5.62872	3.13959	4.00249	5.13908	1.92882	4.86875	2.20951	3.8804	6.06734	5.4181	1.12793	2.06657	2.66504	3.52959	2.30832	3.24177	4.66767	3.66688	2.02487	6.0083	6.04218	7.67096	3.69089	4.30415	3.80548	4.80893	2.14622	4.60793	4.7642
Arg-107		tRNA.107.Arg	6	28710728	28710803	tRNA	2.86529	5.22204	2.5654	2.88211	5.36703	4.47079	4.14856	3.89131	4.09066	2.22152	4.88959	3.62948	3.57922	4.08775	5.0982	3.62502	4.10202	4.20619	3.51378	4.65462	1.79447	4.00593	2.77784	4.07929	2.12793	0.48161	1.08008	2.07016	1.30832	4.17466	3.40464	4.59288	2.60984	4.29781	2.98328	4.83577	3.69089	2.10252	3.1534	4.22397	2.73118	4.31843	3.60666
Arg-107		tRNA.107.Arg|alt-2	6	28849164	28849239	tRNA	2.86529	5.22204	2.5654	2.88211	5.36703	4.47079	4.14856	3.89131	4.09066	2.22152	4.88959	3.62948	3.57922	4.08775	5.0982	3.62502	4.10202	4.20619	3.51378	4.65462	1.79447	4.00593	2.77784	4.07929	2.12793	0.48161	1.08008	2.07016	1.30832	4.17466	3.40464	4.59288	2.60984	4.29781	2.98328	4.83577	3.69089	2.10252	3.1534	4.22397	2.73118	4.31843	3.60666
Arg-109		tRNA.109.Arg	16	3202900	3202975	tRNA	5.45025	5.71799	5.15036	4.24468	5.98852	4.30087	4.73352	3.89131	5.62671	4.06952	6.14335	4.62948	4.69469	5.60232	5.48286	3.62502	5.00249	4.33172	3.51378	5.25869	3.53144	3.8804	4.25177	4.69227	2.35032	3.28897	2.66504	3.97705	3.47825	4.78234	5.25264	4.43242	4.3468	6.0083	4.45721	5.50562	4.784	3.48103	3.34605	5.45663	4.66978	4.90339	4.95061
Lys-110		tRNA.110.Lys	16	3207405	3207480	tRNA	9.11953	8.32034	6.90525	7.36938	10.1902	6.69319	7.39649	5.31758	9.82673	4.89959	7.14335	5.62948	5.12354	6.28039	5.88247	3.98759	5.51706	5.27032	5.6837	7.69025	6.06749	8.36934	8.83191	7.65004	5.98591	5.56907	5.16754	9.03883	5.51778	5.51026	6.94069	5.77122	5.1948	6.31411	6.1884	8.03455	5.33859	4.58794	6.01847	8.71903	5.39414	6.4339	6.42978
Pro-112		tRNA.112.Pro	16	3210385	3210482	tRNA	3.28032	3.63707	2.88733	2.88211	1.6666	0.715907	1.5636	-0.10869	2.3537	1.89959	4.18915	3.04452	4.24218	3.60232	2.92828	2.81766	3.00249	2.74676	0.928817	2.81812	1.79447	1.42097	1.19287	3.16176	0.542965	0.48161	0.0800809	1.07016	1.89329	1.78234	2.40464	1.92991	3.3468	2.64573	3.5138	3.83577	2.10593	0.780588	1.93101	5.14997	3.14622	1.73346	1.49118
Pro-115		tRNA.115.Pro	1	167683961	167684035	tRNA	7.32472	7.54396	7.26584	7.14085	6.71099	6.53609	6.849	5.28363	7.04486	6.37533	6.71271	5.74496	6.42052	6.23459	6.58649	5.57255	6.10202	5.70096	6.21422	7.83094	5.7641	7.70637	6.85584	6.0142	5.56533	4.94104	5.4724	5.9528	5.1663	5.48278	7.48359	7.12631	5.93177	6.79257	7.44271	7.86015	5.97382	6.12044	5.25294	7.84456	6.63807	6.92986	6.78886
Pro-118		tRNA.118.Pro	14	21077494	21077568	tRNA	7.30269	7.47579	7.11999	7.0055	6.57349	6.44383	6.5178	5.13924	6.91848	6.30898	6.51108	5.50395	6.3341	6.08775	6.40401	5.34122	5.92305	5.4472	5.51378	7.78555	5.66894	7.64979	6.81737	5.92257	5.52025	4.72954	5.43763	5.85152	5.06321	5.33693	7.37733	7.04539	5.66873	6.65856	7.38321	7.64312	5.76128	5.86805	5.1534	7.57447	6.52126	6.74841	6.56443
Ser-12		tRNA.12.Ser	10	69524260	69524344	tRNA	3.28032	2.25856	2.5654	1.07476	3.98852	2.03783	3.14856	2.21324	2.76873	1.48456	1.18915	3.04452	1.99425	1.28039	2.92828	2.81766	2.19513	3.91669	4.38825	1.59573	1.20951	3.22833	0.607912	2.31376	2.12793	0.48161	1.08008	1.07016	0.308323	3.48278	5.44026	2.34495	3.83223	4.96766	4.45721	4.83577	4.87146	3.48103	4.73837	4.98951	4.05311	5.54082	5.22815
Lys-122		tRNA.122.Lys	16	3241500	3241575	tRNA	5.18722	4.25856	3.37276	2.65972	3.25156	1.71591	3.5636	2.47627	2.93866	1.48456	5.58147	3.04452	3.80161	4.28039	3.51324	2.81766	3.19513	3.91669	3.73617	4.59573	1.20951	3.00593	2.41527	0.991831	0.542965	0.48161	0.0800809	2.07016	1.30832	1.78234	4.60627	4.04539	3.3468	4.83838	3.27279	4.76865	3.784	1.78059	2.66798	5.1115	3.84666	3.84894	4.95061
Pro-123		tRNA.123.Pro	16	3241988	3242062	tRNA	7.23452	7.25856	6.86918	6.98165	6.42148	6.25507	6.26404	5.06124	6.77996	6.23944	5.88959	5.04452	5.74914	5.98083	5.78626	4.81766	5.6214	5.13908	5.32113	7.69025	5.49491	7.62064	6.77784	5.69227	5.44986	4.65154	5.40201	5.7706	5.00876	5.17466	7.31153	6.82069	5.48431	6.52488	7.32115	7.44243	5.36896	5.50851	4.98991	7.40189	6.43162	6.62424	6.41401
Thr-127		tRNA.127.Thr	16	14379749	14379823	tRNA	3.60225	4.74399	3.5654	2.88211	3.98852	1.71591	3.5636	1.47627	3.76873	0.899593	3.77411	2.04452	3.16418	2.86536	3.2502	1.81766	2.7801	1.74676	1.92882	4.09823	1.20951	2.00593	2.60791	1.57679	0.542965	1.48161	1.08008	1.65512	0.308323	2.58969	4.25264	4.34495	2.02487	3.53882	2.81336	4.69827	3.24343	2.58794	3.34605	5.60248	2.46814	4.23596	3.60666
Thr-127		tRNA.127.Thr|alt-1	17	29877092	29877166	tRNA	3.60225	4.63707	3.37276	3.39669	3.6666	3.03783	3.14856	1.47627	3.8562	1.48456	3.9965	3.04452	2.99425	3.86536	3.62872	2.40262	3.36506	3.06869	2.51378	4.25869	1.20951	2.00593	2.60791	0.991831	0.542965	1.48161	0.0800809	1.65512	1.30832	2.3673	3.66767	4.34495	2.02487	4.0863	3.5138	4.69827	3.48444	3.10252	3.66798	5.7094	2.73118	4.54082	3.71358
Leu-128		tRNA.128.Leu	16	22207031	22207115	tRNA	7.38885	8.08638	5.99167	6.30358	6.91452	7.09095	5.47049	6.65949	6.75742	7.25715	7.45594	6.79941	6.94845	6.40968	6.9395	6.20998	6.38496	6.20619	7.30386	7.03313	4.66894	8.27272	6.34938	5.48368	5.58736	4.56907	5.4724	6.33695	7.14121	5.61523	6.05999	5.83681	6.7528	7.50371	6.38321	7.18369	6.01282	6.17291	6.61284	7.03133	6.95357	6.23596	6.22815
Leu-130		tRNA.130.Leu	16	57334391	57334476	tRNA	10.7212	9.98103	8.59882	9.13815	9.87605	7.94953	8.67212	6.59175	10.768	8.15698	8.41797	7.82588	8.42052	10.0974	8.05756	6.34122	7.66274	7.43326	6.81146	8.73186	6.45744	8.519	10.3628	9.69919	6.44986	6.09632	5.03428	10.4376	8.42207	7.38967	8.24258	7.55441	6.77976	7.53882	9.3756	9.76004	7.06012	6.88911	6.66798	10.5103	7.79727	7.84894	7.94514
Gly-132		tRNA.132.Gly	16	70812113	70812186	tRNA	13.8632	11.7727	10.3711	11.0978	14.1165	13.4328	13.8779	6.63278	12.629	10.1332	6.681	6.13198	6.63811	6.13837	7.30331	6.65055	6.53498	6.85529	7.21422	11.1458	8.89601	15.5681	14.2491	12.5543	10.6703	11.3271	8.73829	12.2307	11.1986	9.38782	10.678	8.2337	8.54057	10.3039	10.8868	12.6946	8.85546	8.63234	7.71237	11.7596	10.0456	10.2932	10.2516
Gly-134		tRNA.134.Gly	16	70822596	70822669	tRNA	13.8587	11.7548	10.295	11.0606	14.1119	13.4246	13.8697	5.69867	12.6193	10.082	5.83301	4.85187	5.20371	4.98083	6.32059	5.34122	5.89557	5.65365	6.09874	11.1121	8.76026	15.5674	14.2465	12.5358	10.6164	11.3066	8.63083	12.2262	11.1871	9.33693	10.6238	8.07287	8.3468	10.2371	10.8652	12.6764	8.67578	8.49826	7.16623	11.7503	9.99797	10.2373	10.18
Met-139		tRNA.139.Met	16	87417627	87417702	tRNA	7.36779	5.3629	6.18011	4.98165	7.59733	5.10822	7.67212	5.84551	6.14377	6.02888	5.77411	5.85187	6.77561	7.86536	6.40401	4.40262	6.76499	5.33172	5.83571	4.65462	5.66894	5.81329	5.8747	6.60654	3.63043	5.94104	5.16754	5.35556	6.1663	4.3059	8.05999	4.66688	6.11234	8.0672	6.696	8.1178	5.89252	7.59437	6.27679	8.0416	6.86046	6.79236	8.6843
Val-150		tRNA.150.Val	X	18693028	18693103	tRNA	7.16297	7.20342	5.77485	6.22451	6.19016	6.1253	6.65106	4.6462	7.28443	3.80648	5.58147	4.85187	4.38657	5.18728	4.57213	3.98759	4.00249	4.20619	2.92882	7.39447	4.37944	7.8804	7.55628	5.34938	5.32432	4.56907	4.25001	6.82505	3.89329	5.13989	4.89007	5.20293	4.02487	5.16031	5.42807	5.23432	4.03193	3.58794	3.1534	6.4719	3.31614	5.84894	4.36565
Val-150		tRNA.150.Val|alt-1	11	59318101	59318176	tRNA	7.16297	7.20342	5.77485	6.22451	6.19016	6.1253	6.65106	4.6462	7.28443	3.80648	5.58147	4.85187	4.38657	5.18728	4.57213	3.98759	4.00249	4.20619	2.92882	7.39447	4.37944	7.8804	7.55628	5.34938	5.32432	4.56907	4.25001	6.82505	3.89329	5.13989	4.89007	5.20293	4.02487	5.16031	5.42807	5.23432	4.03193	3.58794	3.1534	6.4719	3.31614	5.84894	4.36565
Val-150		tRNA.150.Val|alt-2	11	59318459	59318534	tRNA	7.62017	7.65773	6.08896	6.61392	7.22118	6.5614	7.69288	4.59175	7.38344	2.70695	7.18915	4.85187	4.08172	6.67271	4.73563	3.98759	3.65457	3.55412	3.51378	8.05516	3.79447	7.5909	7.9786	6.31376	4.67225	4.94104	3.40201	6.68487	3.76775	5.64032	4.78315	5.43242	3.02487	5.96766	6.13529	6.33053	3.784	3.24002	3.80548	7.09187	2.95357	6.80671	4.7642
Trp-155		tRNA.155.Trp|alt-1	17	8089675	8089749	tRNA	3.60225	5.4602	2.88733	4.46708	4.6666	3.6228	4.88553	4.69867	3.76873	2.89959	4.77411	3.62948	3.99425	5.98083	4.73563	4.27709	4.19513	5.06869	3.92882	2.59573	1.79447	3.8804	2.41527	2.31376	1.12793	1.48161	2.08008	1.07016	2.89329	2.10427	5.33064	3.15231	4.02487	5.64573	5.02281	6.13122	4.91328	4.02852	5.59398	4.80893	3.60565	5.1485	4.66111
Trp-155		tRNA.155.Trp|alt-2	6	26319329	26319403	tRNA	3.60225	5.4602	2.88733	4.46708	4.6666	3.6228	4.88553	4.69867	3.76873	2.89959	4.77411	3.62948	3.99425	5.98083	4.73563	4.27709	4.19513	5.06869	3.92882	2.59573	1.79447	3.8804	2.41527	2.31376	1.12793	1.48161	2.08008	1.07016	2.89329	2.10427	5.33064	3.15231	4.02487	5.64573	5.02281	6.13122	4.91328	4.02852	5.59398	4.80893	3.60565	5.1485	4.66111
Trp-155		tRNA.155.Trp|alt-3	6	26331671	26331745	tRNA	3.60225	5.4602	2.88733	4.46708	4.6666	3.6228	4.88553	4.69867	3.76873	2.89959	4.77411	3.62948	3.99425	5.98083	4.73563	4.27709	4.19513	5.06869	3.92882	2.59573	1.79447	3.8804	2.41527	2.31376	1.12793	1.48161	2.08008	1.07016	2.89329	2.10427	5.33064	3.15231	4.02487	5.64573	5.02281	6.13122	4.91328	4.02852	5.59398	4.80893	3.60565	5.1485	4.66111
Arg-157		tRNA.157.Arg	7	139025445	139025520	tRNA	6.45025	6.47579	5.73533	4.16222	6.42148	4.7603	4.73352	3.97877	5.44116	3.98706	7.11989	5.50395	5.27966	4.08775	5.81092	3.81766	5.65457	4.99469	4.38825	6.65462	3.79447	4.50843	5.4408	4.84981	2.54297	3.48161	2.88744	4.65512	3.47825	5.06774	6.17017	5.55441	5.02487	7.04783	5.23962	6.42073	5.48444	3.78059	4.51597	6.5314	5.19061	6.1485	6.09604
Cys-159		tRNA.159.Cys	7	149007280	149007354	tRNA	3.86529	3.93663	2.5654	2.88211	4.6666	3.17534	3.5636	1.89131	3.09066	1.48456	3.51108	2.04452	-0.00574665	2.28039	2.92828	2.40262	1.19513	3.33172	1.92882	3.33269	0.209511	3.7429	1.92984	-0.008169	1.12793	1.48161	1.08008	1.07016	0.308323	0.782339	3.40464	2.92991	2.02487	3.83838	2.62071	2.9613	3.36896	1.78059	2.66798	3.48701	1.14622	3.31843	2.22815
Cys-165		tRNA.165.Cys	7	149112228	149112302	tRNA	6.73976	6.08638	4.37276	4.59832	8.63238	5.7603	5.95592	1.47627	5.46917	0.899593	4.64858	3.04452	1.99425	2.28039	2.51324	1.81766	2.7801	3.06869	2.92882	5.36832	1.79447	7.14889	5.28034	2.99183	1.54297	2.06657	0.0800809	3.65512	1.89329	2.95226	4.60627	4.25184	2.60984	4.69636	2.98328	4.62426	3.10593	2.36555	3.34605	4.65693	2.73118	5.00648	4.81311
Glu-183		tRNA.183.Glu	1	16861773	16861847	tRNA	5.45025	4.69152	5.5196	4.65972	5.57349	5.23947	6.08716	4.47627	4.67562	3.80648	3.51108	3.62948	4.63811	5.73982	4.0982	2.40262	3.65457	3.33172	4.25074	5.05516	5.16371	8.00593	7.89331	4.84981	5.15768	4.80354	4.08008	5.02436	4.89329	3.48278	3.78315	2.66688	3.3468	4.64573	4.20568	5.4638	3.36896	3.10252	4.80548	4.5459	4.14622	4.60793	3.60666
Glu-183		tRNA.183.Glu|alt-1	1	161391882	161391956	tRNA	6.03521	4.84353	5.73533	4.71862	5.91452	5.2705	6.20746	4.53517	4.97819	3.98706	3.77411	3.62948	5.03865	5.80395	4.32059	3.13959	3.89557	4.20619	5.32113	5.36832	5.25391	8.07918	7.92079	5.03623	5.2434	4.87393	4.08008	5.19944	5.00876	3.68923	5.72657	3.51488	4.60984	6.37754	4.5138	5.8999	4.82839	3.48103	5.20403	5.1115	4.60565	5.54082	5.99368
Glu-183		tRNA.183.Glu|alt-2	1	17199077	17199151	tRNA	5.36779	4.5216	5.42338	4.65972	5.57349	5.20776	6.02303	4.41487	4.52362	3.70695	3.18915	3.62948	4.38657	5.73982	4.01574	2.40262	3.36506	3.33172	2.51378	4.96496	5.1164	7.99083	7.85109	4.69227	5.15768	4.80354	4.08008	4.92814	4.83189	3.3673	3.25264	1.92991	3.3468	4.42334	4.13529	5.23432	2.10593	2.78059	4.73837	4.14997	3.95357	4.39643	2.90622
Gly-184		tRNA.184.Gly|alt-1	1	17188415	17188488	tRNA	2.86529	2.93663	3.73533	2.65972	2.6666	3.30087	3.5636	3.21324	1.76873	3.98706	2.77411	3.62948	2.99425	2.28039	3.51324	2.40262	2.7801	3.74676	1.92882	4.01077	5.29697	4.5909	4.65231	3.45126	3.44986	3.48161	3.53951	2.39209	4.21521	3.8698	3.08271	2.92991	5.02487	3.74527	3.62071	3.18369	2.59135	2.36555	1.93101	2.48701	3.84666	4.95586	3.22815
Gly-186		tRNA.186.Gly	1	17004765	17004838	tRNA	2.86529	1.5216	0.565401	1.65972	2.6666	2.03783	4.37095	0.89131	1.3537	1.89959	1.18915	2.04452	2.57922	1.28039	-0.0717246	1.81766	0.195134	0.746761	0.928817	1.01077	1.20951	3.8804	2.77784	0.991831	0.542965	0.48161	0.0800809	1.07016	1.89329	-0.217661	1.66767	0.344952	1.02487	-0.161623	-0.186642	1.37634	-0.216	-0.219412	0.346049	1.48701	1.14622	1.73346	2.49118
Glu-193		tRNA.193.Glu	1	17199077	17199151	tRNA	5.36779	4.5216	5.42338	4.65972	5.57349	5.20776	6.02303	4.41487	4.52362	3.70695	3.18915	3.62948	4.38657	5.73982	4.01574	2.40262	3.36506	3.33172	2.51378	4.96496	5.1164	7.99083	7.85109	4.69227	5.15768	4.80354	4.08008	4.92814	4.83189	3.3673	3.25264	1.92991	3.3468	4.42334	4.13529	5.23432	2.10593	2.78059	4.73837	4.14997	3.95357	4.39643	2.90622
Glu-193		tRNA.193.Glu|alt-1	1	16861773	16861847	tRNA	5.45025	4.69152	5.5196	4.65972	5.57349	5.23947	6.08716	4.47627	4.67562	3.80648	3.51108	3.62948	4.63811	5.73982	4.0982	2.40262	3.65457	3.33172	4.25074	5.05516	5.16371	8.00593	7.89331	4.84981	5.15768	4.80354	4.08008	5.02436	4.89329	3.48278	3.78315	2.66688	3.3468	4.64573	4.20568	5.4638	3.36896	3.10252	4.80548	4.5459	4.14622	4.60793	3.60666
Glu-193		tRNA.193.Glu|alt-2	1	161391882	161391956	tRNA	6.03521	4.84353	5.73533	4.71862	5.91452	5.2705	6.20746	4.53517	4.97819	3.98706	3.77411	3.62948	5.03865	5.80395	4.32059	3.13959	3.89557	4.20619	5.32113	5.36832	5.25391	8.07918	7.92079	5.03623	5.2434	4.87393	4.08008	5.19944	5.00876	3.68923	5.72657	3.51488	4.60984	6.37754	4.5138	5.8999	4.82839	3.48103	5.20403	5.1115	4.60565	5.54082	5.99368
Lys-197		tRNA.197.Lys	1	55423541	55423616	tRNA	5.45025	6.18456	4.81333	5.11915	5.36703	5.07346	5.47049	5.35074	5.8562	5.02888	6.86158	6.04452	5.42052	6.18728	5.51324	3.62502	6.17241	5.33172	6.09874	6.20059	5.01687	5.32786	5.89331	5.31376	3.12793	5.12547	3.53951	5.97705	5.55625	5.51026	6.10508	4.34495	4.72531	5.72102	5.39832	6.10426	4.91328	4.63857	4.93101	7.07197	5.14622	5.79236	5.07615
Arg-199		tRNA.199.Arg	1	94313128	94313215	tRNA	7.88024	11.7196	7.5196	7.49261	9.10122	8.09529	8.31849	7.65949	10.2282	5.29191	12.4459	9.18407	10.9397	11.9608	10.1304	6.17521	8.71477	11.6567	5.51378	8.44122	4.45744	4.94453	6.40233	6.71975	6.44986	4.87393	6.16754	5.56201	3.30832	5.51026	8.24258	8.74156	6.15416	8.69013	8.08014	10.0957	9.07402	9.24819	8.21641	7.91327	6.66978	8.11429	8.52093
Tyr-21		tRNA.21.Tyr	2	27273649	27273740	tRNA	3.60225	3.10656	2.88733	3.07476	3.6666	3.52326	3.14856	2.21324	3.22817	2.89959	4.18915	3.62948	2.99425	3.28039	3.92828	3.62502	3.7801	2.74676	1.92882	2.81812	2.79447	1.42097	2.60791	4.45126	3.0024	2.80354	1.08008	2.65512	2.89329	2.78234	3.9896	2.34495	4.1948	3.29781	3.62071	4.37634	3.24343	3.95051	2.34605	3.60248	3.14622	3.84894	3.60666
Gly-213		tRNA.213.Gly	1	161432165	161432239	tRNA	9.53299	6.55134	8.08896	6.96958	8.72188	8.27815	9.5636	6.31758	8.95609	7.0795	6.35907	6.85187	6.51782	6.18728	7.16668	4.72455	7.25042	5.65365	5.01628	5.76565	7.35926	8.72475	7.55628	7.51539	7.77658	7.739	6.12447	8.46677	7.25084	5.8698	8.73017	4.92991	6.63958	8.06238	6.72025	8.25898	7.18488	6.80296	6.36842	8.5459	7.14622	7.48835	8.31561
Glu-214		tRNA.214.Glu	1	161431808	161431882	tRNA	6.89503	8.57688	7.81333	7.96958	6.83652	7.63477	7.34496	7.53517	7.48983	6.78224	9.0409	7.40207	6.83974	7.50921	8.58291	6.67564	6.90938	7.61713	7.2326	8.91465	6.92376	7.48706	7.78782	7.27723	7.43171	6.891	6.72394	6.92814	6.75127	7.3673	7.27253	7.36732	6.6973	7.61974	8.05176	7.19652	7.46348	6.46709	6.63145	7.3939	6.99171	7.48835	7.35743
Gln-216		tRNA.216.Gln	1	145963303	145963377	tRNA	4.08768	5.49122	4.37276	3.53419	6.57349	3.41635	4.37095	3.47627	3.67562	2.89959	4.35907	3.62948	3.80161	3.86536	4.38771	3.13959	3.51706	3.06869	4.09874	4.33269	3.37944	3.22833	3.41527	4.74672	2.12793	3.06657	2.40201	2.07016	3.11568	1.78234	3.89007	3.51488	3.3468	4.16031	3.62071	5.54626	4.03193	2.95051	3.66798	4.36148	3.14622	3.31843	4.22815
Gln-216		tRNA.216.Gln|alt-1	1	147505037	147505111	tRNA	4.08768	5.49122	4.37276	3.53419	6.57349	3.41635	4.37095	3.47627	3.67562	2.89959	4.35907	3.62948	3.80161	3.86536	4.38771	3.13959	3.51706	3.06869	4.09874	4.33269	3.37944	3.22833	3.41527	4.74672	2.12793	3.06657	2.40201	2.07016	3.11568	1.78234	3.89007	3.51488	3.3468	4.16031	3.62071	5.54626	4.03193	2.95051	3.66798	4.36148	3.14622	3.31843	4.22815
Gln-216		tRNA.216.Gln|alt-3	1	147737381	147737455	tRNA	3.60225	4.0241	4.02483	2.39669	4.47395	2.88583	3.5636	3.21324	2.57609	2.22152	3.51108	3.62948	3.69469	3.60232	4.1762	2.81766	3.51706	3.06869	4.09874	3.91766	3.37944	2.42097	3.06734	4.57679	1.86489	2.80354	2.08008	1.65512	2.63025	2.10427	3.66767	2.34495	3.3468	3.83838	2.98328	5.37634	3.59135	2.78059	3.51597	3.60248	2.95357	2.47043	4.15415
Gln-225		tRNA.225.Gln	1	147737381	147737455	tRNA	3.60225	4.0241	4.02483	2.39669	4.47395	2.88583	3.5636	3.21324	2.57609	2.22152	3.51108	3.62948	3.69469	3.60232	4.1762	2.81766	3.51706	3.06869	4.09874	3.91766	3.37944	2.42097	3.06734	4.57679	1.86489	2.80354	2.08008	1.65512	2.63025	2.10427	3.66767	2.34495	3.3468	3.83838	2.98328	5.37634	3.59135	2.78059	3.51597	3.60248	2.95357	2.47043	4.15415
Gln-225		tRNA.225.Gln|alt-2	1	147505037	147505111	tRNA	4.08768	5.49122	4.37276	3.53419	6.57349	3.41635	4.37095	3.47627	3.67562	2.89959	4.35907	3.62948	3.80161	3.86536	4.38771	3.13959	3.51706	3.06869	4.09874	4.33269	3.37944	3.22833	3.41527	4.74672	2.12793	3.06657	2.40201	2.07016	3.11568	1.78234	3.89007	3.51488	3.3468	4.16031	3.62071	5.54626	4.03193	2.95051	3.66798	4.36148	3.14622	3.31843	4.22815
Gln-225		tRNA.225.Gln|alt-3	1	145963303	145963377	tRNA	4.08768	5.49122	4.37276	3.53419	6.57349	3.41635	4.37095	3.47627	3.67562	2.89959	4.35907	3.62948	3.80161	3.86536	4.38771	3.13959	3.51706	3.06869	4.09874	4.33269	3.37944	3.22833	3.41527	4.74672	2.12793	3.06657	2.40201	2.07016	3.11568	1.78234	3.89007	3.51488	3.3468	4.16031	3.62071	5.54626	4.03193	2.95051	3.66798	4.36148	3.14622	3.31843	4.22815
Asn-235		tRNA.235.Asn	1	148760355	148760431	tRNA	7.13831	5.39607	4.88733	3.98165	6.05891	3.30087	4.73352	3.59175	5.89802	4.65448	5.43708	4.36645	5.54884	5.67271	5.13773	4.62502	4.44306	4.55412	5.32113	4.81812	4.01687	5.12141	5.69537	3.79919	3.0024	3.80354	5.28953	4.82505	4.55625	4.53723	6.25264	5.80438	4.83223	6.80416	5.85775	5.69827	5.03193	4.10252	6.01847	6.34499	5.39414	6.1929	6.56443
His-238		tRNA.238.His	1	149155827	149155901	tRNA	6.23452	6.94786	7.20926	6.26458	7.75406	5.30087	6.47049	7.23116	5.38344	5.06952	6.23354	6.04452	6.56411	6.86536	7.15709	7.80635	6.17241	6.4472	6.09874	6.40308	6.74867	5.32786	5.63028	6.89872	4.71289	6.891	6.3089	5.24009	6.00876	6.6527	6.19123	5.47424	6.93177	6.17823	5.85775	8.54626	6.4705	5.97041	8.4856	5.6834	5.84666	6.05539	6.28126
Asn-242		tRNA.242.Asn	1	149230569	149230645	tRNA	4.08768	5.32895	4.95772	4.32269	4.25156	3.30087	4.88553	3.69867	5.93866	4.65448	5.64858	3.62948	5.48611	5.73982	5.05756	4.40262	4.36506	4.06869	5.25074	4.76565	4.1164	5.06483	5.71644	3.89872	2.86489	3.80354	5.28953	4.82505	4.55625	4.53723	4.9896	5.66688	4.1948	5.5663	5.17091	5.18369	4.69089	3.95051	5.63145	5.78469	5.0042	5.70309	5.15415
Val-246		tRNA.246.Val	1	149294665	149294738	tRNA	5.73976	4.69152	3.88733	3.07476	5.36703	5.23947	5.14856	1.89131	4.62671	3.35902	2.77411	3.62948	2.31618	2.28039	2.51324	1.81766	3.19513	2.74676	4.25074	4.4702	5.88194	6.37517	5.98295	4.69227	3.44986	4.3885	3.08008	4.71402	3.63025	2.78234	3.66767	2.92991	6.85776	3.16031	3.98328	4.76865	2.36896	3.24002	1.93101	4.36148	3.31614	4.05539	2.90622
Val-247		tRNA.247.Val	1	149298554	149298629	tRNA	9.13831	8.14609	7.20926	7.25467	8.23645	8.49727	9.61345	4.59175	8.67562	5.87687	4.35907	4.62948	3.99425	4.08775	4.73563	4.62502	4.10202	4.74676	4.09874	8.41591	7.40918	10.7664	8.98512	7.82472	7.72287	7.41235	6.63467	9.4211	6.90824	6.15738	7.3401	5.63035	5.88286	6.52488	5.98328	7.72507	5.27585	5.17291	5.25294	8.52043	5.53853	7.15973	6.81311
Glu-253		tRNA.253.Glu	1	149664354	149664429	tRNA	5.36779	4.4602	5.42338	4.65972	5.57349	5.20776	6.02303	4.41487	4.52362	3.70695	2.77411	3.62948	4.38657	5.73982	4.01574	2.40262	3.36506	3.33172	2.51378	4.91766	5.1164	7.99083	7.85109	4.69227	5.15768	4.80354	4.08008	4.92814	4.83189	3.3673	3.08271	1.92991	3.3468	4.42334	4.13529	5.23432	2.10593	2.78059	4.73837	4.14997	3.95357	4.39643	2.71358
Val-257		tRNA.257.Val	1	149684087	149684163	tRNA	9.19919	8.17504	7.19476	7.26458	8.29595	8.49727	9.6243	4.9357	8.69057	5.92196	5.27661	5.85187	5.16418	4.45032	5.28583	4.81766	5.40459	4.83422	4.25074	8.42016	7.40918	10.7664	8.98512	7.71293	7.71289	7.40047	6.61924	9.4211	6.90824	6.01116	7.41363	5.59288	6.23433	6.37754	6.02281	7.8026	5.95392	5.36555	5.5555	8.56382	5.9011	7.1929	6.9615
Gly-26		tRNA.26.Gly	2	70476122	70476195	tRNA	10.8728	8.07619	9.26237	7.0055	8.76463	9.68457	10.6134	5.74929	10.4252	6.91082	5.94404	5.04452	6.06034	6.36786	6.0368	5.46152	5.58745	6.10431	5.83571	7.91163	8.14615	10.7719	8.5416	7.35815	8.63572	7.43581	6.40201	9.41667	7.36361	6.19173	8.89969	5.77122	6.97907	7.57984	6.23962	7.69827	7.44934	6.80296	6.63145	8.82388	7.17964	7.35796	8.66111
Gly-26		tRNA.26.Gly|alt-1	16	686735	686808	tRNA	10.8672	8.07106	9.23074	6.94512	8.73268	9.68025	10.597	5.59175	10.4216	6.91082	5.88959	4.85187	5.82714	6.03528	5.78626	5.34122	5.48054	5.65365	5.57267	7.90558	8.1224	10.7619	8.53569	7.30471	8.62777	7.42412	6.34687	9.40778	7.31955	6.13989	8.80039	5.7025	6.88286	7.45309	6.15321	7.55625	7.34624	6.69945	6.39044	8.79686	7.10041	7.1929	8.55368
Met-262		tRNA.262.Met	6	26313351	26313425	tRNA	10.9296	7.34603	7.13526	5.20404	9.76988	4.71591	7.34496	4.28363	5.99755	4.75757	5.64858	5.50395	5.97153	4.98083	8.62524	4.40262	5.86756	6.57965	7.28637	4.81812	4.73307	5.50843	4.56211	3.89872	3.54297	4.3885	2.88744	4.82505	3.47825	5.78234	9.82418	5.47424	6.3468	7.90984	5.39832	8.36502	7.03193	5.42444	6.8379	8.31143	5.81864	7.99399	9.09604
Arg-263		tRNA.263.Arg	1	159111400	159111476	tRNA	4.86529	5.29419	4.73533	3.07476	3.6666	3.03783	2.5636	2.69867	2.57609	-0.100407	6.23354	5.36645	4.57922	3.60232	2.51324	3.40262	3.7801	3.33172	2.51378	3.4702	1.79447	2.42097	2.92984	0.991831	1.54297	2.06657	1.08008	2.07016	0.308323	1.3673	3.08271	1.34495	2.60984	3.0083	2.13529	3.83577	3.48444	1.78059	0.346049	3.07197	1.73118	2.1485	2.22815
Gly-268		tRNA.268.Gly	1	161409960	161410034	tRNA	6.23452	4.74399	6.42338	5.82965	5.98852	6.20776	7.60799	6.08114	7.39809	6.5578	4.64858	6.43683	5.69469	5.98083	6.54299	4.13959	6.86756	5.06869	4.51378	4.09823	6.1164	7.45439	6.4408	6.38415	5.32432	6.00517	5.16754	6.25998	6.73459	5.24177	6.66767	3.15231	5.60984	5.67127	5.94264	6.83577	5.24343	6.20685	5.10094	7.36148	6.21231	6.07924	5.97231
Asp-269		tRNA.269.Asp	1	161432823	161432897	tRNA	9.87651	8.0241	8.9097	7.83631	9.01532	7.73272	8.00654	7.4382	8.41259	8.97373	7.94404	8.25397	8.7558	8.35721	8.76748	7.08445	8.95002	8.14764	7.07856	8.49458	8.67712	9.18584	8.59091	8.09512	7.641	7.48161	7.12447	7.33695	8.4932	7.49658	10.9911	9.08304	8.63958	10.701	9.29717	10.3144	9.2658	8.07521	8.8459	10.2161	9.65004	9.61203	11.4366
Leu-270		tRNA.270.Leu	1	161500131	161500216	tRNA	10.7233	9.99327	8.6098	9.14085	9.88091	7.95908	8.67212	6.59175	10.7694	8.15698	8.43708	7.82588	8.42888	10.1101	8.0524	6.34122	7.65457	7.47468	6.88301	8.73869	6.49491	8.519	10.3636	9.70091	6.46183	6.09632	5.03428	10.4376	8.42207	7.38967	8.27747	7.62108	6.83223	7.70874	9.37941	9.76865	7.09688	6.88911	6.75544	10.525	7.81155	7.88321	8.01996
Gly-271		tRNA.271.Gly	1	161413093	161413166	tRNA	12.1797	10.3837	10.4156	9.6616	13.0252	11.5152	12.7608	7.04106	12.1728	8.39545	7.87565	6.43683	7.28887	7.73982	8.14744	7.17521	7.57884	7.10431	7.60124	11.1362	9.15496	13.8999	14.3694	11.4902	9.48107	10.7212	9.06307	11.7866	9.48075	9.10877	10.6724	8.22147	8.09096	9.70566	10.5724	11.7421	8.25161	8.15128	8.27086	11.3994	8.88768	10.091	10.1022
Asn-297		tRNA.297.Asn	1	161510030	161510106	tRNA	4.28032	5.18456	4.37276	3.7752	3.98852	3.03783	4.37095	3.47627	5.81313	4.42316	5.18915	3.62948	5.35181	5.28039	4.78626	4.62502	4.00249	3.91669	5.17674	4.65462	3.66894	4.94453	5.53865	3.57679	3.12793	3.48161	5.20936	4.71402	4.11568	4.3059	5.08271	5.55441	4.02487	5.69636	5.02281	4.76865	4.48444	3.78059	5.39044	5.51675	4.84666	5.57477	5.29854
Leu-299		tRNA.299.Leu	1	161581735	161581821	tRNA	4.60225	7.73105	3.5654	5.59832	4.83652	0.715907	4.14856	2.69867	7.09066	3.48456	3.9965	5.36645	3.31618	6.5658	2.51324	0.817662	3.89557	0.746761	1.92882	5.59573	2.20951	2.7429	6.82708	7.95762	-0.457035	2.48161	0.0800809	7.92191	3.89329	1.3673	3.25264	3.34495	2.02487	1.83838	5.83573	6.73389	0.784	3.48103	2.93101	7.50937	1.73118	2.1485	-0.0937797
Lys-308		tRNA.308.Lys	11	59327807	59327882	tRNA	10.9439	10.7853	9.10068	9.30117	11.4659	8.14217	10.3118	7.1581	11.8022	8.23944	8.78906	6.99871	7.96004	8.96689	7.84116	6.5181	7.4143	7.41919	7.2326	9.73015	7.22074	9.62799	10.7977	10.4002	6.72287	7.84793	6.88744	11.8585	7.60294	6.94221	8.42701	6.91481	6.7528	7.41581	8.41698	9.97253	6.89252	7.58149	7.12741	10.5414	7.4036	7.61611	8.39807
Thr-312		tRNA.312.Thr	1	222638346	222638421	tRNA	2.86529	5.14609	2.15036	3.88211	3.6666	2.30087	1.5636	0.89131	4.22817	-0.100407	5.94404	2.04452	3.16418	4.73982	3.2502	1.81766	1.19513	2.74676	3.51378	6.25869	0.209511	3.00593	5.58519	2.31376	0.542965	0.48161	1.66504	2.87752	0.308323	2.58969	2.66767	0.344952	1.02487	4.0083	3.27279	3.69827	2.784	0.780588	3.34605	3.36148	2.46814	3.60793	1.49118
Leu-315		tRNA.315.Leu	1	249168053	249168161	tRNA	4.08768	4.79462	3.5654	3.88211	4.6666	2.52326	2.5636	2.89131	6.17812	2.89959	4.64858	4.85187	4.16418	6.23459	2.51324	3.98759	3.19513	2.33172	3.51378	3.71121	1.79447	3.5909	5.28034	5.57679	-0.457035	2.06657	1.66504	5.9528	2.63025	4.73654	3.54214	2.66688	3.02487	4.48223	4.72025	6.02019	2.59135	3.24002	3.1534	6.32831	2.73118	3.95586	2.71358
[truncated: 172 more rows]
[truncated: 88 more columns]
