# Supplementary material for: Extent, Causes, and Consequences of Small RNA Expression Variation in Human Adipose Tissue
Source: PLoS Genet. 2012 May 10;8(5):e1002704. doi: 10.1371/journal.pgen.1002704 (PMC3349731; doi:10.1371/journal.pgen.1002704)
Supplement: Table S7 — Log-transformed, normalised read counts for unannotated RNA loci. Same as Table S2, but log2-transformed, and normalised across samples. (XLS) [file pgen.1002704.s016.xls]

## Sheet: table_S7.tab
Chromosome_start_end_strand	Type	TWPID5350	TWPID4171	TWPID1335	TWPID1681	TWPID5359	TWPID1405	TWPID1235	TWPID4622	TWPID5142	TWPID6568	TWPID12215	TWPID4167	TWPID12645	TWPID9307	TWPID12017	TWPID6952	TWPID6989	TWPID5591	TWPID1193	TWPID4434	TWPID5225	TWPID2114	TWPID4865	TWPID11742	TWPID11095	TWPID9759	TWPID10929	TWPID11425	TWPID12590	TWPID7442	TWPID6790	TWPID2427	TWPID2004	TWPID4428	TWPID11786	TWPID8445	TWPID8505	TWPID9287	TWPID9248	TWPID4497	TWPID11825	TWPID5160	TWPID11773	TWPID12890	TWPID12864	TWPID8888	TWPID11762	TWPID11775
1_1052112_1052130_+	unannotated	1.28032	-0.0633654	6.95772	0.0747597	1.6666	-0.284093	1.5636	-0.10869	5.65138	-0.100407	1.18915	2.04452	-0.00574665	1.28039	-0.0717246	6.10306	4.00249	0.746761	0.928817	9.95034	8.62736	9.05397	-0.392088	8.63929	-0.457035	4.94104	3.53951	5.15762	9.62121	-0.217661	9.24762	5.63035	9.90139	4.79257	-0.186642	8.94239	6.56536	7.7231	8.12084	7.64351	6.48607	10.9671	9.51725	7.60994	9.86602	9.57386	0.0617569	8.66686
1_2159927_2159944_+	unannotated	1.28032	-0.0633654	0.565401	0.0747597	1.6666	-0.284093	1.5636	-0.10869	-0.231267	-0.100407	1.18915	2.04452	-0.00574665	1.28039	-0.0717246	0.817662	5.36506	0.746761	0.928817	5.98805	0.209511	7.48706	-0.392088	3.57679	-0.457035	3.94104	0.0800809	0.0701604	3.89329	-0.217661	3.89007	0.344952	6.63958	4.79257	-0.186642	6.73389	4.82839	3.36555	5.80548	-0.0979561	5.2755	5.47043	3.90622	4.29489	6.58946	5.11968	0.0617569	6.41279
1_12118852_12118869_+	unannotated	7.50914	-0.0633654	6.18011	0.0747597	1.6666	5.33062	7.97299	9.53697	9.30983	-0.100407	1.18915	2.04452	-0.00574665	1.28039	-0.0717246	0.817662	0.195134	0.746761	0.928817	0.0107657	6.09215	0.420971	-0.392088	9.76826	-0.457035	5.00517	0.0800809	7.67749	7.37441	-0.217661	4.66767	0.344952	7.77976	-0.161623	-0.186642	0.376337	-0.216	6.90987	0.346049	5.51675	0.146217	5.1027	4.86042	-0.0974231	5.48254	8.25061	0.0617569	0.20334
1_17378757_17378774_+	unannotated	6.18722	-0.0633654	0.565401	0.0747597	1.6666	-0.284093	1.5636	6.99983	7.75173	-0.100407	1.18915	2.04452	-0.00574665	1.28039	-0.0717246	0.817662	0.195134	0.746761	0.928817	3.71121	7.40918	4.12141	-0.392088	8.81201	6.68252	4.48161	0.0800809	6.82505	4.89329	5.51026	5.50897	4.43242	8.85142	-0.161623	-0.186642	4.54626	8.43864	6.63857	0.346049	5.2596	0.146217	8.1027	4.95061	3.48754	5.44507	5.23071	0.0617569	4.11023
1_18906868_18906885_+	unannotated	1.28032	-0.0633654	0.565401	11.6821	1.6666	-0.284093	1.5636	-0.10869	-0.231267	-0.100407	1.18915	2.04452	-0.00574665	12.8724	-0.0717246	0.817662	0.195134	0.746761	0.928817	0.0107657	0.209511	0.420971	-0.392088	-0.008169	-0.457035	0.48161	0.0800809	0.0701604	0.308323	-0.217661	0.0827102	0.344952	1.02487	-0.161623	-0.186642	0.376337	-0.216	-0.219412	0.346049	-0.0979561	0.146217	0.148502	-0.0937797	-0.0974231	0.197139	0.475826	0.0617569	0.20334
1_21061222_21061241_+	unannotated	1.28032	-0.0633654	0.565401	0.0747597	1.6666	-0.284093	1.5636	-0.10869	-0.231267	-0.100407	1.18915	2.04452	-0.00574665	1.28039	-0.0717246	0.817662	0.195134	0.746761	0.928817	0.0107657	0.209511	0.420971	-0.392088	-0.008169	-0.457035	5.526	0.0800809	0.0701604	0.308323	-0.217661	0.0827102	0.344952	1.02487	-0.161623	-0.186642	0.376337	-0.216	5.66323	0.346049	-0.0979561	0.146217	0.148502	-0.0937797	-0.0974231	0.197139	0.475826	0.0617569	0.20334
1_21113084_21113101_+	unannotated	1.28032	-0.0633654	0.565401	0.0747597	1.6666	-0.284093	1.5636	-0.10869	-0.231267	-0.100407	1.18915	2.04452	-0.00574665	1.28039	-0.0717246	0.817662	5.83899	0.746761	0.928817	6.92963	0.209511	4.94453	-0.392088	5.54642	-0.457035	0.48161	0.0800809	0.0701604	5.66588	-0.217661	0.0827102	0.344952	1.02487	-0.161623	-0.186642	6.18369	-0.216	-0.219412	4.34605	-0.0979561	0.146217	5.67206	-0.0937797	-0.0974231	7.00449	5.28318	0.0617569	6.45127
1_26737369_26737384_+	unannotated	5.86529	-0.0633654	0.565401	0.0747597	1.6666	-0.284093	1.5636	-0.10869	-0.231267	-0.100407	1.18915	2.04452	-0.00574665	1.28039	-0.0717246	0.817662	0.195134	0.746761	0.928817	0.0107657	0.209511	0.420971	-0.392088	-0.008169	-0.457035	0.48161	0.0800809	0.0701604	0.308323	-0.217661	7.20165	0.344952	1.02487	-0.161623	-0.186642	0.376337	-0.216	-0.219412	0.346049	-0.0979561	0.146217	6.88997	7.21	-0.0974231	0.197139	0.475826	0.0617569	0.20334
1_32718574_32718590_+	unannotated	1.28032	-0.0633654	0.565401	0.0747597	1.6666	-0.284093	1.5636	8.60556	-0.231267	-0.100407	1.18915	2.04452	-0.00574665	1.28039	-0.0717246	9.24393	0.195134	0.746761	0.928817	0.0107657	0.209511	0.420971	-0.392088	-0.008169	-0.457035	0.48161	0.0800809	0.0701604	0.308323	-0.217661	0.0827102	0.344952	1.02487	-0.161623	-0.186642	6.13122	-0.216	-0.219412	9.60579	-0.0979561	0.146217	0.148502	-0.0937797	-0.0974231	0.197139	0.475826	0.0617569	6.2908
1_34008204_34008220_+	unannotated	1.28032	-0.0633654	6.79422	0.0747597	1.6666	-0.284093	1.5636	-0.10869	-0.231267	-0.100407	1.18915	2.04452	4.31618	1.28039	-0.0717246	0.817662	4.19513	0.746761	0.928817	4.76565	0.209511	4.50843	-0.392088	5.07929	-0.457035	0.48161	0.0800809	0.0701604	0.308323	-0.217661	0.0827102	0.344952	7.23433	3.64573	-0.186642	7.69827	-0.216	-0.219412	5.30025	-0.0979561	0.146217	0.148502	-0.0937797	3.90258	7.13965	5.90209	0.0617569	8.00424
1_35247487_35247510_+	unannotated	1.28032	-0.0633654	0.565401	0.0747597	1.6666	6.99203	1.5636	-0.10869	3.57609	6.22152	1.18915	2.04452	-0.00574665	1.28039	6.1181	4.62502	6.7801	9.12614	0.928817	8.38581	7.055	9.32786	-0.392088	7.99746	-0.457035	7.95734	0.0800809	3.65512	7.52749	-0.217661	3.78315	0.344952	7.73912	5.64573	-0.186642	8.69827	6.05079	7.64477	8.52097	-0.0979561	5.57248	7.1027	4.90622	6.51729	7.80447	6.54192	0.0617569	8.98142
1_40254258_40254288_+	unannotated	1.28032	-0.0633654	0.565401	0.0747597	1.6666	-0.284093	1.5636	-0.10869	5.22817	-0.100407	1.18915	2.04452	-0.00574665	1.28039	5.95064	0.817662	5.68699	7.99469	0.928817	7.38581	5.53144	7.84724	-0.392088	7.56926	-0.457035	0.48161	0.0800809	0.0701604	7.63924	-0.217661	5.8376	0.344952	7.68309	3.53882	-0.186642	8.33053	-0.216	5.33518	7.57487	-0.0979561	4.05311	0.148502	5.66111	4.90258	7.45453	5.38272	0.0617569	8.15754
1_44058504_44058525_+	unannotated	1.28032	-0.0633654	0.565401	0.0747597	1.6666	-0.284093	1.5636	-0.10869	3.3537	-0.100407	1.18915	2.04452	-0.00574665	1.28039	-0.0717246	0.817662	5.92305	0.746761	0.928817	6.03313	5.01687	4.81329	-0.392088	5.54642	-0.457035	5.33959	0.0800809	3.87752	8.13487	-0.217661	5.25264	4.15231	4.72531	-0.161623	-0.186642	5.66174	3.48444	-0.219412	6.04649	4.07197	3.84666	5.35796	4.15415	-0.0974231	6.76699	4.79775	0.0617569	5.8472
1_44161616_44161639_+	unannotated	1.28032	-0.0633654	7.10456	4.65972	1.6666	6.87578	7.08716	9.08607	5.91848	8.9844	1.18915	2.04452	-0.00574665	1.28039	-0.0717246	5.77186	0.195134	4.4472	0.928817	6.40308	0.209511	7.00593	-0.392088	6.12111	3.86489	0.48161	3.66504	5.74259	5.1663	4.03027	4.33064	7.21532	1.02487	5.53882	-0.186642	4.69827	5.56536	-0.219412	5.96076	4.80893	3.73118	5.57477	3.49118	5.18798	4.841	6.86814	0.0617569	5.15754
1_47882050_47882068_+	unannotated	5.45025	-0.0633654	0.565401	0.0747597	1.6666	6.35976	1.5636	-0.10869	-0.231267	5.35902	1.18915	2.04452	-0.00574665	1.28039	4.45184	0.817662	0.195134	7.36147	0.928817	0.0107657	0.209511	0.420971	-0.392088	4.99183	-0.457035	0.48161	0.0800809	3.97705	0.308323	-0.217661	0.0827102	0.344952	1.02487	-0.161623	-0.186642	0.376337	-0.216	-0.219412	0.346049	4.65693	0.146217	0.148502	-0.0937797	-0.0974231	0.197139	0.475826	0.0617569	0.20334
1_92185467_92185484_+	unannotated	7.63788	-0.0633654	0.565401	0.0747597	1.6666	-0.284093	1.5636	-0.10869	-0.231267	-0.100407	1.18915	2.04452	-0.00574665	1.28039	-0.0717246	0.817662	0.195134	0.746761	0.928817	0.0107657	0.209511	0.420971	-0.392088	-0.008169	-0.457035	0.48161	0.0800809	0.0701604	0.308323	-0.217661	8.05999	0.344952	1.02487	-0.161623	-0.186642	0.376337	-0.216	-0.219412	0.346049	-0.0979561	0.146217	6.98139	8.52093	-0.0974231	0.197139	0.475826	0.0617569	0.20334
1_159894909_159894926_+	unannotated	1.28032	-0.0633654	0.565401	11.5255	1.6666	-0.284093	1.5636	-0.10869	-0.231267	-0.100407	1.18915	2.04452	-0.00574665	9.03528	-0.0717246	0.817662	0.195134	0.746761	0.928817	0.0107657	0.209511	0.420971	-0.392088	-0.008169	-0.457035	0.48161	0.0800809	0.0701604	0.308323	-0.217661	0.0827102	0.344952	1.02487	-0.161623	-0.186642	0.376337	-0.216	-0.219412	0.346049	-0.0979561	0.146217	0.148502	-0.0937797	-0.0974231	0.197139	0.475826	0.0617569	0.20334
1_161049504_161049519_+	unannotated	1.28032	-0.0633654	0.565401	0.0747597	1.6666	-0.284093	1.5636	-0.10869	-0.231267	-0.100407	1.18915	2.04452	-0.00574665	1.28039	-0.0717246	0.817662	0.195134	0.746761	0.928817	5.73869	0.209511	5.81329	-0.392088	-0.008169	-0.457035	0.48161	0.0800809	0.0701604	0.308323	-0.217661	0.0827102	0.344952	1.02487	-0.161623	-0.186642	6.62426	-0.216	-0.219412	0.346049	-0.0979561	0.146217	0.148502	-0.0937797	4.65746	0.197139	3.93526	0.0617569	7.53426
1_169425915_169425941_+	unannotated	1.28032	-0.0633654	0.565401	0.0747597	1.6666	-0.284093	1.5636	-0.10869	5.09066	-0.100407	1.18915	2.04452	-0.00574665	1.28039	-0.0717246	0.817662	0.195134	0.746761	0.928817	0.0107657	0.209511	5.42097	-0.392088	-0.008169	-0.457035	0.48161	0.0800809	6.83834	0.308323	-0.217661	0.0827102	0.344952	4.72531	5.45309	-0.186642	0.376337	5.80637	5.93033	0.346049	9.58854	0.146217	0.148502	-0.0937797	-0.0974231	4.2846	4.93526	0.0617569	0.20334
1_185110137_185110155_+	unannotated	1.28032	-0.0633654	0.565401	0.0747597	1.6666	-0.284093	1.5636	-0.10869	-0.231267	-0.100407	1.18915	2.04452	-0.00574665	1.28039	-0.0717246	0.817662	0.195134	8.85005	0.928817	0.0107657	0.209511	0.420971	-0.392088	5.54642	-0.457035	0.48161	0.0800809	0.0701604	0.308323	-0.217661	0.0827102	0.344952	1.02487	-0.161623	-0.186642	0.376337	-0.216	-0.219412	0.346049	-0.0979561	0.146217	0.148502	-0.0937797	-0.0974231	0.197139	0.475826	0.0617569	0.20334
1_185824845_185824863_+	unannotated	1.28032	-0.0633654	0.565401	0.0747597	1.6666	-0.284093	1.5636	-0.10869	-0.231267	5.80648	1.18915	2.04452	-0.00574665	1.28039	-0.0717246	0.817662	0.195134	0.746761	0.928817	0.0107657	0.209511	0.420971	-0.392088	-0.008169	-0.457035	0.48161	0.0800809	0.0701604	3.89329	-0.217661	0.0827102	0.344952	1.02487	-0.161623	-0.186642	0.376337	-0.216	-0.219412	0.346049	-0.0979561	9.18514	0.148502	-0.0937797	-0.0974231	0.197139	0.475826	0.0617569	0.20334
1_203698707_203698734_+	unannotated	1.28032	-0.0633654	0.565401	0.0747597	1.6666	-0.284093	1.5636	-0.10869	-0.231267	-0.100407	1.18915	2.04452	-0.00574665	1.28039	-0.0717246	0.817662	0.195134	0.746761	0.928817	0.0107657	4.85337	4.50843	-0.392088	5.48368	-0.457035	0.48161	0.0800809	0.0701604	4.55625	-0.217661	3.66767	0.344952	1.02487	-0.161623	-0.186642	0.376337	5.10593	3.86805	0.346049	4.07197	0.146217	0.148502	-0.0937797	-0.0974231	0.197139	4.72375	0.0617569	0.20334
1_206877592_206877610_+	unannotated	6.52825	-0.0633654	0.565401	0.0747597	1.6666	5.90573	1.5636	-0.10869	5.16105	5.06952	1.18915	2.04452	-0.00574665	1.28039	-0.0717246	0.817662	3.89557	0.746761	0.928817	5.05516	4.45744	5.81329	-0.392088	3.79919	-0.457035	4.87393	0.0800809	5.56201	5.30832	-0.217661	5.21199	0.344952	1.02487	5.86075	-0.186642	0.376337	6.25973	4.58794	0.346049	-0.0979561	0.146217	0.148502	5.07615	3.99004	4.36706	4.47583	0.0617569	4.20334
1_214454413_214454433_+	unannotated	1.28032	-0.0633654	0.565401	8.95434	1.6666	3.30087	1.5636	-0.10869	7.46222	7.3672	1.18915	2.04452	-0.00574665	8.21113	-0.0717246	0.817662	7.75738	0.746761	0.928817	8.54992	8.93061	9.97556	-0.392088	8.79273	-0.457035	6.09632	0.0800809	6.29898	8.56099	-0.217661	6.29216	5.86851	8.69021	7.78674	-0.186642	8.89204	5.95392	5.06599	8.31759	5.32831	5.73118	6.60793	6.44538	7.0111	8.72462	8.71423	0.0617569	10.0488
1_224805724_224805740_+	unannotated	9.87651	-0.0633654	6.90525	6.4498	1.6666	8.6016	6.26404	-0.10869	9.68461	-0.100407	1.18915	2.04452	-0.00574665	6.45032	-0.0717246	8.26061	7.01531	7.13908	0.928817	11.6415	12.1561	10.5783	-0.392088	9.26096	-0.457035	7.42412	5.83497	8.77406	11.5281	-0.217661	9.57657	7.01738	11.287	8.5663	-0.186642	11.0724	10.2352	9.69497	11.1726	7.78469	8.07695	9.47268	9.62561	10.0998	11.3017	10.5896	0.0617569	10.9038
1_233824493_233824516_+	unannotated	1.28032	-0.0633654	0.565401	0.0747597	1.6666	5.69319	1.5636	-0.10869	6.55009	-0.100407	1.18915	2.04452	-0.00574665	1.28039	6.01574	0.817662	0.195134	4.65365	0.928817	0.0107657	3.90995	6.6108	-0.392088	-0.008169	-0.457035	0.48161	0.0800809	7.1891	3.89329	-0.217661	0.0827102	0.344952	1.02487	3.53882	-0.186642	0.376337	5.76128	-0.219412	0.346049	6.22397	0.146217	0.148502	-0.0937797	-0.0974231	0.197139	6.33381	0.0617569	0.20334
1_237766557_237766606_+	unannotated	1.28032	-0.0633654	0.565401	0.0747597	1.6666	-0.284093	1.5636	-0.10869	-0.231267	-0.100407	1.18915	2.04452	-0.00574665	1.28039	-0.0717246	0.817662	0.195134	0.746761	0.928817	0.0107657	0.209511	6.27895	-0.392088	7.61388	-0.457035	0.48161	0.0800809	0.0701604	0.308323	-0.217661	0.0827102	0.344952	1.02487	-0.161623	-0.186642	0.376337	-0.216	-0.219412	0.346049	-0.0979561	0.146217	0.148502	-0.0937797	-0.0974231	0.197139	0.475826	0.0617569	0.20334
1_246583784_246583803_+	unannotated	10.1258	-0.0633654	0.565401	8.22958	1.6666	6.20776	1.5636	9.14634	6.99755	10.1792	1.18915	2.04452	-0.00574665	10.091	6.92828	8.57255	6.53498	9.6834	4.62926	8.47837	5.60183	9.33086	-0.392088	9.76991	7.59281	8.12547	5.12447	8.59372	8.39579	9.11773	8.48359	9.01384	7.94374	6.74527	-0.186642	0.376337	10.1481	8.07061	7.26491	7.30292	5.31614	7.64835	5.90622	6.29489	8.16292	10.134	0.0617569	6.7425
1_248761008_248761026_+	unannotated	4.86529	-0.0633654	0.565401	6.22451	1.6666	7.47079	1.5636	-0.10869	-0.231267	-0.100407	1.18915	2.04452	-0.00574665	7.60232	-0.0717246	0.817662	0.195134	6.52812	5.25074	6.45371	5.41896	6.42097	-0.392088	6.87447	-0.457035	5.56907	0.0800809	0.0701604	0.308323	-0.217661	0.0827102	6.89954	1.02487	6.52488	-0.186642	0.376337	7.42062	5.80296	5.5555	-0.0979561	0.146217	0.148502	-0.0937797	5.51729	4.95203	0.475826	0.0617569	3.90378
1_566280_566311_-	unannotated	1.28032	-0.0633654	0.565401	0.0747597	1.6666	-0.284093	1.5636	-0.10869	-0.231267	-0.100407	1.18915	2.04452	-0.00574665	1.28039	-0.0717246	0.817662	0.195134	0.746761	0.928817	6.72501	0.209511	5.06483	-0.392088	-0.008169	-0.457035	0.48161	0.0800809	0.0701604	0.308323	-0.217661	5.36811	0.344952	4.83223	3.42334	-0.186642	5.69827	-0.216	-0.219412	0.346049	-0.0979561	0.146217	6.39643	5.57865	6.18798	6.88364	4.17627	0.0617569	0.20334
1_1063602_1063620_-	unannotated	1.28032	-0.0633654	0.565401	0.0747597	1.6666	-0.284093	1.5636	-0.10869	-0.231267	-0.100407	1.18915	2.04452	-0.00574665	1.28039	-0.0717246	0.817662	3.7801	0.746761	0.928817	6.18069	5.85337	5.55025	-0.392088	6.23976	-0.457035	4.06657	0.0800809	0.0701604	5.39579	-0.217661	5.29216	0.344952	5.1948	3.74527	-0.186642	5.13122	-0.216	3.86805	5.59398	-0.0979561	5.10041	6.80671	4.90622	3.90258	5.40659	0.475826	0.0617569	4.7269
1_2813220_2813238_-	unannotated	6.48978	-0.0633654	0.565401	0.0747597	1.6666	3.41635	1.5636	-0.10869	3.67562	-0.100407	1.18915	2.04452	-0.00574665	1.28039	-0.0717246	4.81766	0.195134	4.4472	0.928817	5.79213	5.90995	4.00593	-0.392088	8.84981	-0.457035	0.48161	0.0800809	3.7706	5.39579	3.8698	5.29216	4.34495	1.02487	-0.161623	-0.186642	5.13122	-0.216	-0.219412	0.346049	-0.0979561	0.146217	3.73346	3.71358	4.42614	0.197139	5.64575	0.0617569	4.01069
1_12227181_12227199_-	unannotated	1.28032	-0.0633654	5.5196	6.64462	1.6666	-0.284093	1.5636	3.69867	7.39079	-0.100407	1.18915	2.04452	-0.00574665	1.28039	-0.0717246	4.81766	5.6214	0.746761	0.928817	5.86875	8.0737	0.420971	-0.392088	-0.008169	-0.457035	0.48161	0.0800809	6.09253	0.308323	-0.217661	0.0827102	0.344952	7.90752	-0.161623	-0.186642	6.99105	-0.216	-0.219412	6.04649	5.87932	6.99171	6.86275	-0.0937797	3.70993	8.54587	0.475826	0.0617569	7.37326
1_27114312_27114331_-	unannotated	1.28032	-0.0633654	0.565401	0.0747597	1.6666	-0.284093	1.5636	-0.10869	-0.231267	-0.100407	1.18915	2.04452	-0.00574665	1.28039	-0.0717246	0.817662	0.195134	0.746761	0.928817	5.89341	3.90995	3.8804	-0.392088	4.57679	-0.457035	0.48161	0.0800809	0.0701604	4.21521	-0.217661	0.0827102	0.344952	1.02487	-0.161623	-0.186642	7.00569	-0.216	-0.219412	6.61284	-0.0979561	0.146217	0.148502	-0.0937797	4.54643	0.197139	0.475826	0.0617569	6.71113
1_35216735_35216754_-	unannotated	1.28032	-0.0633654	5.42338	3.7752	1.6666	-0.284093	1.5636	-0.10869	-0.231267	-0.100407	1.18915	2.04452	-0.00574665	1.28039	-0.0717246	0.817662	0.195134	0.746761	0.928817	5.33269	0.209511	0.420971	-0.392088	-0.008169	-0.457035	0.48161	0.0800809	0.0701604	0.308323	-0.217661	4.89007	0.344952	5.1948	-0.161623	-0.186642	6.13122	-0.216	-0.219412	0.346049	5.48701	0.146217	5.54082	5.26377	-0.0974231	6.19714	0.475826	0.0617569	6.26943
1_39325438_39325458_-	unannotated	1.28032	-0.0633654	0.565401	0.0747597	1.6666	-0.284093	1.5636	-0.10869	3.46917	-0.100407	1.18915	2.04452	-0.00574665	1.28039	-0.0717246	0.817662	5.14933	0.746761	4.92882	7.17064	5.01687	11.4654	-0.392088	4.45126	-0.457035	5.526	0.0800809	0.0701604	7.81612	-0.217661	6.1271	4.15231	7.29166	3.83838	-0.186642	7.99105	5.36896	4.30415	6.9159	3.90204	5.46814	7.91005	6.01474	6.37831	7.23056	6.54192	0.0617569	7.9847
1_51985087_51985105_-	unannotated	1.28032	-0.0633654	0.565401	0.0747597	1.6666	5.57389	1.5636	-0.10869	-0.231267	6.52895	1.18915	2.04452	-0.00574665	1.28039	5.13773	0.817662	0.195134	4.33172	0.928817	4.53433	0.209511	0.420971	-0.392088	5.57679	-0.457035	0.48161	0.0800809	4.31809	3.89329	-0.217661	0.0827102	0.344952	1.02487	-0.161623	-0.186642	0.376337	4.36896	-0.219412	0.346049	-0.0979561	0.146217	0.148502	-0.0937797	-0.0974231	0.197139	0.475826	0.0617569	0.20334
1_91195329_91195345_-	unannotated	1.28032	-0.0633654	0.565401	0.0747597	1.6666	-0.284093	9.52938	-0.10869	-0.231267	-0.100407	1.18915	2.04452	-0.00574665	1.28039	-0.0717246	0.817662	0.195134	0.746761	0.928817	0.0107657	0.209511	0.420971	-0.392088	-0.008169	-0.457035	9.64148	0.0800809	0.0701604	0.308323	-0.217661	0.0827102	0.344952	1.02487	-0.161623	-0.186642	0.376337	-0.216	8.62294	0.346049	-0.0979561	0.146217	0.148502	-0.0937797	-0.0974231	0.197139	0.475826	0.0617569	0.20334
1_91852783_91852887_-	unannotated	7.72327	-0.0633654	0.565401	0.0747597	1.6666	6.64664	1.5636	6.3007	3.46917	8.98174	1.18915	2.04452	-0.00574665	1.28039	7.1762	7.91569	4.19513	10.2975	0.928817	9.87959	8.92376	11.3294	-0.392088	11.5773	-0.457035	8.16109	3.66504	7.20971	7.88575	8.57675	8.63346	7.95966	1.02487	3.74527	-0.186642	9.62664	6.89252	7.42444	7.47533	-0.0979561	0.146217	9.15693	3.49118	7.24243	6.30566	9.06828	0.0617569	10.3119
1_91852927_91853039_-	unannotated	1.28032	-0.0633654	0.565401	0.0747597	1.6666	-0.284093	1.5636	-0.10869	-0.231267	-0.100407	1.18915	2.04452	-0.00574665	1.28039	-0.0717246	0.817662	0.195134	0.746761	0.928817	4.09823	5.53144	0.420971	-0.392088	8.92552	-0.457035	4.28897	0.0800809	0.0701604	0.308323	-0.217661	0.0827102	0.344952	1.02487	-0.161623	-0.186642	0.376337	3.784	-0.219412	0.346049	-0.0979561	0.146217	5.39643	-0.0937797	-0.0974231	0.197139	4.72375	0.0617569	0.20334
1_91853057_91853148_-	unannotated	6.48978	-0.0633654	0.565401	0.0747597	1.6666	-0.284093	1.5636	-0.10869	-0.231267	-0.100407	1.18915	2.04452	-0.00574665	1.28039	-0.0717246	0.817662	0.195134	0.746761	0.928817	4.18069	4.85337	0.420971	-0.392088	8.88968	-0.457035	0.48161	0.0800809	0.0701604	0.308323	-0.217661	0.0827102	0.344952	4.93177	-0.161623	-0.186642	5.9613	-0.216	-0.219412	0.346049	-0.0979561	0.146217	4.05539	-0.0937797	-0.0974231	0.197139	0.475826	0.0617569	6.7425
1_95621349_95621372_-	unannotated	6.63788	-0.0633654	0.565401	0.0747597	1.6666	4.30087	1.5636	-0.10869	5.62671	7.5143	1.18915	2.04452	-0.00574665	1.28039	5.97267	0.817662	0.195134	8.21437	0.928817	0.0107657	6.56706	0.420971	-0.392088	5.99183	3.2434	0.48161	0.0800809	5.52959	4.83189	4.42619	5.1271	5.09984	5.2728	-0.161623	-0.186642	0.376337	5.56536	3.48103	0.346049	-0.0979561	0.146217	6.55789	-0.0937797	-0.0974231	0.197139	9.34619	0.0617569	0.20334
1_112441046_112441062_-	unannotated	1.28032	-0.0633654	0.565401	0.0747597	1.6666	-0.284093	9.52938	-0.10869	-0.231267	-0.100407	1.18915	2.04452	-0.00574665	1.28039	-0.0717246	0.817662	0.195134	0.746761	0.928817	0.0107657	0.209511	0.420971	-0.392088	-0.008169	-0.457035	9.68618	0.0800809	0.0701604	0.308323	-0.217661	0.0827102	0.344952	1.02487	-0.161623	-0.186642	0.376337	-0.216	8.68748	0.346049	-0.0979561	0.146217	0.148502	-0.0937797	-0.0974231	0.197139	0.475826	0.0617569	0.20334
1_145576269_145576290_-	unannotated	1.28032	-0.0633654	0.565401	0.0747597	1.6666	-0.284093	1.5636	-0.10869	3.57609	-0.100407	1.18915	2.04452	-0.00574665	1.28039	-0.0717246	0.817662	0.195134	0.746761	0.928817	3.91766	5.01687	6.6689	-0.392088	3.57679	-0.457035	0.48161	0.0800809	0.0701604	7.53714	-0.217661	4.9896	0.344952	1.02487	-0.161623	-0.186642	0.376337	-0.216	-0.219412	0.346049	-0.0979561	0.146217	0.148502	3.90622	-0.0974231	3.7821	0.475826	0.0617569	0.20334
1_154018080_154018103_-	unannotated	1.28032	-0.0633654	0.565401	0.0747597	1.6666	-0.284093	1.5636	-0.10869	5.09066	-0.100407	1.18915	2.04452	-0.00574665	1.28039	-0.0717246	0.817662	0.195134	0.746761	0.928817	0.0107657	0.209511	5.42097	-0.392088	-0.008169	-0.457035	0.48161	0.0800809	6.83834	0.308323	-0.217661	0.0827102	0.344952	4.72531	5.45309	-0.186642	0.376337	5.80637	5.61348	0.346049	8.74753	0.146217	0.148502	-0.0937797	-0.0974231	4.2846	4.93526	0.0617569	0.20334
1_161410612_161410641_-	unannotated	1.28032	-0.0633654	0.565401	0.0747597	1.6666	-0.284093	1.5636	-0.10869	3.22817	-0.100407	1.18915	2.04452	-0.00574665	1.28039	-0.0717246	0.817662	0.195134	0.746761	0.928817	0.0107657	0.209511	0.420971	-0.392088	-0.008169	-0.457035	0.48161	0.0800809	0.0701604	0.308323	-0.217661	0.0827102	0.344952	1.02487	-0.161623	-0.186642	6.99105	-0.216	4.42444	0.346049	-0.0979561	0.146217	3.95586	3.99368	-0.0974231	0.197139	0.475826	0.0617569	7.39316
1_161418030_161418059_-	unannotated	1.28032	-0.0633654	0.565401	0.0747597	1.6666	-0.284093	1.5636	-0.10869	3.22817	-0.100407	1.18915	2.04452	-0.00574665	1.28039	-0.0717246	0.817662	0.195134	0.746761	0.928817	0.0107657	0.209511	0.420971	-0.392088	-0.008169	-0.457035	0.48161	0.0800809	0.0701604	0.308323	-0.217661	0.0827102	0.344952	1.02487	-0.161623	-0.186642	6.99105	-0.216	4.42444	0.346049	-0.0979561	0.146217	3.95586	3.99368	-0.0974231	0.197139	0.475826	0.0617569	7.39316
1_161425411_161425439_-	unannotated	1.28032	-0.0633654	0.565401	0.0747597	1.6666	-0.284093	1.5636	-0.10869	3.22817	-0.100407	1.18915	2.04452	-0.00574665	1.28039	-0.0717246	0.817662	0.195134	0.746761	0.928817	0.0107657	0.209511	0.420971	-0.392088	-0.008169	-0.457035	0.48161	0.0800809	0.0701604	0.308323	-0.217661	0.0827102	0.344952	1.02487	-0.161623	-0.186642	6.99105	-0.216	4.42444	0.346049	-0.0979561	0.146217	3.95586	3.99368	-0.0974231	0.197139	0.475826	0.0617569	7.39316
1_161432821_161432850_-	unannotated	1.28032	-0.0633654	0.565401	0.0747597	1.6666	-0.284093	1.5636	-0.10869	3.22817	-0.100407	1.18915	2.04452	-0.00574665	1.28039	-0.0717246	0.817662	0.195134	0.746761	0.928817	0.0107657	0.209511	0.420971	-0.392088	-0.008169	-0.457035	0.48161	0.0800809	0.0701604	0.308323	-0.217661	0.0827102	0.344952	1.02487	-0.161623	-0.186642	6.99105	-0.216	4.42444	0.346049	-0.0979561	0.146217	3.95586	3.99368	-0.0974231	0.197139	0.475826	0.0617569	7.39316
1_161440202_161440231_-	unannotated	1.28032	-0.0633654	0.565401	0.0747597	1.6666	-0.284093	1.5636	-0.10869	3.22817	-0.100407	1.18915	2.04452	-0.00574665	1.28039	-0.0717246	0.817662	0.195134	0.746761	0.928817	0.0107657	0.209511	0.420971	-0.392088	-0.008169	-0.457035	0.48161	0.0800809	0.0701604	0.308323	-0.217661	0.0827102	0.344952	1.02487	-0.161623	-0.186642	6.99105	-0.216	4.42444	0.346049	-0.0979561	0.146217	3.95586	3.99368	-0.0974231	0.197139	0.475826	0.0617569	7.39316
1_162039414_162039435_-	unannotated	1.28032	-0.0633654	0.565401	0.0747597	1.6666	-0.284093	1.5636	-0.10869	5.55009	3.70695	1.18915	2.04452	-0.00574665	1.28039	-0.0717246	0.817662	6.26122	0.746761	0.928817	7.75223	7.30754	8.63529	-0.392088	6.03623	-0.457035	6.33959	0.0800809	6.07016	9.19097	-0.217661	7.17017	0.344952	7.84505	4.83838	-0.186642	7.25898	5.33859	5.06599	7.30025	5.96813	6.2755	7.6954	6.63414	4.60302	8.2846	6.77961	0.0617569	6.91759
1_177240678_177240695_-	unannotated	1.28032	-0.0633654	6.83219	0.0747597	5.57349	-0.284093	5.37095	4.47627	7.36865	-0.100407	1.18915	7.53637	4.85223	1.28039	-0.0717246	7.38752	5.65457	5.83422	0.928817	8.66182	9.03288	6.17586	-0.392088	6.60654	-0.457035	4.80354	0.0800809	6.0009	6.59373	-0.217661	4.25264	7.31074	8.87036	7.16929	-0.186642	9.60996	7.17632	6.08437	9.45196	7.53867	8.0042	6.1485	5.63414	7.05232	8.50092	9.04188	0.0617569	9.7732
1_179064547_179064566_-	unannotated	5.73976	-0.0633654	0.565401	0.0747597	1.6666	-0.284093	1.5636	-0.10869	-0.231267	8.08942	1.18915	2.04452	-0.00574665	1.28039	-0.0717246	0.817662	0.195134	0.746761	0.928817	0.0107657	0.209511	4.22833	-0.392088	5.96911	-0.457035	4.28897	0.0800809	5.27961	0.308323	-0.217661	5.50897	0.344952	1.02487	-0.161623	-0.186642	0.376337	4.53889	9.93414	0.346049	4.5459	0.146217	5.1027	4.66111	-0.0974231	0.197139	5.11968	0.0617569	0.20334
1_183096404_183096422_-	unannotated	6.67264	-0.0633654	0.565401	0.0747597	1.6666	-0.284093	1.5636	-0.10869	-0.231267	-0.100407	1.18915	2.04452	-0.00574665	1.28039	-0.0717246	0.817662	0.195134	0.746761	0.928817	0.0107657	0.209511	0.420971	-0.392088	-0.008169	-0.457035	0.48161	0.0800809	0.0701604	0.308323	-0.217661	7.21199	0.344952	1.02487	-0.161623	-0.186642	0.376337	-0.216	-0.219412	0.346049	-0.0979561	0.146217	0.148502	7.66777	-0.0974231	0.197139	0.475826	0.0617569	0.20334
1_200248592_200248610_-	unannotated	1.28032	-0.0633654	0.565401	0.0747597	1.6666	-0.284093	1.5636	-0.10869	-0.231267	-0.100407	1.18915	2.04452	-0.00574665	1.28039	-0.0717246	0.817662	0.195134	0.746761	0.928817	0.0107657	0.209511	0.420971	-0.392088	-0.008169	-0.457035	0.48161	0.0800809	0.0701604	0.308323	-0.217661	0.0827102	5.98881	1.02487	-0.161623	-0.186642	0.376337	-0.216	-0.219412	0.346049	-0.0979561	0.146217	0.148502	-0.0937797	-0.0974231	0.197139	0.475826	0.0617569	0.20334
1_203605473_203605489_-	unannotated	1.28032	-0.0633654	0.565401	0.0747597	1.6666	-0.284093	1.5636	-0.10869	7.195	-0.100407	1.18915	2.04452	-0.00574665	1.28039	-0.0717246	5.40262	0.195134	0.746761	0.928817	0.0107657	0.209511	0.420971	-0.392088	-0.008169	-0.457035	7.11097	0.0800809	5.9528	0.308323	-0.217661	0.0827102	0.344952	1.02487	-0.161623	-0.186642	0.376337	-0.216	6.06599	4.34605	7.74125	0.146217	0.148502	-0.0937797	-0.0974231	0.197139	0.475826	0.0617569	0.20334
1_205782194_205782212_-	unannotated	1.28032	-0.0633654	0.565401	0.0747597	1.6666	-0.284093	1.5636	-0.10869	-0.231267	-0.100407	1.18915	2.04452	-0.00574665	1.28039	-0.0717246	0.817662	4.2826	0.746761	0.928817	4.91766	0.209511	4.00593	-0.392088	-0.008169	-0.457035	6.0362	0.0800809	5.02436	4.00876	-0.217661	4.40464	0.344952	4.60984	-0.161623	-0.186642	0.376337	3.784	4.17291	0.346049	4.65693	0.146217	6.25703	4.07615	3.48754	5.58946	0.475826	0.0617569	4.37326
1_209164508_209164523_-	unannotated	1.28032	-0.0633654	0.565401	0.0747597	1.6666	-0.284093	1.5636	-0.10869	12.213	-0.100407	1.18915	2.04452	-0.00574665	1.28039	-0.0717246	0.817662	0.195134	0.746761	0.928817	0.0107657	0.209511	0.420971	-0.392088	-0.008169	-0.457035	0.48161	0.0800809	11.1656	0.308323	-0.217661	0.0827102	0.344952	1.02487	-0.161623	-0.186642	0.376337	-0.216	-0.219412	0.346049	12.0307	0.146217	0.148502	-0.0937797	-0.0974231	0.197139	0.475826	0.0617569	0.20334
1_228746010_228746044_-	unannotated	1.28032	-0.0633654	0.565401	0.0747597	1.6666	-0.284093	1.5636	-0.10869	-0.231267	5.25715	1.18915	2.04452	3.45368	1.28039	-0.0717246	0.817662	3.89557	0.746761	0.928817	3.81812	7.60183	6.12141	-0.392088	8.12111	-0.457035	4.87393	5.63467	0.0701604	0.308323	-0.217661	6.65257	0.344952	1.02487	-0.161623	-0.186642	5.28323	4.64198	9.63701	7.1534	-0.0979561	0.146217	7.46139	5.42978	-0.0974231	4.10403	4.79775	0.0617569	7.08598
1_228748251_228748285_-	unannotated	1.28032	-0.0633654	0.565401	0.0747597	1.6666	-0.284093	1.5636	-0.10869	-0.231267	5.25715	1.18915	2.04452	3.45368	1.28039	-0.0717246	0.817662	3.89557	0.746761	0.928817	3.81812	7.60183	6.12141	-0.392088	8.12111	-0.457035	4.87393	5.63467	0.0701604	0.308323	-0.217661	6.65257	0.344952	1.02487	-0.161623	-0.186642	5.28323	4.64198	9.63701	7.1534	-0.0979561	0.146217	7.46139	5.42978	-0.0974231	4.10403	4.79775	0.0617569	7.08598
1_228750492_228750526_-	unannotated	1.28032	-0.0633654	0.565401	0.0747597	1.6666	-0.284093	1.5636	-0.10869	-0.231267	5.25715	1.18915	2.04452	3.45368	1.28039	-0.0717246	0.817662	3.89557	0.746761	0.928817	3.81812	7.60183	6.12141	-0.392088	8.12111	-0.457035	4.87393	5.63467	0.0701604	0.308323	-0.217661	6.65257	0.344952	1.02487	-0.161623	-0.186642	5.28323	4.64198	9.63701	7.1534	-0.0979561	0.146217	7.46139	5.42978	-0.0974231	4.10403	4.79775	0.0617569	7.08598
1_228752733_228752767_-	unannotated	1.28032	-0.0633654	0.565401	0.0747597	1.6666	-0.284093	1.5636	-0.10869	-0.231267	5.25715	1.18915	2.04452	3.45368	1.28039	-0.0717246	0.817662	3.89557	0.746761	0.928817	3.81812	7.60183	6.12141	-0.392088	8.12111	-0.457035	4.87393	5.63467	0.0701604	0.308323	-0.217661	6.65257	0.344952	1.02487	-0.161623	-0.186642	5.28323	4.64198	9.63701	7.1534	-0.0979561	0.146217	7.46139	5.42978	-0.0974231	4.10403	4.79775	0.0617569	7.08598
1_228754974_228755008_-	unannotated	1.28032	-0.0633654	0.565401	0.0747597	1.6666	-0.284093	1.5636	-0.10869	-0.231267	5.25715	1.18915	2.04452	3.45368	1.28039	-0.0717246	0.817662	3.89557	0.746761	0.928817	3.81812	7.60183	6.12141	-0.392088	8.12111	-0.457035	4.87393	5.63467	0.0701604	0.308323	-0.217661	6.65257	0.344952	1.02487	-0.161623	-0.186642	5.28323	4.64198	9.63701	7.1534	-0.0979561	0.146217	7.46139	5.42978	-0.0974231	4.10403	4.79775	0.0617569	7.08598
1_228757189_228757223_-	unannotated	1.28032	-0.0633654	0.565401	0.0747597	1.6666	-0.284093	1.5636	-0.10869	-0.231267	5.25715	1.18915	2.04452	3.45368	1.28039	-0.0717246	0.817662	3.89557	0.746761	0.928817	3.81812	7.60183	6.12141	-0.392088	8.12111	-0.457035	4.87393	5.63467	0.0701604	0.308323	-0.217661	6.65257	0.344952	1.02487	-0.161623	-0.186642	5.28323	4.64198	9.63701	7.1534	-0.0979561	0.146217	7.46139	5.42978	-0.0974231	4.10403	4.79775	0.0617569	7.08598
1_228759409_228759443_-	unannotated	1.28032	-0.0633654	0.565401	0.0747597	1.6666	-0.284093	1.5636	-0.10869	-0.231267	5.25715	1.18915	2.04452	3.45368	1.28039	-0.0717246	0.817662	3.89557	0.746761	0.928817	3.81812	7.60183	6.12141	-0.392088	8.12111	-0.457035	4.87393	5.63467	0.0701604	0.308323	-0.217661	6.65257	0.344952	1.02487	-0.161623	-0.186642	5.28323	4.64198	9.63701	7.1534	-0.0979561	0.146217	7.46139	5.42978	-0.0974231	4.10403	4.79775	0.0617569	7.08598
1_228761651_228761685_-	unannotated	1.28032	-0.0633654	0.565401	0.0747597	1.6666	-0.284093	1.5636	-0.10869	-0.231267	5.25715	1.18915	2.04452	3.45368	1.28039	-0.0717246	0.817662	3.89557	0.746761	0.928817	3.81812	7.60183	6.12141	-0.392088	8.12111	-0.457035	4.87393	5.63467	0.0701604	0.308323	-0.217661	6.65257	0.344952	1.02487	-0.161623	-0.186642	5.28323	4.64198	9.63701	7.1534	-0.0979561	0.146217	7.46139	5.42978	-0.0974231	4.10403	4.79775	0.0617569	7.08598
1_228763890_228763924_-	unannotated	1.28032	-0.0633654	0.565401	0.0747597	1.6666	-0.284093	1.5636	-0.10869	-0.231267	5.25715	1.18915	2.04452	3.45368	1.28039	-0.0717246	0.817662	3.89557	0.746761	0.928817	3.81812	7.60183	6.12141	-0.392088	8.12111	-0.457035	4.87393	5.63467	0.0701604	0.308323	-0.217661	6.65257	0.344952	1.02487	-0.161623	-0.186642	5.28323	4.64198	9.63701	7.1534	-0.0979561	0.146217	7.46139	5.42978	-0.0974231	4.10403	4.79775	0.0617569	7.08598
1_228766132_228766166_-	unannotated	1.28032	-0.0633654	0.565401	0.0747597	1.6666	-0.284093	1.5636	-0.10869	-0.231267	5.25715	1.18915	2.04452	3.45368	1.28039	-0.0717246	0.817662	3.89557	0.746761	0.928817	3.81812	7.60183	6.12141	-0.392088	8.12111	-0.457035	4.87393	5.63467	0.0701604	0.308323	-0.217661	6.65257	0.344952	1.02487	-0.161623	-0.186642	5.28323	4.64198	9.63701	7.1534	-0.0979561	0.146217	7.46139	5.42978	-0.0974231	4.10403	4.79775	0.0617569	7.08598
1_228768373_228768407_-	unannotated	1.28032	-0.0633654	0.565401	0.0747597	1.6666	-0.284093	1.5636	-0.10869	-0.231267	5.25715	1.18915	2.04452	3.45368	1.28039	-0.0717246	0.817662	3.89557	0.746761	0.928817	3.81812	7.60183	6.12141	-0.392088	8.12111	-0.457035	4.87393	5.63467	0.0701604	0.308323	-0.217661	6.65257	0.344952	1.02487	-0.161623	-0.186642	5.28323	4.64198	9.63701	7.1534	-0.0979561	0.146217	7.46139	5.42978	-0.0974231	4.10403	4.79775	0.0617569	7.08598
1_228770613_228770647_-	unannotated	1.28032	-0.0633654	0.565401	0.0747597	1.6666	-0.284093	1.5636	-0.10869	-0.231267	5.25715	1.18915	2.04452	3.45368	1.28039	-0.0717246	0.817662	3.89557	0.746761	0.928817	3.81812	7.60183	6.12141	-0.392088	8.12111	-0.457035	4.87393	5.63467	0.0701604	0.308323	-0.217661	6.65257	0.344952	1.02487	-0.161623	-0.186642	5.28323	4.64198	9.63701	7.1534	-0.0979561	0.146217	7.46139	5.42978	-0.0974231	4.10403	4.79775	0.0617569	7.08598
1_228772838_228772872_-	unannotated	1.28032	-0.0633654	0.565401	0.0747597	1.6666	-0.284093	1.5636	-0.10869	-0.231267	5.25715	1.18915	2.04452	3.45368	1.28039	-0.0717246	0.817662	3.89557	0.746761	0.928817	3.81812	7.60183	6.12141	-0.392088	8.12111	-0.457035	4.87393	5.63467	0.0701604	0.308323	-0.217661	6.65257	0.344952	1.02487	-0.161623	-0.186642	5.28323	4.64198	9.63701	7.1534	-0.0979561	0.146217	7.46139	5.42978	-0.0974231	4.10403	4.79775	0.0617569	7.08598
1_228775079_228775113_-	unannotated	1.28032	-0.0633654	0.565401	0.0747597	1.6666	-0.284093	1.5636	-0.10869	-0.231267	5.25715	1.18915	2.04452	3.45368	1.28039	-0.0717246	0.817662	3.89557	0.746761	0.928817	3.81812	7.60183	6.12141	-0.392088	8.12111	-0.457035	4.87393	5.63467	0.0701604	0.308323	-0.217661	6.65257	0.344952	1.02487	-0.161623	-0.186642	5.28323	4.64198	9.63701	7.1534	-0.0979561	0.146217	7.46139	5.42978	-0.0974231	4.10403	4.79775	0.0617569	7.08598
1_228777310_228777344_-	unannotated	1.28032	-0.0633654	0.565401	0.0747597	1.6666	-0.284093	1.5636	-0.10869	-0.231267	5.25715	1.18915	2.04452	3.45368	1.28039	-0.0717246	0.817662	3.89557	0.746761	0.928817	3.81812	7.60183	6.12141	-0.392088	8.12111	-0.457035	4.87393	5.63467	0.0701604	0.308323	-0.217661	6.65257	0.344952	1.02487	-0.161623	-0.186642	5.28323	4.64198	9.63701	7.1534	-0.0979561	0.146217	7.46139	5.42978	-0.0974231	4.10403	4.79775	0.0617569	7.08598
1_228779551_228779585_-	unannotated	1.28032	-0.0633654	0.565401	0.0747597	1.6666	-0.284093	1.5636	-0.10869	-0.231267	5.25715	1.18915	2.04452	3.45368	1.28039	-0.0717246	0.817662	3.89557	0.746761	0.928817	3.81812	7.60183	6.12141	-0.392088	8.12111	-0.457035	4.87393	5.63467	0.0701604	0.308323	-0.217661	6.65257	0.344952	1.02487	-0.161623	-0.186642	5.28323	4.64198	9.63701	7.1534	-0.0979561	0.146217	7.46139	5.42978	-0.0974231	4.10403	4.79775	0.0617569	7.08598
1_228781782_228781816_-	unannotated	1.28032	-0.0633654	0.565401	0.0747597	1.6666	-0.284093	1.5636	-0.10869	-0.231267	5.25715	1.18915	2.04452	3.45368	1.28039	-0.0717246	0.817662	3.89557	0.746761	0.928817	3.81812	7.60183	6.12141	-0.392088	8.12111	-0.457035	4.87393	5.63467	0.0701604	0.308323	-0.217661	6.65257	0.344952	1.02487	-0.161623	-0.186642	5.28323	4.64198	9.63701	7.1534	-0.0979561	0.146217	7.46139	5.42978	-0.0974231	4.10403	4.79775	0.0617569	7.08598
1_234745989_234746009_-	unannotated	1.28032	-0.0633654	0.565401	0.0747597	1.6666	-0.284093	1.5636	-0.10869	-0.231267	-0.100407	1.18915	2.04452	-0.00574665	1.28039	-0.0717246	0.817662	6.9366	0.746761	0.928817	7.31455	7.1982	7.76082	-0.392088	7.30471	-0.457035	0.48161	0.0800809	0.0701604	7.99482	-0.217661	0.0827102	3.80438	5.93177	3.64573	-0.186642	6.50562	-0.216	-0.219412	5.30025	-0.0979561	0.146217	3.84894	-0.0937797	5.32884	7.23056	4.79775	0.0617569	8.13408
1_246182868_246182885_-	unannotated	6.67264	-0.0633654	0.565401	0.0747597	1.6666	-0.284093	1.5636	-0.10869	-0.231267	-0.100407	1.18915	2.04452	-0.00574665	1.28039	-0.0717246	0.817662	0.195134	0.746761	0.928817	0.0107657	0.209511	0.420971	-0.392088	-0.008169	-0.457035	0.48161	0.0800809	0.0701604	0.308323	-0.217661	7.05999	0.344952	1.02487	-0.161623	-0.186642	0.376337	-0.216	-0.219412	0.346049	-0.0979561	0.146217	0.148502	7.41401	-0.0974231	0.197139	0.475826	0.0617569	0.20334
10_2267309_2267326_+	unannotated	1.28032	-0.0633654	0.565401	0.0747597	1.6666	-0.284093	1.5636	-0.10869	-0.231267	-0.100407	1.18915	2.04452	-0.00574665	1.28039	-0.0717246	0.817662	0.195134	12.4201	0.928817	0.0107657	0.209511	0.420971	-0.392088	-0.008169	-0.457035	0.48161	0.0800809	0.0701604	0.308323	-0.217661	0.0827102	0.344952	1.02487	-0.161623	-0.186642	0.376337	-0.216	-0.219412	0.346049	-0.0979561	0.146217	0.148502	-0.0937797	-0.0974231	0.197139	0.475826	0.0617569	0.20334
10_5435870_5435888_+	unannotated	1.28032	-0.0633654	0.565401	10.1609	9.43478	-0.284093	1.5636	-0.10869	-0.231267	-0.100407	1.18915	2.04452	-0.00574665	8.33568	-0.0717246	0.817662	0.195134	0.746761	0.928817	0.0107657	0.209511	0.420971	-0.392088	4.23976	-0.457035	0.48161	0.0800809	0.0701604	0.308323	-0.217661	0.0827102	0.344952	1.02487	-0.161623	-0.186642	9.50562	-0.216	-0.219412	0.346049	-0.0979561	0.146217	0.148502	-0.0937797	-0.0974231	0.197139	0.475826	0.0617569	9.85439
10_6245402_6245422_+	unannotated	1.28032	-0.0633654	0.565401	0.0747597	1.6666	6.00131	1.5636	-0.10869	4.76873	-0.100407	1.18915	2.04452	-0.00574665	5.18728	5.28583	6.79494	4.44306	7.33172	0.928817	6.58062	6.14025	7.46536	-0.392088	8.12111	-0.457035	4.87393	3.66504	5.27961	6.63025	-0.217661	6.33064	4.43242	6.88286	4.92584	-0.186642	6.44243	4.59135	4.68748	8.82583	6.62996	5.76093	6.12578	6.44538	4.90258	6.2846	6.74261	0.0617569	5.90378
10_21823749_21823768_+	unannotated	1.28032	-0.0633654	0.565401	0.0747597	1.6666	-0.284093	1.5636	-0.10869	6.57609	6.04934	1.18915	2.04452	-0.00574665	1.28039	-0.0717246	4.90512	6.97649	0.746761	4.83571	8.03313	7.23188	9.36349	-0.392088	6.49963	-0.457035	8.13266	0.0800809	6.98902	8.24496	-0.217661	8.27747	5.86851	8.45114	7.39297	-0.186642	7.61474	7.61055	7.15563	8.63145	6.18745	7.66192	8.25703	8.01474	6.42614	8.0675	8.02272	0.0617569	8.26404
10_45675982_45676001_+	unannotated	1.28032	-0.0633654	7.70495	8.33215	1.6666	-0.284093	7.02303	4.59175	6.30789	-0.100407	1.18915	2.04452	-0.00574665	8.10057	-0.0717246	6.77186	4.00249	0.746761	0.928817	10.592	9.5449	9.38676	-0.392088	9.68706	4.58736	4.94104	5.91297	5.71402	10.35	-0.217661	9.71024	6.17784	10.4965	5.74527	-0.186642	9.50562	7.87676	8.33518	9.00426	7.91327	7.06508	11.6181	9.94102	8.3162	10.5213	10.0476	0.0617569	9.26133
10_54549953_54549969_+	unannotated	1.28032	-0.0633654	0.565401	0.0747597	1.6666	-0.284093	1.5636	8.60556	-0.231267	-0.100407	1.18915	2.04452	-0.00574665	1.28039	-0.0717246	9.24393	0.195134	0.746761	0.928817	0.0107657	0.209511	0.420971	-0.392088	-0.008169	-0.457035	0.48161	0.0800809	0.0701604	0.308323	-0.217661	0.0827102	0.344952	1.02487	-0.161623	-0.186642	6.13122	-0.216	-0.219412	10.1258	-0.0979561	0.146217	0.148502	-0.0937797	-0.0974231	0.197139	0.475826	0.0617569	6.2908
10_66061959_66061978_+	unannotated	6.18722	-0.0633654	0.565401	0.0747597	1.6666	-0.284093	1.5636	6.99983	7.75173	-0.100407	1.18915	2.04452	-0.00574665	1.28039	-0.0717246	0.817662	0.195134	0.746761	0.928817	3.71121	7.40918	4.12141	-0.392088	8.81201	6.68252	4.48161	0.0800809	6.82505	4.89329	5.51026	5.50897	4.43242	8.85142	-0.161623	-0.186642	4.54626	8.43864	6.63857	0.346049	5.2596	0.146217	8.1027	4.95061	3.48754	5.44507	5.23071	0.0617569	4.11023
10_69524343_69524364_+	unannotated	1.28032	-0.0633654	0.565401	5.90765	1.6666	-0.284093	1.5636	-0.10869	5.46917	-0.100407	1.18915	2.04452	-0.00574665	1.28039	-0.0717246	0.817662	5.68699	0.746761	0.928817	8.82775	7.56706	6.44334	-0.392088	9.33168	-0.457035	5.72954	0.0800809	3.87752	7.59373	-0.217661	7.18074	7.27569	6.6973	4.96766	-0.186642	7.10426	5.97382	3.78059	6.22869	5.29436	0.146217	8.17641	7.65441	5.51729	7.70493	8.39469	0.0617569	7.41279
10_71982317_71982349_+	unannotated	1.28032	-0.0633654	0.565401	0.0747597	1.6666	-0.284093	5.37095	6.33425	-0.231267	-0.100407	1.18915	2.04452	-0.00574665	1.28039	-0.0717246	0.817662	0.195134	0.746761	0.928817	0.0107657	5.1164	0.420971	-0.392088	6.87447	5.21539	0.48161	0.0800809	0.0701604	0.308323	-0.217661	0.0827102	0.344952	1.02487	-0.161623	-0.186642	0.376337	5.87146	4.02852	0.346049	-0.0979561	0.146217	0.148502	-0.0937797	-0.0974231	0.197139	4.17627	0.0617569	0.20334
10_97803061_97803077_+	unannotated	1.28032	-0.0633654	0.565401	7.04054	1.6666	-0.284093	1.5636	-0.10869	7.00714	-0.100407	1.18915	2.04452	-0.00574665	6.32479	-0.0717246	0.817662	0.195134	0.746761	0.928817	0.0107657	0.209511	0.420971	-0.392088	-0.008169	-0.457035	0.48161	0.0800809	0.0701604	0.308323	-0.217661	0.0827102	0.344952	1.02487	-0.161623	-0.186642	0.376337	-0.216	5.17291	0.346049	6.01057	0.146217	0.148502	-0.0937797	-0.0974231	0.197139	0.475826	0.0617569	0.20334
10_98452480_98452512_+	unannotated	1.28032	-0.0633654	0.565401	0.0747597	1.6666	-0.284093	1.5636	-0.10869	-0.231267	-0.100407	1.18915	2.04452	-0.00574665	1.28039	-0.0717246	0.817662	0.195134	0.746761	0.928817	0.0107657	0.209511	0.420971	-0.392088	-0.008169	-0.457035	0.48161	0.0800809	0.0701604	4.83189	-0.217661	0.0827102	0.344952	1.02487	-0.161623	-0.186642	0.376337	-0.216	-0.219412	0.346049	-0.0979561	0.146217	0.148502	-0.0937797	-0.0974231	0.197139	0.475826	0.0617569	0.20334
10_100082172_100082193_+	unannotated	5.18722	-0.0633654	0.565401	0.0747597	1.6666	-0.284093	1.5636	-0.10869	4.8562	-0.100407	1.18915	2.04452	-0.00574665	1.28039	-0.0717246	4.72455	0.195134	0.746761	0.928817	6.99945	7.78694	6.14889	-0.392088	9.06597	-0.457035	0.48161	0.0800809	0.0701604	7.87818	-0.217661	5.72657	0.344952	1.02487	-0.161623	-0.186642	5.8026	4.7382	9.19844	5.25294	-0.0979561	0.146217	8.35307	5.7642	5.0725	5.95203	8.56329	0.0617569	5.81805
10_101380109_101380126_+	unannotated	1.28032	-0.0633654	0.565401	3.98165	1.6666	4.52326	1.5636	-0.10869	5.3537	9.03914	1.18915	2.04452	-0.00574665	7.00831	4.01574	0.817662	4.10202	0.746761	0.928817	6.14005	5.20951	5.42097	-0.392088	6.43477	-0.457035	5.526	0.0800809	6.24009	6.43761	-0.217661	3.89007	5.83681	1.02487	5.19593	-0.186642	3.9613	3.36896	4.58794	6.10094	-0.0979561	5.10041	0.148502	-0.0937797	5.0725	5.24153	6.38272	0.0617569	6.2908
10_103848578_103848594_+	unannotated	1.28032	-0.0633654	8.60432	0.0747597	1.6666	-0.284093	1.5636	-0.10869	-0.231267	-0.100407	1.18915	7.21444	5.97153	1.28039	-0.0717246	0.817662	7.73429	0.746761	0.928817	0.0107657	5.60183	0.420971	-0.392088	-0.008169	-0.457035	0.48161	0.0800809	0.0701604	0.308323	-0.217661	0.0827102	0.344952	9.32408	-0.161623	-0.186642	0.376337	-0.216	-0.219412	0.346049	-0.0979561	0.146217	0.148502	-0.0937797	-0.0974231	9.24971	0.475826	0.0617569	0.20334
10_106401723_106401741_+	unannotated	1.28032	-0.0633654	0.565401	0.0747597	1.6666	-0.284093	1.5636	-0.10869	7.25255	-0.100407	1.18915	2.04452	-0.00574665	1.28039	-0.0717246	0.817662	4.58745	0.746761	0.928817	5.86875	8.96106	6.44334	-0.392088	3.99183	-0.457035	5.3885	0.0800809	3.65512	8.69634	-0.217661	7.58256	0.344952	6.02487	5.23069	-0.186642	4.76865	4.53889	3.78059	6.07397	-0.0979561	4.05311	6.03115	7.52827	-0.0974231	5.44507	0.475826	0.0617569	4.01069
10_111536115_111536131_+	unannotated	1.28032	-0.0633654	0.565401	0.0747597	1.6666	-0.284093	1.5636	-0.10869	-0.231267	-0.100407	1.18915	2.04452	-0.00574665	1.28039	-0.0717246	0.817662	0.195134	0.746761	0.928817	0.0107657	0.209511	0.420971	-0.392088	-0.008169	-0.457035	0.48161	0.0800809	6.07016	0.308323	-0.217661	0.0827102	0.344952	1.02487	-0.161623	-0.186642	0.376337	-0.216	-0.219412	0.346049	8.42952	0.146217	0.148502	-0.0937797	-0.0974231	0.197139	0.475826	0.0617569	0.20334
10_112170204_112170223_+	unannotated	1.28032	-0.0633654	0.565401	0.0747597	1.6666	-0.284093	1.5636	-0.10869	-0.231267	-0.100407	1.18915	2.04452	-0.00574665	1.28039	-0.0717246	0.817662	0.195134	0.746761	0.928817	11.521	0.209511	0.420971	-0.392088	-0.008169	-0.457035	0.48161	0.0800809	0.0701604	0.308323	-0.217661	0.0827102	10.8734	1.02487	-0.161623	-0.186642	0.376337	-0.216	-0.219412	0.346049	-0.0979561	0.146217	0.148502	-0.0937797	9.66247	0.197139	0.475826	0.0617569	0.20334
10_116010383_116010398_+	unannotated	1.28032	-0.0633654	0.565401	0.0747597	1.6666	-0.284093	6.88553	-0.10869	-0.231267	-0.100407	1.18915	2.04452	-0.00574665	1.28039	-0.0717246	0.817662	0.195134	0.746761	0.928817	0.0107657	0.209511	0.420971	-0.392088	-0.008169	-0.457035	5.56907	0.0800809	0.0701604	0.308323	-0.217661	0.0827102	0.344952	1.02487	-0.161623	-0.186642	0.376337	-0.216	6.33518	0.346049	-0.0979561	0.146217	0.148502	-0.0937797	-0.0974231	0.197139	0.475826	0.0617569	0.20334
10_2009826_2009841_-	unannotated	1.28032	-0.0633654	0.565401	0.0747597	1.6666	-0.284093	1.5636	-0.10869	8.35745	-0.100407	1.18915	2.04452	-0.00574665	1.28039	-0.0717246	0.817662	0.195134	0.746761	0.928817	0.0107657	0.209511	0.420971	-0.392088	-0.008169	-0.457035	0.48161	0.0800809	10.1268	0.308323	-0.217661	0.0827102	0.344952	1.02487	-0.161623	-0.186642	0.376337	-0.216	-0.219412	0.346049	7.20582	0.146217	0.148502	-0.0937797	-0.0974231	0.197139	0.475826	0.0617569	0.20334
10_44270479_44270502_-	unannotated	10.2403	-0.0633654	0.565401	7.25467	5.36703	10.2108	7.44624	4.89131	9.88897	6.45418	1.18915	2.04452	-0.00574665	7.72334	6.83517	8.56585	8.23953	9.81016	6.57267	10.4875	9.92032	10.1574	-0.392088	10.7282	5.03482	9.81477	4.78052	10.9382	9.82796	3.68923	8.88684	10.4231	7.36472	9.38141	-0.186642	8.2467	10.9357	10.4723	10.8647	7.95189	9.13206	6.80671	7.81311	9.9497	8.85892	9.51749	0.0617569	9.18633
10_49863731_49863747_-	unannotated	1.28032	-0.0633654	0.565401	0.0747597	1.6666	-0.284093	1.5636	-0.10869	-0.231267	-0.100407	1.18915	2.04452	-0.00574665	1.28039	-0.0717246	0.817662	0.195134	0.746761	0.928817	5.56535	4.01687	9.28825	-0.392088	-0.008169	-0.457035	0.48161	0.0800809	0.0701604	0.308323	-0.217661	3.9896	0.344952	1.02487	3.64573	-0.186642	0.376337	-0.216	-0.219412	0.346049	-0.0979561	0.146217	5.98139	-0.0937797	-0.0974231	0.197139	0.475826	0.0617569	4.01069
10_78358026_78358043_-	unannotated	8.58411	-0.0633654	0.565401	0.0747597	1.6666	5.90573	5.26404	7.34252	6.27653	8.43875	1.18915	2.04452	-0.00574665	1.28039	5.6007	6.90512	5.32442	7.65365	0.928817	6.84366	5.20951	7.78729	-0.392088	7.68532	5.60905	6.78539	4.83497	6.62475	6.03624	6.99179	7.13799	6.47424	7.2147	5.42334	-0.186642	0.376337	7.86615	6.18998	6.93101	6.37778	5.35567	6.23596	4.81311	4.60302	6.65657	8.25719	0.0617569	5.48874
10_96936511_96936533_-	unannotated	1.28032	-0.0633654	0.565401	0.0747597	1.6666	-0.284093	1.5636	-0.10869	4.62671	-0.100407	1.18915	2.04452	-0.00574665	1.28039	-0.0717246	5.98759	0.195134	0.746761	0.928817	0.0107657	4.1164	0.420971	-0.392088	-0.008169	-0.457035	0.48161	0.0800809	5.56201	0.308323	-0.217661	0.0827102	0.344952	1.02487	-0.161623	-0.186642	0.376337	-0.216	4.36555	0.346049	3.80893	0.146217	0.148502	-0.0937797	-0.0974231	0.197139	0.475826	0.0617569	0.20334
10_98592163_98592186_-	unannotated	1.28032	-0.0633654	0.565401	0.0747597	1.6666	-0.284093	1.5636	-0.10869	3.46917	-0.100407	1.18915	2.04452	-0.00574665	1.28039	-0.0717246	0.817662	5.2826	5.95621	5.38825	5.4702	0.209511	8.24115	-0.392088	5.20128	-0.457035	4.65154	0.0800809	0.0701604	5.35272	-0.217661	6.17017	0.344952	1.02487	6.33023	-0.186642	4.28323	3.48444	3.58794	5.34605	-0.0979561	3.73118	5.1929	5.57865	4.2245	5.68899	4.47583	0.0617569	5.6296
10_130138323_130138340_-	unannotated	1.28032	-0.0633654	0.565401	0.0747597	1.6666	-0.284093	1.5636	-0.10869	10.1929	-0.100407	1.18915	2.04452	-0.00574665	1.28039	-0.0717246	0.817662	0.195134	0.746761	0.928817	0.0107657	0.209511	0.420971	-0.392088	-0.008169	-0.457035	0.48161	0.0800809	9.28448	0.308323	-0.217661	0.0827102	0.344952	1.02487	-0.161623	-0.186642	0.376337	-0.216	-0.219412	0.346049	11.289	0.146217	0.148502	-0.0937797	-0.0974231	0.197139	0.475826	0.0617569	0.20334
10_134611008_134611025_-	unannotated	1.28032	-0.0633654	0.565401	0.0747597	1.6666	-0.284093	1.5636	-0.10869	-0.231267	4.75757	1.18915	2.04452	-0.00574665	1.28039	-0.0717246	0.817662	4.51706	0.746761	0.928817	5.53433	0.209511	5.06483	-0.392088	5.07929	-0.457035	7.22308	0.0800809	4.07016	0.308323	-0.217661	5.40464	4.34495	4.60984	-0.161623	-0.186642	3.83577	4.82839	9.85607	0.346049	4.90204	5.10041	7.32841	5.33249	3.48754	5.19714	0.475826	0.0617569	5.33262
10_135244502_135244517_-	unannotated	6.03521	-0.0633654	0.565401	0.0747597	1.6666	-0.284093	1.5636	-0.10869	-0.231267	-0.100407	1.18915	2.04452	-0.00574665	1.28039	-0.0717246	0.817662	0.195134	0.746761	0.928817	0.0107657	0.209511	0.420971	-0.392088	-0.008169	-0.457035	0.48161	0.0800809	0.0701604	0.308323	-0.217661	5.81063	0.344952	1.02487	-0.161623	-0.186642	0.376337	-0.216	-0.219412	0.346049	-0.0979561	0.146217	0.148502	6.05597	-0.0974231	0.197139	0.475826	0.0617569	0.20334
10_135389261_135389276_-	unannotated	6.03521	-0.0633654	0.565401	0.0747597	1.6666	-0.284093	1.5636	-0.10869	-0.231267	-0.100407	1.18915	2.04452	-0.00574665	1.28039	-0.0717246	0.817662	0.195134	0.746761	0.928817	0.0107657	0.209511	0.420971	-0.392088	-0.008169	-0.457035	0.48161	0.0800809	0.0701604	0.308323	-0.217661	5.81063	0.344952	1.02487	-0.161623	-0.186642	0.376337	-0.216	-0.219412	0.346049	-0.0979561	0.146217	0.148502	6.05597	-0.0974231	0.197139	0.475826	0.0617569	0.20334
11_1411394_1411413_+	unannotated	1.28032	-0.0633654	0.565401	0.0747597	1.6666	-0.284093	1.5636	-0.10869	6.8562	6.04934	1.18915	2.04452	-0.00574665	1.28039	-0.0717246	4.90512	6.97649	0.746761	4.83571	8.03313	7.38942	9.44888	-0.392088	6.49963	-0.457035	8.13266	0.0800809	6.98902	8.37441	-0.217661	8.27747	5.86851	8.45114	7.39297	-0.186642	7.61474	7.61055	7.15563	8.63145	6.18745	7.66192	8.25703	8.01474	6.42614	8.0675	8.02272	0.0617569	8.26404
11_7110839_7110860_+	unannotated	4.86529	-0.0633654	0.565401	0.0747597	1.6666	5.73827	1.5636	-0.10869	4.3537	6.57202	1.18915	2.04452	-0.00574665	1.28039	3.73563	0.817662	0.195134	6.10431	0.928817	4.86875	0.209511	5.7429	-0.392088	6.82472	-0.457035	6.00517	0.0800809	4.71402	0.308323	-0.217661	4.17017	0.344952	1.02487	4.16031	-0.186642	0.376337	5.0694	5.63857	0.346049	-0.0979561	3.84666	0.148502	4.15415	3.80947	0.197139	5.33381	0.0617569	4.2908
11_8168464_8168484_+	unannotated	5.67264	-0.0633654	0.565401	6.67467	1.6666	4.41635	6.14856	5.7982	-0.231267	3.60003	1.18915	2.04452	-0.00574665	4.98083	-0.0717246	5.90512	0.195134	0.746761	0.928817	5.53433	0.209511	5.32786	-0.392088	5.69227	3.35032	6.56907	0.0800809	4.31809	0.308323	-0.217661	5.47503	0.344952	1.02487	3.92584	-0.186642	0.376337	4.95392	4.95051	0.346049	-0.0979561	0.146217	5.76321	4.60666	3.90258	3.89758	4.06079	0.0617569	0.20334
11_19366907_19366925_+	unannotated	1.28032	-0.0633654	0.565401	0.0747597	1.6666	-0.284093	1.5636	-0.10869	5.09066	-0.100407	1.18915	2.04452	-0.00574665	1.28039	-0.0717246	0.817662	0.195134	0.746761	0.928817	4.71121	8.15203	4.50843	-0.392088	-0.008169	-0.457035	5.00517	0.0800809	4.39209	7.54673	-0.217661	6.50897	0.344952	5.54844	4.59326	-0.186642	3.9613	4.53889	4.48103	4.1534	-0.0979561	3.84666	5.23596	6.52093	3.60302	4.19714	0.475826	0.0617569	4.2908
11_34073789_34073805_+	unannotated	1.28032	-0.0633654	0.565401	0.0747597	1.6666	-0.284093	1.5636	-0.10869	-0.231267	-0.100407	1.18915	2.04452	-0.00574665	1.28039	-0.0717246	0.817662	6.34488	0.746761	0.928817	6.73869	0.209511	9.18252	-0.392088	-0.008169	-0.457035	0.48161	0.0800809	0.0701604	4.00876	-0.217661	3.78315	0.344952	7.66873	5.83838	-0.186642	7.52608	-0.216	-0.219412	5.63145	-0.0979561	4.05311	3.95586	3.99368	5.18798	7.75173	6.09054	0.0617569	7.75793
11_34491201_34491220_+	unannotated	6.92418	-0.0633654	0.565401	0.0747597	1.6666	-0.284093	1.5636	-0.10869	-0.231267	6.32586	1.18915	2.04452	-0.00574665	1.28039	-0.0717246	5.5181	0.195134	8.18139	0.928817	0.0107657	0.209511	0.420971	-0.392088	6.16176	-0.457035	0.48161	0.0800809	3.7706	0.308323	-0.217661	4.78315	0.344952	1.02487	-0.161623	-0.186642	0.376337	3.784	-0.219412	0.346049	-0.0979561	0.146217	0.148502	-0.0937797	-0.0974231	0.197139	0.475826	0.0617569	0.20334
11_49764393_49764413_+	unannotated	1.28032	-0.0633654	0.565401	0.0747597	1.6666	-0.284093	1.5636	-0.10869	-0.231267	5.35902	1.18915	2.04452	3.57922	1.28039	-0.0717246	4.62502	0.195134	5.79116	0.928817	0.0107657	4.60183	0.420971	-0.392088	4.89872	-0.457035	0.48161	0.0800809	4.71402	4.11568	-0.217661	0.0827102	0.344952	1.02487	-0.161623	-0.186642	0.376337	-0.216	8.33901	4.1534	-0.0979561	0.146217	0.148502	3.49118	-0.0974231	0.197139	0.475826	0.0617569	0.20334
11_57102105_57102123_+	unannotated	7.52825	-0.0633654	0.565401	5.43231	1.6666	-0.284093	1.5636	-0.10869	-0.231267	-0.100407	1.18915	2.04452	-0.00574665	1.28039	-0.0717246	0.817662	0.195134	0.746761	0.928817	6.99945	0.209511	0.420971	-0.392088	-0.008169	-0.457035	0.48161	0.0800809	0.0701604	0.308323	-0.217661	7.9282	0.344952	1.02487	-0.161623	-0.186642	0.376337	-0.216	-0.219412	0.346049	-0.0979561	0.146217	8.71456	7.86042	3.99004	0.197139	0.475826	0.0617569	0.20334
11_57405959_57405980_+	unannotated	1.28032	-0.0633654	0.565401	0.0747597	1.6666	-0.284093	1.5636	-0.10869	3.3537	-0.100407	1.18915	2.04452	-0.00574665	1.28039	-0.0717246	0.817662	0.195134	5.95621	0.928817	3.81812	0.209511	6.12141	-0.392088	6.77319	-0.457035	0.48161	0.0800809	0.0701604	4.21521	-0.217661	0.0827102	0.344952	1.02487	-0.161623	-0.186642	0.376337	-0.216	-0.219412	0.346049	-0.0979561	0.146217	0.148502	3.60666	-0.0974231	0.197139	0.475826	0.0617569	0.20334
11_77597505_77597600_+	unannotated	1.28032	-0.0633654	0.565401	0.0747597	1.6666	-0.284093	1.5636	-0.10869	-0.231267	-0.100407	1.18915	2.04452	-0.00574665	1.28039	-0.0717246	0.817662	0.195134	6.6294	0.928817	4.81812	0.209511	6.03568	-0.392088	5.27723	-0.457035	0.48161	0.0800809	5.24009	0.308323	-0.217661	4.08271	0.344952	5.54844	-0.161623	-0.186642	0.376337	-0.216	4.10252	4.1534	5.29436	0.146217	6.835	4.49118	3.48754	0.197139	6.17627	0.0617569	3.90378
11_77942364_77942387_+	unannotated	1.28032	-0.0633654	0.565401	0.0747597	1.6666	-0.284093	1.5636	-0.10869	-0.231267	-0.100407	1.18915	2.04452	-0.00574665	1.28039	-0.0717246	0.817662	4.00249	0.746761	0.928817	5.96496	8.20951	0.420971	-0.392088	7.92847	-0.457035	0.48161	0.0800809	0.0701604	6.78406	-0.217661	0.0827102	0.344952	6.57946	-0.161623	-0.186642	5.37634	-0.216	-0.219412	0.346049	-0.0979561	0.146217	0.148502	-0.0937797	3.48754	5.7207	0.475826	0.0617569	6.57838
11_109473923_109473949_+	unannotated	6.23452	-0.0633654	0.565401	0.0747597	1.6666	6.17534	1.5636	6.90254	5.22817	-0.100407	1.18915	2.04452	-0.00574665	1.28039	5.1762	7.77186	0.195134	7.13908	0.928817	6.09823	3.90995	0.420971	-0.392088	8.15674	3.2434	6.36425	3.66504	6.81163	6.81612	4.10427	6.25264	6.04539	1.02487	-0.161623	-0.186642	4.28323	6.29179	4.53548	4.1534	6.07197	0.146217	7.1485	4.86042	3.70993	0.197139	4.47583	0.0617569	0.20334
11_121136193_121136209_+	unannotated	1.28032	-0.0633654	0.565401	0.0747597	1.6666	-0.284093	5.65106	7.34252	7.68162	5.92196	1.18915	2.04452	-0.00574665	1.28039	-0.0717246	7.1927	0.195134	0.746761	0.928817	0.0107657	0.209511	0.420971	-0.392088	-0.008169	-0.457035	6.56907	0.0800809	4.59372	0.308323	-0.217661	0.0827102	0.344952	1.02487	-0.161623	-0.186642	0.376337	-0.216	5.75787	5.5555	5.85624	0.146217	0.148502	-0.0937797	-0.0974231	0.197139	0.475826	0.0617569	0.20334
11_130297698_130297721_+	unannotated	1.28032	-0.0633654	0.565401	0.0747597	1.6666	-0.284093	1.5636	-0.10869	-0.231267	-0.100407	1.18915	2.04452	-0.00574665	1.28039	-0.0717246	0.817662	4.95002	0.746761	0.928817	6.36832	0.209511	8.8967	-0.392088	4.38415	-0.457035	0.48161	0.0800809	0.0701604	6.73459	-0.217661	0.0827102	0.344952	4.60984	-0.161623	-0.186642	5.33053	-0.216	3.78059	6.82178	-0.0979561	0.146217	5.54082	3.49118	-0.0974231	6.24153	0.475826	0.0617569	5.59566
11_1215654_1215673_-	unannotated	1.28032	-0.0633654	0.565401	0.0747597	1.6666	-0.284093	1.5636	-0.10869	4.2923	-0.100407	1.18915	2.04452	-0.00574665	1.28039	-0.0717246	4.40262	6.34488	0.746761	0.928817	7.97655	6.58455	8.16244	-0.392088	5.96911	-0.457035	5.526	0.0800809	0.0701604	6.78406	-0.217661	7.11613	0.344952	7.59473	6.29781	-0.186642	7.38756	5.42786	5.56195	7.16623	-0.0979561	5.0042	7.29825	7.11567	5.90258	7.60653	6.79775	0.0617569	7.53426
11_9861141_9861158_-	unannotated	1.28032	-0.0633654	0.565401	0.0747597	1.6666	-0.284093	1.5636	7.52067	-0.231267	-0.100407	1.18915	2.04452	-0.00574665	1.28039	-0.0717246	8.26061	0.195134	0.746761	0.928817	0.0107657	0.209511	0.420971	-0.392088	-0.008169	-0.457035	0.48161	6.3089	0.0701604	0.308323	-0.217661	0.0827102	0.344952	1.02487	-0.161623	-0.186642	0.376337	-0.216	-0.219412	10.2087	-0.0979561	0.146217	0.148502	-0.0937797	-0.0974231	0.197139	0.475826	0.0617569	0.20334
11_68328802_68328818_-	unannotated	1.28032	-0.0633654	0.565401	0.0747597	1.6666	-0.284093	1.5636	6.10076	-0.231267	-0.100407	1.18915	2.04452	-0.00574665	1.28039	-0.0717246	7.27709	0.195134	0.746761	0.928817	0.0107657	0.209511	0.420971	-0.392088	-0.008169	-0.457035	6.5477	0.0800809	0.0701604	0.308323	-0.217661	0.0827102	0.344952	1.02487	-0.161623	-0.186642	0.376337	-0.216	9.42083	5.43351	-0.0979561	0.146217	0.148502	-0.0937797	-0.0974231	0.197139	0.475826	0.0617569	3.66277
11_70508602_70508621_-	unannotated	1.28032	-0.0633654	0.565401	0.0747597	1.6666	-0.284093	1.5636	-0.10869	8.65443	-0.100407	1.18915	2.04452	-0.00574665	1.28039	-0.0717246	0.817662	8.41914	0.746761	4.38825	9.44539	10.7973	10.0845	-0.392088	9.06597	-0.457035	9.55843	0.0800809	8.07016	10.7769	-0.217661	9.61604	6.83681	9.07472	8.133	-0.186642	9.20289	8.81191	8.45654	9.51597	6.80893	8.55136	9.9364	9.65273	7.84509	9.63177	8.7566	0.0617569	9.27748
11_72361391_72361410_-	unannotated	1.28032	-0.0633654	0.565401	0.0747597	1.6666	4.41635	1.5636	-0.10869	-0.231267	-0.100407	1.18915	2.04452	-0.00574665	1.28039	-0.0717246	0.817662	0.195134	0.746761	0.928817	5.50262	5.70136	5.94453	-0.392088	6.77319	-0.457035	0.48161	0.0800809	0.0701604	6.21521	-0.217661	0.0827102	5.29915	5.2728	-0.161623	-0.186642	4.07678	6.12385	5.68748	0.346049	-0.0979561	0.146217	8.78513	-0.0937797	5.68394	4.841	5.76123	0.0617569	5.15754
11_77185247_77185269_-	unannotated	1.28032	-0.0633654	0.565401	0.0747597	1.6666	-0.284093	1.5636	-0.10869	3.93866	-0.100407	1.18915	2.04452	-0.00574665	1.28039	-0.0717246	0.817662	4.51706	0.746761	0.928817	5.81812	6.51329	6.32786	-0.392088	-0.008169	-0.457035	0.48161	0.0800809	0.0701604	7.25084	-0.217661	5.72657	0.344952	6.38243	5.26464	-0.186642	0.376337	3.48444	-0.219412	5.10094	-0.0979561	0.146217	4.79236	4.7642	4.0725	5.51907	0.475826	0.0617569	5.24773
11_88619473_88619492_-	unannotated	1.28032	-0.0633654	0.565401	0.0747597	1.6666	-0.284093	1.5636	-0.10869	-0.231267	5.35902	1.18915	2.04452	3.57922	1.28039	-0.0717246	4.62502	0.195134	5.79116	0.928817	0.0107657	4.60183	0.420971	-0.392088	4.89872	-0.457035	0.48161	0.0800809	4.71402	4.11568	-0.217661	0.0827102	0.344952	1.02487	-0.161623	-0.186642	0.376337	-0.216	8.33901	4.1534	-0.0979561	0.146217	0.148502	3.49118	-0.0974231	0.197139	0.475826	0.0617569	0.20334
11_98034266_98034284_-	unannotated	1.28032	-0.0633654	0.565401	0.0747597	1.6666	-0.284093	1.5636	8.60556	-0.231267	-0.100407	1.18915	2.04452	-0.00574665	1.28039	-0.0717246	9.29744	0.195134	0.746761	0.928817	4.25869	0.209511	4.22833	-0.392088	-0.008169	-0.457035	0.48161	0.0800809	0.0701604	0.308323	-0.217661	0.0827102	0.344952	1.02487	-0.161623	-0.186642	6.94619	-0.216	-0.219412	10.2009	-0.0979561	0.146217	0.148502	-0.0937797	-0.0974231	4.10403	0.475826	0.0617569	7.02352
11_120517726_120517749_-	unannotated	1.28032	-0.0633654	0.565401	0.0747597	1.6666	-0.284093	1.5636	-0.10869	-0.231267	-0.100407	1.18915	2.04452	-0.00574665	1.28039	-0.0717246	0.817662	0.195134	0.746761	0.928817	0.0107657	0.209511	0.420971	-0.392088	-0.008169	-0.457035	0.48161	0.0800809	0.0701604	0.308323	-0.217661	0.0827102	0.344952	1.02487	-0.161623	-0.186642	0.376337	-0.216	-0.219412	0.346049	-0.0979561	0.146217	0.148502	-0.0937797	-0.0974231	0.197139	0.475826	0.0617569	0.20334
12_6875677_6875698_+	unannotated	1.28032	-0.0633654	0.565401	0.0747597	1.6666	-0.284093	1.5636	-0.10869	3.76873	-0.100407	1.18915	2.04452	-0.00574665	1.28039	-0.0717246	6.17521	8.74972	0.746761	4.73617	8.62548	4.20951	8.87218	-0.392088	3.89872	-0.457035	5.00517	0.0800809	4.52959	9.19402	-0.217661	6.08271	3.92991	7.51673	6.52488	-0.186642	6.52608	4.69089	3.48103	8.64067	4.42561	5.19061	6.71836	5.52093	5.68394	8.93523	7.85087	0.0617569	8.41766
12_9496451_9496468_+	unannotated	1.28032	-0.0633654	0.565401	10.0449	1.6666	-0.284093	1.5636	-0.10869	-0.231267	-0.100407	1.18915	2.04452	3.90114	5.73982	-0.0717246	0.817662	5.10202	0.746761	0.928817	0.0107657	0.209511	5.55025	-0.392088	-0.008169	-0.457035	0.48161	0.0800809	0.0701604	0.308323	-0.217661	0.0827102	0.344952	6.7528	-0.161623	-0.186642	0.376337	-0.216	-0.219412	0.346049	-0.0979561	0.146217	0.148502	-0.0937797	-0.0974231	6.40659	4.99939	0.0617569	0.20334
12_19282610_19282627_+	unannotated	1.28032	-0.0633654	0.565401	0.0747597	1.6666	-0.284093	1.5636	-0.10869	5.97819	5.29191	1.18915	2.04452	-0.00574665	1.28039	-0.0717246	0.817662	6.26122	0.746761	0.928817	7.76565	7.43833	8.32184	-0.392088	6.82472	-0.457035	6.80354	0.0800809	5.7706	8.26252	-0.217661	6.9282	5.15231	7.96739	6.29781	-0.186642	7.14452	6.45642	5.73478	7.86961	4.94644	6.79007	7.13719	6.82508	5.60302	7.2846	7.14825	0.0617569	7.59566
12_20683808_20683829_+	unannotated	1.28032	-0.0633654	0.565401	0.0747597	1.6666	-0.284093	1.5636	-0.10869	-0.231267	-0.100407	1.18915	2.04452	-0.00574665	1.28039	-0.0717246	0.817662	0.195134	0.746761	0.928817	0.0107657	0.209511	0.420971	-0.392088	7.34938	-0.457035	0.48161	0.0800809	0.0701604	0.308323	-0.217661	0.0827102	0.344952	1.02487	-0.161623	-0.186642	0.376337	-0.216	-0.219412	0.346049	-0.0979561	0.146217	0.148502	-0.0937797	-0.0974231	0.197139	0.475826	0.0617569	0.20334
12_40499512_40499529_+	unannotated	1.28032	-0.0633654	0.565401	0.0747597	1.6666	5.57389	1.5636	-0.10869	-0.231267	6.52895	1.18915	2.04452	-0.00574665	1.28039	5.13773	0.817662	0.195134	4.33172	0.928817	4.53433	0.209511	0.420971	-0.392088	5.57679	-0.457035	0.48161	0.0800809	4.31809	3.89329	-0.217661	0.0827102	0.344952	1.02487	-0.161623	-0.186642	0.376337	4.36896	-0.219412	0.346049	-0.0979561	0.146217	0.148502	-0.0937797	-0.0974231	0.197139	0.475826	0.0617569	0.20334
12_49716798_49716814_+	unannotated	1.28032	-0.0633654	6.95772	0.0747597	1.6666	-0.284093	1.5636	-0.10869	5.65138	-0.100407	1.18915	2.04452	-0.00574665	1.28039	-0.0717246	6.10306	4.00249	0.746761	0.928817	9.95034	8.62736	9.05397	-0.392088	8.63929	-0.457035	4.94104	3.53951	5.15762	9.62121	-0.217661	9.24762	5.63035	9.90139	4.79257	-0.186642	8.94239	6.56536	7.7231	8.12084	7.64351	6.48607	10.9671	9.49493	7.60994	9.86602	9.57386	0.0617569	8.66686
12_52558683_52558701_+	unannotated	1.28032	-0.0633654	0.565401	9.54847	1.6666	-0.284093	1.5636	3.89131	-0.231267	-0.100407	1.18915	2.04452	-0.00574665	9.54249	-0.0717246	4.62502	3.89557	0.746761	0.928817	0.0107657	0.209511	0.420971	-0.392088	-0.008169	-0.457035	0.48161	0.0800809	0.0701604	0.308323	-0.217661	0.0827102	0.344952	1.02487	-0.161623	-0.186642	0.376337	-0.216	-0.219412	4.59398	5.29436	0.146217	7.33833	3.71358	-0.0974231	0.197139	0.475826	0.0617569	0.20334
12_52574356_52574372_+	unannotated	1.28032	-0.0633654	5.99167	3.7752	1.6666	-0.284093	1.5636	3.7982	-0.231267	-0.100407	1.18915	2.04452	4.45368	1.28039	-0.0717246	5.62502	3.89557	0.746761	0.928817	6.05516	3.79447	4.42097	-0.392088	-0.008169	-0.457035	0.48161	0.0800809	0.0701604	0.308323	-0.217661	4.94069	0.344952	6.2728	3.92584	-0.186642	6.1577	4.24343	3.48103	6.98991	5.03133	5.39414	6.00648	4.7642	3.99004	6.44507	4.47583	0.0617569	6.59566
12_53610630_53610653_+	unannotated	1.28032	-0.0633654	0.565401	0.0747597	1.6666	-0.284093	1.5636	-0.10869	-0.231267	-0.100407	1.18915	2.04452	-0.00574665	1.28039	-0.0717246	0.817662	0.195134	0.746761	0.928817	5.22022	7.15203	0.420971	-0.392088	7.64288	-0.457035	0.48161	0.0800809	0.0701604	6.71771	-0.217661	0.0827102	0.344952	4.83223	-0.161623	-0.186642	3.9613	-0.216	-0.219412	0.346049	-0.0979561	0.146217	0.148502	-0.0937797	-0.0974231	0.197139	0.475826	0.0617569	0.20334
12_63327388_63327406_+	unannotated	1.28032	-0.0633654	6.5196	0.0747597	1.6666	-0.284093	1.5636	-0.10869	-0.231267	-0.100407	1.18915	2.04452	-0.00574665	1.28039	-0.0717246	0.817662	6.9366	0.746761	0.928817	0.0107657	5.99087	0.420971	-0.392088	-0.008169	-0.457035	0.48161	0.0800809	0.0701604	0.308323	-0.217661	0.0827102	0.344952	7.6973	-0.161623	-0.186642	0.376337	-0.216	-0.219412	0.346049	-0.0979561	0.146217	0.148502	-0.0937797	-0.0974231	8.11003	0.475826	0.0617569	0.20334
12_69229409_69229427_+	unannotated	1.28032	-0.0633654	0.565401	0.0747597	1.6666	-0.284093	1.5636	-0.10869	3.46917	-0.100407	1.18915	2.04452	-0.00574665	1.28039	-0.0717246	0.817662	5.48054	0.746761	0.928817	6.23958	4.85337	6.0934	-0.392088	4.84981	-0.457035	4.18205	0.0800809	0.0701604	4.89329	-0.217661	5.78315	0.344952	5.97907	4.83838	-0.186642	5.8999	-0.216	-0.219412	5.25294	3.48701	3.73118	6.60793	5.49118	4.76056	5.24153	4.56329	0.0617569	5.2908
12_70697802_70697819_+	unannotated	1.28032	-0.0633654	0.565401	0.0747597	1.6666	6.6701	1.5636	-0.10869	-0.231267	-0.100407	1.18915	2.04452	-0.00574665	1.28039	5.2502	0.817662	0.195134	5.60474	0.928817	0.0107657	0.209511	0.420971	-0.392088	-0.008169	7.2083	0.48161	0.0800809	0.0701604	0.308323	-0.217661	0.0827102	0.344952	1.02487	-0.161623	-0.186642	0.376337	9.38205	-0.219412	0.346049	-0.0979561	0.146217	0.148502	-0.0937797	-0.0974231	0.197139	0.475826	0.0617569	0.20334
12_96429846_96429874_+	unannotated	1.28032	-0.0633654	0.565401	0.0747597	1.6666	-0.284093	1.5636	-0.10869	3.22817	-0.100407	1.18915	2.04452	-0.00574665	1.28039	-0.0717246	0.817662	0.195134	0.746761	0.928817	0.0107657	0.209511	0.420971	-0.392088	-0.008169	-0.457035	0.48161	0.0800809	0.0701604	0.308323	-0.217661	0.0827102	0.344952	1.02487	-0.161623	-0.186642	6.99105	-0.216	4.42444	0.346049	-0.0979561	0.146217	3.95586	3.99368	-0.0974231	0.197139	0.475826	0.0617569	7.39316
12_104697483_104697498_+	unannotated	1.28032	-0.0633654	0.565401	0.0747597	1.6666	3.52326	1.5636	-0.10869	-0.231267	-0.100407	1.18915	2.04452	-0.00574665	1.28039	-0.0717246	5.06559	0.195134	0.746761	0.928817	0.0107657	5.7641	5.55025	-0.392088	5.38415	-0.457035	0.48161	0.0800809	0.0701604	0.308323	-0.217661	0.0827102	0.344952	6.3468	3.64573	-0.186642	5.99105	-0.216	-0.219412	7.57487	-0.0979561	0.146217	0.148502	-0.0937797	-0.0974231	5.92506	0.475826	0.0617569	5.75793
12_107315344_107315360_+	unannotated	1.28032	-0.0633654	6.02483	0.0747597	1.6666	-0.284093	1.5636	-0.10869	-0.231267	-0.100407	1.18915	2.04452	-0.00574665	1.28039	-0.0717246	0.817662	4.19513	0.746761	0.928817	7.65462	5.1164	0.420971	-0.392088	3.89872	-0.457035	0.48161	0.0800809	0.0701604	0.308323	-0.217661	3.66767	5.15231	7.29166	-0.161623	-0.186642	7.00569	-0.216	-0.219412	6.1534	5.51675	5.05311	5.05539	3.49118	5.65746	7.27395	4.79775	0.0617569	7.51622
12_110718388_110718405_+	unannotated	1.28032	-0.0633654	0.565401	0.0747597	1.6666	-0.284093	1.5636	-0.10869	-0.231267	-0.100407	1.18915	2.04452	-0.00574665	1.28039	-0.0717246	0.817662	5.10202	0.746761	0.928817	0.0107657	0.209511	7.16244	-0.392088	3.79919	-0.457035	0.48161	0.0800809	0.0701604	0.308323	-0.217661	4.8376	0.344952	1.02487	-0.161623	-0.186642	0.376337	-0.216	-0.219412	0.346049	-0.0979561	0.146217	4.73346	4.22815	-0.0974231	3.89758	0.475826	0.0617569	3.7883
12_110779966_110779986_+	unannotated	6.13831	-0.0633654	4.15036	0.0747597	1.6666	-0.284093	6.26404	3.69867	7.62048	-0.100407	1.18915	2.04452	-0.00574665	1.28039	-0.0717246	0.817662	0.195134	0.746761	0.928817	0.0107657	6.31804	4.42097	-0.392088	10.4996	-0.457035	0.48161	0.0800809	7.11455	7.63924	-0.217661	3.66767	4.15231	6.85776	-0.161623	-0.186642	0.376337	-0.216	7.86274	0.346049	4.14997	0.146217	6.99399	4.07615	-0.0974231	4.841	7.90209	0.0617569	0.20334
12_116347171_116347186_+	unannotated	1.28032	-0.0633654	6.18011	0.0747597	1.6666	-0.284093	1.5636	-0.10869	-0.231267	-0.100407	1.18915	2.04452	3.90114	1.28039	-0.0717246	0.817662	3.65457	0.746761	0.928817	4.81812	0.209511	0.420971	-0.392088	-0.008169	-0.457035	0.48161	0.0800809	0.0701604	0.308323	-0.217661	4.66767	0.344952	6.1948	-0.161623	-0.186642	5.54626	-0.216	3.36555	0.346049	4.76002	0.146217	6.05539	5.0355	-0.0974231	6.15134	0.475826	0.0617569	6.20334
12_120968000_120968016_+	unannotated	1.28032	-0.0633654	0.565401	0.0747597	1.6666	-0.284093	1.5636	-0.10869	3.67562	-0.100407	1.18915	2.04452	-0.00574665	1.28039	-0.0717246	0.817662	0.195134	0.746761	0.928817	0.0107657	3.79447	4.94453	-0.392088	4.07929	-0.457035	0.48161	0.0800809	5.74259	0.308323	-0.217661	4.89007	4.25184	1.02487	3.42334	-0.186642	0.376337	-0.216	-0.219412	0.346049	4.42561	0.146217	6.835	5.55008	-0.0974231	0.197139	8.03041	0.0617569	0.20334
12_12476776_12476792_-	unannotated	1.28032	-0.0633654	0.565401	0.0747597	1.6666	-0.284093	1.5636	-0.10869	-0.231267	-0.100407	1.18915	2.04452	-0.00574665	1.28039	-0.0717246	0.817662	0.195134	0.746761	0.928817	0.0107657	0.209511	0.420971	-0.392088	-0.008169	-0.457035	0.48161	0.0800809	0.0701604	0.308323	-0.217661	0.0827102	0.344952	1.02487	-0.161623	-0.186642	8.69375	-0.216	-0.219412	0.346049	-0.0979561	0.146217	0.148502	-0.0937797	-0.0974231	0.197139	0.475826	0.0617569	8.55649
12_20338068_20338086_-	unannotated	5.28032	-0.0633654	0.565401	0.0747597	1.6666	-0.284093	1.5636	-0.10869	-0.231267	-0.100407	1.18915	2.04452	-0.00574665	1.28039	-0.0717246	0.817662	0.195134	0.746761	0.928817	6.45371	0.209511	0.420971	-0.392088	-0.008169	-0.457035	0.48161	0.0800809	0.0701604	0.308323	-0.217661	4.78315	4.34495	1.02487	-0.161623	-0.186642	0.376337	-0.216	-0.219412	0.346049	-0.0979561	0.146217	7.12578	5.42978	4.48754	0.197139	0.475826	0.0617569	0.20334
12_34372621_34372669_-	unannotated	1.28032	-0.0633654	0.565401	0.0747597	1.6666	-0.284093	1.5636	-0.10869	-0.231267	-0.100407	1.18915	2.04452	-0.00574665	1.28039	-0.0717246	0.817662	5.10202	5.70096	0.928817	7.32365	0.209511	6.99083	-0.392088	6.03623	-0.457035	4.87393	0.0800809	0.0701604	0.308323	-0.217661	0.0827102	0.344952	6.57946	-0.161623	-0.186642	6.33053	-0.216	3.58794	0.346049	-0.0979561	0.146217	8.29316	-0.0937797	3.48754	5.48254	0.475826	0.0617569	6.7883
12_38555266_38555297_-	unannotated	1.28032	-0.0633654	0.565401	0.0747597	1.6666	-0.284093	1.5636	-0.10869	-0.231267	5.25715	1.18915	2.04452	3.45368	1.28039	-0.0717246	0.817662	3.89557	0.746761	0.928817	3.81812	7.60183	6.12141	-0.392088	8.12111	-0.457035	4.87393	5.63467	0.0701604	0.308323	-0.217661	6.65257	0.344952	1.02487	-0.161623	-0.186642	5.28323	4.64198	9.63701	7.1534	-0.0979561	0.146217	7.46139	5.42978	-0.0974231	4.10403	4.79775	0.0617569	7.08598
12_45581224_45581254_-	unannotated	4.98076	-0.0633654	0.565401	0.0747597	1.6666	-0.284093	1.5636	-0.10869	5.01666	-0.100407	1.18915	2.04452	-0.00574665	1.28039	-0.0717246	5.27709	0.195134	7.76913	0.928817	5.50262	0.209511	6.14889	-0.392088	8.30924	5.4737	5.28897	0.0800809	5.9528	6.21521	4.95226	4.25264	5.29915	1.02487	4.0083	-0.186642	5.18369	7.48444	5.58794	0.346049	3.7094	0.146217	6.05539	-0.0937797	3.48754	0.197139	4.99939	0.0617569	5.52527
12_81769222_81769239_-	unannotated	1.28032	-0.0633654	9.43885	0.0747597	9.57349	-0.284093	1.5636	9.49864	4.46917	-0.100407	1.18915	6.79941	8.09754	1.28039	-0.0717246	11.118	9.31148	0.746761	0.928817	11.0647	0.209511	9.57072	-0.392088	3.57679	-0.457035	4.56907	0.0800809	5.39209	0.308323	-0.217661	6.50897	8.59762	10.5484	7.40062	-0.186642	11.5809	5.59135	5.13814	11.726	6.87932	7.31614	9.64036	7.20084	8.97136	10.8687	9.35234	0.0617569	12.1374
12_85093345_85093364_-	unannotated	1.28032	-0.0633654	0.565401	0.0747597	1.6666	-0.284093	1.5636	-0.10869	-0.231267	-0.100407	1.18915	2.04452	-0.00574665	1.28039	-0.0717246	0.817662	0.195134	0.746761	0.928817	0.0107657	0.209511	0.420971	-0.392088	4.07929	-0.457035	0.48161	0.0800809	0.0701604	0.308323	-0.217661	0.0827102	0.344952	1.02487	-0.161623	-0.186642	10.7772	-0.216	-0.219412	0.346049	-0.0979561	0.146217	0.148502	-0.0937797	-0.0974231	0.197139	0.475826	0.0617569	10.6421
12_97131875_97131891_-	unannotated	8.69818	-0.0633654	0.565401	0.0747597	1.6666	-0.284093	1.5636	-0.10869	-0.231267	-0.100407	1.18915	2.04452	-0.00574665	1.28039	-0.0717246	0.817662	0.195134	0.746761	0.928817	0.0107657	0.209511	0.420971	-0.392088	-0.008169	-0.457035	0.48161	0.0800809	0.0701604	0.308323	-0.217661	8.8542	0.344952	1.02487	-0.161623	-0.186642	0.376337	-0.216	-0.219412	0.346049	-0.0979561	0.146217	0.148502	8.95607	-0.0974231	0.197139	0.475826	0.0617569	0.20334
12_103837183_103837201_-	unannotated	1.28032	-0.0633654	0.565401	0.0747597	1.6666	-0.284093	1.5636	-0.10869	-0.231267	-0.100407	1.18915	2.04452	-0.00574665	1.28039	-0.0717246	0.817662	0.195134	0.746761	0.928817	0.0107657	0.209511	8.95235	-0.392088	-0.008169	-0.457035	0.48161	0.0800809	0.0701604	0.308323	-0.217661	0.0827102	0.344952	1.02487	7.68387	-0.186642	0.376337	-0.216	-0.219412	0.346049	-0.0979561	0.146217	0.148502	-0.0937797	-0.0974231	0.197139	8.62048	0.0617569	0.20334
12_120730897_120730928_-	unannotated	1.28032	-0.0633654	0.565401	0.0747597	1.6666	-0.284093	1.5636	-0.10869	-0.231267	-0.100407	1.18915	2.04452	-0.00574665	1.28039	-0.0717246	0.817662	0.195134	0.746761	0.928817	0.0107657	0.209511	4.6689	-0.392088	-0.008169	-0.457035	6.90787	0.0800809	4.24009	0.308323	-0.217661	0.0827102	0.344952	1.02487	-0.161623	-0.186642	0.376337	-0.216	7.41721	0.346049	-0.0979561	0.146217	0.148502	-0.0937797	-0.0974231	0.197139	5.60511	0.0617569	0.20334
12_125424172_125424193_-	unannotated	4.98076	-0.0633654	0.565401	0.0747597	1.6666	-0.284093	1.5636	-0.10869	-0.231267	-0.100407	1.18915	2.04452	-0.00574665	1.28039	-0.0717246	0.817662	0.195134	6.91669	0.928817	0.0107657	0.209511	0.420971	-0.392088	4.51539	-0.457035	0.48161	0.0800809	0.0701604	0.308323	3.3673	0.0827102	0.344952	1.02487	-0.161623	-0.186642	0.376337	6.19339	3.58794	0.346049	-0.0979561	0.146217	0.148502	-0.0937797	-0.0974231	0.197139	0.475826	0.0617569	0.20334
12_130684570_130684587_-	unannotated	1.28032	-0.0633654	0.565401	5.07476	1.6666	-0.284093	1.5636	-0.10869	5.38344	-0.100407	1.18915	2.04452	-0.00574665	4.86536	-0.0717246	0.817662	0.195134	0.746761	0.928817	6.83094	7.97106	6.6689	-0.392088	6.36687	-0.457035	3.94104	0.0800809	4.31809	8.23314	-0.217661	6.3495	0.344952	6.66873	-0.161623	-0.186642	6.85207	5.30756	6.20685	7.17894	4.76002	4.73118	7.50605	6.44538	5.32884	6.57218	6.70464	0.0617569	6.6296
12_133066873_133066890_-	unannotated	1.28032	-0.0633654	0.565401	4.53419	1.6666	-0.284093	1.5636	-0.10869	7.26858	5.87687	1.18915	2.04452	-0.00574665	1.28039	3.38771	0.817662	8.22856	0.746761	5.51378	8.84997	8.94422	9.84933	-0.392088	9.30244	-0.457035	8.62627	0.0800809	7.54589	9.45298	-0.217661	7.42256	7.00316	8.42575	7.33822	-0.186642	8.44243	8.5051	7.24002	8.53092	6.29436	7.49494	8.47493	7.35743	7.63729	8.8265	8.27024	0.0617569	9.49796
13_19458005_19458023_+	unannotated	1.28032	-0.0633654	0.565401	0.0747597	1.6666	-0.284093	7.02303	8.8743	9.50175	-0.100407	1.18915	2.04452	-0.00574665	1.28039	-0.0717246	9.21854	0.195134	0.746761	0.928817	0.0107657	0.209511	0.420971	-0.392088	-0.008169	-0.457035	7.891	3.88744	7.56201	0.308323	-0.217661	0.0827102	0.344952	5.83223	-0.161623	-0.186642	0.376337	-0.216	7.74059	9.13721	10.1665	0.146217	0.148502	3.71358	-0.0974231	6.60653	0.475826	0.0617569	0.20334
13_28221282_28221299_+	unannotated	7.40961	-0.0633654	0.565401	0.0747597	1.6666	-0.284093	1.5636	-0.10869	-0.231267	-0.100407	1.18915	2.04452	-0.00574665	1.28039	-0.0717246	0.817662	0.195134	0.746761	0.928817	0.0107657	0.209511	0.420971	-0.392088	-0.008169	-0.457035	0.48161	0.0800809	0.0701604	0.308323	-0.217661	8.68634	0.344952	1.02487	-0.161623	-0.186642	0.376337	-0.216	-0.219412	0.346049	-0.0979561	0.146217	0.148502	8.95334	-0.0974231	0.197139	0.475826	0.0617569	0.20334
13_39177909_39177927_+	unannotated	1.28032	-0.0633654	0.565401	0.0747597	1.6666	3.52326	1.5636	-0.10869	-0.231267	-0.100407	1.18915	2.04452	-0.00574665	1.28039	-0.0717246	0.817662	0.195134	0.746761	0.928817	4.76565	0.209511	6.22833	-0.392088	5.89872	-0.457035	5.06657	0.0800809	0.0701604	5.47825	-0.217661	0.0827102	4.34495	5.72531	-0.161623	-0.186642	4.07678	6.15904	6.3953	0.346049	-0.0979561	0.146217	10.0403	-0.0937797	3.90258	5.40659	5.38272	0.0617569	0.20334
13_48432264_48432282_+	unannotated	1.28032	-0.0633654	7.08896	5.43231	1.6666	-0.284093	1.5636	-0.10869	-0.231267	-0.100407	1.18915	2.04452	4.57922	1.28039	-0.0717246	0.817662	6.00249	0.746761	0.928817	0.0107657	3.79447	6.46536	-0.392088	-0.008169	-0.457035	0.48161	0.0800809	0.0701604	0.308323	-0.217661	0.0827102	0.344952	7.25369	4.83838	-0.186642	0.376337	-0.216	-0.219412	0.346049	-0.0979561	0.146217	0.148502	-0.0937797	-0.0974231	7.45453	6.52022	0.0617569	0.20334
13_89494694_89494724_+	unannotated	1.28032	-0.0633654	4.5654	0.0747597	1.6666	-0.284093	6.65106	6.06124	3.76873	-0.100407	1.18915	2.04452	-0.00574665	1.28039	-0.0717246	0.817662	0.195134	0.746761	0.928817	0.0107657	0.209511	0.420971	-0.392088	4.51539	-0.457035	0.48161	0.0800809	0.0701604	0.308323	-0.217661	0.0827102	0.344952	1.02487	-0.161623	-0.186642	0.376337	-0.216	-0.219412	0.346049	-0.0979561	0.146217	0.148502	-0.0937797	-0.0974231	0.197139	0.475826	0.0617569	0.20334
13_99129998_99130017_+	unannotated	5.28032	-0.0633654	9.93609	8.78901	1.6666	-0.284093	1.5636	4.59175	3.3537	-0.100407	1.18915	8.98703	8.34298	7.36786	-0.0717246	5.06559	10.1155	0.746761	0.928817	4.01077	6.18679	5.84724	-0.392088	-0.008169	-0.457035	0.48161	0.0800809	0.0701604	0.308323	-0.217661	3.78315	0.344952	11.0445	3.92584	-0.186642	0.376337	-0.216	3.36555	4.25294	4.14997	0.146217	0.148502	5.15415	-0.0974231	11.0889	6.11968	0.0617569	0.20334
13_101087768_101087783_+	unannotated	1.28032	-0.0633654	0.565401	0.0747597	1.6666	5.88583	1.5636	-0.10869	-0.231267	-0.100407	1.18915	2.04452	-0.00574665	1.28039	7.43607	0.817662	0.195134	11.4584	0.928817	0.0107657	0.209511	0.420971	-0.392088	-0.008169	4.93528	0.48161	0.0800809	0.0701604	0.308323	-0.217661	0.0827102	0.344952	1.02487	-0.161623	-0.186642	0.376337	7.47749	-0.219412	0.346049	-0.0979561	0.146217	0.148502	-0.0937797	-0.0974231	0.197139	0.475826	0.0617569	0.20334
13_26538640_26538660_-	unannotated	1.28032	-0.0633654	0.565401	0.0747597	1.6666	3.6228	1.5636	-0.10869	-0.231267	5.45418	1.18915	2.04452	-0.00574665	1.28039	-0.0717246	0.817662	0.195134	5.95621	0.928817	4.86875	0.209511	4.32786	-0.392088	-0.008169	-0.457035	5.61089	0.0800809	3.65512	0.308323	-0.217661	4.54214	0.344952	1.02487	4.83838	-0.186642	0.376337	5.14155	3.58794	5.20403	5.22397	0.146217	6.29825	4.42978	4.0725	0.197139	0.475826	0.0617569	0.20334
13_40503689_40503708_-	unannotated	6.13831	-0.0633654	0.565401	0.0747597	1.6666	-0.284093	1.5636	-0.10869	4.89802	-0.100407	1.18915	2.04452	-0.00574665	1.28039	-0.0717246	0.817662	0.195134	0.746761	0.928817	4.25869	0.209511	0.420971	-0.392088	-0.008169	-0.457035	0.48161	0.0800809	0.0701604	0.308323	-0.217661	4.9896	0.344952	1.02487	-0.161623	-0.186642	0.376337	-0.216	-0.219412	0.346049	-0.0979561	0.146217	6.76321	5.71358	-0.0974231	3.7821	0.475826	0.0617569	0.20334
13_42030060_42030083_-	unannotated	1.28032	-0.0633654	0.565401	0.0747597	1.6666	-0.284093	1.5636	-0.10869	-0.231267	-0.100407	1.18915	2.04452	-0.00574665	1.28039	-0.0717246	4.62502	0.195134	0.746761	0.928817	0.0107657	5.63578	0.420971	-0.392088	4.45126	-0.457035	0.48161	0.0800809	0.0701604	0.308323	-0.217661	0.0827102	0.344952	1.02487	-0.161623	-0.186642	0.376337	-0.216	5.73478	6.25294	-0.0979561	0.146217	0.148502	-0.0937797	-0.0974231	0.197139	5.11968	0.0617569	0.20334
13_49222522_49222539_-	unannotated	1.28032	-0.0633654	8.17273	3.7752	5.25156	3.71591	6.08716	8.02059	8.23634	-0.100407	1.18915	6.95141	5.92499	5.18728	8.19506	10.0537	6.67087	10.2898	4.51378	6.81812	10.8288	7.39825	-0.392088	6.10036	5.37586	7.06657	4.72394	8.5898	4.95218	4.68923	5.03691	0.344952	9.23433	5.74527	-0.186642	8.16424	8.65128	7.2318	10.1566	8.98419	7.413	8.6563	5.63414	4.94697	9.70096	8.46451	0.0617569	8.30663
13_52752059_52752076_-	unannotated	1.28032	-0.0633654	0.565401	0.0747597	1.6666	-0.284093	1.5636	-0.10869	-0.231267	3.48456	1.18915	2.04452	-0.00574665	1.28039	-0.0717246	0.817662	0.195134	0.746761	0.928817	4.53433	4.85337	0.420971	-0.392088	-0.008169	-0.457035	4.06657	0.0800809	0.0701604	5.51778	4.53723	0.0827102	5.04539	4.83223	-0.161623	-0.186642	0.376337	-0.216	4.17291	4.51597	-0.0979561	0.146217	5.1485	-0.0937797	-0.0974231	4.89758	0.475826	0.0617569	6.69519
13_88046553_88046569_-	unannotated	1.28032	-0.0633654	0.565401	0.0747597	1.6666	-0.284093	1.5636	-0.10869	-0.231267	-0.100407	1.18915	2.04452	-0.00574665	1.28039	-0.0717246	0.817662	0.195134	0.746761	0.928817	0.0107657	0.209511	0.420971	-0.392088	-0.008169	-0.457035	5.00517	0.0800809	0.0701604	0.308323	-0.217661	0.0827102	0.344952	1.02487	-0.161623	-0.186642	0.376337	-0.216	6.76927	0.346049	-0.0979561	0.146217	0.148502	-0.0937797	-0.0974231	0.197139	0.475826	0.0617569	0.20334
13_102345008_102345026_-	unannotated	1.28032	-0.0633654	0.565401	0.0747597	1.6666	-0.284093	1.5636	-0.10869	-0.231267	-0.100407	1.18915	2.04452	-0.00574665	1.28039	-0.0717246	0.817662	0.195134	0.746761	0.928817	0.0107657	0.209511	0.420971	-0.392088	-0.008169	-0.457035	0.48161	0.0800809	0.0701604	0.308323	-0.217661	0.0827102	0.344952	1.02487	-0.161623	-0.186642	0.376337	-0.216	-0.219412	0.346049	-0.0979561	0.146217	8.33338	-0.0937797	-0.0974231	0.197139	0.475826	0.0617569	0.20334
13_103373635_103373652_-	unannotated	1.28032	-0.0633654	0.565401	0.0747597	1.6666	-0.284093	7.77305	-0.10869	-0.231267	-0.100407	1.18915	2.04452	-0.00574665	1.28039	-0.0717246	0.817662	0.195134	0.746761	0.928817	0.0107657	0.209511	0.420971	-0.392088	-0.008169	-0.457035	8.49842	0.0800809	0.0701604	0.308323	-0.217661	0.0827102	0.344952	1.02487	-0.161623	-0.186642	0.376337	-0.216	8.7834	0.346049	-0.0979561	0.146217	0.148502	-0.0937797	-0.0974231	0.197139	0.475826	0.0617569	0.20334
13_108012642_108012658_-	unannotated	1.28032	-0.0633654	0.565401	0.0747597	1.6666	-0.284093	1.5636	5.10076	4.81313	-0.100407	1.18915	2.04452	-0.00574665	1.28039	-0.0717246	0.817662	0.195134	0.746761	0.928817	0.0107657	5.37944	4.94453	-0.392088	7.43477	-0.457035	0.48161	0.0800809	0.0701604	6.75127	-0.217661	0.0827102	4.51488	1.02487	-0.161623	-0.186642	0.376337	-0.216	5.90987	0.346049	-0.0979561	0.146217	0.148502	-0.0937797	-0.0974231	4.00449	6.11968	0.0617569	0.20334
13_110383407_110383424_-	unannotated	7.13831	-0.0633654	0.565401	0.0747597	1.6666	-0.284093	1.5636	-0.10869	-0.231267	-0.100407	1.18915	2.04452	-0.00574665	1.28039	-0.0717246	0.817662	0.195134	0.746761	0.928817	7.05516	0.209511	0.420971	-0.392088	-0.008169	-0.457035	0.48161	0.0800809	0.0701604	0.308323	-0.217661	7.70476	4.86851	1.02487	-0.161623	-0.186642	0.376337	-0.216	-0.219412	0.346049	-0.0979561	0.146217	7.78513	8.05597	5.03186	0.197139	0.475826	0.0617569	0.20334
14_21924673_21924688_+	unannotated	1.28032	-0.0633654	0.565401	0.0747597	1.6666	-0.284093	1.5636	5.4459	7.04486	5.87687	1.18915	2.04452	-0.00574665	1.28039	3.92828	8.38752	0.195134	6.39062	0.928817	0.0107657	0.209511	0.420971	-0.392088	-0.008169	-0.457035	0.48161	0.0800809	8.25998	5.21521	-0.217661	0.0827102	0.344952	5.72531	-0.161623	-0.186642	5.02019	-0.216	-0.219412	6.98991	7.50196	5.31614	0.148502	-0.0937797	-0.0974231	4.44507	5.17627	0.0617569	5.20334
14_24563401_24563419_+	unannotated	1.28032	-0.0633654	0.565401	0.0747597	1.6666	-0.284093	1.5636	-0.10869	7.22817	-0.100407	1.18915	2.04452	-0.00574665	1.28039	-0.0717246	0.817662	7.38496	0.746761	0.928817	8.74548	8.70537	9.26646	-0.392088	5.4181	-0.457035	0.48161	0.0800809	3.97705	8.65262	-0.217661	7.90926	0.344952	8.68309	7.69013	-0.186642	8.51076	3.48444	4.02852	8.45457	5.03133	5.76093	8.74469	8.10098	6.53193	8.63593	7.41834	0.0617569	8.61697
14_26945169_26945185_+	unannotated	1.28032	-0.0633654	8.26584	0.0747597	1.6666	-0.284093	1.5636	-0.10869	-0.231267	-0.100407	1.18915	9.47078	6.26104	1.28039	-0.0717246	0.817662	7.98304	0.746761	0.928817	0.0107657	5.33879	0.420971	-0.392088	-0.008169	-0.457035	0.48161	0.0800809	0.0701604	0.308323	-0.217661	0.0827102	0.344952	8.81278	-0.161623	-0.186642	0.376337	-0.216	-0.219412	0.346049	-0.0979561	0.146217	0.148502	-0.0937797	-0.0974231	9.00771	0.475826	0.0617569	0.20334
14_35905602_35905619_+	unannotated	1.28032	-0.0633654	0.565401	0.0747597	1.6666	-0.284093	1.5636	-0.10869	4.16105	-0.100407	1.18915	2.04452	-0.00574665	1.28039	-0.0717246	0.817662	4.2826	0.746761	0.928817	7.53433	6.82422	7.22833	-0.392088	3.79919	-0.457035	5.90787	0.0800809	5.74259	6.98075	-0.217661	8.02522	6.34495	8.0361	5.61974	-0.186642	4.28323	3.36896	4.42444	7.78899	6.57447	5.23368	9.58313	8.21	4.60302	7.31608	7.43002	0.0617569	7.75793
14_58051391_58051408_+	unannotated	1.28032	-0.0633654	0.565401	0.0747597	1.6666	-0.284093	1.5636	-0.10869	-0.231267	-0.100407	1.18915	2.04452	-0.00574665	1.28039	-0.0717246	6.02712	0.195134	0.746761	0.928817	6.38581	0.209511	0.420971	-0.392088	-0.008169	-0.457035	0.48161	0.0800809	0.0701604	0.308323	-0.217661	0.0827102	0.344952	5.60984	-0.161623	-0.186642	8.04876	-0.216	-0.219412	8.12741	-0.0979561	5.14622	0.148502	-0.0937797	4.48754	6.30566	5.11968	0.0617569	8.25862
14_72091103_72091123_+	unannotated	1.28032	-0.0633654	0.565401	0.0747597	1.6666	-0.284093	1.5636	-0.10869	3.3537	-0.100407	1.18915	2.04452	-0.00574665	1.28039	-0.0717246	0.817662	0.195134	0.746761	0.928817	0.0107657	0.209511	0.420971	-0.392088	-0.008169	-0.457035	0.48161	0.0800809	6.94053	0.308323	-0.217661	0.0827102	0.344952	1.02487	-0.161623	-0.186642	0.376337	-0.216	4.10252	0.346049	8.4138	0.146217	0.148502	-0.0937797	-0.0974231	0.197139	0.475826	0.0617569	0.20334
14_73883787_73883808_+	unannotated	8.69818	-0.0633654	0.565401	0.0747597	1.6666	-0.284093	1.5636	-0.10869	-0.231267	-0.100407	1.18915	2.04452	-0.00574665	1.28039	-0.0717246	0.817662	0.195134	0.746761	0.928817	0.0107657	0.209511	0.420971	-0.392088	-0.008169	-0.457035	0.48161	0.0800809	0.0701604	0.308323	-0.217661	8.74805	0.344952	1.02487	-0.161623	-0.186642	0.376337	-0.216	-0.219412	0.346049	-0.0979561	0.146217	0.148502	8.95061	-0.0974231	0.197139	0.475826	0.0617569	0.20334
14_88537173_88537191_+	unannotated	1.28032	-0.0633654	0.565401	0.0747597	1.6666	-0.284093	1.5636	-0.10869	-0.231267	-0.100407	1.18915	2.04452	-0.00574665	1.28039	-0.0717246	0.817662	4.36506	0.746761	0.928817	0.0107657	0.209511	8.64497	-0.392088	-0.008169	-0.457035	0.48161	0.0800809	0.0701604	0.308323	-0.217661	0.0827102	0.344952	6.41719	6.88277	-0.186642	0.376337	-0.216	-0.219412	0.346049	-0.0979561	0.146217	0.148502	-0.0937797	-0.0974231	6.2846	8.54729	0.0617569	0.20334
14_92732527_92732543_+	unannotated	1.28032	-0.0633654	0.565401	0.0747597	1.6666	-0.284093	1.5636	4.47627	6.10858	4.54345	1.18915	2.04452	-0.00574665	1.28039	-0.0717246	0.817662	0.195134	0.746761	0.928817	0.0107657	0.209511	0.420971	-0.392088	-0.008169	-0.457035	5.69106	0.0800809	4.92814	0.308323	-0.217661	0.0827102	0.344952	1.02487	-0.161623	-0.186642	0.376337	-0.216	4.82498	4.73837	5.60248	5.63807	0.148502	-0.0937797	-0.0974231	0.197139	0.475826	0.0617569	0.20334
14_99480371_99480390_+	unannotated	1.28032	-0.0633654	0.565401	0.0747597	1.6666	-0.284093	1.5636	3.69867	-0.231267	-0.100407	1.18915	2.04452	-0.00574665	1.28039	-0.0717246	0.817662	0.195134	0.746761	0.928817	0.0107657	4.29697	7.13522	-0.392088	6.99183	-0.457035	0.48161	0.0800809	0.0701604	7.71771	-0.217661	0.0827102	5.20293	1.02487	-0.161623	-0.186642	0.376337	4.03193	4.73478	0.346049	-0.0979561	0.146217	0.148502	-0.0937797	-0.0974231	0.197139	8.12688	0.0617569	0.20334
14_101925409_101925427_+	unannotated	1.28032	-0.0633654	5.77485	0.0747597	1.6666	-0.284093	1.5636	-0.10869	8.44116	6.30898	1.18915	2.04452	-0.00574665	1.28039	-0.0717246	5.06559	7.43354	0.746761	4.92882	8.59948	8.81314	9.82824	-0.392088	8.31826	-0.457035	8.09632	0.0800809	7.14698	9.84748	-0.217661	8.27253	5.95966	8.50061	7.36976	-0.186642	8.34788	8.11492	7.35802	8.8379	6.74753	7.50377	8.58313	8.15415	6.85677	8.47791	8.37669	0.0617569	8.81067
14_103987521_103987537_+	unannotated	1.28032	-0.0633654	0.565401	5.71862	1.6666	-0.284093	1.5636	-0.10869	5.44116	-0.100407	1.18915	2.04452	-0.00574665	1.28039	-0.0717246	0.817662	6.6214	6.06869	0.928817	7.6181	8.1753	7.90479	-0.392088	8.21583	-0.457035	0.48161	0.0800809	3.87752	9.07319	-0.217661	5.96535	4.15231	6.95561	5.69636	-0.186642	6.86819	4.36896	-0.219412	6.20403	-0.0979561	0.146217	7.36767	6.21	5.03186	7.13965	5.11968	0.0617569	7.9107
14_104962518_104962536_+	unannotated	1.28032	-0.0633654	0.565401	9.29151	1.6666	-0.284093	1.5636	4.53517	6.2923	-0.100407	1.18915	2.04452	-0.00574665	8.38892	-0.0717246	7.82889	4.2826	0.746761	0.928817	4.01077	0.209511	0.420971	-0.392088	3.79919	-0.457035	4.28897	0.0800809	3.7706	0.308323	-0.217661	5.54214	0.344952	5.54844	-0.161623	-0.186642	5.4638	-0.216	4.02852	7.16623	7.27708	0.146217	5.39643	6.0355	-0.0974231	5.36706	0.475826	0.0617569	5.69519
14_50329267_50329307_-	unannotated	1.28032	-0.0633654	0.565401	0.0747597	1.6666	-0.284093	1.5636	-0.10869	3.22817	-0.100407	1.18915	2.04452	-0.00574665	1.28039	-0.0717246	0.817662	0.195134	0.746761	0.928817	0.0107657	0.209511	0.420971	-0.392088	-0.008169	-0.457035	6.06657	0.0800809	0.0701604	0.308323	-0.217661	0.0827102	0.344952	1.02487	-0.161623	-0.186642	0.376337	-0.216	8.26843	0.346049	-0.0979561	0.146217	0.148502	-0.0937797	-0.0974231	0.197139	4.06079	0.0617569	0.20334
14_58666794_58666814_-	unannotated	1.28032	-0.0633654	0.565401	0.0747597	1.6666	5.84519	1.5636	-0.10869	-0.231267	3.60003	1.18915	2.04452	-0.00574665	1.28039	3.38771	0.817662	0.195134	0.746761	0.928817	0.0107657	0.209511	0.420971	-0.392088	4.07929	-0.457035	0.48161	0.0800809	4.7706	0.308323	-0.217661	4.08271	0.344952	1.02487	3.29781	-0.186642	0.376337	-0.216	4.68748	0.346049	3.36148	0.146217	0.148502	3.81311	-0.0974231	0.197139	0.475826	0.0617569	0.20334
14_66019613_66019632_-	unannotated	1.28032	-0.0633654	4.26584	4.93274	1.6666	6.79272	6.60799	7.03086	6.75742	-0.100407	1.18915	2.04452	-0.00574665	1.28039	-0.0717246	0.817662	0.195134	0.746761	0.928817	0.0107657	5.53144	8.27272	-0.392088	7.47565	-0.457035	0.48161	0.0800809	4.31809	7.55625	-0.217661	0.0827102	0.344952	1.02487	-0.161623	-0.186642	0.376337	-0.216	5.66323	0.346049	-0.0979561	0.146217	4.90339	-0.0937797	-0.0974231	0.197139	9.25719	0.0617569	0.20334
14_74706471_74706490_-	unannotated	1.28032	-0.0633654	0.565401	0.0747597	1.6666	8.93508	8.75342	-0.10869	9.12848	10.2833	1.18915	2.04452	-0.00574665	1.28039	5.90556	7.2934	5.74972	0.746761	9.00028	7.87495	5.7641	7.65938	-0.392088	8.59916	3.2434	8.35197	5.20936	8.36937	7.87818	-0.217661	4.33064	7.28747	7.1948	6.24777	-0.186642	7.04876	6.87146	7.3805	10.0723	6.57447	6.65401	5.57477	3.90622	6.29489	6.50092	7.46451	0.0617569	7.82539
14_88276683_88276699_-	unannotated	7.34641	-0.0633654	6.58777	9.8708	1.6666	-0.284093	5.88553	-0.10869	6.42694	-0.100407	1.18915	5.62948	4.24218	5.80395	-0.0717246	0.817662	0.195134	0.746761	0.928817	6.27755	0.209511	0.420971	-0.392088	5.57679	-0.457035	5.56907	0.0800809	4.65512	0.308323	-0.217661	6.6373	4.34495	6.2728	-0.161623	-0.186642	5.18369	3.87146	5.53548	0.346049	5.92441	0.146217	9.00337	6.7642	3.48754	6.00449	0.475826	0.0617569	6.11023
14_105261730_105261749_-	unannotated	7.00825	-0.0633654	0.565401	0.0747597	1.6666	3.52326	1.5636	-0.10869	5.12629	-0.100407	1.18915	2.04452	-0.00574665	1.28039	3.92828	0.817662	0.195134	8.37612	0.928817	7.61068	8.23188	7.86391	-0.392088	7.99183	-0.457035	5.18205	0.0800809	5.31809	7.91565	-0.217661	6.40464	0.344952	8.2728	6.45309	-0.186642	8.70277	3.36896	6.78059	7.8379	-0.0979561	0.146217	7.00648	6.34916	5.60302	7.75173	7.47583	0.0617569	8.22571
14_105931836_105931852_-	unannotated	1.28032	-0.0633654	0.565401	0.0747597	1.6666	-0.284093	9.84437	-0.10869	-0.231267	-0.100407	1.18915	2.04452	-0.00574665	1.28039	-0.0717246	0.817662	0.195134	0.746761	0.928817	0.0107657	0.209511	0.420971	-0.392088	-0.008169	-0.457035	8.10366	0.0800809	0.0701604	0.308323	-0.217661	0.0827102	0.344952	1.02487	-0.161623	-0.186642	0.376337	-0.216	8.36179	0.346049	-0.0979561	0.146217	0.148502	-0.0937797	-0.0974231	0.197139	0.475826	0.0617569	0.20334
15_60420542_60420561_+	unannotated	1.28032	-0.0633654	0.565401	0.0747597	1.6666	-0.284093	1.5636	-0.10869	-0.231267	-0.100407	1.18915	2.04452	-0.00574665	1.28039	-0.0717246	0.817662	3.65457	0.746761	0.928817	4.25869	0.209511	4.32786	-0.392088	-0.008169	-0.457035	4.48161	0.0800809	4.92814	4.70064	-0.217661	5.03691	4.25184	4.48431	-0.161623	-0.186642	0.376337	3.48444	3.48103	0.346049	4.7094	3.95357	7.67206	5.33249	-0.0974231	3.89758	5.06079	0.0617569	6.15754
15_71303647_71303664_+	unannotated	1.28032	-0.0633654	0.565401	0.0747597	1.6666	-0.284093	1.5636	-0.10869	7.26059	-0.100407	1.18915	2.04452	-0.00574665	1.28039	-0.0717246	0.817662	0.195134	0.746761	0.928817	0.0107657	0.209511	0.420971	-0.392088	-0.008169	-0.457035	0.48161	0.0800809	9.56602	0.308323	-0.217661	0.0827102	0.344952	1.02487	-0.161623	-0.186642	0.376337	-0.216	-0.219412	0.346049	6.87932	0.146217	0.148502	-0.0937797	-0.0974231	0.197139	0.475826	0.0617569	0.20334
15_83906037_83906056_+	unannotated	1.28032	-0.0633654	0.565401	0.0747597	1.6666	-0.284093	5.47049	7.54236	-0.231267	-0.100407	1.18915	2.04452	-0.00574665	1.28039	-0.0717246	5.90512	0.195134	0.746761	6.28637	6.43703	0.209511	0.420971	-0.392088	4.31376	-0.457035	6.85665	4.08008	0.0701604	0.308323	-0.217661	0.0827102	5.20293	1.02487	-0.161623	-0.186642	0.376337	-0.216	3.48103	6.9159	-0.0979561	0.146217	0.148502	-0.0937797	4.54643	0.197139	0.475826	0.0617569	0.20334
15_100273568_100273587_+	unannotated	1.28032	-0.0633654	0.565401	0.0747597	1.6666	-0.284093	1.5636	-0.10869	7.71125	-0.100407	1.18915	2.04452	-0.00574665	1.28039	-0.0717246	0.817662	7.05311	0.746761	4.38825	8.45371	9.85156	8.8346	-0.392088	8.06329	-0.457035	8.40047	0.0800809	7.08139	9.77185	-0.217661	8.4921	5.7025	8.04724	7.16929	-0.186642	8.35362	7.88203	6.92014	9.07056	5.85624	8.04708	8.41997	8.57511	6.89126	8.35196	7.65574	0.0617569	8.40791
15_100483287_100483306_+	unannotated	1.28032	-0.0633654	10.376	0.0747597	1.6666	-0.284093	1.5636	-0.10869	-0.231267	-0.100407	1.18915	9.1738	8.75912	1.28039	-0.0717246	0.817662	10.5604	0.746761	0.928817	0.0107657	7.33879	0.420971	-0.392088	-0.008169	-0.457035	0.48161	0.0800809	0.0701604	0.308323	-0.217661	0.0827102	0.344952	11.1784	-0.161623	-0.186642	0.376337	-0.216	-0.219412	0.346049	-0.0979561	0.146217	0.148502	-0.0937797	-0.0974231	11.5089	0.475826	0.0617569	0.20334
15_50461244_50461264_-	unannotated	7.72327	-0.0633654	0.565401	0.0747597	1.6666	8.72993	1.5636	-0.10869	7.70537	5.62751	1.18915	2.04452	-0.00574665	1.28039	4.0982	6.72455	4.65457	7.13908	8.32113	7.23958	8.26479	7.38676	-0.392088	7.88665	3.35032	6.90787	3.66504	8.28448	7.15381	-0.217661	5.40464	6.82069	1.02487	6.16031	-0.186642	4.8999	8.83112	7.82498	9.01139	4.94644	6.53853	4.84894	4.81311	6.44174	4.841	6.17627	0.0617569	6.22571
15_60002208_60002230_-	unannotated	1.28032	-0.0633654	0.565401	0.0747597	1.6666	-0.284093	1.5636	-0.10869	-0.231267	-0.100407	1.18915	2.04452	-0.00574665	1.28039	-0.0717246	0.817662	0.195134	0.746761	0.928817	0.0107657	0.209511	0.420971	-0.392088	6.34938	-0.457035	0.48161	0.0800809	0.0701604	0.308323	-0.217661	0.0827102	0.344952	1.02487	-0.161623	-0.186642	0.376337	-0.216	3.48103	4.59398	-0.0979561	0.146217	0.148502	-0.0937797	-0.0974231	0.197139	5.06079	0.0617569	0.20334
15_65068134_65068152_-	unannotated	1.28032	-0.0633654	0.565401	0.0747597	1.6666	-0.284093	1.5636	-0.10869	6.33859	-0.100407	1.18915	2.04452	-0.00574665	1.28039	-0.0717246	0.817662	4.95002	4.33172	0.928817	7.64012	6.85337	8.98702	-0.392088	6.76002	-0.457035	6.48161	0.0800809	4.97705	8.14121	-0.217661	6.3495	3.92991	7.2147	5.5663	-0.186642	7.48486	6.08778	5.27244	7.39044	4.14997	6.16858	7.91669	6.33249	6.16936	6.48254	6.45311	0.0617569	8.00424
15_66161389_66161429_-	unannotated	1.28032	-0.0633654	0.565401	0.0747597	1.6666	-0.284093	1.5636	-0.10869	-0.231267	5.87687	1.18915	2.04452	-0.00574665	1.28039	-0.0717246	0.817662	0.195134	0.746761	0.928817	0.0107657	0.209511	0.420971	-0.392088	3.69227	-0.457035	0.48161	0.0800809	0.0701604	0.308323	-0.217661	0.0827102	0.344952	1.02487	-0.161623	-0.186642	0.376337	-0.216	8.60714	0.346049	-0.0979561	0.146217	0.148502	-0.0937797	-0.0974231	4.00449	0.475826	0.0617569	0.20334
15_67729256_67729276_-	unannotated	7.72327	-0.0633654	0.565401	0.0747597	1.6666	8.72993	1.5636	-0.10869	7.70537	5.62751	1.18915	2.04452	-0.00574665	1.28039	4.0982	6.72455	4.65457	7.13908	8.32113	7.23958	8.26479	7.38676	-0.392088	7.88665	3.35032	6.90787	3.66504	8.28448	7.15381	-0.217661	5.40464	6.82069	1.02487	6.16031	-0.186642	4.8999	8.83112	7.82498	9.01139	4.94644	6.53853	4.84894	4.81311	6.44174	4.841	6.17627	0.0617569	6.22571
15_67813569_67813587_-	unannotated	1.28032	-0.0633654	0.565401	0.0747597	1.6666	-0.284093	1.5636	-0.10869	3.93866	-0.100407	1.18915	2.04452	-0.00574665	1.28039	-0.0717246	0.817662	5.14933	0.746761	0.928817	5.81812	6.74867	5.46536	-0.392088	-0.008169	-0.457035	0.48161	0.0800809	0.0701604	7.52749	-0.217661	5.25264	0.344952	6.38243	4.69636	-0.186642	0.376337	3.48444	-0.219412	5.10094	-0.0979561	0.146217	4.79236	4.7642	4.0725	5.51907	0.475826	0.0617569	5.69519
15_72494417_72494437_-	unannotated	9.53771	-0.0633654	0.565401	0.0747597	1.6666	6.90573	5.26404	8.29645	7.41979	9.40342	1.18915	2.04452	-0.00574665	1.28039	6.19506	7.63784	6.32442	8.54118	0.928817	8.06605	6.25391	8.80035	-0.392088	9.12111	6.52025	7.71043	5.78052	7.42771	7.07651	8.35977	8.23753	7.47424	8.50061	6.28132	-0.186642	0.376337	9.00559	7.19844	7.86175	7.34499	6.21231	6.87642	5.71358	5.54643	7.58084	9.53922	0.0617569	6.03623
15_77488691_77488710_-	unannotated	1.28032	-0.0633654	0.565401	0.0747597	1.6666	-0.284093	1.5636	-0.10869	-0.231267	-0.100407	1.18915	2.04452	-0.00574665	1.28039	-0.0717246	0.817662	0.195134	0.746761	0.928817	6.66898	5.29697	5.55025	-0.392088	3.69227	-0.457035	0.48161	0.0800809	0.0701604	6.66588	-0.217661	0.0827102	0.344952	5.83223	-0.161623	-0.186642	0.376337	-0.216	-0.219412	0.346049	-0.0979561	0.146217	6.31843	-0.0937797	3.60302	0.197139	3.93526	0.0617569	4.66277
15_86158193_86158213_-	unannotated	7.60225	-0.0633654	0.565401	0.0747597	1.6666	-0.284093	1.5636	6.41487	7.12629	4.94399	1.18915	2.04452	-0.00574665	7.25767	3.51324	4.40262	3.89557	4.91669	0.928817	6.4865	4.9644	6.64979	-0.392088	9.34277	4.82837	0.48161	0.0800809	6.27961	4.30832	7.89086	6.08271	5.38935	1.02487	-0.161623	-0.186642	0.376337	7.0224	5.36555	0.346049	4.7094	0.146217	5.90339	-0.0937797	-0.0974231	5.00449	8.85087	0.0617569	0.20334
15_101792669_101792685_-	unannotated	1.28032	-0.0633654	0.565401	0.0747597	1.6666	-0.284093	1.5636	-0.10869	-0.231267	-0.100407	1.18915	2.04452	-0.00574665	1.28039	-0.0717246	0.817662	3.7801	0.746761	0.928817	6.42016	5.85337	4.8804	-0.392088	6.23976	-0.457035	4.06657	0.0800809	0.0701604	5.39579	-0.217661	5.29216	0.344952	5.1948	3.74527	-0.186642	5.76865	-0.216	3.86805	5.59398	-0.0979561	5.10041	6.27779	4.90622	3.90258	6.68899	0.475826	0.0617569	5.75793
16_19510042_19510073_+	unannotated	1.28032	-0.0633654	0.565401	0.0747597	1.6666	-0.284093	1.5636	-0.10869	-0.231267	-0.100407	1.18915	2.04452	-0.00574665	1.28039	-0.0717246	0.817662	0.195134	0.746761	0.928817	0.0107657	0.209511	4.6689	-0.392088	-0.008169	-0.457035	6.90787	0.0800809	4.24009	0.308323	-0.217661	0.0827102	0.344952	1.02487	-0.161623	-0.186642	0.376337	-0.216	7.41721	0.346049	-0.0979561	0.146217	0.148502	-0.0937797	-0.0974231	0.197139	5.60511	0.0617569	0.20334
16_33962566_33962612_+	unannotated	1.28032	-0.0633654	0.565401	0.0747597	1.6666	-0.284093	1.5636	-0.10869	-0.231267	-0.100407	1.18915	2.04452	-0.00574665	1.28039	-0.0717246	0.817662	0.195134	4.83422	0.928817	5.50262	0.209511	0.420971	-0.392088	6.46756	-0.457035	5.83916	0.0800809	0.0701604	0.308323	3.3673	0.0827102	0.344952	1.02487	-0.161623	-0.186642	8.19012	-0.216	5.20685	0.346049	-0.0979561	0.146217	0.148502	-0.0937797	4.60302	0.197139	0.475826	0.0617569	8.80697
16_33962710_33962756_+	unannotated	6.83491	-0.0633654	0.565401	0.0747597	1.6666	5.00131	1.5636	-0.10869	4.22817	-0.100407	1.18915	2.04452	-0.00574665	1.28039	3.51324	0.817662	5.10202	0.746761	0.928817	6.53433	7.73307	6.20233	-0.392088	5.20128	-0.457035	6.18205	0.0800809	6.81163	6.1663	-0.217661	5.1271	5.73727	1.02487	5.92584	-0.186642	4.37634	5.56536	5.20685	6.12741	-0.0979561	3.73118	3.84894	5.22815	5.76056	5.32642	5.43002	0.0617569	6.45127
16_33962778_33962799_+	unannotated	1.28032	-0.0633654	6.54268	7.50939	1.6666	8.61979	1.5636	-0.10869	6.45523	9.10416	1.18915	2.04452	-0.00574665	1.28039	-0.0717246	0.817662	0.195134	0.746761	0.928817	4.96496	5.49491	0.420971	-0.392088	7.05792	-0.457035	0.48161	0.0800809	0.0701604	5.11568	-0.217661	0.0827102	0.344952	1.02487	-0.161623	-0.186642	0.376337	6.56536	4.48103	0.346049	-0.0979561	5.05311	7.82093	-0.0937797	-0.0974231	0.197139	5.47583	0.0617569	0.20334
16_33963021_33963106_+	unannotated	4.86529	-0.0633654	0.565401	0.0747597	1.6666	-0.284093	1.5636	-0.10869	-0.231267	-0.100407	1.18915	2.04452	-0.00574665	1.28039	-0.0717246	0.817662	0.195134	5.95621	0.928817	5.05516	4.20951	4.12141	-0.392088	8.46756	-0.457035	0.48161	0.0800809	0.0701604	0.308323	-0.217661	0.0827102	0.344952	5.41719	-0.161623	-0.186642	5.23432	-0.216	-0.219412	0.346049	-0.0979561	0.146217	0.148502	-0.0937797	3.70993	0.197139	0.475826	0.0617569	6.03623
16_33963109_33963209_+	unannotated	6.89503	-0.0633654	0.565401	0.0747597	1.6666	-0.284093	1.5636	-0.10869	-0.231267	-0.100407	1.18915	2.04452	-0.00574665	1.28039	-0.0717246	0.817662	0.195134	0.746761	0.928817	6.95328	5.29697	6.22833	-0.392088	10.1327	-0.457035	5.48161	0.0800809	0.0701604	7.38514	-0.217661	0.0827102	0.344952	1.02487	-0.161623	-0.186642	6.75138	-0.216	4.78059	3.93101	-0.0979561	3.95357	4.05539	-0.0937797	3.48754	0.197139	0.475826	0.0617569	5.59566
16_33963213_33963395_+	unannotated	8.6812	-0.0633654	0.565401	0.0747597	1.6666	-0.284093	1.5636	-0.10869	3.8562	5.94399	1.18915	2.04452	-0.00574665	1.28039	-0.0717246	0.817662	0.195134	5.55412	0.928817	0.0107657	7.86056	5.17586	-0.392088	11.2939	-0.457035	5.61089	0.0800809	0.0701604	5.83189	-0.217661	0.0827102	0.344952	1.02487	-0.161623	-0.186642	0.376337	-0.216	5.10252	0.346049	-0.0979561	0.146217	7.11429	-0.0937797	-0.0974231	3.7821	4.06079	0.0617569	3.7883
16_33963397_33963424_+	unannotated	1.28032	-0.0633654	0.565401	0.0747597	1.6666	-0.284093	1.5636	-0.10869	-0.231267	-0.100407	1.18915	2.04452	-0.00574665	1.28039	-0.0717246	0.817662	0.195134	0.746761	0.928817	0.0107657	0.209511	0.420971	-0.392088	5.94603	-0.457035	0.48161	0.0800809	0.0701604	0.308323	-0.217661	0.0827102	0.344952	1.02487	-0.161623	-0.186642	0.376337	-0.216	-0.219412	0.346049	-0.0979561	0.146217	0.148502	-0.0937797	-0.0974231	0.197139	0.475826	0.0617569	0.20334
16_33963434_33963477_+	unannotated	1.28032	-0.0633654	0.565401	0.0747597	1.6666	-0.284093	1.5636	-0.10869	-0.231267	3.48456	1.18915	2.04452	-0.00574665	1.28039	-0.0717246	0.817662	0.195134	0.746761	0.928817	0.0107657	0.209511	0.420971	-0.392088	10.0239	-0.457035	0.48161	0.0800809	0.0701604	0.308323	-0.217661	0.0827102	0.344952	1.02487	-0.161623	-0.186642	0.376337	-0.216	-0.219412	0.346049	-0.0979561	0.146217	3.84894	-0.0937797	-0.0974231	0.197139	4.17627	0.0617569	0.20334
16_33963530_33963594_+	unannotated	1.28032	-0.0633654	0.565401	0.0747597	1.6666	-0.284093	1.5636	-0.10869	-0.231267	-0.100407	1.18915	2.04452	-0.00574665	1.28039	-0.0717246	0.817662	0.195134	5.60474	0.928817	6.05516	0.209511	5.70637	-0.392088	8.13649	-0.457035	0.48161	0.0800809	0.0701604	0.308323	-0.217661	0.0827102	0.344952	1.02487	-0.161623	-0.186642	4.4638	-0.216	3.24002	0.346049	-0.0979561	0.146217	5.90339	-0.0937797	-0.0974231	4.2846	0.475826	0.0617569	5.48874
16_33963710_33963761_+	unannotated	1.28032	-0.0633654	0.565401	0.0747597	1.6666	-0.284093	1.5636	-0.10869	3.3537	-0.100407	1.18915	2.04452	-0.00574665	1.28039	-0.0717246	0.817662	5.14933	0.746761	0.928817	6.85626	6.49491	7.64979	-0.392088	8.07398	-0.457035	6.82146	0.0800809	6.0009	4.83189	-0.217661	6.36811	0.344952	1.02487	5.12378	-0.186642	6.94619	6.10593	5.27244	0.346049	-0.0979561	3.84666	7.37732	6.7264	3.48754	6.03003	0.475826	0.0617569	6.7732
16_33963907_33963955_+	unannotated	1.28032	-0.0633654	0.565401	0.0747597	1.6666	-0.284093	1.5636	-0.10869	5.62671	-0.100407	1.18915	2.04452	-0.00574665	1.28039	-0.0717246	4.72455	7.45252	0.746761	0.928817	9.85626	7.0424	10.2913	-0.392088	6.16176	-0.457035	8.64652	0.0800809	7.35556	8.46314	-0.217661	8.9282	6.71999	9.01356	7.66493	-0.186642	8.91937	7.85009	6.90987	8.74265	8.14045	7.02886	10.0158	8.94514	8.0111	8.75938	8.60511	0.0617569	9.20052
16_33963985_33964064_+	unannotated	1.28032	-0.0633654	0.565401	0.0747597	1.6666	-0.284093	1.5636	-0.10869	-0.231267	-0.100407	1.18915	2.04452	-0.00574665	1.28039	-0.0717246	0.817662	0.195134	7.1897	0.928817	5.29617	0.209511	6.42097	-0.392088	7.67131	-0.457035	0.48161	0.0800809	0.0701604	0.308323	-0.217661	0.0827102	0.344952	1.02487	3.29781	-0.186642	0.376337	-0.216	-0.219412	0.346049	-0.0979561	0.146217	4.23596	-0.0937797	-0.0974231	3.89758	0.475826	0.0617569	4.11023
16_33964072_33964171_+	unannotated	1.28032	-0.0633654	0.565401	0.0747597	1.6666	-0.284093	1.5636	-0.10869	-0.231267	-0.100407	1.18915	2.04452	-0.00574665	1.28039	-0.0717246	0.817662	0.195134	5.91669	0.928817	0.0107657	4.01687	0.420971	-0.392088	7.83732	-0.457035	4.18205	0.0800809	5.46248	0.308323	-0.217661	0.0827102	0.344952	1.02487	-0.161623	-0.186642	0.376337	-0.216	3.36555	0.346049	-0.0979561	0.146217	0.148502	-0.0937797	-0.0974231	0.197139	0.475826	0.0617569	0.20334
16_33964278_33964319_+	unannotated	1.28032	-0.0633654	0.565401	0.0747597	1.6666	-0.284093	1.5636	-0.10869	-0.231267	-0.100407	1.18915	2.04452	-0.00574665	1.28039	-0.0717246	0.817662	0.195134	0.746761	0.928817	0.0107657	0.209511	4.81329	-0.392088	5.16176	-0.457035	0.48161	0.0800809	0.0701604	0.308323	-0.217661	0.0827102	0.344952	1.02487	-0.161623	-0.186642	0.376337	-0.216	-0.219412	0.346049	-0.0979561	0.146217	3.84894	-0.0937797	-0.0974231	0.197139	5.96768	0.0617569	0.20334
16_33965562_33965581_+	unannotated	9.25187	-0.0633654	5.08896	3.65972	1.6666	10.1987	5.26404	7.19509	9.43762	11.2153	1.18915	2.04452	5.20371	5.60232	7.44398	8.78345	8.02168	8.23058	7.46798	10.1503	9.09215	10.3443	-0.392088	9.26329	6.0187	9.23315	5.75251	9.92659	9.51045	4.58969	9.39332	8.55441	8.50869	8.5663	-0.186642	8.21554	10.4766	11.686	10.4162	8.01579	8.97277	10.6313	9.08115	8.11203	8.91138	11.3244	0.0617569	9.50255
16_58549813_58549832_+	unannotated	1.28032	-0.0633654	0.565401	0.0747597	1.6666	-0.284093	1.5636	-0.10869	3.8562	-0.100407	1.18915	2.04452	-0.00574665	1.28039	-0.0717246	0.817662	4.51706	0.746761	0.928817	6.40308	6.45744	6.81329	-0.392088	6.07929	-0.457035	4.56907	0.0800809	4.52959	5.92303	-0.217661	6.86407	0.344952	7.31028	5.90447	-0.186642	4.37634	5.21026	4.48103	0.346049	-0.0979561	5.19061	6.68766	6.98304	4.29489	5.36706	5.28318	0.0617569	5.37326
16_63227433_63227449_+	unannotated	1.28032	-0.0633654	0.565401	0.0747597	1.6666	-0.284093	1.5636	-0.10869	9.64678	-0.100407	1.18915	2.04452	-0.00574665	1.28039	-0.0717246	0.817662	0.195134	0.746761	0.928817	0.0107657	0.209511	0.420971	-0.392088	-0.008169	-0.457035	0.48161	0.0800809	7.7355	0.308323	-0.217661	0.0827102	0.344952	1.02487	-0.161623	-0.186642	0.376337	-0.216	-0.219412	0.346049	9.58854	0.146217	0.148502	-0.0937797	-0.0974231	0.197139	0.475826	0.0617569	0.20334
16_78704251_78704267_+	unannotated	1.28032	-0.0633654	0.565401	0.0747597	1.6666	-0.284093	1.5636	-0.10869	4.89802	-0.100407	1.18915	2.04452	-0.00574665	1.28039	-0.0717246	0.817662	4.7187	0.746761	0.928817	5.89341	6.0424	5.94453	-0.392088	4.74672	-0.457035	0.48161	0.0800809	0.0701604	7.03624	-0.217661	6.03691	0.344952	5.60984	4.59326	-0.186642	4.37634	3.784	3.24002	7.98991	-0.0979561	6.10041	7.91005	6.26377	-0.0974231	5.86956	5.06079	0.0617569	6.06132
16_78934044_78934060_+	unannotated	1.28032	-0.0633654	0.565401	0.0747597	1.6666	-0.284093	1.5636	-0.10869	4.89802	-0.100407	1.18915	2.04452	-0.00574665	1.28039	-0.0717246	0.817662	0.195134	0.746761	0.928817	0.0107657	0.209511	0.420971	-0.392088	-0.008169	-0.457035	0.48161	0.0800809	8.16292	0.308323	-0.217661	0.0827102	0.344952	1.02487	-0.161623	-0.186642	0.376337	-0.216	-0.219412	0.346049	4.94644	0.146217	0.148502	-0.0937797	-0.0974231	0.197139	0.475826	0.0617569	0.20334
16_2205077_2205107_-	unannotated	1.28032	5.959	0.565401	6.64462	1.6666	-0.284093	1.5636	-0.10869	-0.231267	-0.100407	1.18915	2.04452	-0.00574665	1.28039	-0.0717246	0.817662	0.195134	0.746761	0.928817	5.33269	0.209511	0.420971	-0.392088	-0.008169	-0.457035	0.48161	0.0800809	3.87752	0.308323	-0.217661	0.0827102	6.2276	1.02487	-0.161623	-0.186642	0.376337	-0.216	-0.219412	0.346049	-0.0979561	0.146217	0.148502	-0.0937797	-0.0974231	0.197139	8.96768	0.0617569	0.20334
16_2506713_2506730_-	unannotated	8.06168	-0.0633654	0.565401	0.0747597	1.6666	-0.284093	1.5636	-0.10869	-0.231267	-0.100407	1.18915	2.04452	-0.00574665	1.28039	3.51324	0.817662	0.195134	6.60474	0.928817	5.43703	5.79447	10.8282	-0.392088	6.36687	-0.457035	0.48161	0.0800809	4.15762	0.308323	-0.217661	5.47503	4.51488	1.02487	-0.161623	-0.186642	0.376337	5.7382	-0.219412	0.346049	-0.0979561	0.146217	3.73346	5.90622	4.0725	0.197139	6.09054	0.0617569	0.20334
16_2827159_2827177_-	unannotated	1.28032	-0.0633654	5.32029	0.0747597	1.6666	-0.284093	6.20746	-0.10869	7.68162	7.23944	1.18915	2.04452	4.24218	1.28039	-0.0717246	7.17521	9.05932	0.746761	7.0581	10.6079	8.35926	11.7276	-0.392088	7.85602	-0.457035	9.49842	0.0800809	7.53777	9.71346	-0.217661	10.375	7.03145	10.7357	9.59993	-0.186642	10.3636	9.88203	8.97041	10.5892	8.56738	9.69311	11.0296	10.1812	8.94424	10.4029	10.1215	0.0617569	10.2491
16_3086823_3086842_-	unannotated	8.63788	-0.0633654	6.81333	0.0747597	1.6666	10.0974	7.67212	7.04106	8.11303	9.30686	1.18915	2.04452	-0.00574665	1.28039	8.12303	7.24393	7.80246	0.746761	6.45238	9.27989	7.37944	9.61819	-0.392088	9.69227	7.96503	9.23983	5.808	9.54184	7.06321	6.83762	7.56653	8.51488	8.88286	7.36976	-0.186642	7.81097	10.7462	8.14253	9.19467	8.35326	7.17964	9.07924	6.8835	6.77294	8.59802	10.4912	0.0617569	8.56528
16_19130454_19130471_-	unannotated	5.86529	-0.0633654	0.565401	0.0747597	1.6666	-0.284093	1.5636	-0.10869	-0.231267	-0.100407	1.18915	2.04452	-0.00574665	1.28039	-0.0717246	0.817662	0.195134	0.746761	0.928817	6.33269	0.209511	0.420971	-0.392088	-0.008169	-0.457035	0.48161	0.0800809	0.0701604	0.308323	-0.217661	7.20165	0.344952	1.02487	-0.161623	-0.186642	0.376337	-0.216	-0.219412	0.346049	-0.0979561	0.146217	6.88997	7.21	4.48754	0.197139	0.475826	0.0617569	0.20334
16_22207010_22207056_-	unannotated	1.28032	-0.0633654	0.565401	0.0747597	1.6666	-0.284093	1.5636	-0.10869	-0.231267	-0.100407	1.18915	2.04452	-0.00574665	1.28039	-0.0717246	4.72455	0.195134	0.746761	0.928817	3.59573	4.01687	0.420971	-0.392088	5.31376	-0.457035	0.48161	0.0800809	5.56201	5.21521	-0.217661	0.0827102	0.344952	1.02487	-0.161623	-0.186642	0.376337	-0.216	6.54877	0.346049	3.98951	0.146217	4.84894	-0.0937797	-0.0974231	3.7821	5.56329	0.0617569	0.20334
16_23194577_23194593_-	unannotated	1.28032	-0.0633654	0.565401	0.0747597	1.6666	-0.284093	1.5636	-0.10869	4.09066	-0.100407	1.18915	2.04452	-0.00574665	1.28039	-0.0717246	0.817662	0.195134	0.746761	0.928817	4.65462	0.209511	5.22833	-0.392088	-0.008169	-0.457035	0.48161	0.0800809	3.87752	3.76775	-0.217661	3.78315	0.344952	1.02487	3.53882	-0.186642	0.376337	3.24343	3.58794	0.346049	-0.0979561	0.146217	4.05539	4.15415	-0.0974231	0.197139	0.475826	0.0617569	0.20334
16_48389355_48389373_-	unannotated	1.28032	-0.0633654	0.565401	0.0747597	1.6666	-0.284093	1.5636	6.33425	-0.231267	-0.100407	1.18915	2.04452	-0.00574665	1.28039	-0.0717246	7.65055	0.195134	0.746761	0.928817	0.0107657	0.209511	0.420971	-0.392088	-0.008169	-0.457035	0.48161	0.0800809	0.0701604	0.308323	-0.217661	0.0827102	0.344952	1.02487	-0.161623	-0.186642	0.376337	-0.216	-0.219412	7.87743	-0.0979561	0.146217	0.148502	-0.0937797	-0.0974231	0.197139	0.475826	0.0617569	0.20334
16_50363548_50363568_-	unannotated	1.28032	-0.0633654	0.565401	9.64651	1.6666	-0.284093	1.5636	-0.10869	-0.231267	-0.100407	1.18915	2.04452	-0.00574665	10.4453	-0.0717246	0.817662	0.195134	0.746761	0.928817	0.0107657	0.209511	0.420971	-0.392088	-0.008169	-0.457035	0.48161	0.0800809	0.0701604	0.308323	-0.217661	0.0827102	0.344952	1.02487	-0.161623	-0.186642	5.62426	6.01282	-0.219412	0.346049	-0.0979561	0.146217	0.148502	-0.0937797	-0.0974231	0.197139	0.475826	0.0617569	5.75793
16_56459559_56459574_-	unannotated	7.65536	-0.0633654	0.565401	6.4498	1.6666	7.09961	5.02303	-0.10869	8.07707	-0.100407	1.18915	2.04452	-0.00574665	6.45032	-0.0717246	5.98759	5.89557	6.20619	0.928817	8.41165	9.62525	8.44334	-0.392088	7.61388	-0.457035	6.83916	0.0800809	7.47104	9.38514	-0.217661	7.95307	6.04539	7.25369	6.8718	-0.186642	7.72507	8.62005	8.34283	9.02904	5.62996	6.88768	7.28805	8.0355	7.74178	7.75173	8.01498	0.0617569	7.70319
16_60611697_60611720_-	unannotated	1.28032	-0.0633654	0.565401	0.0747597	1.6666	5.69319	1.5636	-0.10869	6.55009	-0.100407	1.18915	2.04452	-0.00574665	1.28039	6.01574	0.817662	0.195134	4.65365	0.928817	0.0107657	3.90995	6.6108	-0.392088	-0.008169	-0.457035	0.48161	0.0800809	7.1891	3.89329	-0.217661	0.0827102	0.344952	1.02487	3.53882	-0.186642	0.376337	5.76128	-0.219412	0.346049	6.22397	0.146217	0.148502	-0.0937797	-0.0974231	0.197139	6.33381	0.0617569	0.20334
16_64540976_64540993_-	unannotated	1.28032	-0.0633654	6.69468	0.0747597	1.6666	5.82443	6.95592	4.97877	6.07251	6.49951	1.18915	2.04452	-0.00574665	1.28039	-0.0717246	6.46152	0.195134	0.746761	5.45238	5.22022	7.91687	4.12141	-0.392088	10.3895	-0.457035	7.81253	0.0800809	6.19944	6.08968	-0.217661	0.0827102	5.38935	6.11234	-0.161623	-0.186642	4.28323	6.29179	7.04737	0.346049	4.76002	4.14622	10.2609	-0.0937797	-0.0974231	4.10403	10.2523	0.0617569	4.7269
16_66421348_66421364_-	unannotated	1.28032	-0.0633654	0.565401	0.0747597	1.6666	-0.284093	8.22181	3.47627	8.195	-0.100407	1.18915	2.04452	-0.00574665	1.28039	-0.0717246	5.27709	0.195134	0.746761	0.928817	0.0107657	0.209511	0.420971	-0.392088	-0.008169	-0.457035	6.00517	0.0800809	7.34628	0.308323	-0.217661	0.0827102	0.344952	1.02487	-0.161623	-0.186642	0.376337	-0.216	6.78059	4.98991	9.26837	0.146217	0.148502	-0.0937797	-0.0974231	0.197139	0.475826	0.0617569	0.20334
16_67189181_67189197_-	unannotated	1.28032	-0.0633654	0.565401	0.0747597	1.6666	-0.284093	1.5636	-0.10869	-0.231267	-0.100407	1.18915	2.04452	-0.00574665	1.28039	3.62872	0.817662	4.19513	0.746761	0.928817	4.25869	5.1164	0.420971	-0.392088	5.89872	-0.457035	4.65154	0.0800809	4.82505	0.308323	-0.217661	0.0827102	0.344952	1.02487	-0.161623	-0.186642	0.376337	-0.216	3.36555	0.346049	-0.0979561	0.146217	0.148502	-0.0937797	4.70993	0.197139	0.475826	0.0617569	3.7883
16_67782062_67782078_-	unannotated	1.28032	-0.0633654	0.565401	10.2105	1.6666	-0.284093	1.5636	-0.10869	-0.231267	-0.100407	1.18915	2.04452	-0.00574665	8.95987	-0.0717246	0.817662	0.195134	0.746761	0.928817	0.0107657	0.209511	0.420971	-0.392088	-0.008169	-0.457035	0.48161	0.0800809	0.0701604	0.308323	-0.217661	0.0827102	0.344952	1.02487	-0.161623	-0.186642	0.376337	-0.216	-0.219412	0.346049	-0.0979561	0.146217	0.148502	-0.0937797	-0.0974231	0.197139	0.475826	0.0617569	0.20334
16_79553659_79553677_-	unannotated	1.28032	-0.0633654	0.565401	0.0747597	1.6666	-0.284093	1.5636	8.35892	-0.231267	-0.100407	1.18915	2.04452	-0.00574665	1.28039	-0.0717246	9.10768	0.195134	0.746761	0.928817	0.0107657	0.209511	0.420971	-0.392088	-0.008169	-0.457035	0.48161	3.66504	0.0701604	0.308323	-0.217661	0.0827102	0.344952	1.02487	-0.161623	-0.186642	0.376337	-0.216	-0.219412	9.61049	-0.0979561	0.146217	0.148502	-0.0937797	-0.0974231	0.197139	0.475826	0.0617569	0.20334
16_81902237_81902271_-	unannotated	1.28032	-0.0633654	0.565401	0.0747597	1.6666	-0.284093	1.5636	-0.10869	-0.231267	-0.100407	1.18915	2.04452	-0.00574665	1.28039	-0.0717246	0.817662	0.195134	0.746761	0.928817	4.81812	0.209511	6.03568	-0.392088	3.99183	-0.457035	0.48161	0.0800809	5.24009	0.308323	-0.217661	4.08271	0.344952	5.54844	-0.161623	-0.186642	0.376337	-0.216	4.10252	4.1534	5.29436	0.146217	6.835	4.49118	3.48754	0.197139	6.17627	0.0617569	3.90378
16_82443125_82443142_-	unannotated	1.28032	-0.0633654	0.565401	0.0747597	1.6666	-0.284093	1.5636	5.38316	8.13068	-0.100407	1.18915	2.04452	-0.00574665	1.28039	-0.0717246	5.94694	0.195134	0.746761	0.928817	0.0107657	0.209511	0.420971	-0.392088	-0.008169	-0.457035	5.33959	0.0800809	6.15762	0.308323	-0.217661	0.0827102	0.344952	1.02487	-0.161623	-0.186642	0.376337	-0.216	6.18998	6.47533	8.24634	0.146217	0.148502	-0.0937797	-0.0974231	0.197139	0.475826	0.0617569	0.20334
16_84003020_84003036_-	unannotated	1.28032	-0.0633654	0.565401	0.0747597	1.6666	-0.284093	1.5636	-0.10869	4.8562	-0.100407	1.18915	2.04452	-0.00574665	1.28039	6.69646	4.40262	0.195134	0.746761	0.928817	4.71121	6.1164	4.12141	-0.392088	5.31376	3.63043	6.71043	0.0800809	0.0701604	4.11568	-0.217661	0.0827102	0.344952	1.02487	-0.161623	-0.186642	0.376337	6.08778	5.30415	0.346049	-0.0979561	0.146217	0.148502	-0.0937797	-0.0974231	0.197139	0.475826	0.0617569	4.01069
16_85051891_85051908_-	unannotated	1.28032	-0.0633654	0.565401	0.0747597	1.6666	-0.284093	1.5636	6.02059	5.195	5.65448	1.18915	2.04452	-0.00574665	1.28039	-0.0717246	6.10306	0.195134	0.746761	0.928817	0.0107657	0.209511	0.420971	-0.392088	-0.008169	-0.457035	0.48161	0.0800809	5.07016	0.308323	-0.217661	0.0827102	0.344952	1.02487	-0.161623	-0.186642	0.376337	-0.216	5.13814	7.71237	7.07197	0.146217	0.148502	-0.0937797	-0.0974231	0.197139	0.475826	0.0617569	0.20334
16_88538003_88538020_-	unannotated	7.63788	-0.0633654	0.565401	0.0747597	1.6666	-0.284093	1.5636	-0.10869	-0.231267	-0.100407	1.18915	2.04452	-0.00574665	1.28039	-0.0717246	0.817662	0.195134	0.746761	0.928817	0.0107657	0.209511	0.420971	-0.392088	-0.008169	-0.457035	0.48161	0.0800809	0.0701604	0.308323	-0.217661	8.05999	0.344952	1.02487	-0.161623	-0.186642	0.376337	-0.216	-0.219412	0.346049	-0.0979561	0.146217	6.98139	8.52093	-0.0974231	0.197139	0.475826	0.0617569	0.20334
17_2303167_2303184_+	unannotated	1.28032	-0.0633654	0.565401	4.07476	1.6666	-0.284093	1.5636	-0.10869	6.91848	5.25715	1.18915	2.04452	3.80161	1.28039	4.57213	5.40262	7.29317	4.83422	6.65674	9.15542	8.1982	9.76305	-0.392088	6.78625	-0.457035	7.93282	0.0800809	6.0009	8.88197	-0.217661	8.8542	5.29915	9.40425	7.72712	-0.186642	8.82342	8.63262	7.575	9.08752	6.92441	8.22837	9.04029	8.68758	7.44174	8.82285	8.32132	0.0617569	8.8472
17_4682667_4682682_+	unannotated	1.28032	-0.0633654	0.565401	0.0747597	1.6666	-0.284093	1.5636	-0.10869	-0.231267	-0.100407	1.18915	2.04452	-0.00574665	1.28039	-0.0717246	0.817662	0.195134	0.746761	0.928817	0.0107657	0.209511	7.33983	-0.392088	-0.008169	-0.457035	0.48161	0.0800809	0.0701604	0.308323	-0.217661	0.0827102	0.344952	1.02487	5.86075	-0.186642	0.376337	-0.216	-0.219412	0.346049	-0.0979561	0.146217	0.148502	-0.0937797	-0.0974231	0.197139	7.44161	0.0617569	0.20334
17_6972704_6972724_+	unannotated	1.28032	-0.0633654	0.565401	0.0747597	1.6666	-0.284093	1.5636	-0.10869	-0.231267	3.70695	1.18915	2.04452	-0.00574665	1.28039	-0.0717246	0.817662	0.195134	0.746761	0.928817	6.07685	4.01687	4.6689	-0.392088	3.69227	-0.457035	0.48161	0.0800809	0.0701604	5.39579	6.4117	4.08271	7.00316	1.02487	-0.161623	-0.186642	0.376337	-0.216	6.79182	0.346049	-0.0979561	0.146217	4.84894	-0.0937797	4.2245	3.7821	4.28318	0.0617569	5.06132
17_8037917_8037934_+	unannotated	1.28032	-0.0633654	0.565401	0.0747597	1.6666	-0.284093	1.5636	7.3007	-0.231267	-0.100407	1.18915	2.04452	-0.00574665	1.28039	-0.0717246	9.4723	0.195134	0.746761	0.928817	0.0107657	0.209511	0.420971	-0.392088	-0.008169	-0.457035	0.48161	0.0800809	0.0701604	0.308323	-0.217661	0.0827102	0.344952	1.02487	-0.161623	-0.186642	0.376337	-0.216	-0.219412	9.32333	-0.0979561	0.146217	0.148502	-0.0937797	-0.0974231	0.197139	0.475826	0.0617569	0.20334
17_18128851_18128869_+	unannotated	1.28032	-0.0633654	0.565401	0.0747597	1.6666	-0.284093	1.5636	-0.10869	-0.231267	4.48456	1.18915	2.04452	-0.00574665	1.28039	-0.0717246	0.817662	3.7801	0.746761	0.928817	5.09823	5.93743	4.5909	-0.392088	4.69227	-0.457035	0.48161	0.0800809	3.87752	6.98075	-0.217661	4.08271	0.344952	1.02487	4.23069	-0.186642	0.376337	-0.216	-0.219412	4.93101	-0.0979561	0.146217	0.148502	3.49118	4.0725	0.197139	4.28318	0.0617569	4.45127
17_18965412_18965442_+	unannotated	4.73976	-0.0633654	0.565401	5.32269	1.6666	6.25507	7.05545	6.88	3.3537	7.26592	1.18915	2.04452	-0.00574665	5.18728	5.05756	6.5181	4.2826	7.68928	4.73617	6.88113	4.53144	6.6108	-0.392088	7.99183	4.63043	6.61089	6.05736	6.5131	5.1663	4.8698	0.0827102	6.59288	4.93177	3.29781	-0.186642	5.86819	7.89252	9.47233	7.65893	5.2596	0.146217	6.86275	3.49118	4.36201	5.68899	6.14825	0.0617569	6.03623
17_19091516_19091546_+	unannotated	4.73976	-0.0633654	0.565401	5.32269	1.6666	6.25507	7.05545	6.88	3.3537	7.26592	1.18915	2.04452	-0.00574665	5.18728	5.05756	6.5181	4.2826	7.68928	4.73617	6.88113	4.53144	6.6108	-0.392088	7.99183	4.63043	6.61089	6.05736	6.5131	5.1663	4.8698	0.0827102	6.59288	4.93177	3.29781	-0.186642	5.86819	7.89252	9.47233	7.65893	5.2596	0.146217	6.86275	3.49118	4.36201	5.68899	6.14825	0.0617569	6.03623
17_19356697_19356718_+	unannotated	1.28032	-0.0633654	4.37276	0.0747597	1.6666	-0.284093	1.5636	-0.10869	6.96841	-0.100407	1.18915	2.04452	-0.00574665	1.28039	-0.0717246	5.86206	7.95002	0.746761	0.928817	8.65462	7.41896	12.019	-0.392088	7.14158	-0.457035	8.20953	0.0800809	6.46248	8.36361	-0.217661	7.76219	5.47424	8.54057	5.67127	-0.186642	7.95377	7.27585	7.10252	8.75544	6.84456	6.77557	10.025	7.90057	6.34552	9.01732	8.34619	0.0617569	8.25862
17_25482933_25482951_+	unannotated	7.11321	-0.0633654	7.79422	8.36938	6.952	-0.284093	8.05545	-0.10869	5.7911	-0.100407	1.18915	5.50395	4.24218	5.92425	-0.0717246	5.06559	7.32442	0.746761	0.928817	9.74886	4.90995	0.420971	-0.392088	7.12111	-0.457035	6.56907	0.0800809	5.62475	0.308323	-0.217661	9.0164	6.98881	9.06379	-0.161623	-0.186642	9.2952	7.05079	7.69945	5.96076	8.17817	7.01658	10.3616	9.54284	7.58908	9.45453	0.475826	0.0617569	9.66482
17_27899889_27899909_+	unannotated	1.28032	-0.0633654	0.565401	0.0747597	1.6666	-0.284093	1.5636	-0.10869	-0.231267	-0.100407	1.18915	2.04452	-0.00574665	1.28039	-0.0717246	0.817662	4.36506	0.746761	0.928817	0.0107657	3.79447	5.00593	-0.392088	-0.008169	-0.457035	4.18205	0.0800809	3.65512	5.92303	-0.217661	4.72657	0.344952	1.02487	-0.161623	-0.186642	0.376337	-0.216	-0.219412	3.93101	-0.0979561	3.84666	0.148502	4.60666	-0.0974231	4.10403	4.28318	0.0617569	0.20334
17_33502339_33502356_+	unannotated	1.28032	-0.0633654	4.26584	7.96958	1.6666	-0.284093	1.5636	-0.10869	-0.231267	-0.100407	1.18915	2.04452	4.99425	6.5658	-0.0717246	0.817662	4.44306	0.746761	0.928817	7.18069	0.209511	0.420971	-0.392088	-0.008169	-0.457035	0.48161	0.0800809	0.0701604	0.308323	-0.217661	0.0827102	4.43242	6.48431	-0.161623	-0.186642	5.76865	3.69089	-0.219412	0.346049	-0.0979561	3.73118	6.55789	4.29854	4.99004	6.48254	0.475826	0.0617569	6.69519
17_38599552_38599574_+	unannotated	1.28032	-0.0633654	0.565401	0.0747597	1.6666	7.49727	6.73352	-0.10869	5.12629	4.60003	1.18915	2.04452	-0.00574665	1.28039	7.38771	6.10306	0.195134	9.4916	5.32113	6.81812	5.56706	8.4322	-0.392088	11.3306	-0.457035	8.05147	0.0800809	6.15762	7.39579	-0.217661	6.33064	0.344952	4.83223	-0.161623	-0.186642	7.39871	7.38391	9.6571	7.04649	4.90204	5.05311	0.148502	6.15415	4.99004	6.19714	7.74261	0.0617569	6.39316
17_62223441_62223471_+	unannotated	1.28032	-0.0633654	0.565401	0.0747597	1.6666	-0.284093	1.5636	-0.10869	-0.231267	-0.100407	1.18915	2.04452	-0.00574665	1.28039	-0.0717246	0.817662	0.195134	0.746761	0.928817	0.0107657	0.209511	0.420971	-0.392088	-0.008169	-0.457035	7.97346	0.0800809	0.0701604	0.308323	-0.217661	0.0827102	0.344952	1.02487	-0.161623	-0.186642	0.376337	-0.216	6.75787	0.346049	-0.0979561	0.146217	3.73346	-0.0937797	-0.0974231	0.197139	0.475826	0.0617569	0.20334
17_65749589_65749612_+	unannotated	1.28032	-0.0633654	0.565401	0.0747597	1.6666	-0.284093	1.5636	-0.10869	-0.231267	-0.100407	1.18915	2.04452	-0.00574665	1.28039	-0.0717246	4.40262	0.195134	0.746761	0.928817	5.22022	0.209511	0.420971	-0.392088	6.36687	3.2434	0.48161	0.0800809	4.97705	0.308323	-0.217661	4.40464	4.98881	1.02487	-0.161623	-0.186642	0.376337	4.82839	-0.219412	3.93101	-0.0979561	0.146217	6.4339	3.71358	-0.0974231	0.197139	7.95156	0.0617569	0.20334
17_70925358_70925373_+	unannotated	1.28032	-0.0633654	0.565401	0.0747597	1.6666	-0.284093	6.88553	-0.10869	-0.231267	-0.100407	1.18915	2.04452	-0.00574665	1.28039	-0.0717246	0.817662	0.195134	0.746761	0.928817	0.0107657	0.209511	0.420971	-0.392088	-0.008169	-0.457035	5.56907	0.0800809	0.0701604	0.308323	-0.217661	0.0827102	0.344952	1.02487	-0.161623	-0.186642	0.376337	-0.216	6.33518	0.346049	-0.0979561	0.146217	0.148502	-0.0937797	-0.0974231	0.197139	0.475826	0.0617569	0.20334
17_72598166_72598183_+	unannotated	1.28032	-0.0633654	0.565401	0.0747597	1.6666	-0.284093	7.5178	-0.10869	-0.231267	-0.100407	1.18915	2.04452	-0.00574665	1.28039	-0.0717246	0.817662	0.195134	0.746761	0.928817	0.0107657	0.209511	0.420971	-0.392088	-0.008169	-0.457035	8.08894	0.0800809	0.0701604	0.308323	-0.217661	0.0827102	0.344952	1.02487	-0.161623	-0.186642	0.376337	-0.216	8.37304	0.346049	-0.0979561	0.146217	0.148502	-0.0937797	-0.0974231	0.197139	0.475826	0.0617569	0.20334
17_73179250_73179270_+	unannotated	1.28032	-0.0633654	0.565401	7.13004	1.6666	-0.284093	1.5636	-0.10869	7.52362	5.87687	1.18915	2.04452	-0.00574665	5.52832	3.38771	0.817662	8.34488	0.746761	5.51378	8.95621	9.27021	10.0041	-0.392088	9.30244	-0.457035	8.62627	0.0800809	7.54589	9.54434	-0.217661	7.42256	7.00316	8.54844	7.58657	-0.186642	8.58579	8.5051	7.24002	8.63607	6.29436	7.49494	8.47493	7.35743	7.63729	8.95536	8.41834	0.0617569	9.77888
17_73782224_73782241_+	unannotated	1.28032	-0.0633654	0.565401	0.0747597	1.6666	-0.284093	1.5636	-0.10869	-0.231267	-0.100407	1.18915	2.04452	-0.00574665	1.28039	7.89406	0.817662	0.195134	9.56374	0.928817	0.0107657	0.209511	0.420971	-0.392088	-0.008169	3.63043	0.48161	0.0800809	0.0701604	0.308323	-0.217661	0.0827102	0.344952	1.02487	-0.161623	-0.186642	0.376337	7.39871	-0.219412	0.346049	-0.0979561	0.146217	0.148502	-0.0937797	-0.0974231	0.197139	0.475826	0.0617569	0.20334
17_76355962_76355980_+	unannotated	1.28032	-0.0633654	0.565401	0.0747597	1.6666	-0.284093	1.5636	-0.10869	-0.231267	-0.100407	1.18915	2.04452	-0.00574665	1.28039	3.51324	0.817662	4.83899	0.746761	0.928817	5.91766	0.209511	7.73385	-0.392088	5.54642	-0.457035	4.87393	0.0800809	0.0701604	4.89329	-0.217661	5.75514	0.344952	4.72531	4.74527	-0.186642	4.4638	3.87146	3.78059	6.27679	-0.0979561	4.46814	6.1027	5.46081	3.80947	5.86956	4.47583	0.0617569	5.48874
17_78811757_78811775_+	unannotated	6.03521	-0.0633654	0.565401	7.84294	1.6666	-0.284093	1.5636	-0.10869	-0.231267	-0.100407	1.18915	2.04452	-0.00574665	1.28039	-0.0717246	0.817662	0.195134	0.746761	0.928817	6.36832	0.209511	0.420971	-0.392088	-0.008169	-0.457035	0.48161	0.0800809	0.0701604	0.308323	-0.217661	6.86407	0.344952	1.02487	-0.161623	-0.186642	0.376337	-0.216	-0.219412	0.346049	-0.0979561	0.146217	7.84894	6.7642	3.99004	0.197139	0.475826	0.0617569	0.20334
17_7297884_7297904_-	unannotated	1.28032	-0.0633654	0.565401	0.0747597	1.6666	5.71591	1.5636	-0.10869	-0.231267	-0.100407	1.18915	2.04452	-0.00574665	1.28039	4.57213	0.817662	0.195134	9.35039	0.928817	0.0107657	3.66894	4.00593	-0.392088	5.87447	-0.457035	0.48161	0.0800809	0.0701604	4.47825	-0.217661	4.72657	0.344952	1.02487	-0.161623	-0.186642	4.9613	-0.216	-0.219412	7.5555	-0.0979561	0.146217	0.148502	4.60666	-0.0974231	0.197139	0.475826	0.0617569	3.7883
17_7708759_7708779_-	unannotated	1.28032	-0.0633654	8.72527	4.88211	1.6666	-0.284093	1.5636	-0.10869	-0.231267	-0.100407	1.18915	7.21444	5.24218	1.28039	-0.0717246	0.817662	6.98955	0.746761	0.928817	0.0107657	5.20951	7.17586	-0.392088	-0.008169	-0.457035	0.48161	0.0800809	0.0701604	0.308323	-0.217661	0.0827102	0.344952	8.72531	5.72102	-0.186642	4.76865	-0.216	-0.219412	0.346049	-0.0979561	0.146217	0.148502	-0.0937797	-0.0974231	9.26592	7.79775	0.0617569	5.81805
17_11558190_11558207_-	unannotated	1.28032	-0.0633654	5.20926	0.0747597	1.6666	-0.284093	1.5636	-0.10869	-0.231267	-0.100407	1.18915	2.04452	3.57922	1.28039	-0.0717246	0.817662	5.14933	0.746761	0.928817	5.4702	5.06749	0.420971	-0.392088	4.23976	-0.457035	0.48161	0.0800809	0.0701604	0.308323	-0.217661	0.0827102	0.344952	6.85776	-0.161623	-0.186642	6.54626	-0.216	3.36555	0.346049	3.80893	0.146217	5.92986	-0.0937797	-0.0974231	7.59802	0.475826	0.0617569	7.14585
17_18967233_18967264_-	unannotated	4.73976	-0.0633654	0.565401	5.32269	1.6666	6.25507	7.05545	6.88	3.3537	7.26592	1.18915	2.04452	-0.00574665	5.18728	5.05756	6.5181	4.2826	7.68928	4.73617	6.88113	4.53144	6.6108	-0.392088	7.99183	4.63043	6.61089	6.05736	6.5131	5.1663	4.8698	0.0827102	6.59288	4.93177	3.29781	-0.186642	5.86819	7.89252	9.47233	7.65893	5.2596	0.146217	6.86275	3.49118	4.36201	5.68899	6.14825	0.0617569	6.03623
17_19015733_19015764_-	unannotated	4.73976	-0.0633654	0.565401	5.32269	1.6666	6.25507	7.05545	6.88	3.3537	7.26592	1.18915	2.04452	-0.00574665	5.18728	5.05756	6.5181	4.2826	7.68928	4.73617	6.88113	4.53144	6.6108	-0.392088	7.99183	4.63043	6.61089	6.05736	6.5131	5.1663	4.8698	0.0827102	6.59288	4.93177	3.29781	-0.186642	5.86819	7.89252	9.47233	7.65893	5.2596	0.146217	6.86275	3.49118	4.36201	5.68899	6.14825	0.0617569	6.03623
17_19093342_19093373_-	unannotated	4.73976	-0.0633654	0.565401	5.32269	1.6666	6.25507	7.05545	6.88	3.3537	7.26592	1.18915	2.04452	-0.00574665	5.18728	5.05756	6.5181	4.2826	7.68928	4.73617	6.88113	4.53144	6.6108	-0.392088	7.99183	4.63043	6.61089	6.05736	6.5131	5.1663	4.8698	0.0827102	6.59288	4.93177	3.29781	-0.186642	5.86819	7.89252	9.47233	7.65893	5.2596	0.146217	6.86275	3.49118	4.36201	5.68899	6.14825	0.0617569	6.03623
17_30992220_30992239_-	unannotated	1.28032	-0.0633654	0.565401	0.0747597	1.6666	5.64664	1.5636	-0.10869	-0.231267	-0.100407	1.18915	2.04452	-0.00574665	1.28039	5.78626	0.817662	3.7801	9.13047	0.928817	6.14005	3.79447	5.12141	-0.392088	5.84981	-0.457035	0.48161	0.0800809	0.0701604	4.83189	-0.217661	0.0827102	0.344952	5.54844	3.64573	-0.186642	7.13122	-0.216	-0.219412	5.63145	-0.0979561	0.146217	0.148502	-0.0937797	4.85677	4.2846	4.38272	0.0617569	6.9847
17_33478113_33478370_-	unannotated	15.3006	7.90242	11.2334	13.2707	10.1464	14.7301	14.5028	12.0161	14.0653	13.9959	8.58147	2.04452	8.3474	12.6096	11.5245	12.6842	13.6372	14.4701	11.8038	14.7244	15.3814	13.5704	4.5148	15.1019	9.11472	14.4399	9.76132	14.3798	13.7594	9.05846	12.535	14.4471	13.1376	12.8503	6.63354	12.8214	14.2657	13.8577	14.7138	11.6657	13.0277	12.5314	12.084	14.1016	14.1482	14.3423	8.02754	13.7947
17_57744263_57744292_-	unannotated	10.7861	-0.0633654	8.00003	8.97563	1.6666	8.41981	7.95592	10.1628	9.25858	6.43875	1.18915	8.11061	5.16418	8.75613	7.46743	9.70641	0.195134	9.61095	4.62926	0.0107657	4.9644	4.81329	-0.392088	-0.008169	4.63043	0.48161	4.32801	4.46248	4.55625	4.8698	5.54214	4.80438	1.02487	-0.161623	-0.186642	0.376337	6.33859	-0.219412	7.34605	-0.0979561	0.146217	0.148502	-0.0937797	-0.0974231	0.197139	0.475826	0.0617569	0.20334
17_65822073_65822095_-	unannotated	1.28032	-0.0633654	0.565401	0.0747597	1.6666	-0.284093	1.5636	-0.10869	3.3537	-0.100407	1.18915	2.04452	-0.00574665	1.28039	-0.0717246	0.817662	6.51706	0.746761	0.928817	4.81812	5.56706	8.34578	-0.392088	6.69227	-0.457035	5.06657	0.0800809	0.0701604	6.83189	-0.217661	5.21199	0.344952	6.45114	3.92584	-0.186642	7.22183	-0.216	3.95051	6.1534	-0.0979561	0.146217	0.148502	3.90622	3.60302	7.45453	6.17627	0.0617569	8.03623
17_66016012_66016042_-	unannotated	1.28032	-0.0633654	0.565401	0.0747597	1.6666	-0.284093	1.5636	-0.10869	-0.231267	-0.100407	1.18915	2.04452	-0.00574665	1.28039	-0.0717246	0.817662	0.195134	0.746761	0.928817	0.0107657	5.1164	0.420971	-0.392088	5.71975	-0.457035	0.48161	0.0800809	0.0701604	0.308323	-0.217661	0.0827102	0.344952	1.02487	-0.161623	-0.186642	0.376337	-0.216	7.83587	0.346049	-0.0979561	0.146217	0.148502	-0.0937797	-0.0974231	0.197139	0.475826	0.0617569	3.7883
17_73690712_73690727_-	unannotated	1.28032	-0.0633654	0.565401	0.0747597	1.6666	-0.284093	1.5636	-0.10869	6.01666	-0.100407	1.18915	2.04452	-0.00574665	1.28039	-0.0717246	4.27709	6.60452	0.746761	0.928817	8.19564	7.74867	10.1092	-0.392088	5.94603	-0.457035	6.92455	0.0800809	5.24009	7.91565	-0.217661	7.43144	4.25184	8.06927	5.96766	-0.186642	7.99105	6.55218	6.22353	8.27086	5.80893	5.23368	8.75583	7.77659	5.96867	8.2686	7.6755	0.0617569	7.91759
18_10547693_10547711_+	unannotated	1.28032	-0.0633654	0.565401	0.0747597	1.6666	-0.284093	1.5636	-0.10869	-0.231267	-0.100407	1.18915	2.04452	-0.00574665	1.28039	-0.0717246	0.817662	0.195134	0.746761	0.928817	0.0107657	0.209511	8.95235	-0.392088	-0.008169	-0.457035	0.48161	0.0800809	0.0701604	0.308323	-0.217661	0.0827102	0.344952	1.02487	7.68387	-0.186642	0.376337	-0.216	-0.219412	0.346049	-0.0979561	0.146217	0.148502	-0.0937797	-0.0974231	0.197139	8.62048	0.0617569	0.20334
18_22881931_22881952_+	unannotated	5.36779	-0.0633654	0.565401	0.0747597	1.6666	3.52326	1.5636	5.7982	4.8562	6.29191	1.18915	2.04452	-0.00574665	1.28039	-0.0717246	4.62502	0.195134	0.746761	0.928817	4.4702	0.209511	4.32786	-0.392088	5.54642	3.35032	4.28897	0.0800809	4.87752	5.86291	3.58969	3.9896	4.92991	4.60984	-0.161623	-0.186642	0.376337	4.48444	3.68748	0.346049	3.90204	0.146217	4.39643	3.49118	-0.0974231	0.197139	5.60511	0.0617569	0.20334
18_23670149_23670169_+	unannotated	1.28032	-0.0633654	0.565401	0.0747597	1.6666	-0.284093	1.5636	-0.10869	-0.231267	-0.100407	1.18915	2.04452	-0.00574665	1.28039	-0.0717246	0.817662	7.39481	0.746761	0.928817	6.71121	0.209511	7.57072	-0.392088	3.57679	-0.457035	0.48161	0.0800809	0.0701604	0.308323	-0.217661	0.0827102	0.344952	9.149	4.42334	-0.186642	8.48486	-0.216	-0.219412	5.96076	-0.0979561	0.146217	0.148502	-0.0937797	-0.0974231	9.07366	6.14825	0.0617569	8.9107
18_39349162_39349178_+	unannotated	1.28032	-0.0633654	0.565401	0.0747597	1.6666	-0.284093	7.5178	-0.10869	-0.231267	-0.100407	1.18915	2.04452	-0.00574665	1.28039	-0.0717246	0.817662	0.195134	0.746761	0.928817	0.0107657	0.209511	0.420971	-0.392088	-0.008169	-0.457035	8.08894	0.0800809	0.0701604	0.308323	-0.217661	0.0827102	0.344952	1.02487	-0.161623	-0.186642	0.376337	-0.216	8.37304	0.346049	-0.0979561	0.146217	0.148502	-0.0937797	-0.0974231	0.197139	0.475826	0.0617569	0.20334
18_47554759_47554777_+	unannotated	1.28032	-0.0633654	9.15412	0.0747597	1.6666	-0.284093	1.5636	-0.10869	-0.231267	-0.100407	1.18915	7.08891	6.62361	1.28039	-0.0717246	0.817662	8.53943	0.746761	0.928817	0.0107657	5.41896	0.420971	-0.392088	-0.008169	-0.457035	0.48161	0.0800809	0.0701604	0.308323	-0.217661	0.0827102	0.344952	9.49248	-0.161623	-0.186642	0.376337	-0.216	-0.219412	0.346049	-0.0979561	0.146217	0.148502	-0.0937797	-0.0974231	9.72266	0.475826	0.0617569	0.20334
18_55443480_55443495_+	unannotated	1.28032	-0.0633654	0.565401	0.0747597	1.6666	-0.284093	1.5636	-0.10869	5.65138	-0.100407	1.18915	2.04452	3.57922	1.28039	5.1762	7.27709	0.195134	6.70096	0.928817	0.0107657	0.209511	0.420971	-0.392088	-0.008169	-0.457035	0.48161	0.0800809	7.5131	0.308323	-0.217661	0.0827102	0.344952	1.02487	-0.161623	-0.186642	4.37634	3.48444	-0.219412	5.04649	6.78469	0.146217	0.148502	-0.0937797	-0.0974231	3.7821	4.38272	0.0617569	4.59566
18_72066857_72066876_+	unannotated	1.28032	-0.0633654	0.565401	0.0747597	1.6666	-0.284093	1.5636	-0.10869	-0.231267	-0.100407	1.18915	2.04452	-0.00574665	1.28039	-0.0717246	0.817662	0.195134	0.746761	0.928817	0.0107657	0.209511	0.420971	-0.392088	-0.008169	-0.457035	0.48161	0.0800809	0.0701604	0.308323	-0.217661	0.0827102	0.344952	1.02487	-0.161623	-0.186642	0.376337	-0.216	-0.219412	0.346049	-0.0979561	0.146217	8.67206	-0.0937797	-0.0974231	0.197139	0.475826	0.0617569	0.20334
18_5895654_5895671_-	unannotated	1.28032	-0.0633654	0.565401	0.0747597	1.6666	-0.284093	1.5636	-0.10869	4.09066	-0.100407	1.18915	2.04452	-0.00574665	1.28039	-0.0717246	0.817662	6.57017	0.746761	0.928817	8.30078	4.79447	8.10747	-0.392088	4.23976	-0.457035	6.61089	0.0800809	4.87752	5.55625	-0.217661	5.78315	4.34495	7.45114	5.33023	-0.186642	6.48486	6.93375	5.45301	6.59398	6.14997	5.35567	8.48389	6.49118	5.99004	7.36706	6.76123	0.0617569	6.80325
18_13749819_13749840_-	unannotated	1.28032	-0.0633654	0.565401	0.0747597	1.6666	-0.284093	1.5636	-0.10869	-0.231267	-0.100407	1.18915	2.04452	-0.00574665	1.28039	-0.0717246	0.817662	0.195134	0.746761	0.928817	4.86875	6.74867	5.42097	-0.392088	5.54642	-0.457035	0.48161	0.0800809	0.0701604	7.52749	-0.217661	0.0827102	0.344952	5.41719	-0.161623	-0.186642	6.48486	-0.216	-0.219412	7.1534	-0.0979561	0.146217	4.95586	-0.0937797	4.80947	0.197139	4.06079	0.0617569	6.20334
18_21594613_21594630_-	unannotated	1.28032	-0.0633654	0.565401	0.0747597	1.6666	6.41635	6.95592	-0.10869	6.5102	7.15698	1.18915	2.04452	-0.00574665	1.28039	5.01574	5.98759	6.42395	0.746761	7.30386	7.02199	5.93743	8.10045	-0.392088	6.79919	-0.457035	7.94104	0.0800809	7.60154	6.39579	-0.217661	4.40464	4.59288	7.84505	6.34617	-0.186642	7.38756	5.59135	6.33518	8.41214	5.1115	6.29596	5.87642	4.86042	5.6305	7.61499	6.52022	0.0617569	7.71113
18_44081040_44081058_-	unannotated	1.28032	-0.0633654	0.565401	0.0747597	1.6666	-0.284093	5.14856	5.77395	-0.231267	-0.100407	1.18915	2.04452	-0.00574665	1.28039	-0.0717246	0.817662	0.195134	0.746761	0.928817	0.0107657	4.29697	0.420971	-0.392088	7.62119	-0.457035	0.48161	0.0800809	3.87752	0.308323	-0.217661	0.0827102	0.344952	1.02487	-0.161623	-0.186642	0.376337	-0.216	4.58794	0.346049	-0.0979561	0.146217	0.148502	-0.0937797	-0.0974231	0.197139	0.475826	0.0617569	0.20334
18_48350380_48350397_-	unannotated	7.40961	-0.0633654	0.565401	0.0747597	1.6666	-0.284093	1.5636	-0.10869	-0.231267	-0.100407	1.18915	2.04452	-0.00574665	1.28039	-0.0717246	0.817662	0.195134	0.746761	0.928817	0.0107657	0.209511	0.420971	-0.392088	-0.008169	-0.457035	0.48161	0.0800809	0.0701604	0.308323	-0.217661	8.74449	0.344952	1.02487	-0.161623	-0.186642	0.376337	-0.216	-0.219412	0.346049	-0.0979561	0.146217	0.148502	9.01996	-0.0974231	0.197139	0.475826	0.0617569	0.20334
18_76596486_76596502_-	unannotated	7.40961	-0.0633654	0.565401	0.0747597	1.6666	-0.284093	1.5636	-0.10869	-0.231267	-0.100407	1.18915	2.04452	-0.00574665	1.28039	-0.0717246	0.817662	0.195134	0.746761	0.928817	0.0107657	0.209511	0.420971	-0.392088	-0.008169	-0.457035	0.48161	0.0800809	0.0701604	0.308323	-0.217661	8.68634	0.344952	1.02487	-0.161623	-0.186642	0.376337	-0.216	-0.219412	0.346049	-0.0979561	0.146217	0.148502	8.98304	-0.0974231	0.197139	0.475826	0.0617569	0.20334
19_8419042_8419060_+	unannotated	1.28032	-0.0633654	0.565401	0.0747597	1.6666	-0.284093	1.5636	-0.10869	4.67562	-0.100407	1.18915	2.04452	-0.00574665	1.28039	-0.0717246	0.817662	0.195134	0.746761	0.928817	0.0107657	4.9644	5.22833	-0.392088	-0.008169	-0.457035	4.3885	0.0800809	4.24009	5.47825	-0.217661	5.89007	0.344952	1.02487	-0.161623	-0.186642	0.376337	3.36896	-0.219412	4.04649	4.22397	0.146217	4.23596	5.60666	-0.0974231	4.89758	0.475826	0.0617569	3.66277
19_13570303_13570321_+	unannotated	7.2576	-0.0633654	0.565401	0.0747597	1.6666	-0.284093	1.5636	-0.10869	-0.231267	-0.100407	1.18915	2.04452	-0.00574665	1.28039	-0.0717246	0.817662	0.195134	0.746761	0.928817	0.0107657	0.209511	0.420971	-0.392088	-0.008169	-0.457035	0.48161	0.0800809	0.0701604	0.308323	-0.217661	8.21199	0.344952	1.02487	-0.161623	-0.186642	0.376337	-0.216	-0.219412	0.346049	-0.0979561	0.146217	0.148502	8.61358	-0.0974231	0.197139	0.475826	0.0617569	0.20334
19_36066506_36066575_+	unannotated	1.28032	-0.0633654	0.565401	0.0747597	1.6666	-0.284093	1.5636	-0.10869	-0.231267	-0.100407	1.18915	2.04452	-0.00574665	1.28039	-0.0717246	0.817662	0.195134	0.746761	0.928817	0.0107657	0.209511	0.420971	-0.392088	9.48769	-0.457035	0.48161	0.0800809	0.0701604	0.308323	-0.217661	0.0827102	0.344952	1.02487	-0.161623	-0.186642	0.376337	-0.216	-0.219412	0.346049	-0.0979561	0.146217	0.148502	-0.0937797	-0.0974231	0.197139	0.475826	0.0617569	0.20334
19_38573078_38573095_+	unannotated	1.28032	-0.0633654	0.565401	0.0747597	1.6666	-0.284093	1.5636	-0.10869	-0.231267	-0.100407	1.18915	2.04452	-0.00574665	1.28039	-0.0717246	0.817662	3.7801	0.746761	0.928817	6.36832	0.209511	6.27895	-0.392088	-0.008169	-0.457035	4.56907	0.0800809	0.0701604	4.95218	-0.217661	4.25264	0.344952	4.93177	-0.161623	-0.186642	5.93093	4.30756	-0.219412	5.80548	-0.0979561	3.73118	5.90339	3.60666	4.2245	5.05512	0.475826	0.0617569	6.39316
19_39138208_39138228_+	unannotated	1.28032	-0.0633654	0.565401	0.0747597	1.6666	-0.284093	1.5636	-0.10869	3.3537	-0.100407	1.18915	2.04452	-0.00574665	1.28039	-0.0717246	0.817662	6.00249	0.746761	0.928817	6.14005	3.79447	6.86391	-0.392088	5.71975	-0.457035	0.48161	0.0800809	0.0701604	6.64817	-0.217661	3.9896	0.344952	1.02487	4.36194	-0.186642	0.376337	-0.216	3.68748	0.346049	-0.0979561	0.146217	4.39643	3.49118	3.48754	6.42596	4.06079	0.0617569	6.7732
19_39589839_39589875_+	unannotated	1.28032	-0.0633654	0.565401	0.0747597	1.6666	5.90573	1.5636	-0.10869	-0.231267	-0.100407	1.18915	2.04452	-0.00574665	1.28039	7.04722	5.72455	5.44306	10.2742	0.928817	5.59573	4.85337	0.420971	-0.392088	8.10036	-0.457035	0.48161	0.0800809	0.0701604	7.35272	-0.217661	0.0827102	0.344952	1.02487	-0.161623	-0.186642	0.376337	-0.216	-0.219412	5.90064	-0.0979561	0.146217	0.148502	-0.0937797	4.94697	4.7821	0.475826	0.0617569	7.26943
19_43965023_43965047_+	unannotated	5.28032	-0.0633654	5.69468	5.20404	1.6666	7.05576	5.88553	8.88566	7.6391	6.02888	1.18915	2.04452	-0.00574665	5.52832	5.6562	9.50766	4.36506	6.65365	0.928817	6.96496	6.41896	6.84724	-0.392088	5.79919	4.18682	5.28897	6.4724	7.59372	6.37441	5.24177	3.9896	7.56412	6.2728	4.23069	-0.186642	0.376337	6.74978	3.95051	8.73837	6.97886	0.146217	5.92986	3.60666	5.92494	6.10403	6.68528	0.0617569	4.01069
19_58910889_58910908_+	unannotated	1.28032	-0.0633654	0.565401	0.0747597	1.6666	-0.284093	5.47049	-0.10869	6.195	5.185	1.18915	2.04452	-0.00574665	1.28039	-0.0717246	0.817662	0.195134	0.746761	0.928817	0.0107657	0.209511	0.420971	-0.392088	-0.008169	-0.457035	6.18205	0.0800809	4.31809	0.308323	-0.217661	0.0827102	0.344952	1.02487	-0.161623	-0.186642	0.376337	-0.216	5.17291	5.04649	5.36148	0.146217	0.148502	-0.0937797	-0.0974231	0.197139	0.475826	0.0617569	0.20334
19_1012034_1012054_-	unannotated	1.28032	-0.0633654	0.565401	0.0747597	1.6666	-0.284093	1.5636	-0.10869	7.09066	-0.100407	1.18915	2.04452	-0.00574665	1.28039	3.83517	0.817662	5.74972	5.99469	0.928817	7.11929	6.51329	7.35171	-0.392088	5.77319	-0.457035	5.33959	0.0800809	4.97705	7.93037	-0.217661	7.75514	0.344952	6.60984	5.5108	-0.186642	6.33053	6.44221	4.90987	7.50592	4.80893	6.39414	8.07924	7.63414	-0.0974231	7.16292	5.17627	0.0617569	5.75793
19_3029312_3029329_-	unannotated	1.28032	-0.0633654	0.565401	0.0747597	1.6666	-0.284093	1.5636	-0.10869	-0.231267	-0.100407	1.18915	2.04452	-0.00574665	1.28039	-0.0717246	0.817662	4.19513	0.746761	0.928817	7.80518	3.90995	9.03936	-0.392088	-0.008169	-0.457035	6.06657	0.0800809	5.19944	5.35272	-0.217661	5.1271	4.43242	6.54844	4.92584	-0.186642	7.59551	5.21026	4.10252	6.63145	6.50196	5.39414	6.82093	5.0355	5.94697	5.48254	7.06079	0.0617569	8.35309
19_7598988_7599010_-	unannotated	1.28032	-0.0633654	0.565401	0.0747597	1.6666	-0.284093	1.5636	-0.10869	-0.231267	-0.100407	1.18915	2.04452	-0.00574665	1.28039	-0.0717246	0.817662	3.7801	0.746761	0.928817	5.18069	3.79447	5.5909	-0.392088	-0.008169	-0.457035	4.06657	0.0800809	3.7706	4.83189	-0.217661	5.08271	0.344952	1.02487	4.0863	-0.186642	0.376337	-0.216	-0.219412	5.77231	-0.0979561	0.146217	0.148502	4.15415	3.48754	4.10403	0.475826	0.0617569	4.7883
19_11534660_11534681_-	unannotated	10.3941	-0.0633654	10.6449	9.23967	10.8239	4.96383	10.4765	6.98934	8.41979	-0.100407	1.18915	9.30191	8.14907	7.13837	6.07802	8.08445	8.88862	8.15615	4.62926	11.7463	6.29697	6.20233	-0.392088	8.37554	-0.457035	8.49842	0.0800809	6.37394	0.308323	4.10427	10.6854	9.16194	10.4781	4.96766	-0.186642	11.3862	10.4005	9.67843	8.67248	8.75691	8.1349	12.5653	11.0445	9.64573	10.5146	7.17627	0.0617569	11.9994
19_15048045_15048062_-	unannotated	5.28032	-0.0633654	0.565401	9.0055	1.6666	-0.284093	1.5636	3.89131	-0.231267	3.60003	1.18915	2.04452	-0.00574665	11.1415	-0.0717246	0.817662	0.195134	0.746761	0.928817	5.56535	0.209511	4.12141	-0.392088	4.23976	-0.457035	0.48161	0.0800809	0.0701604	0.308323	-0.217661	0.0827102	0.344952	1.02487	-0.161623	-0.186642	0.376337	4.99345	-0.219412	0.346049	3.90204	0.146217	0.148502	-0.0937797	-0.0974231	0.197139	5.90209	0.0617569	0.20334
19_17797640_17797662_-	unannotated	1.28032	-0.0633654	0.565401	0.0747597	1.6666	-0.284093	1.5636	-0.10869	4.3537	-0.100407	1.18915	2.04452	-0.00574665	1.28039	-0.0717246	0.817662	4.44306	0.746761	0.928817	5.50262	5.25391	6.0934	-0.392088	-0.008169	-0.457035	0.48161	0.0800809	3.65512	8.17251	-0.217661	4.08271	0.344952	5.02487	-0.161623	-0.186642	3.9613	-0.216	-0.219412	5.66798	3.90204	0.146217	5.27779	4.86042	-0.0974231	4.89758	5.11968	0.0617569	0.20334
19_21295932_21295961_-	unannotated	1.28032	-0.0633654	0.565401	0.0747597	1.6666	-0.284093	1.5636	-0.10869	-0.231267	6.02888	1.18915	2.04452	3.45368	1.28039	-0.0717246	0.817662	0.195134	0.746761	0.928817	0.0107657	6.79447	4.8804	-0.392088	7.88057	-0.457035	4.87393	5.98697	0.0701604	0.308323	-0.217661	6.23246	0.344952	1.02487	-0.161623	-0.186642	4.69827	4.64198	9.59597	7.52596	-0.0979561	0.146217	5.70309	3.36565	-0.0974231	0.197139	0.475826	0.0617569	6.59566
19_24183299_24183317_-	unannotated	1.28032	-0.0633654	0.565401	0.0747597	1.6666	-0.284093	1.5636	-0.10869	-0.231267	-0.100407	1.18915	2.04452	-0.00574665	1.28039	-0.0717246	0.817662	0.195134	0.746761	0.928817	4.81812	0.209511	6.03568	-0.392088	-0.008169	-0.457035	0.48161	0.0800809	5.24009	0.308323	-0.217661	4.08271	0.344952	5.54844	-0.161623	-0.186642	0.376337	-0.216	4.10252	4.1534	5.29436	0.146217	6.835	4.49118	3.48754	0.197139	5.86814	0.0617569	3.90378
19_24183654_24183718_-	unannotated	7.21106	-0.0633654	0.565401	6.62935	1.6666	-0.284093	1.5636	5.17671	-0.231267	-0.100407	1.18915	2.04452	-0.00574665	5.52832	-0.0717246	0.817662	5.10202	5.39062	0.928817	7.24917	5.20951	6.44334	-0.392088	10.7943	-0.457035	6.00517	0.0800809	0.0701604	4.55625	-0.217661	3.78315	0.344952	4.72531	3.83838	-0.186642	6.9155	3.69089	3.48103	3.93101	-0.0979561	0.146217	7.1929	-0.0937797	4.48754	5.95203	7.21729	0.0617569	7.47013
19_24184389_24184420_-	unannotated	1.28032	-0.0633654	0.565401	0.0747597	1.6666	-0.284093	1.5636	-0.10869	-0.231267	-0.100407	1.18915	2.04452	-0.00574665	1.28039	-0.0717246	0.817662	0.195134	0.746761	0.928817	0.0107657	0.209511	0.420971	-0.392088	5.66426	-0.457035	0.48161	0.0800809	0.0701604	0.308323	-0.217661	0.0827102	0.344952	1.02487	-0.161623	-0.186642	0.376337	-0.216	-0.219412	0.346049	-0.0979561	0.146217	0.148502	-0.0937797	-0.0974231	0.197139	0.475826	0.0617569	0.20334
19_24184606_24184634_-	unannotated	1.28032	-0.0633654	0.565401	0.0747597	1.6666	-0.284093	1.5636	-0.10869	-0.231267	3.60003	1.18915	2.04452	-0.00574665	1.28039	-0.0717246	0.817662	0.195134	9.44373	0.928817	0.0107657	0.209511	0.420971	-0.392088	9.52516	-0.457035	0.48161	0.0800809	0.0701604	0.308323	-0.217661	0.0827102	0.344952	1.02487	-0.161623	-0.186642	0.376337	-0.216	-0.219412	0.346049	-0.0979561	0.146217	0.148502	-0.0937797	-0.0974231	0.197139	0.475826	0.0617569	0.20334
19_24184747_24184775_-	unannotated	1.28032	-0.0633654	0.565401	0.0747597	1.6666	-0.284093	1.5636	-0.10869	-0.231267	-0.100407	1.18915	2.04452	-0.00574665	1.28039	-0.0717246	0.817662	0.195134	6.70096	0.928817	0.0107657	0.209511	0.420971	-0.392088	7.52321	-0.457035	0.48161	0.0800809	0.0701604	0.308323	-0.217661	0.0827102	0.344952	1.02487	-0.161623	-0.186642	0.376337	-0.216	-0.219412	0.346049	-0.0979561	0.146217	0.148502	-0.0937797	-0.0974231	0.197139	0.475826	0.0617569	0.20334
19_24184956_24185020_-	unannotated	1.28032	-0.0633654	0.565401	0.0747597	1.6666	-0.284093	1.5636	-0.10869	-0.231267	-0.100407	1.18915	2.04452	-0.00574665	1.28039	-0.0717246	0.817662	5.80984	0.746761	0.928817	7.15032	7.31804	6.50843	-0.392088	7.53099	-0.457035	7.09632	0.0800809	5.02436	6.1663	-0.217661	7.00157	0.344952	7.31028	4.16031	-0.186642	6.94619	5.95392	4.86805	5.10094	-0.0979561	6.1235	6.59145	7.00425	5.39443	7.10403	0.475826	0.0617569	6.50712
19_24185972_24185995_-	unannotated	7.00825	-0.0633654	0.565401	0.0747597	1.6666	8.04682	5.14856	3.59175	5.44116	6.185	1.18915	2.04452	-0.00574665	1.28039	6.48286	7.20998	4.89557	8.89142	0.928817	7.63282	4.01687	7.96787	-0.392088	7.96911	4.79089	5.80354	3.66504	6.87752	0.308323	8.42619	7.97145	6.20293	1.02487	5.0083	-0.186642	5.42073	7.15904	6.20685	6.1534	-0.0979561	3.84666	7.77055	3.99368	5.0725	4.19714	6.79775	0.0617569	4.11023
19_24186154_24186181_-	unannotated	1.28032	-0.0633654	0.565401	0.0747597	1.6666	-0.284093	1.5636	-0.10869	-0.231267	-0.100407	1.18915	2.04452	-0.00574665	1.28039	-0.0717246	0.817662	0.195134	0.746761	0.928817	0.0107657	0.209511	0.420971	-0.392088	5.4181	-0.457035	0.48161	0.0800809	0.0701604	0.308323	-0.217661	0.0827102	0.344952	1.02487	-0.161623	-0.186642	0.376337	-0.216	-0.219412	0.346049	-0.0979561	0.146217	0.148502	-0.0937797	-0.0974231	0.197139	0.475826	0.0617569	0.20334
19_45073834_45073852_-	unannotated	1.28032	-0.0633654	0.565401	10.5198	1.6666	-0.284093	1.5636	-0.10869	-0.231267	-0.100407	1.18915	2.04452	-0.00574665	12.3343	-0.0717246	0.817662	0.195134	0.746761	0.928817	0.0107657	0.209511	0.420971	-0.392088	-0.008169	-0.457035	0.48161	0.0800809	0.0701604	0.308323	-0.217661	0.0827102	0.344952	1.02487	-0.161623	-0.186642	4.07678	4.36896	-0.219412	0.346049	-0.0979561	0.146217	0.148502	-0.0937797	-0.0974231	0.197139	0.475826	0.0617569	4.2908
19_47733792_47733811_-	unannotated	1.28032	-0.0633654	0.565401	0.0747597	1.6666	-0.284093	1.5636	-0.10869	-0.231267	-0.100407	1.18915	2.04452	-0.00574665	1.28039	-0.0717246	0.817662	6.30366	0.746761	0.928817	5.86875	4.9644	0.420971	-0.392088	-0.008169	-0.457035	0.48161	0.0800809	0.0701604	6.2856	-0.217661	0.0827102	0.344952	7.25369	-0.161623	-0.186642	0.376337	-0.216	-0.219412	0.346049	-0.0979561	0.146217	0.148502	-0.0937797	4.99004	6.36706	0.475826	0.0617569	5.7269
19_47951119_47951137_-	unannotated	1.28032	-0.0633654	0.565401	0.0747597	1.6666	-0.284093	1.5636	-0.10869	-0.231267	-0.100407	1.18915	2.04452	-0.00574665	1.28039	-0.0717246	0.817662	0.195134	0.746761	0.928817	5.91766	0.209511	6.77852	-0.392088	-0.008169	-0.457035	0.48161	0.0800809	0.0701604	0.308323	-0.217661	0.0827102	0.344952	5.1948	3.42334	-0.186642	4.4638	-0.216	-0.219412	4.04649	-0.0979561	4.39414	5.95586	-0.0937797	3.60302	3.89758	0.475826	0.0617569	4.2908
19_49245060_49245077_-	unannotated	1.28032	-0.0633654	0.565401	0.0747597	1.6666	-0.284093	1.5636	-0.10869	-0.231267	-0.100407	1.18915	2.04452	-0.00574665	1.28039	-0.0717246	0.817662	0.195134	0.746761	0.928817	0.0107657	0.209511	0.420971	-0.392088	-0.008169	-0.457035	0.48161	0.0800809	0.0701604	0.308323	4.3673	0.0827102	0.344952	1.02487	-0.161623	-0.186642	0.376337	-0.216	-0.219412	0.346049	-0.0979561	0.146217	9.90172	-0.0937797	-0.0974231	0.197139	0.475826	0.0617569	0.20334
2_2834230_2834246_+	unannotated	8.16297	-0.0633654	0.565401	0.0747597	1.6666	-0.284093	1.5636	-0.10869	-0.231267	-0.100407	1.18915	2.04452	-0.00574665	1.28039	-0.0717246	0.817662	0.195134	0.746761	0.928817	0.0107657	0.209511	0.420971	-0.392088	-0.008169	-0.457035	0.48161	0.0800809	0.0701604	0.308323	-0.217661	7.87061	0.344952	1.02487	-0.161623	-0.186642	0.376337	-0.216	-0.219412	0.346049	-0.0979561	0.146217	0.148502	8.04577	-0.0974231	0.197139	0.475826	0.0617569	0.20334
2_23853932_23853948_+	unannotated	1.28032	-0.0633654	0.565401	10.1609	1.6666	-0.284093	1.5636	-0.10869	-0.231267	-0.100407	1.18915	2.04452	-0.00574665	8.33568	-0.0717246	0.817662	0.195134	0.746761	0.928817	0.0107657	0.209511	0.420971	-0.392088	-0.008169	-0.457035	0.48161	0.0800809	0.0701604	0.308323	-0.217661	0.0827102	0.344952	1.02487	-0.161623	-0.186642	0.376337	-0.216	-0.219412	0.346049	-0.0979561	0.146217	0.148502	-0.0937797	-0.0974231	0.197139	0.475826	0.0617569	0.20334
2_26915713_26915732_+	unannotated	1.28032	-0.0633654	0.565401	0.0747597	1.6666	-0.284093	1.5636	-0.10869	-0.231267	-0.100407	1.18915	2.04452	-0.00574665	1.28039	-0.0717246	0.817662	4.2826	0.746761	0.928817	4.01077	4.01687	6.20233	-0.392088	-0.008169	-0.457035	5.43581	0.0800809	3.7706	6.51778	-0.217661	5.75514	0.344952	1.02487	4.69636	-0.186642	4.28323	-0.216	3.36555	6.01847	-0.0979561	3.73118	3.84894	6.15415	3.48754	4.36706	4.06079	0.0617569	6.26943
2_27274128_27274155_+	unannotated	1.28032	-0.0633654	0.565401	0.0747597	1.6666	-0.284093	1.5636	-0.10869	-0.231267	-0.100407	1.18915	2.04452	-0.00574665	1.28039	-0.0717246	0.817662	0.195134	0.746761	0.928817	0.0107657	0.209511	0.420971	-0.392088	-0.008169	-0.457035	0.48161	0.0800809	0.0701604	0.308323	-0.217661	0.0827102	0.344952	1.02487	-0.161623	-0.186642	5.4638	-0.216	-0.219412	6.1534	-0.0979561	0.146217	0.148502	-0.0937797	-0.0974231	0.197139	0.475826	0.0617569	5.7269
2_34548767_34548783_+	unannotated	1.28032	-0.0633654	9.53694	0.0747597	1.6666	-0.284093	1.5636	-0.10869	-0.231267	-0.100407	1.18915	8.68837	6.85223	1.28039	-0.0717246	0.817662	8.11995	0.746761	0.928817	0.0107657	5.88194	0.420971	-0.392088	-0.008169	-0.457035	0.48161	0.0800809	0.0701604	0.308323	-0.217661	0.0827102	0.344952	9.45533	-0.161623	-0.186642	0.376337	-0.216	-0.219412	0.346049	-0.0979561	0.146217	0.148502	-0.0937797	-0.0974231	9.34434	0.475826	0.0617569	0.20334
2_35966837_35966855_+	unannotated	1.28032	-0.0633654	0.565401	0.0747597	1.6666	-0.284093	1.5636	-0.10869	-0.231267	-0.100407	1.18915	2.04452	-0.00574665	1.28039	-0.0717246	0.817662	0.195134	0.746761	0.928817	0.0107657	0.209511	0.420971	-0.392088	-0.008169	-0.457035	0.48161	0.0800809	0.0701604	6.49815	-0.217661	0.0827102	0.344952	1.02487	-0.161623	-0.186642	0.376337	-0.216	-0.219412	0.346049	-0.0979561	0.146217	0.148502	-0.0937797	-0.0974231	0.197139	0.475826	0.0617569	0.20334
2_38724245_38724264_+	unannotated	8.16297	-0.0633654	0.565401	0.0747597	1.6666	-0.284093	1.5636	-0.10869	-0.231267	-0.100407	1.18915	2.04452	-0.00574665	1.28039	-0.0717246	0.817662	0.195134	0.746761	0.928817	0.0107657	0.209511	0.420971	-0.392088	-0.008169	-0.457035	0.48161	0.0800809	0.0701604	0.308323	-0.217661	8.40914	0.344952	1.02487	-0.161623	-0.186642	0.376337	-0.216	-0.219412	0.346049	-0.0979561	0.146217	0.148502	8.64431	-0.0974231	0.197139	0.475826	0.0617569	0.20334
2_59495911_59495930_+	unannotated	1.28032	-0.0633654	0.565401	0.0747597	1.6666	-0.284093	1.5636	-0.10869	-0.231267	-0.100407	1.18915	2.04452	-0.00574665	1.28039	-0.0717246	0.817662	0.195134	0.746761	0.928817	0.0107657	0.209511	0.420971	-0.392088	8.47967	-0.457035	0.48161	0.0800809	0.0701604	6.11568	-0.217661	0.0827102	4.15231	1.02487	-0.161623	-0.186642	0.376337	-0.216	5.88911	0.346049	-0.0979561	0.146217	3.84894	-0.0937797	-0.0974231	0.197139	4.06079	0.0617569	0.20334
2_70314009_70314029_+	unannotated	1.28032	-0.0633654	0.565401	0.0747597	1.6666	-0.284093	1.5636	-0.10869	-0.231267	-0.100407	1.18915	2.04452	-0.00574665	1.28039	-0.0717246	0.817662	7.16092	0.746761	0.928817	8.36832	0.209511	8.45989	-0.392088	4.45126	-0.457035	6.72954	0.0800809	0.0701604	5.35272	-0.217661	7.43144	0.344952	8.59473	5.72102	-0.186642	7.71619	3.59135	5.80296	8.11423	4.98951	3.95357	8.44312	7.40607	4.85677	8.63593	7.49819	0.0617569	8.09208
2_73340041_73340057_+	unannotated	1.28032	-0.0633654	0.565401	0.0747597	1.6666	3.41635	1.5636	-0.10869	4.93866	5.89959	1.18915	2.04452	-0.00574665	1.28039	-0.0717246	0.817662	5.89557	0.746761	5.51378	5.68319	5.1164	8.16244	-0.392088	5.20128	-0.457035	6.95734	0.0800809	7.01267	4.89329	-0.217661	3.89007	4.34495	6.57946	5.90447	-0.186642	5.4638	-0.216	5.66323	7.34605	4.48701	5.87414	0.148502	3.60666	4.85677	6.70493	6.03041	0.0617569	6.50712
2_78928760_78928826_+	unannotated	1.28032	-0.0633654	0.565401	0.0747597	1.6666	-0.284093	1.5636	-0.10869	-0.231267	-0.100407	1.18915	2.04452	-0.00574665	1.28039	-0.0717246	0.817662	0.195134	0.746761	0.928817	4.09823	0.209511	6.7429	-0.392088	7.50753	-0.457035	0.48161	0.0800809	0.0701604	0.308323	-0.217661	0.0827102	0.344952	1.02487	-0.161623	-0.186642	0.376337	-0.216	-0.219412	0.346049	-0.0979561	0.146217	4.1485	-0.0937797	-0.0974231	0.197139	5.17627	0.0617569	0.20334
2_82318034_82318049_+	unannotated	7.40961	-0.0633654	0.565401	0.0747597	1.6666	-0.284093	1.5636	-0.10869	-0.231267	-0.100407	1.18915	2.04452	-0.00574665	1.28039	-0.0717246	0.817662	0.195134	0.746761	0.928817	0.0107657	0.209511	0.420971	-0.392088	-0.008169	-0.457035	0.48161	0.0800809	0.0701604	0.308323	-0.217661	8.68634	0.344952	1.02487	-0.161623	-0.186642	0.376337	-0.216	-0.219412	0.346049	-0.0979561	0.146217	0.148502	8.95334	-0.0974231	0.197139	0.475826	0.0617569	0.20334
2_115229626_115229642_+	unannotated	1.28032	-0.0633654	6.18011	0.0747597	1.6666	-0.284093	1.5636	-0.10869	-0.231267	-0.100407	1.18915	2.04452	3.90114	1.28039	-0.0717246	0.817662	3.65457	0.746761	0.928817	4.81812	0.209511	0.420971	-0.392088	-0.008169	-0.457035	0.48161	0.0800809	0.0701604	0.308323	-0.217661	4.66767	0.344952	6.1948	-0.161623	-0.186642	5.54626	-0.216	3.36555	0.346049	4.76002	0.146217	6.05539	5.0355	-0.0974231	6.15134	0.475826	0.0617569	6.20334
2_117716417_117716436_+	unannotated	8.15069	-0.0633654	0.565401	4.24468	1.6666	-0.284093	1.5636	5.59175	6.03552	6.78224	1.18915	2.04452	-0.00574665	1.28039	3.92828	7.2934	0.195134	4.33172	0.928817	7.45371	6.31804	6.64979	-0.392088	10.3582	4.40095	7.63136	0.0800809	7.9589	4.39579	5.10427	8.82754	7.07287	1.02487	3.64573	-0.186642	0.376337	8.48444	7.10252	0.346049	5.42561	5.31614	9.56213	7.57865	-0.0974231	0.197139	12.7624	0.0617569	0.20334
2_130635392_130635413_+	unannotated	1.28032	-0.0633654	0.565401	0.0747597	1.6666	-0.284093	1.5636	-0.10869	-0.231267	-0.100407	1.18915	2.04452	-0.00574665	1.28039	-0.0717246	0.817662	5.19513	5.99469	0.928817	6.36832	5.70136	6.37517	-0.392088	5.99183	-0.457035	0.48161	0.0800809	0.0701604	7.10274	-0.217661	3.78315	0.344952	4.72531	4.48223	-0.186642	6.50562	-0.216	-0.219412	6.63145	-0.0979561	0.146217	0.148502	3.36565	5.26013	5.55469	0.475826	0.0617569	7.71113
2_132521769_132521784_+	unannotated	1.28032	-0.0633654	0.565401	0.0747597	1.6666	-0.284093	1.5636	-0.10869	-0.231267	-0.100407	1.18915	2.04452	-0.00574665	1.28039	-0.0717246	0.817662	0.195134	0.746761	0.928817	0.0107657	0.209511	0.420971	-0.392088	-0.008169	-0.457035	0.48161	0.0800809	0.0701604	0.308323	-0.217661	0.0827102	0.344952	1.02487	-0.161623	-0.186642	0.376337	-0.216	-0.219412	5.98991	-0.0979561	0.146217	0.148502	-0.0937797	-0.0974231	0.197139	0.475826	0.0617569	0.20334
2_138459245_138459266_+	unannotated	1.28032	-0.0633654	0.565401	0.0747597	1.6666	-0.284093	1.5636	-0.10869	-0.231267	-0.100407	1.18915	2.04452	-0.00574665	1.28039	-0.0717246	0.817662	0.195134	0.746761	0.928817	0.0107657	0.209511	9.74965	-0.392088	6.16176	7.63572	4.28897	0.0800809	8.40108	3.89329	7.8538	8.32111	7.58336	1.02487	-0.161623	-0.186642	0.376337	-0.216	-0.219412	0.346049	-0.0979561	0.146217	0.148502	-0.0937797	-0.0974231	0.197139	0.475826	0.0617569	0.20334
2_152105710_152105733_+	unannotated	1.28032	-0.0633654	0.565401	0.0747597	1.6666	-0.284093	1.5636	-0.10869	3.57609	-0.100407	1.18915	2.04452	-0.00574665	1.28039	-0.0717246	4.98759	0.195134	0.746761	0.928817	0.0107657	0.209511	0.420971	-0.392088	4.63569	-0.457035	0.48161	0.0800809	5.79808	0.308323	-0.217661	0.0827102	0.344952	1.02487	-0.161623	-0.186642	0.376337	4.03193	4.24002	0.346049	5.94644	0.146217	4.47043	-0.0937797	-0.0974231	0.197139	4.38272	0.0617569	0.20334
2_153974356_153974372_+	unannotated	1.28032	-0.0633654	0.565401	5.65972	1.6666	-0.284093	1.5636	-0.10869	5.46917	-0.100407	1.18915	2.04452	-0.00574665	1.28039	-0.0717246	0.817662	0.195134	0.746761	0.928817	4.33269	0.209511	4.5909	-0.392088	-0.008169	-0.457035	0.48161	0.0800809	0.0701604	0.308323	-0.217661	4.40464	0.344952	1.02487	-0.161623	-0.186642	0.376337	3.36896	4.48103	4.04649	4.85624	0.146217	6.59145	4.81311	-0.0974231	5.00449	4.38272	0.0617569	4.01069
2_159235470_159235486_+	unannotated	1.28032	-0.0633654	0.565401	0.0747597	1.6666	-0.284093	1.5636	-0.10869	-0.231267	-0.100407	1.18915	2.04452	-0.00574665	1.28039	-0.0717246	0.817662	0.195134	0.746761	0.928817	0.0107657	0.209511	0.420971	-0.392088	-0.008169	-0.457035	6.43581	0.0800809	0.0701604	0.308323	-0.217661	0.0827102	0.344952	1.02487	-0.161623	-0.186642	0.376337	-0.216	6.02852	0.346049	-0.0979561	0.146217	0.148502	-0.0937797	-0.0974231	0.197139	0.475826	0.0617569	0.20334
2_162363342_162363362_+	unannotated	1.28032	-0.0633654	4.5654	0.0747597	1.6666	-0.284093	1.5636	-0.10869	-0.231267	-0.100407	1.18915	2.04452	4.51782	1.28039	-0.0717246	0.817662	6.58745	0.746761	0.928817	5.56535	0.209511	0.420971	-0.392088	-0.008169	-0.457035	0.48161	0.0800809	0.0701604	0.308323	-0.217661	0.0827102	0.344952	7.51673	-0.161623	-0.186642	4.54626	-0.216	-0.219412	0.346049	4.85624	0.146217	6.77786	3.90622	-0.0974231	8.16292	0.475826	0.0617569	5.06132
2_171454135_171454153_+	unannotated	1.28032	-0.0633654	0.565401	0.0747597	1.6666	-0.284093	1.5636	-0.10869	-0.231267	-0.100407	1.18915	2.04452	-0.00574665	1.28039	-0.0717246	0.817662	0.195134	0.746761	0.928817	0.0107657	0.209511	5.32786	-0.392088	3.89872	-0.457035	0.48161	0.0800809	0.0701604	5.11568	-0.217661	0.0827102	0.344952	1.02487	-0.161623	-0.186642	0.376337	-0.216	-0.219412	0.346049	-0.0979561	0.146217	0.148502	-0.0937797	-0.0974231	0.197139	6.60511	0.0617569	0.20334
2_177996289_177996306_+	unannotated	1.28032	-0.0633654	7.29332	0.0747597	1.6666	-0.284093	1.5636	-0.10869	-0.231267	-0.100407	1.18915	2.04452	5.08172	1.28039	-0.0717246	0.817662	7.56146	0.746761	0.928817	0.0107657	4.37944	0.420971	-0.392088	-0.008169	-0.457035	0.48161	0.0800809	0.0701604	0.308323	-0.217661	0.0827102	0.344952	8.52472	-0.161623	-0.186642	0.376337	-0.216	-0.219412	0.346049	-0.0979561	0.146217	0.148502	-0.0937797	-0.0974231	8.81919	0.475826	0.0617569	0.20334
2_180728985_180729017_+	unannotated	1.28032	-0.0633654	0.565401	0.0747597	1.6666	-0.284093	5.37095	-0.10869	-0.231267	-0.100407	1.18915	2.04452	-0.00574665	1.28039	-0.0717246	0.817662	0.195134	0.746761	0.928817	5.18069	5.25391	0.420971	-0.392088	5.87447	-0.457035	0.48161	0.0800809	0.0701604	7.63924	-0.217661	0.0827102	7.16513	4.60984	-0.161623	-0.186642	0.376337	-0.216	3.36555	5.43351	-0.0979561	3.73118	0.148502	-0.0937797	4.70993	0.197139	5.11968	0.0617569	5.01069
2_181976087_181976104_+	unannotated	1.28032	-0.0633654	0.565401	0.0747597	1.6666	-0.284093	7.77305	-0.10869	-0.231267	-0.100407	1.18915	2.04452	-0.00574665	1.28039	-0.0717246	0.817662	0.195134	0.746761	0.928817	0.0107657	0.209511	0.420971	-0.392088	-0.008169	-0.457035	8.52053	0.0800809	0.0701604	0.308323	-0.217661	0.0827102	0.344952	1.02487	-0.161623	-0.186642	0.376337	-0.216	8.73187	0.346049	-0.0979561	0.146217	0.148502	-0.0937797	-0.0974231	0.197139	0.475826	0.0617569	0.20334
2_184125356_184125371_+	unannotated	5.86529	-0.0633654	0.565401	0.0747597	1.6666	-0.284093	1.5636	-0.10869	-0.231267	-0.100407	1.18915	2.04452	-0.00574665	1.28039	-0.0717246	0.817662	0.195134	0.746761	0.928817	0.0107657	0.209511	0.420971	-0.392088	-0.008169	-0.457035	0.48161	0.0800809	0.0701604	0.308323	-0.217661	7.20165	0.344952	1.02487	-0.161623	-0.186642	0.376337	-0.216	-0.219412	0.346049	-0.0979561	0.146217	6.88997	7.21	-0.0974231	0.197139	0.475826	0.0617569	0.20334
2_191457692_191457711_+	unannotated	1.28032	-0.0633654	5.42338	0.0747597	6.19016	-0.284093	1.5636	-0.10869	-0.231267	-0.100407	1.18915	2.04452	-0.00574665	1.28039	-0.0717246	4.5181	0.195134	0.746761	0.928817	4.76565	4.60183	0.420971	-0.392088	-0.008169	-0.457035	0.48161	0.0800809	0.0701604	0.308323	-0.217661	0.0827102	0.344952	5.66873	-0.161623	-0.186642	8.05582	-0.216	-0.219412	6.80548	-0.0979561	0.146217	0.148502	-0.0937797	-0.0974231	5.32642	0.475826	0.0617569	8.6296
2_225962532_225962550_+	unannotated	1.28032	-0.0633654	0.565401	0.0747597	1.6666	-0.284093	1.5636	-0.10869	-0.231267	-0.100407	1.18915	2.04452	-0.00574665	1.28039	-0.0717246	4.72455	3.7801	0.746761	0.928817	7.84997	7.64414	6.37517	-0.392088	8.10036	-0.457035	0.48161	0.0800809	0.0701604	7.22719	-0.217661	3.66767	0.344952	7.51673	-0.161623	-0.186642	8.04167	3.48444	8.35044	4.04649	-0.0979561	0.146217	6.73346	3.49118	5.11203	7.57218	6.68528	0.0617569	8.53873
2_226728745_226728762_+	unannotated	1.28032	-0.0633654	7.69468	3.65972	1.6666	-0.284093	1.5636	-0.10869	-0.231267	-0.100407	1.18915	2.04452	4.57922	1.28039	-0.0717246	0.817662	6.2826	0.746761	0.928817	0.0107657	3.79447	6.46536	-0.392088	-0.008169	-0.457035	0.48161	0.0800809	0.0701604	0.308323	-0.217661	0.0827102	0.344952	7.76634	4.83838	-0.186642	0.376337	-0.216	-0.219412	0.346049	-0.0979561	0.146217	0.148502	-0.0937797	-0.0974231	7.86956	6.52022	0.0617569	0.20334
2_230622323_230622345_+	unannotated	1.28032	-0.0633654	0.565401	0.0747597	1.6666	-0.284093	1.5636	-0.10869	-0.231267	-0.100407	1.18915	2.04452	-0.00574665	1.28039	-0.0717246	0.817662	0.195134	0.746761	0.928817	0.0107657	0.209511	7.8556	-0.392088	5.92257	7.85585	0.48161	0.0800809	6.87752	0.308323	7.35219	9.08553	8.41104	1.02487	-0.161623	-0.186642	0.376337	-0.216	-0.219412	0.346049	-0.0979561	0.146217	0.148502	-0.0937797	-0.0974231	0.197139	0.475826	0.0617569	0.20334
2_232638213_232638231_+	unannotated	1.28032	-0.0633654	4.65286	0.0747597	1.6666	-0.284093	1.5636	-0.10869	6.3537	-0.100407	1.18915	2.04452	-0.00574665	1.28039	-0.0717246	0.817662	4.2826	0.746761	0.928817	7.92365	8.09825	0.420971	-0.392088	6.56169	-0.457035	0.48161	0.0800809	0.0701604	0.308323	-0.217661	0.0827102	4.98881	5.83223	-0.161623	-0.186642	6.33053	-0.216	-0.219412	0.346049	-0.0979561	0.146217	0.148502	-0.0937797	5.6305	6.67287	0.475826	0.0617569	7.15754
2_236930174_236930190_+	unannotated	1.28032	-0.0633654	0.565401	0.0747597	1.6666	-0.284093	1.5636	-0.10869	5.8562	-0.100407	1.18915	2.04452	-0.00574665	1.28039	-0.0717246	0.817662	0.195134	0.746761	0.928817	0.0107657	0.209511	0.420971	-0.392088	-0.008169	-0.457035	0.48161	0.0800809	8.11455	0.308323	-0.217661	0.0827102	0.344952	1.02487	-0.161623	-0.186642	0.376337	-0.216	-0.219412	0.346049	4.65693	0.146217	0.148502	-0.0937797	-0.0974231	0.197139	0.475826	0.0617569	0.20334
2_238343260_238343277_+	unannotated	1.28032	-0.0633654	0.565401	0.0747597	1.6666	4.96383	1.5636	5.99983	-0.231267	-0.100407	1.18915	2.04452	-0.00574665	1.28039	3.73563	8.07505	0.195134	0.746761	0.928817	0.0107657	0.209511	0.420971	-0.392088	-0.008169	-0.457035	0.48161	0.0800809	0.0701604	0.308323	-0.217661	0.0827102	0.344952	1.02487	-0.161623	-0.186642	4.62426	-0.216	-0.219412	8.00426	-0.0979561	0.146217	0.148502	-0.0937797	-0.0974231	0.197139	0.475826	0.0617569	5.2908
2_10220271_10220289_-	unannotated	1.28032	-0.0633654	0.565401	0.0747597	1.6666	-0.284093	1.5636	-0.10869	-0.231267	-0.100407	1.18915	2.04452	-0.00574665	1.28039	-0.0717246	0.817662	4.2826	0.746761	0.928817	4.91766	0.209511	4.00593	-0.392088	-0.008169	-0.457035	6.0362	0.0800809	5.02436	4.00876	-0.217661	4.40464	0.344952	4.60984	-0.161623	-0.186642	0.376337	3.784	4.17291	0.346049	4.65693	0.146217	6.25703	4.07615	3.48754	5.58946	0.475826	0.0617569	4.37326
2_15910958_15910974_-	unannotated	1.28032	-0.0633654	0.565401	0.0747597	1.6666	-0.284093	9.84437	-0.10869	-0.231267	-0.100407	1.18915	2.04452	-0.00574665	1.28039	-0.0717246	0.817662	0.195134	0.746761	0.928817	0.0107657	0.209511	0.420971	-0.392088	-0.008169	-0.457035	8.10366	0.0800809	0.0701604	0.308323	-0.217661	0.0827102	0.344952	1.02487	-0.161623	-0.186642	0.376337	-0.216	8.36179	0.346049	-0.0979561	0.146217	0.148502	-0.0937797	-0.0974231	0.197139	0.475826	0.0617569	0.20334
2_41474055_41474075_-	unannotated	1.28032	-0.0633654	0.565401	0.0747597	1.6666	-0.284093	6.31849	-0.10869	-0.231267	-0.100407	1.18915	2.04452	-0.00574665	1.28039	3.51324	5.5181	0.195134	0.746761	0.928817	0.0107657	0.209511	0.420971	-0.392088	-0.008169	-0.457035	7.28897	0.0800809	0.0701604	0.308323	-0.217661	0.0827102	0.344952	1.02487	-0.161623	-0.186642	0.376337	-0.216	5.86805	0.346049	-0.0979561	0.146217	0.148502	-0.0937797	-0.0974231	0.197139	0.475826	0.0617569	0.20334
2_43184687_43184705_-	unannotated	1.28032	-0.0633654	0.565401	0.0747597	1.6666	-0.284093	1.5636	-0.10869	5.76873	-0.100407	1.18915	2.04452	-0.00574665	1.28039	-0.0717246	0.817662	6.30366	0.746761	0.928817	7.28689	7.40918	8.0576	-0.392088	7.69919	-0.457035	4.56907	0.0800809	0.0701604	8.70064	-0.217661	5.54214	0.344952	7.45114	4.36194	-0.186642	7.66174	3.48444	3.24002	6.64983	-0.0979561	3.60565	7.05539	5.57865	5.54643	7.841	5.93526	0.0617569	8.15754
2_53200245_53200264_-	unannotated	5.98076	-0.0633654	0.565401	0.0747597	1.6666	4.7603	1.5636	5.41487	-0.231267	6.25715	1.18915	2.04452	-0.00574665	1.28039	-0.0717246	0.817662	4.19513	6.60474	0.928817	5.14005	0.209511	5.77852	-0.392088	-0.008169	-0.457035	7.24979	0.0800809	5.11455	0.308323	3.3673	5.21199	0.344952	1.02487	5.36194	-0.186642	0.376337	6.39871	4.17291	5.30025	5.48701	0.146217	7.04332	5.95061	4.60302	5.19714	5.68528	0.0617569	3.90378
2_60352994_60353011_-	unannotated	4.86529	-0.0633654	0.565401	4.88211	1.6666	5.41635	1.5636	7.82205	8.0214	4.89959	1.18915	6.04452	5.60896	7.47022	7.81702	10.3255	6.32442	10.4227	0.928817	6.38581	7.51329	6.0934	-0.392088	4.63569	4.93528	6.87393	5.32801	9.01853	4.47825	-0.217661	4.08271	5.34495	8.3912	5.16031	-0.186642	8.02739	8.02717	6.53548	9.5628	8.93822	6.23368	6.1929	3.99368	4.76056	8.22505	8.31503	0.0617569	8.15754
2_96931076_96931094_-	unannotated	1.28032	-0.0633654	0.565401	0.0747597	1.6666	-0.284093	1.5636	-0.10869	-0.231267	4.42316	1.18915	2.04452	-0.00574665	1.28039	-0.0717246	0.817662	4.19513	0.746761	0.928817	4.96496	4.1164	5.81329	-0.392088	3.57679	-0.457035	0.48161	0.0800809	3.7706	4.63025	-0.217661	5.8376	0.344952	1.02487	-0.161623	-0.186642	0.376337	-0.216	-0.219412	0.346049	-0.0979561	3.73118	4.60793	4.90622	-0.0974231	4.95203	0.475826	0.0617569	3.90378
2_106228705_106228724_-	unannotated	1.28032	-0.0633654	5.95772	0.0747597	1.6666	-0.284093	1.5636	-0.10869	-0.231267	-0.100407	1.18915	2.04452	3.80161	1.28039	-0.0717246	0.817662	4.44306	0.746761	0.928817	5.79213	0.209511	0.420971	-0.392088	3.79919	-0.457035	0.48161	0.0800809	0.0701604	0.308323	-0.217661	4.08271	0.344952	5.11234	-0.161623	-0.186642	5.58579	-0.216	-0.219412	0.346049	-0.0979561	0.146217	6.71836	4.90622	3.48754	6.44507	0.475826	0.0617569	5.48874
2_109726789_109726805_-	unannotated	1.28032	-0.0633654	0.565401	6.56661	1.6666	-0.284093	1.5636	10.3922	-0.231267	-0.100407	1.18915	2.04452	-0.00574665	1.28039	-0.0717246	10.2121	4.36506	0.746761	0.928817	0.0107657	0.209511	0.420971	-0.392088	-0.008169	-0.457035	0.48161	6.12447	0.0701604	0.308323	-0.217661	0.0827102	0.344952	6.41719	-0.161623	-0.186642	0.376337	-0.216	-0.219412	11.7357	-0.0979561	0.146217	5.35796	-0.0937797	-0.0974231	6.2846	0.475826	0.0617569	0.20334
2_109785024_109785039_-	unannotated	5.18722	-0.0633654	8.3533	0.0747597	7.49949	-0.284093	1.5636	-0.10869	-0.231267	-0.100407	1.18915	6.43683	5.27966	1.28039	-0.0717246	0.817662	6.65457	4.83422	0.928817	7.84366	4.9644	5.81329	-0.392088	3.89872	-0.457035	0.48161	0.0800809	0.0701604	0.308323	-0.217661	6.29216	5.73727	7.99066	4.23069	-0.186642	7.8026	6.94387	4.90987	4.25294	3.7094	6.0042	7.84894	6.73911	5.42614	8.09801	6.60511	0.0617569	8.31708
2_133010724_133010752_-	unannotated	9.13207	-0.0633654	4.15036	8.46708	1.6666	9.02652	6.31849	5.53517	8.6876	10.3005	1.18915	2.04452	4.57922	8.45032	6.0982	8.56585	7.34488	8.13047	6.21422	9.74717	8.33363	9.62064	-0.392088	8.84358	5.12793	9.13982	3.78052	9.89988	9.22719	3.78234	8.91876	8.19044	8.10169	7.69636	-0.186642	7.72507	9.90424	11.1751	10.0534	7.83278	8.75724	10.4362	8.57865	8.17404	8.64835	10.8756	0.0617569	9.08292
2_133011918_133012019_-	unannotated	5.73976	-0.0633654	0.565401	0.0747597	1.6666	-0.284093	7.14856	4.7982	6.05414	5.25715	1.18915	2.04452	-0.00574665	1.28039	-0.0717246	7.65055	5.6214	10.3109	0.928817	7.43703	8.62736	6.83036	-0.392088	10.0017	-0.457035	7.9894	0.0800809	5.19944	6.73459	-0.217661	5.8376	5.15231	6.1948	-0.161623	-0.186642	7.39871	6.32316	10.8036	6.17894	5.57447	5.10041	7.98771	6.15415	5.70993	6.19714	7.44161	0.0617569	8.13998
2_133012036_133012071_-	unannotated	1.28032	-0.0633654	0.565401	0.0747597	1.6666	-0.284093	1.5636	-0.10869	-0.231267	-0.100407	1.18915	2.04452	-0.00574665	1.28039	-0.0717246	0.817662	0.195134	0.746761	0.928817	0.0107657	0.209511	0.420971	-0.392088	8.15674	-0.457035	0.48161	0.0800809	0.0701604	0.308323	-0.217661	0.0827102	0.344952	1.02487	-0.161623	-0.186642	0.376337	-0.216	-0.219412	0.346049	-0.0979561	0.146217	0.148502	-0.0937797	-0.0974231	0.197139	0.475826	0.0617569	0.20334
2_133012123_133012156_-	unannotated	1.28032	-0.0633654	0.565401	0.0747597	1.6666	-0.284093	1.5636	-0.10869	-0.231267	-0.100407	1.18915	2.04452	-0.00574665	1.28039	-0.0717246	0.817662	0.195134	0.746761	0.928817	0.0107657	0.209511	0.420971	-0.392088	6.07929	-0.457035	5.06657	0.0800809	0.0701604	0.308323	-0.217661	0.0827102	0.344952	1.02487	-0.161623	-0.186642	0.376337	-0.216	-0.219412	0.346049	-0.0979561	0.146217	0.148502	-0.0937797	-0.0974231	0.197139	0.475826	0.0617569	0.20334
2_133012303_133012344_-	unannotated	1.28032	-0.0633654	0.565401	0.0747597	1.6666	-0.284093	1.5636	-0.10869	-0.231267	-0.100407	1.18915	2.04452	-0.00574665	1.28039	-0.0717246	0.817662	0.195134	0.746761	0.928817	0.0107657	0.209511	0.420971	-0.392088	5.20128	-0.457035	0.48161	0.0800809	0.0701604	0.308323	-0.217661	0.0827102	0.344952	1.02487	-0.161623	-0.186642	0.376337	-0.216	-0.219412	0.346049	-0.0979561	0.146217	0.148502	-0.0937797	-0.0974231	0.197139	4.17627	0.0617569	0.20334
2_133012543_133012624_-	unannotated	1.28032	-0.0633654	0.565401	0.0747597	1.6666	-0.284093	1.5636	-0.10869	-0.231267	-0.100407	1.18915	2.04452	-0.00574665	1.28039	-0.0717246	0.817662	0.195134	4.20619	0.928817	4.18069	0.209511	0.420971	-0.392088	9.17918	-0.457035	7.89946	0.0800809	3.7706	0.308323	-0.217661	0.0827102	0.344952	1.02487	-0.161623	-0.186642	0.376337	3.24343	4.58794	0.346049	3.36148	0.146217	6.60793	3.71358	-0.0974231	0.197139	0.475826	0.0617569	0.20334
2_133012659_133012798_-	unannotated	7.67264	-0.0633654	0.565401	0.0747597	1.6666	-0.284093	1.5636	5.06124	5.91848	8.77918	1.18915	2.04452	-0.00574665	1.28039	-0.0717246	5.72455	0.195134	5.60474	0.928817	8.02757	8.01687	7.96013	-0.392088	11.9373	-0.457035	7.40047	0.0800809	5.46248	6.95218	4.53723	7.15953	4.59288	7.29166	-0.161623	-0.186642	7.81928	7.21863	10.5463	4.93101	-0.0979561	3.73118	8.69925	5.22815	6.18798	5.841	11.2751	0.0617569	8.90724
2_133012808_133012902_-	unannotated	8.07474	-0.0633654	0.565401	0.0747597	1.6666	-0.284093	1.5636	-0.10869	-0.231267	3.48456	1.18915	2.04452	-0.00574665	1.28039	-0.0717246	4.5181	0.195134	0.746761	0.928817	0.0107657	8.4669	6.25386	-0.392088	11.74	-0.457035	5.72954	0.0800809	0.0701604	3.89329	-0.217661	0.0827102	0.344952	1.02487	-0.161623	-0.186642	0.376337	3.59135	5.58794	0.346049	-0.0979561	0.146217	4.73346	4.49118	-0.0974231	0.197139	8.39469	0.0617569	0.20334
2_133012931_133012979_-	unannotated	1.28032	-0.0633654	0.565401	0.0747597	1.6666	-0.284093	1.5636	6.10076	-0.231267	4.22152	1.18915	2.04452	-0.00574665	1.28039	-0.0717246	6.46152	4.10202	5.55412	0.928817	6.80518	7.83887	5.50843	-0.392088	7.30471	-0.457035	0.48161	0.0800809	0.0701604	6.08968	-0.217661	0.0827102	0.344952	7.65423	-0.161623	-0.186642	7.81928	-0.216	7.71723	6.17894	-0.0979561	0.146217	4.1485	-0.0937797	4.99004	6.26323	6.06079	0.0617569	8.96489
2_133013071_133013178_-	unannotated	1.28032	-0.0633654	0.565401	0.0747597	1.6666	-0.284093	1.5636	-0.10869	-0.231267	-0.100407	1.18915	2.04452	-0.00574665	1.28039	-0.0717246	0.817662	0.195134	8.26246	0.928817	0.0107657	0.209511	0.420971	-0.392088	8.57679	-0.457035	0.48161	0.0800809	0.0701604	0.308323	-0.217661	0.0827102	0.344952	1.02487	-0.161623	-0.186642	0.376337	-0.216	4.78059	0.346049	-0.0979561	0.146217	0.148502	-0.0937797	-0.0974231	0.197139	0.475826	0.0617569	0.20334
2_133013225_133013274_-	unannotated	1.28032	-0.0633654	0.565401	0.0747597	1.6666	-0.284093	1.5636	-0.10869	-0.231267	-0.100407	1.18915	2.04452	-0.00574665	1.28039	-0.0717246	0.817662	0.195134	0.746761	0.928817	0.0107657	0.209511	0.420971	-0.392088	8.14158	-0.457035	3.94104	0.0800809	0.0701604	0.308323	-0.217661	0.0827102	0.344952	1.02487	-0.161623	-0.186642	0.376337	-0.216	-0.219412	0.346049	-0.0979561	0.146217	0.148502	-0.0937797	-0.0974231	0.197139	0.475826	0.0617569	0.20334
2_133036531_133036557_-	unannotated	1.28032	-0.0633654	0.565401	0.0747597	1.6666	-0.284093	1.5636	-0.10869	-0.231267	-0.100407	1.18915	2.04452	-0.00574665	1.28039	-0.0717246	0.817662	0.195134	6.23861	0.928817	0.0107657	0.209511	0.420971	-0.392088	3.79919	-0.457035	0.48161	0.0800809	0.0701604	0.308323	-0.217661	0.0827102	0.344952	1.02487	-0.161623	-0.186642	0.376337	-0.216	-0.219412	0.346049	-0.0979561	0.146217	0.148502	-0.0937797	-0.0974231	0.197139	0.475826	0.0617569	0.20334
2_133037233_133037277_-	unannotated	1.28032	-0.0633654	0.565401	0.0747597	1.6666	-0.284093	1.5636	-0.10869	-0.231267	-0.100407	1.18915	2.04452	-0.00574665	1.28039	-0.0717246	0.817662	0.195134	0.746761	0.928817	0.0107657	0.209511	0.420971	-0.392088	7.08986	-0.457035	0.48161	0.0800809	0.0701604	0.308323	-0.217661	0.0827102	0.344952	1.02487	-0.161623	-0.186642	0.376337	-0.216	-0.219412	0.346049	-0.0979561	0.146217	0.148502	-0.0937797	-0.0974231	0.197139	0.475826	0.0617569	0.20334
2_133037536_133037581_-	unannotated	1.28032	-0.0633654	0.565401	0.0747597	1.6666	-0.284093	1.5636	-0.10869	-0.231267	-0.100407	1.18915	2.04452	-0.00574665	1.28039	-0.0717246	0.817662	0.195134	0.746761	0.928817	4.18069	5.06749	5.42097	-0.392088	7.1915	-0.457035	0.48161	0.0800809	0.0701604	5.92303	-0.217661	0.0827102	0.344952	1.02487	-0.161623	-0.186642	5.93093	-0.216	-0.219412	0.346049	-0.0979561	0.146217	3.95586	-0.0937797	-0.0974231	0.197139	0.475826	0.0617569	6.95823
2_133038117_133038179_-	unannotated	8.90968	-0.0633654	8.38558	0.0747597	1.6666	9.34526	9.74848	-0.10869	7.72874	4.85379	1.18915	2.04452	-0.00574665	1.28039	7.01574	9.56585	4.7801	10.2306	6.71018	8.76565	5.79447	7.29134	-0.392088	11.2633	4.82837	8.45315	0.0800809	7.90305	8.78	5.3673	7.73376	9.11974	7.89524	3.83838	-0.186642	8.27116	7.15032	8.69945	7.42286	4.48701	6.39414	8.6642	5.66111	5.87986	8.3418	7.44161	0.0617569	7.92444
2_133038181_133038221_-	unannotated	9.08122	-0.0633654	0.565401	0.0747597	1.6666	3.41635	1.5636	-0.10869	-0.231267	3.48456	1.18915	2.04452	-0.00574665	1.28039	-0.0717246	0.817662	3.89557	0.746761	0.928817	6.05516	6.0424	5.46536	-0.392088	11.5913	-0.457035	5.56907	0.0800809	0.0701604	4.55625	5.13989	5.25264	0.344952	1.02487	-0.161623	-0.186642	6.81928	-0.216	5.30415	0.346049	-0.0979561	0.146217	6.12578	-0.0937797	3.48754	0.197139	7.11968	0.0617569	7.57838
2_133038626_133038658_-	unannotated	1.28032	-0.0633654	0.565401	0.0747597	1.6666	-0.284093	1.5636	-0.10869	-0.231267	4.54345	1.18915	2.04452	-0.00574665	1.28039	-0.0717246	0.817662	0.195134	0.746761	0.928817	0.0107657	0.209511	0.420971	-0.392088	4.16176	-0.457035	6.00517	0.0800809	0.0701604	0.308323	-0.217661	0.0827102	0.344952	1.02487	-0.161623	-0.186642	0.376337	-0.216	4.30415	0.346049	-0.0979561	0.146217	0.148502	-0.0937797	-0.0974231	0.197139	0.475826	0.0617569	0.20334
2_133038907_133038934_-	unannotated	4.86529	-0.0633654	0.565401	0.0747597	1.6666	-0.284093	1.5636	-0.10869	-0.231267	-0.100407	1.18915	2.04452	-0.00574665	1.28039	-0.0717246	0.817662	0.195134	0.746761	0.928817	0.0107657	0.209511	0.420971	-0.392088	6.33168	-0.457035	5.526	0.0800809	5.46248	0.308323	-0.217661	0.0827102	0.344952	1.02487	3.53882	-0.186642	0.376337	-0.216	4.90987	0.346049	-0.0979561	0.146217	0.148502	-0.0937797	-0.0974231	0.197139	6.14825	0.0617569	0.20334
2_133880201_133880218_-	unannotated	8.58411	-0.0633654	0.565401	0.0747597	1.6666	5.90573	5.26404	7.34252	6.27653	8.43875	1.18915	2.04452	-0.00574665	1.28039	5.6007	6.90512	5.32442	7.65365	0.928817	6.84366	5.20951	7.78729	-0.392088	7.68532	5.60905	6.78539	4.83497	6.62475	6.03624	6.99179	7.13799	6.47424	7.2147	5.42334	-0.186642	0.376337	7.86615	6.18998	6.93101	6.37778	5.35567	6.23596	4.81311	4.60302	6.65657	8.25719	0.0617569	5.48874
2_142748394_142748410_-	unannotated	1.28032	-0.0633654	7.69468	0.0747597	1.6666	-0.284093	1.5636	7.6462	-0.231267	-0.100407	1.18915	2.04452	-0.00574665	1.28039	-0.0717246	6.79494	0.195134	0.746761	0.928817	4.01077	6.51329	0.420971	-0.392088	-0.008169	-0.457035	4.28897	0.0800809	0.0701604	4.00876	-0.217661	0.0827102	6.34495	6.83223	-0.161623	-0.186642	0.376337	-0.216	-0.219412	0.346049	-0.0979561	0.146217	5.73346	-0.0937797	-0.0974231	6.88364	0.475826	0.0617569	0.20334
2_162807205_162807220_-	unannotated	8.16297	-0.0633654	0.565401	0.0747597	1.6666	-0.284093	1.5636	-0.10869	-0.231267	-0.100407	1.18915	2.04452	-0.00574665	1.28039	-0.0717246	0.817662	0.195134	0.746761	0.928817	0.0107657	0.209511	0.420971	-0.392088	-0.008169	-0.457035	0.48161	0.0800809	0.0701604	0.308323	-0.217661	7.87061	0.344952	1.02487	-0.161623	-0.186642	0.376337	-0.216	-0.219412	0.346049	-0.0979561	0.146217	0.148502	7.99368	-0.0974231	0.197139	0.475826	0.0617569	0.20334
2_163595461_163595480_-	unannotated	1.28032	-0.0633654	0.565401	0.0747597	1.6666	-0.284093	1.5636	6.10076	-0.231267	-0.100407	1.18915	2.04452	-0.00574665	1.28039	-0.0717246	7.27709	0.195134	0.746761	0.928817	0.0107657	0.209511	0.420971	-0.392088	-0.008169	-0.457035	6.5477	0.0800809	0.0701604	0.308323	-0.217661	0.0827102	0.344952	1.02487	-0.161623	-0.186642	0.376337	-0.216	9.42083	5.43351	-0.0979561	0.146217	0.148502	-0.0937797	-0.0974231	0.197139	0.475826	0.0617569	3.66277
2_168659695_168659712_-	unannotated	4.86529	-0.0633654	0.565401	0.0747597	1.6666	-0.284093	1.5636	-0.10869	-0.231267	-0.100407	1.18915	2.04452	-0.00574665	1.28039	-0.0717246	0.817662	0.195134	0.746761	0.928817	0.0107657	0.209511	0.420971	-0.392088	8.17671	-0.457035	0.48161	0.0800809	0.0701604	0.308323	-0.217661	0.0827102	0.344952	1.02487	-0.161623	-0.186642	0.376337	-0.216	3.78059	0.346049	-0.0979561	0.146217	0.148502	-0.0937797	-0.0974231	0.197139	0.475826	0.0617569	0.20334
2_176169118_176169135_-	unannotated	1.28032	-0.0633654	10.2899	0.0747597	1.6666	-0.284093	1.5636	-0.10869	-0.231267	-0.100407	1.18915	8.64443	8.56031	1.28039	-0.0717246	0.817662	10.4619	0.746761	0.928817	0.0107657	7.83156	0.420971	-0.392088	-0.008169	-0.457035	0.48161	0.0800809	0.0701604	0.308323	-0.217661	0.0827102	0.344952	11.119	-0.161623	-0.186642	0.376337	-0.216	-0.219412	0.346049	-0.0979561	0.146217	6.00648	-0.0937797	-0.0974231	11.4906	0.475826	0.0617569	0.20334
2_176597230_176597245_-	unannotated	1.28032	-0.0633654	0.565401	0.0747597	1.6666	-0.284093	1.5636	-0.10869	5.65138	-0.100407	1.18915	2.04452	3.57922	1.28039	5.1762	7.27709	0.195134	6.70096	0.928817	0.0107657	0.209511	0.420971	-0.392088	-0.008169	-0.457035	0.48161	0.0800809	7.5131	0.308323	-0.217661	0.0827102	0.344952	1.02487	-0.161623	-0.186642	4.37634	3.48444	-0.219412	5.04649	6.78469	0.146217	0.148502	-0.0937797	-0.0974231	3.7821	4.38272	0.0617569	4.59566
2_182926884_182926899_-	unannotated	1.28032	-0.0633654	7.47229	0.0747597	1.6666	-0.284093	1.5636	-0.10869	-0.231267	-0.100407	1.18915	7.08891	5.80161	1.28039	-0.0717246	0.817662	7.53498	0.746761	0.928817	0.0107657	5.99087	8.34578	-0.392088	-0.008169	-0.457035	0.48161	0.0800809	0.0701604	0.308323	-0.217661	0.0827102	0.344952	8.92574	7.2047	-0.186642	0.376337	-0.216	-0.219412	0.346049	-0.0979561	0.146217	0.148502	-0.0937797	-0.0974231	8.8446	9.09421	0.0617569	0.20334
2_205499521_205499538_-	unannotated	6.18722	-0.0633654	0.565401	0.0747597	1.6666	-0.284093	1.5636	-0.10869	-0.231267	-0.100407	1.18915	2.04452	-0.00574665	1.28039	-0.0717246	0.817662	0.195134	0.746761	0.928817	0.0107657	0.209511	0.420971	-0.392088	-0.008169	-0.457035	0.48161	0.0800809	0.0701604	0.308323	-0.217661	7.67517	0.344952	1.02487	-0.161623	-0.186642	0.376337	-0.216	-0.219412	0.346049	-0.0979561	0.146217	0.148502	7.62732	-0.0974231	0.197139	0.475826	0.0617569	0.20334
2_236014631_236014647_-	unannotated	1.28032	-0.0633654	6.54268	5.39669	8.12603	-0.284093	1.5636	9.44013	4.8562	3.48456	1.18915	2.04452	5.57922	1.28039	-0.0717246	9.86479	6.2826	0.746761	0.928817	8.67965	0.209511	6.6689	-0.392088	-0.008169	-0.457035	0.48161	0.0800809	3.87752	0.308323	-0.217661	6.31153	6.86851	7.83223	4.88277	-0.186642	10.7459	6.38391	3.36555	9.32619	5.90204	7.08873	8.86618	6.6744	7.1972	8.40171	6.28318	0.0617569	11.1684
2_239205587_239205605_-	unannotated	1.28032	-0.0633654	0.565401	0.0747597	1.6666	-0.284093	1.5636	-0.10869	5.76873	-0.100407	1.18915	2.04452	-0.00574665	1.28039	-0.0717246	0.817662	6.30366	0.746761	0.928817	7.28689	7.40918	8.0576	-0.392088	7.69919	-0.457035	4.56907	0.0800809	0.0701604	8.70064	-0.217661	5.54214	0.344952	7.45114	4.36194	-0.186642	7.66174	3.48444	3.24002	6.64983	-0.0979561	3.60565	7.05539	5.57865	5.54643	7.841	5.93526	0.0617569	8.15754
2_240473981_240473997_-	unannotated	1.28032	-0.0633654	0.565401	0.0747597	1.6666	-0.284093	1.5636	-0.10869	-0.231267	-0.100407	1.18915	2.04452	-0.00574665	1.28039	-0.0717246	0.817662	0.195134	0.746761	0.928817	0.0107657	0.209511	0.420971	-0.392088	-0.008169	-0.457035	6.33959	0.0800809	0.0701604	0.308323	-0.217661	0.0827102	0.344952	1.02487	-0.161623	-0.186642	0.376337	-0.216	4.02852	0.346049	-0.0979561	0.146217	0.148502	-0.0937797	-0.0974231	0.197139	0.475826	0.0617569	0.20334
20_3597340_3597357_+	unannotated	1.28032	-0.0633654	0.565401	0.0747597	1.6666	-0.284093	1.5636	-0.10869	5.32332	-0.100407	1.18915	2.04452	-0.00574665	1.28039	-0.0717246	5.90512	0.195134	0.746761	0.928817	0.0107657	0.209511	0.420971	-0.392088	-0.008169	-0.457035	0.48161	0.0800809	4.87752	0.308323	-0.217661	0.0827102	0.344952	1.02487	-0.161623	-0.186642	0.376337	-0.216	-0.219412	7.8379	7.5241	0.146217	0.148502	-0.0937797	-0.0974231	0.197139	0.475826	0.0617569	0.20334
20_20715777_20715795_+	unannotated	1.28032	-0.0633654	0.565401	0.0747597	1.6666	-0.284093	1.5636	-0.10869	-0.231267	-0.100407	1.18915	2.04452	-0.00574665	1.28039	-0.0717246	0.817662	0.195134	5.79116	0.928817	5.76565	8.2756	0.420971	-0.392088	-0.008169	-0.457035	0.48161	0.0800809	0.0701604	0.308323	-0.217661	0.0827102	0.344952	6.60984	-0.161623	-0.186642	6.30707	-0.216	-0.219412	4.1534	-0.0979561	0.146217	0.148502	-0.0937797	3.99004	6.6234	0.475826	0.0617569	6.69519
20_20805517_20805536_+	unannotated	1.28032	-0.0633654	0.565401	0.0747597	1.6666	-0.284093	1.5636	-0.10869	6.01666	-0.100407	1.18915	2.04452	-0.00574665	1.28039	-0.0717246	4.27709	6.60452	0.746761	0.928817	8.19564	7.74867	10.4503	-0.392088	5.94603	-0.457035	6.92455	0.0800809	5.24009	7.91565	-0.217661	7.43144	4.25184	8.06927	5.96766	-0.186642	7.99105	6.55218	6.22353	8.27086	5.80893	5.23368	8.80671	7.84286	5.96867	8.2686	7.6755	0.0617569	7.91759
20_36480589_36480607_+	unannotated	1.28032	-0.0633654	5.8508	0.0747597	5.25156	-0.284093	1.5636	-0.10869	-0.231267	-0.100407	1.18915	2.04452	4.63811	1.28039	-0.0717246	6.49009	4.65457	0.746761	0.928817	6.72501	0.209511	4.81329	-0.392088	-0.008169	-0.457035	0.48161	0.0800809	0.0701604	0.308323	-0.217661	0.0827102	4.25184	7.25369	3.53882	-0.186642	8.52608	3.48444	-0.219412	8.40675	-0.0979561	4.79007	4.1485	-0.0937797	4.94697	7.30566	4.99939	0.0617569	9.01391
20_41231818_41231835_+	unannotated	1.28032	-0.0633654	0.565401	0.0747597	1.6666	-0.284093	1.5636	7.52067	-0.231267	-0.100407	1.18915	2.04452	-0.00574665	1.28039	-0.0717246	8.40262	0.195134	0.746761	0.928817	0.0107657	0.209511	0.420971	-0.392088	-0.008169	-0.457035	0.48161	6.3089	0.0701604	0.308323	-0.217661	0.0827102	0.344952	1.02487	-0.161623	-0.186642	0.376337	-0.216	-0.219412	10.3061	-0.0979561	0.146217	0.148502	-0.0937797	-0.0974231	0.197139	0.475826	0.0617569	0.20334
20_43620295_43620317_+	unannotated	1.28032	-0.0633654	0.565401	0.0747597	1.6666	-0.284093	1.5636	-0.10869	4.57609	-0.100407	1.18915	2.04452	-0.00574665	1.28039	-0.0717246	0.817662	0.195134	0.746761	0.928817	0.0107657	5.90995	5.55025	-0.392088	5.60654	3.2434	0.48161	0.0800809	5.19944	0.308323	-0.217661	0.0827102	0.344952	1.02487	-0.161623	-0.186642	0.376337	5.24343	-0.219412	0.346049	-0.0979561	0.146217	0.148502	-0.0937797	-0.0974231	0.197139	4.72375	0.0617569	0.20334
20_61049313_61049330_+	unannotated	1.28032	-0.0633654	0.565401	0.0747597	1.6666	-0.284093	1.5636	-0.10869	-0.231267	-0.100407	1.18915	2.04452	-0.00574665	1.28039	-0.0717246	0.817662	5.36506	0.746761	0.928817	5.98805	0.209511	7.48706	-0.392088	3.57679	-0.457035	3.94104	0.0800809	0.0701604	3.89329	-0.217661	3.89007	0.344952	6.63958	4.79257	-0.186642	6.73389	4.82839	3.36555	5.80548	-0.0979561	5.2755	5.47043	3.90622	4.29489	6.58946	5.11968	0.0617569	6.41279
20_62097412_62097431_+	unannotated	1.28032	-0.0633654	0.565401	0.0747597	1.6666	-0.284093	1.5636	-0.10869	-0.231267	-0.100407	1.18915	2.04452	-0.00574665	1.28039	-0.0717246	0.817662	0.195134	0.746761	0.928817	10.4095	0.209511	0.420971	-0.392088	-0.008169	-0.457035	0.48161	0.0800809	0.0701604	0.308323	-0.217661	0.0827102	8.09315	1.02487	-0.161623	-0.186642	0.376337	-0.216	-0.219412	0.346049	-0.0979561	0.146217	0.148502	-0.0937797	8.1972	0.197139	0.475826	0.0617569	0.20334
20_3877791_3877808_-	unannotated	1.28032	-0.0633654	8.39195	0.0747597	1.6666	-0.284093	1.5636	-0.10869	-0.231267	-0.100407	1.18915	6.36645	6.08172	1.28039	-0.0717246	0.817662	8.66274	0.746761	0.928817	0.0107657	6.18679	0.420971	-0.392088	-0.008169	-0.457035	0.48161	0.0800809	0.0701604	0.308323	-0.217661	0.0827102	0.344952	9.3195	-0.161623	-0.186642	0.376337	-0.216	-0.219412	0.346049	-0.0979561	0.146217	0.148502	-0.0937797	-0.0974231	9.76889	0.475826	0.0617569	0.20334
20_42581739_42581758_-	unannotated	1.28032	-0.0633654	0.565401	0.0747597	1.6666	5.71591	1.5636	6.04106	5.52362	-0.100407	1.18915	2.04452	-0.00574665	1.28039	-0.0717246	0.817662	0.195134	0.746761	0.928817	0.0107657	0.209511	7.70637	-0.392088	5.82472	-0.457035	0.48161	0.0800809	0.0701604	6.63025	-0.217661	0.0827102	0.344952	1.02487	-0.161623	-0.186642	0.376337	-0.216	4.63857	0.346049	-0.0979561	0.146217	4.1485	-0.0937797	-0.0974231	0.197139	8.14116	0.0617569	0.20334
20_44098342_44098365_-	unannotated	1.28032	-0.0633654	0.565401	0.0747597	1.6666	-0.284093	1.5636	-0.10869	-0.231267	-0.100407	1.18915	2.04452	-0.00574665	1.28039	-0.0717246	0.817662	0.195134	0.746761	0.928817	4.76565	5.63578	7.27895	-0.392088	4.74672	-0.457035	0.48161	0.0800809	0.0701604	4.95218	-0.217661	0.0827102	0.344952	1.02487	-0.161623	-0.186642	6.85207	-0.216	-0.219412	0.346049	-0.0979561	0.146217	0.148502	-0.0937797	3.80947	0.197139	3.93526	0.0617569	6.86155
20_60000674_60000689_-	unannotated	1.28032	-0.0633654	0.565401	0.0747597	1.6666	-0.284093	1.5636	-0.10869	-0.231267	-0.100407	1.18915	2.04452	-0.00574665	1.28039	-0.0717246	0.817662	0.195134	0.746761	0.928817	4.4702	0.209511	4.12141	-0.392088	8.60654	-0.457035	0.48161	0.0800809	0.0701604	5.35272	-0.217661	0.0827102	0.344952	1.02487	-0.161623	-0.186642	0.376337	3.36896	-0.219412	0.346049	-0.0979561	0.146217	0.148502	-0.0937797	-0.0974231	0.197139	0.475826	0.0617569	0.20334
21_9827004_9827492_+	unannotated	10.0551	-0.0633654	6.54268	9.1489	1.6666	9.20776	1.5636	6.68573	9.02848	9.85379	1.18915	2.04452	3.69469	7.13837	7.2044	7.85108	9.99117	9.01355	0.928817	11.4485	10.9082	11.2562	-0.392088	12.9693	6.06653	9.3271	0.0800809	8.63621	10.8715	7.43339	9.96535	8.30495	10.6359	9.33623	4.06129	11.0148	10.0659	8.80296	10.1388	8.03133	8.99484	11.2273	9.64769	9.18798	10.9777	12.8281	0.0617569	11.4536
21_9827494_9827577_+	unannotated	6.67264	-0.0633654	0.565401	3.7752	1.6666	3.41635	1.5636	-0.10869	4.46917	-0.100407	1.18915	2.04452	-0.00574665	4.98083	-0.0717246	0.817662	4.58745	0.746761	0.928817	6.80518	7.54043	6.44334	-0.392088	9.77973	-0.457035	5.94104	0.0800809	3.65512	7.94495	-0.217661	5.81063	0.344952	6.57946	4.69636	-0.186642	5.42073	4.48444	4.53548	5.66798	-0.0979561	0.146217	7.20378	6.21	3.70993	6.17442	0.475826	0.0617569	6.15754
21_23100629_23100645_+	unannotated	1.28032	-0.0633654	0.565401	0.0747597	1.6666	-0.284093	1.5636	-0.10869	4.57609	-0.100407	1.18915	2.04452	-0.00574665	1.28039	-0.0717246	0.817662	0.195134	0.746761	0.928817	5.53433	6.2756	6.06483	-0.392088	4.94603	-0.457035	0.48161	0.0800809	0.0701604	8.09623	-0.217661	3.89007	0.344952	4.60984	3.42334	-0.186642	4.54626	-0.216	-0.219412	4.34605	-0.0979561	0.146217	4.05539	3.60666	-0.0974231	4.7207	3.93526	0.0617569	5.37326
21_23413267_23413286_+	unannotated	1.28032	-0.0633654	0.565401	0.0747597	1.6666	-0.284093	1.5636	-0.10869	6.8562	-0.100407	1.18915	2.04452	-0.00574665	1.28039	-0.0717246	0.817662	0.195134	0.746761	0.928817	3.59573	9.74673	0.420971	-0.392088	3.57679	-0.457035	0.48161	0.0800809	0.0701604	0.308323	-0.217661	0.0827102	0.344952	1.02487	-0.161623	-0.186642	0.376337	-0.216	-0.219412	0.346049	-0.0979561	0.146217	0.148502	-0.0937797	-0.0974231	3.65657	0.475826	0.0617569	0.20334
21_27228096_27228145_+	unannotated	1.28032	-0.0633654	0.565401	0.0747597	1.6666	-0.284093	1.5636	-0.10869	-0.231267	-0.100407	1.18915	2.04452	-0.00574665	1.28039	-0.0717246	0.817662	4.19513	0.746761	0.928817	5.71121	4.29697	5.55025	-0.392088	6.36687	-0.457035	6.26297	0.0800809	0.0701604	0.308323	-0.217661	3.66767	0.344952	4.83223	-0.161623	-0.186642	6.25898	3.48444	3.36555	6.30025	3.60248	0.146217	8.55364	4.15415	-0.0974231	6.36706	6.56329	0.0617569	6.8327
21_34139216_34139233_+	unannotated	8.69818	-0.0633654	0.565401	0.0747597	1.6666	-0.284093	1.5636	-0.10869	-0.231267	-0.100407	1.18915	2.04452	-0.00574665	1.28039	-0.0717246	0.817662	0.195134	0.746761	0.928817	0.0107657	0.209511	0.420971	-0.392088	-0.008169	-0.457035	0.48161	0.0800809	0.0701604	0.308323	-0.217661	8.74805	0.344952	1.02487	-0.161623	-0.186642	0.376337	-0.216	-0.219412	0.346049	-0.0979561	0.146217	0.148502	8.85459	-0.0974231	0.197139	0.475826	0.0617569	0.20334
21_43166250_43166267_+	unannotated	1.28032	-0.0633654	0.565401	0.0747597	1.6666	-0.284093	1.5636	-0.10869	4.09066	-0.100407	1.18915	2.04452	-0.00574665	1.28039	-0.0717246	0.817662	4.00249	0.746761	0.928817	5.40308	0.209511	6.30361	-0.392088	-0.008169	-0.457035	0.48161	0.0800809	3.87752	3.76775	-0.217661	4.66767	0.344952	1.02487	4.92584	-0.186642	0.376337	3.24343	3.58794	0.346049	-0.0979561	0.146217	4.05539	4.86042	3.80947	4.65657	4.47583	0.0617569	3.90378
21_45285190_45285207_-	unannotated	1.28032	-0.0633654	0.565401	0.0747597	1.6666	-0.284093	1.5636	-0.10869	3.3537	-0.100407	1.18915	2.04452	-0.00574665	1.28039	-0.0717246	4.5181	5.00249	0.746761	0.928817	6.86875	4.9644	9.32786	-0.392088	-0.008169	-0.457035	5.18205	0.0800809	0.0701604	7.45807	-0.217661	5.57456	0.344952	6.02487	4.23069	-0.186642	6.93093	3.784	3.78059	7.41214	-0.0979561	4.14622	6.45228	5.63414	4.80947	6.7363	5.93526	0.0617569	6.64628
22_20052702_20052723_+	unannotated	1.28032	-0.0633654	0.565401	0.0747597	1.6666	-0.284093	1.5636	-0.10869	-0.231267	-0.100407	1.18915	2.04452	-0.00574665	1.28039	-0.0717246	4.40262	0.195134	7.22249	0.928817	4.53433	0.209511	6.48706	-0.392088	-0.008169	3.2434	4.94104	0.0800809	4.24009	0.308323	3.8698	5.47503	5.47424	1.02487	-0.161623	-0.186642	0.376337	4.784	-0.219412	4.25294	-0.0979561	0.146217	4.23596	-0.0937797	-0.0974231	0.197139	5.79775	0.0617569	0.20334
22_43130662_43130678_+	unannotated	1.28032	-0.0633654	0.565401	0.0747597	1.6666	-0.284093	1.5636	-0.10869	5.38344	-0.100407	1.18915	2.04452	-0.00574665	1.28039	-0.0717246	0.817662	0.195134	0.746761	0.928817	6.83094	7.97106	6.6689	-0.392088	6.36687	-0.457035	3.94104	0.0800809	4.31809	8.23314	-0.217661	6.3495	0.344952	6.66873	-0.161623	-0.186642	6.85207	5.30756	6.20685	7.17894	4.76002	4.73118	7.50605	6.44538	5.32884	6.57218	6.70464	0.0617569	6.6296
22_48575278_48575293_+	unannotated	6.60225	-0.0633654	7.50792	0.0747597	6.83652	-0.284093	1.5636	5.4459	6.30789	-0.100407	1.18915	2.04452	5.48611	1.28039	-0.0717246	4.40262	6.65457	0.746761	0.928817	6.35062	3.66894	0.420971	-0.392088	3.99183	-0.457035	4.06657	0.0800809	0.0701604	0.308323	-0.217661	5.9156	0.344952	8.01356	-0.161623	-0.186642	6.88413	4.95392	4.78059	4.1534	5.62996	0.146217	7.91669	6.09604	4.65746	8.23606	0.475826	0.0617569	7.46073
22_20780424_20780439_-	unannotated	1.28032	-0.0633654	0.565401	0.0747597	1.6666	-0.284093	1.5636	-0.10869	4.2923	-0.100407	1.18915	2.04452	-0.00574665	1.28039	-0.0717246	0.817662	5.23953	0.746761	0.928817	7.85626	4.1164	7.64979	-0.392088	-0.008169	-0.457035	6.526	0.0800809	5.62475	6.2856	-0.217661	7.1271	5.09984	7.1948	5.83838	-0.186642	6.56616	5.03193	4.86805	7.14047	7.00008	5.31614	7.9494	7.27254	5.96867	6.85535	7.04568	0.0617569	7.08598
22_28466644_28466661_-	unannotated	1.28032	-0.0633654	0.565401	0.0747597	1.6666	-0.284093	1.5636	-0.10869	-0.231267	-0.100407	1.18915	2.04452	-0.00574665	1.28039	-0.0717246	0.817662	0.195134	0.746761	0.928817	0.0107657	0.209511	0.420971	-0.392088	4.07929	-0.457035	0.48161	0.0800809	0.0701604	0.308323	-0.217661	0.0827102	0.344952	1.02487	-0.161623	-0.186642	0.376337	-0.216	-0.219412	0.346049	-0.0979561	0.146217	0.148502	-0.0937797	-0.0974231	0.197139	0.475826	0.0617569	7.9847
22_39715057_39715118_-	unannotated	1.28032	-0.0633654	0.565401	0.0747597	1.6666	5.49727	1.5636	5.10076	-0.231267	4.70695	1.18915	2.04452	-0.00574665	1.28039	4.78626	5.62502	0.195134	4.55412	0.928817	6.27755	4.01687	6.6689	-0.392088	7.45126	4.96923	4.06657	0.0800809	6.49643	5.06321	3.3673	4.66767	5.89954	1.02487	-0.161623	-0.186642	0.376337	6.88203	7.25632	0.346049	3.80893	0.146217	5.79236	5.0355	3.48754	0.197139	9.83777	0.0617569	0.20334
22_45997376_45997392_-	unannotated	1.28032	-0.0633654	0.565401	0.0747597	1.6666	-0.284093	1.5636	-0.10869	-0.231267	4.75757	1.18915	2.04452	-0.00574665	1.28039	-0.0717246	0.817662	4.51706	0.746761	0.928817	5.53433	0.209511	5.06483	-0.392088	5.07929	-0.457035	7.22308	0.0800809	4.07016	0.308323	-0.217661	5.40464	4.34495	4.60984	-0.161623	-0.186642	3.83577	4.82839	9.85607	0.346049	4.90204	5.10041	7.32841	5.33249	3.48754	5.19714	0.475826	0.0617569	5.33262
22_46576697_46576716_-	unannotated	1.28032	-0.0633654	0.565401	0.0747597	1.6666	-0.284093	1.5636	-0.10869	-0.231267	5.35902	1.18915	2.04452	3.57922	1.28039	-0.0717246	0.817662	0.195134	5.79116	0.928817	0.0107657	4.60183	0.420971	-0.392088	4.07929	-0.457035	0.48161	0.0800809	4.71402	4.11568	-0.217661	0.0827102	0.344952	1.02487	-0.161623	-0.186642	0.376337	-0.216	8.2318	4.1534	-0.0979561	0.146217	0.148502	-0.0937797	-0.0974231	0.197139	0.475826	0.0617569	0.20334
3_7013037_7013053_+	unannotated	1.28032	-0.0633654	5.08896	0.0747597	1.6666	-0.284093	1.5636	-0.10869	-0.231267	-0.100407	1.18915	2.04452	-0.00574665	1.28039	-0.0717246	0.817662	5.19513	0.746761	0.928817	6.45371	9.70337	0.420971	-0.392088	4.31376	-0.457035	0.48161	0.0800809	0.0701604	0.308323	-0.217661	4.33064	4.15231	6.3468	-0.161623	-0.186642	6.37634	4.99345	3.48103	4.51597	4.48701	5.46814	6.1929	5.29854	4.0725	7.46393	0.475826	0.0617569	7.06132
3_9974570_9974591_+	unannotated	1.28032	-0.0633654	0.565401	0.0747597	1.6666	4.35976	1.5636	-0.10869	5.38344	3.70695	1.18915	2.04452	-0.00574665	1.28039	4.45184	6.67564	0.195134	0.746761	4.62926	0.0107657	0.209511	4.00593	-0.392088	6.29561	-0.457035	6.26297	4.25001	4.97705	4.00876	-0.217661	0.0827102	0.344952	1.02487	-0.161623	-0.186642	0.376337	-0.216	4.48103	7.8459	5.1115	0.146217	0.148502	-0.0937797	-0.0974231	0.197139	0.475826	0.0617569	0.20334
3_10054794_10054810_+	unannotated	1.28032	-0.0633654	0.565401	0.0747597	1.6666	-0.284093	1.5636	-0.10869	-0.231267	-0.100407	1.18915	2.04452	-0.00574665	1.28039	-0.0717246	0.817662	0.195134	0.746761	0.928817	0.0107657	0.209511	0.420971	-0.392088	-0.008169	-0.457035	0.48161	0.0800809	0.0701604	0.308323	4.3673	0.0827102	0.344952	1.02487	-0.161623	-0.186642	0.376337	-0.216	-0.219412	0.346049	-0.0979561	0.146217	9.90172	-0.0937797	-0.0974231	0.197139	0.475826	0.0617569	0.20334
3_16473706_16473723_+	unannotated	1.28032	-0.0633654	6.79422	0.0747597	1.6666	-0.284093	1.5636	-0.10869	-0.231267	-0.100407	1.18915	8.55231	7.62361	1.28039	-0.0717246	0.817662	7.72652	0.746761	0.928817	0.0107657	4.01687	0.420971	-0.392088	-0.008169	-0.457035	0.48161	0.0800809	0.0701604	0.308323	-0.217661	0.0827102	0.344952	8.71836	-0.161623	-0.186642	0.376337	-0.216	-0.219412	0.346049	-0.0979561	0.146217	0.148502	-0.0937797	-0.0974231	8.58946	0.475826	0.0617569	0.20334
3_25825382_25825401_+	unannotated	9.71495	-0.0633654	8.10456	5.50102	1.6666	4.47079	8.95592	8.57079	10.9292	6.35902	1.18915	2.04452	-0.00574665	1.28039	-0.0717246	0.817662	5.86756	0.746761	0.928817	6.66898	8.63996	7.93667	-0.392088	13.089	-0.457035	6.90787	0.0800809	10.4603	9.56807	-0.217661	7.73376	7.19044	11.1216	6.19593	-0.186642	6.8026	6.41336	10.3721	5.51597	9.3979	0.146217	10.4906	7.9615	4.70993	9.57435	10.8926	0.0617569	6.39316
3_30615443_30615463_+	unannotated	1.28032	-0.0633654	0.565401	14.3624	1.6666	-0.284093	1.5636	-0.10869	-0.231267	-0.100407	1.18915	2.04452	-0.00574665	13.1646	-0.0717246	0.817662	0.195134	0.746761	0.928817	0.0107657	0.209511	0.420971	-0.392088	-0.008169	-0.457035	0.48161	0.0800809	0.0701604	0.308323	-0.217661	0.0827102	0.344952	1.02487	-0.161623	-0.186642	0.376337	-0.216	-0.219412	0.346049	-0.0979561	0.146217	0.148502	-0.0937797	-0.0974231	0.197139	0.475826	0.0617569	0.20334
3_37631972_37631988_+	unannotated	1.28032	-0.0633654	6.18011	0.0747597	1.6666	-0.284093	1.5636	-0.10869	-0.231267	-0.100407	1.18915	2.04452	3.90114	1.28039	-0.0717246	0.817662	3.65457	0.746761	0.928817	4.81812	0.209511	0.420971	-0.392088	-0.008169	-0.457035	0.48161	0.0800809	0.0701604	0.308323	-0.217661	4.66767	0.344952	6.1948	-0.161623	-0.186642	5.54626	-0.216	3.36555	0.346049	4.76002	0.146217	6.05539	5.0355	-0.0974231	6.15134	0.475826	0.0617569	6.20334
3_41889903_41889919_+	unannotated	1.28032	-0.0633654	0.565401	0.0747597	1.6666	-0.284093	1.5636	-0.10869	-0.231267	-0.100407	1.18915	2.04452	-0.00574665	1.28039	-0.0717246	0.817662	3.65457	0.746761	0.928817	4.25869	0.209511	4.32786	-0.392088	-0.008169	-0.457035	4.48161	0.0800809	4.92814	4.70064	-0.217661	5.03691	4.25184	4.48431	-0.161623	-0.186642	0.376337	3.48444	3.48103	0.346049	4.7094	3.95357	7.67206	5.33249	-0.0974231	3.89758	5.06079	0.0617569	6.15754
3_43962650_43962668_+	unannotated	8.63788	-0.0633654	4.37276	0.0747597	1.6666	-0.284093	1.5636	7.65286	8.01191	-0.100407	1.18915	2.04452	-0.00574665	1.28039	-0.0717246	0.817662	0.195134	0.746761	0.928817	0.0107657	5.01687	4.22833	-0.392088	6.87447	-0.457035	0.48161	0.0800809	0.0701604	5.63025	-0.217661	4.17017	0.344952	1.02487	-0.161623	-0.186642	0.376337	-0.216	4.90987	0.346049	-0.0979561	0.146217	0.148502	4.42978	-0.0974231	0.197139	5.64575	0.0617569	0.20334
3_44355962_44355979_+	unannotated	1.28032	-0.0633654	0.565401	0.0747597	8.10954	-0.284093	1.5636	-0.10869	-0.231267	-0.100407	1.18915	2.04452	-0.00574665	1.28039	-0.0717246	0.817662	0.195134	0.746761	0.928817	0.0107657	0.209511	0.420971	-0.392088	-0.008169	-0.457035	0.48161	0.0800809	0.0701604	0.308323	-0.217661	0.0827102	0.344952	1.02487	-0.161623	-0.186642	8.84394	-0.216	-0.219412	0.346049	-0.0979561	0.146217	0.148502	-0.0937797	-0.0974231	0.197139	0.475826	0.0617569	9.37076
3_47866754_47866772_+	unannotated	1.28032	-0.0633654	0.565401	0.0747597	1.6666	-0.284093	1.5636	-0.10869	-0.231267	-0.100407	1.18915	2.04452	-0.00574665	1.28039	-0.0717246	0.817662	5.6214	0.746761	0.928817	5.09823	0.209511	6.57072	-0.392088	4.57679	-0.457035	0.48161	0.0800809	0.0701604	0.308323	-0.217661	0.0827102	0.344952	7.06927	3.64573	-0.186642	6.93093	-0.216	-0.219412	0.346049	-0.0979561	0.146217	0.148502	-0.0937797	-0.0974231	6.85535	0.475826	0.0617569	6.88984
3_73793130_73793147_+	unannotated	1.28032	-0.0633654	0.565401	0.0747597	1.6666	-0.284093	1.5636	-0.10869	4.16105	-0.100407	1.18915	2.04452	-0.00574665	1.28039	-0.0717246	0.817662	4.2826	0.746761	0.928817	7.53433	6.82422	7.22833	-0.392088	3.79919	-0.457035	5.90787	0.0800809	5.74259	6.98075	-0.217661	8.02522	6.34495	8.0361	5.61974	-0.186642	4.28323	3.36896	4.42444	7.78899	6.57447	5.23368	9.58313	8.21	4.60302	7.31608	7.43002	0.0617569	7.75793
3_79159066_79159085_+	unannotated	1.28032	-0.0633654	0.565401	0.0747597	1.6666	-0.284093	1.5636	-0.10869	-0.231267	4.48456	1.18915	2.04452	-0.00574665	1.28039	-0.0717246	0.817662	0.195134	0.746761	0.928817	0.0107657	0.209511	0.420971	-0.392088	4.57679	-0.457035	0.48161	0.0800809	0.0701604	0.308323	4.3059	4.40464	4.34495	1.02487	-0.161623	-0.186642	0.376337	-0.216	-0.219412	0.346049	-0.0979561	0.146217	3.73346	-0.0937797	-0.0974231	0.197139	4.17627	0.0617569	0.20334
3_117985774_117985798_+	unannotated	1.28032	-0.0633654	0.565401	0.0747597	1.6666	-0.284093	1.5636	-0.10869	-0.231267	-0.100407	1.18915	2.04452	-0.00574665	1.28039	-0.0717246	0.817662	0.195134	0.746761	0.928817	6.65462	0.209511	7.39825	-0.392088	6.40122	-0.457035	0.48161	0.0800809	0.0701604	0.308323	-0.217661	0.0827102	0.344952	1.02487	-0.161623	-0.186642	5.23432	-0.216	-0.219412	0.346049	-0.0979561	0.146217	6.60793	-0.0937797	3.48754	0.197139	0.475826	0.0617569	5.52527
3_123961897_123961913_+	unannotated	7.45025	-0.0633654	0.565401	0.0747597	1.6666	-0.284093	1.5636	-0.10869	-0.231267	-0.100407	1.18915	2.04452	-0.00574665	1.28039	-0.0717246	0.817662	0.195134	0.746761	0.928817	0.0107657	0.209511	0.420971	-0.392088	-0.008169	-0.457035	0.48161	0.0800809	0.0701604	0.308323	-0.217661	8.21714	0.344952	1.02487	-0.161623	-0.186642	0.376337	-0.216	-0.219412	0.346049	-0.0979561	0.146217	0.148502	8.16832	-0.0974231	0.197139	0.475826	0.0617569	0.20334
3_126113872_126113889_+	unannotated	1.28032	-0.0633654	0.565401	0.0747597	1.6666	-0.284093	1.5636	-0.10869	-0.231267	-0.100407	1.18915	2.04452	-0.00574665	1.28039	-0.0717246	0.817662	4.19513	0.746761	0.928817	7.80518	3.90995	9.03936	-0.392088	-0.008169	-0.457035	6.06657	0.0800809	5.19944	5.35272	-0.217661	5.1271	4.43242	6.54844	4.92584	-0.186642	7.59551	5.21026	4.10252	6.63145	6.50196	5.39414	6.82093	5.0355	5.94697	5.48254	7.06079	0.0617569	8.35309
3_149689463_149689482_+	unannotated	1.28032	-0.0633654	0.565401	0.0747597	1.6666	-0.284093	1.5636	-0.10869	6.57609	6.04934	1.18915	2.04452	-0.00574665	1.28039	-0.0717246	4.90512	6.97649	0.746761	4.83571	8.03313	7.23188	9.32786	-0.392088	6.49963	-0.457035	8.13266	0.0800809	6.98902	8.24496	-0.217661	8.27747	5.86851	8.45114	7.39297	-0.186642	7.61474	7.61055	7.15563	8.57487	6.18745	7.66192	8.25703	8.01474	6.42614	8.0675	8.02272	0.0617569	8.26404
3_169490065_169490093_+	unannotated	1.28032	-0.0633654	0.565401	0.0747597	1.6666	-0.284093	1.5636	-0.10869	-0.231267	-0.100407	1.18915	2.04452	-0.00574665	1.28039	-0.0717246	6.34122	0.195134	0.746761	0.928817	0.0107657	0.209511	4.32786	-0.392088	5.27723	-0.457035	5.65154	0.0800809	4.07016	0.308323	-0.217661	0.0827102	0.344952	1.02487	-0.161623	-0.186642	0.376337	3.48444	8.66323	5.59398	3.60248	0.146217	0.148502	-0.0937797	-0.0974231	0.197139	4.28318	0.0617569	0.20334
3_175164036_175164054_+	unannotated	1.28032	-0.0633654	0.565401	0.0747597	1.6666	-0.284093	1.5636	-0.10869	-0.231267	-0.100407	1.18915	2.04452	-0.00574665	1.28039	-0.0717246	0.817662	3.7801	0.746761	0.928817	4.86875	0.209511	9.90479	-0.392088	-0.008169	-0.457035	0.48161	0.0800809	0.0701604	5.11568	-0.217661	0.0827102	0.344952	6.23433	-0.161623	-0.186642	6.52608	-0.216	-0.219412	3.80548	-0.0979561	0.146217	3.60793	-0.0937797	3.99004	5.95203	0.475826	0.0617569	6.37326
3_6824843_6824859_-	unannotated	1.28032	-0.0633654	0.565401	0.0747597	1.6666	-0.284093	1.5636	-0.10869	-0.231267	-0.100407	1.18915	2.04452	-0.00574665	1.28039	-0.0717246	0.817662	0.195134	0.746761	0.928817	0.0107657	8.36433	0.420971	-0.392088	5.07929	-0.457035	0.48161	0.0800809	0.0701604	0.308323	-0.217661	0.0827102	0.344952	1.02487	-0.161623	-0.186642	0.376337	-0.216	-0.219412	0.346049	-0.0979561	0.146217	0.148502	-0.0937797	-0.0974231	0.197139	0.475826	0.0617569	0.20334
3_13035444_13035464_-	unannotated	1.28032	-0.0633654	0.565401	0.0747597	1.6666	-0.284093	1.5636	-0.10869	4.67562	-0.100407	1.18915	2.04452	-0.00574665	1.28039	-0.0717246	0.817662	0.195134	0.746761	0.928817	6.22022	4.9644	8.00593	-0.392088	-0.008169	-0.457035	4.3885	0.0800809	4.24009	6.73459	-0.217661	6.21199	0.344952	1.02487	-0.161623	-0.186642	4.9613	3.36896	-0.219412	4.93101	4.22397	0.146217	6.1485	5.8835	3.48754	4.89758	0.475826	0.0617569	6.2908
3_13673756_13673774_-	unannotated	1.28032	-0.0633654	0.565401	0.0747597	1.6666	-0.284093	1.5636	-0.10869	-0.231267	3.60003	1.18915	2.04452	-0.00574665	1.28039	4.51324	0.817662	0.195134	7.55412	0.928817	0.0107657	0.209511	0.420971	-0.392088	5.23976	-0.457035	0.48161	0.0800809	0.0701604	0.308323	-0.217661	0.0827102	0.344952	1.02487	-0.161623	-0.186642	0.376337	-0.216	6.79182	0.346049	-0.0979561	0.146217	0.148502	-0.0937797	-0.0974231	0.197139	0.475826	0.0617569	0.20334
3_30200366_30200382_-	unannotated	8.16297	-0.0633654	0.565401	0.0747597	1.6666	-0.284093	1.5636	-0.10869	-0.231267	-0.100407	1.18915	2.04452	-0.00574665	1.28039	-0.0717246	0.817662	0.195134	0.746761	0.928817	0.0107657	0.209511	0.420971	-0.392088	-0.008169	-0.457035	0.48161	0.0800809	0.0701604	0.308323	-0.217661	7.97145	0.344952	1.02487	-0.161623	-0.186642	0.376337	-0.216	-0.219412	0.346049	-0.0979561	0.146217	0.148502	8.12054	-0.0974231	0.197139	0.475826	0.0617569	0.20334
3_32027796_32027820_-	unannotated	6.40961	-0.0633654	0.565401	0.0747597	1.6666	-0.284093	1.5636	5.61923	-0.231267	-0.100407	1.18915	2.04452	-0.00574665	1.28039	-0.0717246	4.40262	0.195134	4.33172	0.928817	0.0107657	0.209511	4.7429	-0.392088	5.23976	3.44986	4.06657	3.88744	3.87752	0.308323	3.78234	3.78315	4.15231	1.02487	-0.161623	-0.186642	0.376337	4.91328	3.58794	0.346049	-0.0979561	0.146217	3.73346	-0.0937797	-0.0974231	0.197139	5.90209	0.0617569	0.20334
3_50768886_50768903_-	unannotated	1.28032	-0.0633654	7.30687	0.0747597	1.6666	-0.284093	1.5636	-0.10869	-0.231267	-0.100407	1.18915	5.95141	5.24218	1.28039	-0.0717246	0.817662	6.65457	0.746761	0.928817	0.0107657	0.209511	0.420971	-0.392088	-0.008169	-0.457035	0.48161	0.0800809	0.0701604	0.308323	-0.217661	0.0827102	0.344952	8.20478	-0.161623	-0.186642	0.376337	-0.216	-0.219412	0.346049	-0.0979561	0.146217	0.148502	-0.0937797	-0.0974231	8.42114	0.475826	0.0617569	0.20334
3_51728479_51728503_-	unannotated	1.28032	-0.0633654	0.565401	0.0747597	1.6666	-0.284093	1.5636	-0.10869	-0.231267	5.25715	1.18915	2.04452	3.45368	1.28039	-0.0717246	0.817662	0.195134	0.746761	0.928817	0.0107657	7.0424	4.8804	-0.392088	7.97482	-0.457035	4.87393	5.63467	0.0701604	0.308323	-0.217661	6.27253	0.344952	1.02487	-0.161623	-0.186642	5.99105	4.64198	9.82635	7.1534	-0.0979561	0.146217	5.70309	3.36565	-0.0974231	0.197139	0.475826	0.0617569	7.15754
3_53079414_53079433_-	unannotated	1.28032	-0.0633654	0.565401	0.0747597	1.6666	-0.284093	1.5636	-0.10869	4.09066	-0.100407	1.18915	2.04452	-0.00574665	1.28039	-0.0717246	0.817662	4.65457	0.746761	0.928817	5.86875	5.60183	6.6689	-0.392088	6.23976	-0.457035	4.56907	0.0800809	4.07016	5.59373	-0.217661	6.38649	0.344952	5.66873	4.59326	-0.186642	4.62426	-0.216	3.48103	6.63145	-0.0979561	5.31614	5.90339	5.95061	4.29489	6.07978	5.52022	0.0617569	5.24773
3_54660270_54660291_-	unannotated	1.28032	-0.0633654	0.565401	0.0747597	1.6666	-0.284093	1.5636	-0.10869	-0.231267	-0.100407	1.18915	2.04452	-0.00574665	1.28039	-0.0717246	4.90512	0.195134	0.746761	0.928817	4.33269	4.66894	0.420971	-0.392088	5.16176	-0.457035	0.48161	0.0800809	0.0701604	0.308323	-0.217661	0.0827102	5.77122	1.02487	-0.161623	-0.186642	0.376337	4.784	7.31197	0.346049	-0.0979561	0.146217	4.90339	-0.0937797	3.48754	0.197139	0.475826	0.0617569	0.20334
3_61878751_61878769_-	unannotated	5.28032	-0.0633654	0.565401	5.85612	1.6666	-0.284093	1.5636	-0.10869	-0.231267	-0.100407	1.18915	2.04452	-0.00574665	1.28039	-0.0717246	0.817662	0.195134	0.746761	0.928817	4.09823	0.209511	0.420971	-0.392088	-0.008169	-0.457035	0.48161	0.0800809	0.0701604	0.308323	-0.217661	5.81063	0.344952	4.83223	-0.161623	-0.186642	0.376337	-0.216	-0.219412	0.346049	-0.0979561	0.146217	7.76321	6.50613	-0.0974231	5.15134	0.475826	0.0617569	0.20334
3_70787508_70787525_-	unannotated	1.28032	-0.0633654	0.565401	0.0747597	1.6666	-0.284093	1.5636	-0.10869	-0.231267	-0.100407	1.18915	2.04452	-0.00574665	1.28039	-0.0717246	0.817662	0.195134	0.746761	0.928817	8.90255	0.209511	0.420971	-0.392088	-0.008169	-0.457035	0.48161	0.0800809	0.0701604	0.308323	-0.217661	0.0827102	8.50482	1.02487	-0.161623	-0.186642	0.376337	-0.216	-0.219412	0.346049	-0.0979561	0.146217	0.148502	-0.0937797	7.0725	0.197139	0.475826	0.0617569	0.20334
3_72937224_72937247_-	unannotated	1.28032	-0.0633654	0.565401	0.0747597	1.6666	-0.284093	1.5636	-0.10869	-0.231267	-0.100407	1.18915	2.04452	-0.00574665	1.28039	-0.0717246	0.817662	0.195134	0.746761	0.928817	0.0107657	0.209511	4.6689	-0.392088	7.98052	-0.457035	0.48161	0.0800809	0.0701604	4.70064	-0.217661	0.0827102	0.344952	1.02487	-0.161623	-0.186642	4.28323	-0.216	4.53548	0.346049	-0.0979561	0.146217	0.148502	-0.0937797	-0.0974231	0.197139	4.93526	0.0617569	0.20334
3_79610121_79610143_-	unannotated	8.23452	-0.0633654	0.565401	0.0747597	1.6666	-0.284093	1.5636	6.97877	7.14377	6.27463	1.18915	2.04452	-0.00574665	1.28039	-0.0717246	5.34122	4.10202	6.91669	0.928817	6.73869	3.79447	7.0934	-0.392088	9.80401	4.40095	0.48161	0.0800809	6.78441	0.308323	8.4298	6.44026	6.01738	6.1948	-0.161623	-0.186642	0.376337	7.87146	5.63857	0.346049	-0.0979561	0.146217	5.67206	-0.0937797	-0.0974231	4.841	9.59736	0.0617569	0.20334
3_84348534_84348550_-	unannotated	1.28032	-0.0633654	0.565401	0.0747597	1.6666	-0.284093	1.5636	-0.10869	4.8562	-0.100407	1.18915	2.04452	-0.00574665	1.28039	6.69646	4.40262	0.195134	0.746761	0.928817	4.71121	6.1164	4.12141	-0.392088	5.31376	3.63043	6.71043	0.0800809	0.0701604	4.11568	-0.217661	0.0827102	0.344952	1.02487	-0.161623	-0.186642	0.376337	6.08778	5.30415	0.346049	-0.0979561	0.146217	0.148502	-0.0937797	-0.0974231	0.197139	0.475826	0.0617569	4.01069
3_111535522_111535538_-	unannotated	1.28032	-0.0633654	0.565401	0.0747597	1.6666	-0.284093	1.5636	-0.10869	3.76873	-0.100407	1.18915	2.04452	-0.00574665	1.28039	-0.0717246	0.817662	0.195134	0.746761	0.928817	5.9415	6.33879	0.420971	-0.392088	4.57679	-0.457035	0.48161	0.0800809	0.0701604	0.308323	-0.217661	0.0827102	0.344952	4.83223	-0.161623	-0.186642	4.4638	-0.216	-0.219412	0.346049	-0.0979561	0.146217	4.05539	3.71358	4.70993	5.89758	0.475826	0.0617569	4.66277
3_127392046_127392069_-	unannotated	1.28032	-0.0633654	5.77485	0.0747597	1.6666	-0.284093	1.5636	-0.10869	8.44116	6.30898	1.18915	2.04452	-0.00574665	1.28039	-0.0717246	5.06559	7.43354	0.746761	4.92882	8.59948	8.7641	9.76082	-0.392088	8.31826	-0.457035	8.09632	0.0800809	7.14698	9.84748	-0.217661	8.27253	5.95966	8.50061	7.36976	-0.186642	8.34788	8.11492	7.35802	8.8379	6.74753	7.50377	8.58313	8.15415	6.85677	8.47791	8.37669	0.0617569	8.81067
3_138737499_138737519_-	unannotated	1.28032	-0.0633654	0.565401	0.0747597	1.6666	-0.284093	1.5636	-0.10869	-0.231267	-0.100407	1.18915	2.04452	-0.00574665	1.28039	-0.0717246	0.817662	0.195134	0.746761	0.928817	10.0701	0.209511	0.420971	-0.392088	-0.008169	-0.457035	0.48161	0.0800809	0.0701604	0.308323	-0.217661	0.0827102	5.55441	1.02487	-0.161623	-0.186642	0.376337	-0.216	-0.219412	0.346049	-0.0979561	0.146217	0.148502	-0.0937797	7.06245	0.197139	0.475826	0.0617569	0.20334
3_140770421_140770441_-	unannotated	1.28032	-0.0633654	0.565401	0.0747597	1.6666	7.32324	1.5636	-0.10869	6.24447	5.62751	1.18915	2.04452	-0.00574665	1.28039	4.68316	0.817662	0.195134	0.746761	7.11864	5.14005	5.33879	5.00593	-0.392088	-0.008169	-0.457035	6.76701	0.0800809	6.49643	5.83189	-0.217661	0.0827102	0.344952	1.02487	3.53882	-0.186642	5.73389	3.69089	5.82498	7.07397	3.90204	0.146217	0.148502	-0.0937797	3.48754	4.00449	0.475826	0.0617569	4.8472
3_158561651_158561667_-	unannotated	1.28032	-0.0633654	0.565401	7.23463	1.6666	-0.284093	1.5636	-0.10869	3.3537	-0.100407	1.18915	2.04452	3.57922	1.28039	-0.0717246	0.817662	4.83899	0.746761	0.928817	0.0107657	4.01687	4.32786	-0.392088	6.43477	-0.457035	0.48161	0.0800809	0.0701604	0.308323	-0.217661	0.0827102	0.344952	6.57946	3.42334	-0.186642	3.9613	4.17632	-0.219412	0.346049	3.90204	3.73118	0.148502	-0.0937797	-0.0974231	6.21951	0.475826	0.0617569	5.24773
3_180397743_180397759_-	unannotated	1.28032	-0.0633654	0.565401	0.0747597	1.6666	-0.284093	9.59151	-0.10869	-0.231267	-0.100407	1.18915	2.04452	-0.00574665	1.28039	-0.0717246	0.817662	0.195134	0.746761	0.928817	0.0107657	0.209511	0.420971	-0.392088	-0.008169	-0.457035	9.6935	0.0800809	0.0701604	0.308323	-0.217661	0.0827102	0.344952	1.02487	-0.161623	-0.186642	0.376337	-0.216	8.68447	0.346049	-0.0979561	0.146217	0.148502	-0.0937797	-0.0974231	0.197139	0.475826	0.0617569	0.20334
4_1216137_1216156_+	unannotated	1.28032	-0.0633654	0.565401	0.0747597	1.6666	-0.284093	1.5636	-0.10869	6.49665	-0.100407	1.18915	2.04452	-0.00574665	1.28039	-0.0717246	0.817662	6.48054	0.746761	0.928817	8.27286	8.29166	8.36349	-0.392088	5.20128	-0.457035	0.48161	0.0800809	3.7706	8.57979	-0.217661	7.10508	0.344952	8.47609	6.93641	-0.186642	8.13122	3.69089	3.78059	8.16623	3.60248	5.31614	7.50605	7.15415	6.31197	8.30043	6.62557	0.0617569	8.28016
4_4772020_4772038_+	unannotated	1.28032	-0.0633654	0.565401	0.0747597	1.6666	-0.284093	1.5636	-0.10869	-0.231267	-0.100407	1.18915	2.04452	-0.00574665	1.28039	-0.0717246	0.817662	0.195134	0.746761	0.928817	0.0107657	0.209511	0.420971	-0.392088	-0.008169	-0.457035	0.48161	0.0800809	0.0701604	0.308323	-0.217661	0.0827102	0.344952	1.02487	-0.161623	-0.186642	0.376337	-0.216	-0.219412	0.346049	-0.0979561	0.146217	8.33338	-0.0937797	-0.0974231	0.197139	0.475826	0.0617569	0.20334
4_26801105_26801123_+	unannotated	1.28032	-0.0633654	0.565401	0.0747597	1.6666	-0.284093	1.5636	-0.10869	4.41259	-0.100407	1.18915	2.04452	-0.00574665	1.28039	-0.0717246	0.817662	0.195134	0.746761	0.928817	4.71121	8.55824	0.420971	-0.392088	6.29561	-0.457035	0.48161	0.0800809	0.0701604	0.308323	-0.217661	0.0827102	0.344952	6.23433	-0.161623	-0.186642	5.58579	-0.216	-0.219412	0.346049	-0.0979561	0.146217	4.54082	-0.0937797	-0.0974231	6.19714	0.475826	0.0617569	6.50712
4_39773126_39773144_+	unannotated	1.28032	-0.0633654	0.565401	0.0747597	1.6666	-0.284093	1.5636	-0.10869	-0.231267	-0.100407	1.18915	2.04452	-0.00574665	1.28039	-0.0717246	0.817662	4.2826	0.746761	0.928817	4.91766	0.209511	4.00593	-0.392088	-0.008169	-0.457035	6.0362	0.0800809	5.02436	4.00876	-0.217661	4.40464	0.344952	4.60984	-0.161623	-0.186642	0.376337	3.784	4.17291	0.346049	4.65693	0.146217	6.25703	4.07615	3.48754	5.58946	0.475826	0.0617569	4.37326
4_72478744_72478764_+	unannotated	1.28032	-0.0633654	0.565401	0.0747597	1.6666	-0.284093	1.5636	6.1581	-0.231267	5.62751	1.18915	2.04452	-0.00574665	1.28039	-0.0717246	5.46152	0.195134	0.746761	0.928817	5.09823	0.209511	0.420971	-0.392088	-0.008169	-0.457035	6.67143	0.0800809	0.0701604	0.308323	-0.217661	0.0827102	0.344952	1.02487	-0.161623	-0.186642	0.376337	-0.216	5.53548	5.39044	3.48701	0.146217	0.148502	-0.0937797	-0.0974231	0.197139	0.475826	0.0617569	0.20334
4_76489579_76489594_+	unannotated	1.28032	-0.0633654	0.565401	0.0747597	1.6666	-0.284093	1.5636	-0.10869	-0.231267	-0.100407	1.18915	2.04452	-0.00574665	1.28039	3.62872	4.98759	0.195134	0.746761	0.928817	3.59573	0.209511	5.37517	-0.392088	3.57679	-0.457035	0.48161	0.0800809	0.0701604	0.308323	-0.217661	0.0827102	0.344952	1.02487	4.29781	-0.186642	0.376337	-0.216	-0.219412	0.346049	-0.0979561	0.146217	3.84894	-0.0937797	-0.0974231	0.197139	5.06079	0.0617569	0.20334
4_88128258_88128280_+	unannotated	1.28032	-0.0633654	0.565401	0.0747597	1.6666	-0.284093	1.5636	-0.10869	7.62048	-0.100407	1.18915	2.04452	-0.00574665	1.28039	-0.0717246	0.817662	0.195134	0.746761	0.928817	0.0107657	6.6189	0.420971	-0.392088	-0.008169	-0.457035	0.48161	0.0800809	0.0701604	5.43761	-0.217661	0.0827102	0.344952	1.02487	-0.161623	-0.186642	0.376337	-0.216	5.71133	0.346049	-0.0979561	0.146217	0.148502	-0.0937797	-0.0974231	0.197139	0.475826	0.0617569	0.20334
4_123954686_123954703_+	unannotated	9.13831	-0.0633654	7.53119	0.0747597	1.6666	4.47079	7.88553	7.78005	9.52862	-0.100407	1.18915	2.04452	-0.00574665	1.28039	-0.0717246	0.817662	0.195134	0.746761	0.928817	4.81812	6.56706	7.18916	-0.392088	9.63569	-0.457035	4.3885	0.0800809	5.07016	7.87057	-0.217661	6.33064	4.66688	6.60984	-0.161623	-0.186642	4.37634	5.27585	8.45654	0.346049	6.50196	0.146217	8.4928	6.6744	3.48754	6.79705	8.16931	0.0617569	5.2908
4_141031298_141031316_+	unannotated	7.40961	-0.0633654	0.565401	0.0747597	1.6666	-0.284093	1.5636	-0.10869	-0.231267	-0.100407	1.18915	2.04452	-0.00574665	1.28039	-0.0717246	0.817662	0.195134	0.746761	0.928817	0.0107657	0.209511	0.420971	-0.392088	-0.008169	-0.457035	0.48161	0.0800809	0.0701604	0.308323	-0.217661	8.74449	0.344952	1.02487	-0.161623	-0.186642	0.376337	-0.216	-0.219412	0.346049	-0.0979561	0.146217	0.148502	9.01996	-0.0974231	0.197139	0.475826	0.0617569	0.20334
4_148515489_148515506_+	unannotated	1.28032	-0.0633654	0.565401	0.0747597	1.6666	-0.284093	1.5636	4.7982	5.65138	-0.100407	1.18915	2.04452	-0.00574665	1.28039	-0.0717246	4.40262	3.7801	0.746761	0.928817	3.91766	0.209511	4.42097	-0.392088	-0.008169	-0.457035	0.48161	0.0800809	0.0701604	0.308323	-0.217661	5.44026	0.344952	5.02487	-0.161623	-0.186642	3.9613	4.24343	3.58794	0.346049	-0.0979561	0.146217	6.17087	5.63414	-0.0974231	4.841	0.475826	0.0617569	5.59566
4_179201373_179201388_+	unannotated	1.28032	-0.0633654	8.35982	0.0747597	1.6666	-0.284093	1.5636	-0.10869	-0.231267	-0.100407	1.18915	6.56808	5.69469	1.28039	-0.0717246	0.817662	7.37504	0.746761	0.928817	0.0107657	5.06749	0.420971	-0.392088	-0.008169	-0.457035	0.48161	0.0800809	0.0701604	0.308323	-0.217661	0.0827102	0.344952	8.0583	-0.161623	-0.186642	0.376337	-0.216	-0.219412	0.346049	-0.0979561	0.146217	0.148502	-0.0937797	-0.0974231	8.07978	0.475826	0.0617569	0.20334
4_183827389_183827407_+	unannotated	1.28032	-0.0633654	0.565401	14.3596	1.6666	-0.284093	1.5636	-0.10869	-0.231267	-0.100407	1.18915	2.04452	-0.00574665	13.1581	-0.0717246	0.817662	0.195134	0.746761	0.928817	0.0107657	0.209511	0.420971	-0.392088	-0.008169	-0.457035	0.48161	0.0800809	0.0701604	0.308323	-0.217661	0.0827102	0.344952	1.02487	-0.161623	-0.186642	0.376337	-0.216	-0.219412	0.346049	-0.0979561	0.146217	0.148502	-0.0937797	-0.0974231	0.197139	0.475826	0.0617569	0.20334
4_187112569_187112588_+	unannotated	5.73976	-0.0633654	6.99167	0.0747597	1.6666	6.41635	1.5636	-0.10869	9.39991	8.80348	1.18915	2.04452	-0.00574665	1.28039	5.83517	6.86206	8.55708	7.1218	6.65674	9.93854	10.0845	10.7156	-0.392088	10.4191	-0.457035	9.29859	0.0800809	8.32755	11.043	-0.217661	9.1407	7.86851	9.81278	8.5697	-0.186642	9.53621	9.26782	8.44237	10.0637	7.59553	8.85012	9.63835	9.08861	8.17404	9.67084	9.53652	0.0617569	10.2047
4_1064248_1064263_-	unannotated	6.60225	-0.0633654	7.50792	0.0747597	6.83652	-0.284093	1.5636	5.4459	6.30789	-0.100407	1.18915	2.04452	5.48611	1.28039	-0.0717246	4.40262	6.65457	0.746761	0.928817	6.35062	3.66894	0.420971	-0.392088	3.99183	-0.457035	4.06657	0.0800809	0.0701604	0.308323	-0.217661	5.9156	0.344952	8.01356	-0.161623	-0.186642	6.88413	4.95392	4.78059	4.1534	5.62996	0.146217	7.91669	6.09604	4.65746	8.23606	0.475826	0.0617569	7.46073
4_3197304_3197321_-	unannotated	1.28032	-0.0633654	0.565401	0.0747597	1.6666	-0.284093	1.5636	-0.10869	-0.231267	7.70049	1.18915	2.04452	-0.00574665	1.28039	-0.0717246	0.817662	4.83899	0.746761	0.928817	5.05516	5.06749	6.35171	-0.392088	5.12111	-0.457035	5.65154	0.0800809	5.35556	0.308323	-0.217661	6.40464	0.344952	1.02487	-0.161623	-0.186642	0.376337	5.21026	9.48795	5.30025	5.48701	4.23368	8.3725	6.26377	-0.0974231	3.89758	6.09054	0.0617569	5.7269
4_15149776_15149796_-	unannotated	1.28032	-0.0633654	0.565401	0.0747597	1.6666	-0.284093	1.5636	-0.10869	5.62671	-0.100407	1.18915	2.04452	-0.00574665	1.28039	-0.0717246	7.71248	0.195134	0.746761	0.928817	5.05516	9.66689	0.420971	-0.392088	-0.008169	-0.457035	0.48161	0.0800809	0.0701604	0.308323	-0.217661	0.0827102	0.344952	5.2728	-0.161623	-0.186642	4.07678	4.87146	-0.219412	9.89101	4.07197	0.146217	0.148502	-0.0937797	-0.0974231	6.42596	4.28318	0.0617569	3.7883
4_26361242_26361259_-	unannotated	1.28032	-0.0633654	0.565401	5.07476	1.6666	-0.284093	1.5636	-0.10869	5.38344	-0.100407	1.18915	2.04452	-0.00574665	4.86536	-0.0717246	0.817662	0.195134	0.746761	0.928817	6.83094	7.97106	6.6689	-0.392088	6.36687	-0.457035	3.94104	0.0800809	4.31809	8.23314	-0.217661	6.3495	0.344952	6.66873	-0.161623	-0.186642	6.85207	5.30756	6.20685	7.17894	4.76002	4.73118	7.50605	6.44538	5.32884	6.57218	6.70464	0.0617569	6.6296
4_26944738_26944754_-	unannotated	1.28032	-0.0633654	8.97479	0.0747597	1.6666	-0.284093	1.5636	-0.10869	-0.231267	-0.100407	1.18915	7.08891	6.35181	1.28039	-0.0717246	0.817662	8.36506	0.746761	0.928817	0.0107657	5.41896	0.420971	-0.392088	-0.008169	-0.457035	0.48161	0.0800809	0.0701604	0.308323	-0.217661	0.0827102	0.344952	9.24888	-0.161623	-0.186642	0.376337	-0.216	-0.219412	0.346049	-0.0979561	0.146217	0.148502	-0.0937797	-0.0974231	9.44031	0.475826	0.0617569	0.20334
4_27293822_27293838_-	unannotated	1.28032	-0.0633654	0.565401	0.0747597	1.6666	-0.284093	1.5636	5.35074	-0.231267	-0.100407	1.18915	2.04452	-0.00574665	1.28039	-0.0717246	9.83725	0.195134	0.746761	0.928817	0.0107657	0.209511	0.420971	-0.392088	-0.008169	-0.457035	0.48161	3.88744	0.0701604	0.308323	-0.217661	0.0827102	0.344952	1.02487	-0.161623	-0.186642	0.376337	-0.216	-0.219412	10.5809	-0.0979561	0.146217	0.148502	-0.0937797	-0.0974231	0.197139	0.475826	0.0617569	0.20334
4_30473747_30473765_-	unannotated	1.28032	-0.0633654	0.565401	0.0747597	9.64387	-0.284093	1.5636	-0.10869	-0.231267	-0.100407	1.18915	2.04452	-0.00574665	1.28039	-0.0717246	0.817662	0.195134	0.746761	0.928817	0.0107657	0.209511	0.420971	-0.392088	-0.008169	-0.457035	0.48161	0.0800809	0.0701604	0.308323	-0.217661	0.0827102	0.344952	1.02487	-0.161623	-0.186642	8.83986	4.95392	-0.219412	0.346049	-0.0979561	0.146217	0.148502	-0.0937797	-0.0974231	0.197139	0.475826	0.0617569	9.18918
4_58019480_58019497_-	unannotated	1.28032	-0.0633654	0.565401	0.0747597	1.6666	-0.284093	1.5636	-0.10869	-0.231267	-0.100407	1.18915	2.04452	-0.00574665	1.28039	3.51324	0.817662	0.195134	6.27032	0.928817	0.0107657	0.209511	0.420971	-0.392088	-0.008169	-0.457035	0.48161	0.0800809	0.0701604	0.308323	-0.217661	0.0827102	0.344952	1.02487	-0.161623	-0.186642	0.376337	8.15032	-0.219412	0.346049	-0.0979561	0.146217	0.148502	-0.0937797	-0.0974231	0.197139	0.475826	0.0617569	0.20334
4_65534804_65534822_-	unannotated	1.28032	-0.0633654	7.65286	0.0747597	1.6666	-0.284093	1.5636	-0.10869	4.97819	-0.100407	1.18915	2.04452	4.31618	1.28039	-0.0717246	4.62502	5.23953	0.746761	0.928817	8.4865	7.1753	5.06483	-0.392088	6.46756	-0.457035	0.48161	0.0800809	0.0701604	0.308323	-0.217661	5.78315	5.47424	7.45114	-0.161623	-0.186642	7.43162	4.99345	4.36555	6.25294	-0.0979561	6.14622	7.76321	6.63414	6.54643	8.01092	5.43002	0.0617569	8.06132
4_71274005_71274020_-	unannotated	1.28032	-0.0633654	0.565401	0.0747597	1.6666	-0.284093	6.88553	-0.10869	-0.231267	-0.100407	1.18915	2.04452	-0.00574665	1.28039	-0.0717246	0.817662	0.195134	0.746761	0.928817	0.0107657	0.209511	0.420971	-0.392088	-0.008169	-0.457035	5.56907	0.0800809	0.0701604	0.308323	-0.217661	0.0827102	0.344952	1.02487	-0.161623	-0.186642	0.376337	-0.216	6.33518	0.346049	-0.0979561	0.146217	0.148502	-0.0937797	-0.0974231	0.197139	0.475826	0.0617569	0.20334
4_83988417_83988433_-	unannotated	7.06168	-0.0633654	10.0552	0.0747597	9.01532	-0.284093	9.68254	8.10563	9.09965	-0.100407	1.18915	7.85187	7.24218	1.28039	4.57213	9.25645	8.24498	6.20619	0.928817	9.06061	8.10433	4.42097	-0.392088	7.92257	-0.457035	7.33959	4.88744	8.33226	6.51778	4.17466	7.46641	5.34495	11.0693	4.42334	-0.186642	10.262	6.81742	7.71133	9.8968	9.48136	8.98542	10.6384	7.84873	6.77294	11.4581	6.56329	0.0617569	10.6902
4_118143844_118143859_-	unannotated	1.28032	-0.0633654	0.565401	0.0747597	1.6666	-0.284093	1.5636	-0.10869	5.3537	-0.100407	1.18915	2.04452	-0.00574665	1.28039	-0.0717246	0.817662	0.195134	0.746761	0.928817	3.59573	4.79447	4.00593	-0.392088	5.23976	-0.457035	4.06657	0.0800809	6.29898	4.39579	-0.217661	5.86407	4.80438	4.72531	4.16031	-0.186642	0.376337	4.17632	4.86805	0.346049	5.03133	0.146217	7.38691	5.86042	-0.0974231	0.197139	8.41834	0.0617569	0.20334
4_121006750_121006767_-	unannotated	1.28032	-0.0633654	0.565401	0.0747597	1.6666	-0.284093	1.5636	-0.10869	7.72293	-0.100407	1.18915	2.04452	-0.00574665	1.28039	-0.0717246	0.817662	0.195134	0.746761	0.928817	0.0107657	0.209511	0.420971	-0.392088	-0.008169	-0.457035	0.48161	0.0800809	10.0911	0.308323	-0.217661	0.0827102	0.344952	1.02487	-0.161623	-0.186642	0.376337	-0.216	-0.219412	0.346049	7.50937	0.146217	0.148502	-0.0937797	-0.0974231	0.197139	0.475826	0.0617569	0.20334
4_149303672_149303689_-	unannotated	6.18722	-0.0633654	0.565401	0.0747597	1.6666	-0.284093	1.5636	6.99983	7.75173	-0.100407	1.18915	2.04452	-0.00574665	1.28039	-0.0717246	0.817662	0.195134	0.746761	0.928817	3.71121	7.40918	4.12141	-0.392088	8.81201	6.68252	4.48161	0.0800809	6.82505	4.89329	5.51026	5.50897	4.43242	8.85142	-0.161623	-0.186642	4.54626	8.43864	6.63857	0.346049	5.2596	0.146217	8.1027	4.95061	3.48754	5.44507	5.23071	0.0617569	4.11023
4_170191491_170191507_-	unannotated	1.28032	-0.0633654	0.565401	0.0747597	1.6666	5.20776	1.5636	-0.10869	-0.231267	4.14752	1.18915	2.04452	-0.00574665	1.28039	-0.0717246	0.817662	5.14933	0.746761	0.928817	5.56535	3.66894	5.94453	-0.392088	-0.008169	-0.457035	0.48161	0.0800809	0.0701604	0.308323	-0.217661	0.0827102	0.344952	4.48431	4.0083	-0.186642	6.20923	-0.216	-0.219412	5.1534	-0.0979561	0.146217	0.148502	-0.0937797	-0.0974231	5.65657	0.475826	0.0617569	7.88282
5_6659751_6659768_+	unannotated	1.28032	-0.0633654	0.565401	0.0747597	1.6666	-0.284093	1.5636	-0.10869	-0.231267	-0.100407	1.18915	2.04452	-0.00574665	1.28039	-0.0717246	0.817662	0.195134	0.746761	0.928817	0.0107657	0.209511	0.420971	-0.392088	-0.008169	-0.457035	0.48161	0.0800809	0.0701604	0.308323	-0.217661	5.36811	0.344952	1.02487	-0.161623	-0.186642	0.376337	-0.216	-0.219412	0.346049	-0.0979561	0.146217	0.148502	6.38195	-0.0974231	0.197139	0.475826	0.0617569	0.20334
5_14871913_14871932_+	unannotated	1.28032	-0.0633654	0.565401	0.0747597	1.6666	7.71591	1.5636	-0.10869	-0.231267	3.98706	1.18915	2.04452	-0.00574665	1.28039	5.78626	0.817662	0.195134	0.746761	6.13827	5.43703	0.209511	0.420971	-0.392088	5.51539	-0.457035	6.15404	0.0800809	0.0701604	0.308323	3.48278	0.0827102	4.59288	4.83223	-0.161623	-0.186642	0.376337	6.38391	5.66323	3.93101	-0.0979561	0.146217	4.05539	-0.0937797	3.48754	0.197139	0.475826	0.0617569	0.20334
5_28823202_28823219_+	unannotated	1.28032	-0.0633654	0.565401	0.0747597	1.6666	-0.284093	1.5636	7.52067	-0.231267	-0.100407	1.18915	2.04452	-0.00574665	1.28039	-0.0717246	8.26061	0.195134	0.746761	0.928817	0.0107657	0.209511	0.420971	-0.392088	-0.008169	-0.457035	0.48161	6.3089	0.0701604	0.308323	-0.217661	0.0827102	0.344952	1.02487	-0.161623	-0.186642	0.376337	-0.216	-0.219412	10.2514	-0.0979561	0.146217	0.148502	-0.0937797	-0.0974231	0.197139	0.475826	0.0617569	0.20334
5_36087243_36087264_+	unannotated	1.28032	-0.0633654	0.565401	0.0747597	1.6666	-0.284093	1.5636	-0.10869	5.62671	5.06952	1.18915	2.04452	-0.00574665	1.28039	-0.0717246	0.817662	0.195134	0.746761	0.928817	0.0107657	6.56706	0.420971	-0.392088	5.34938	-0.457035	0.48161	0.0800809	5.52959	4.83189	-0.217661	3.78315	4.15231	5.2728	-0.161623	-0.186642	0.376337	3.36896	3.48103	0.346049	-0.0979561	0.146217	6.55789	-0.0937797	-0.0974231	0.197139	9.11968	0.0617569	0.20334
5_42088741_42088756_+	unannotated	1.28032	-0.0633654	8.35982	0.0747597	1.6666	-0.284093	1.5636	-0.10869	-0.231267	-0.100407	1.18915	6.56808	5.69469	1.28039	-0.0717246	0.817662	7.37504	0.746761	0.928817	0.0107657	5.06749	0.420971	-0.392088	-0.008169	-0.457035	0.48161	0.0800809	0.0701604	0.308323	-0.217661	0.0827102	0.344952	8.0583	-0.161623	-0.186642	0.376337	-0.216	-0.219412	0.346049	-0.0979561	0.146217	0.148502	-0.0937797	-0.0974231	8.07978	0.475826	0.0617569	0.20334
5_51992262_51992280_+	unannotated	8.58411	-0.0633654	0.565401	0.0747597	1.6666	5.90573	5.26404	7.34252	6.77996	8.50322	1.18915	2.04452	-0.00574665	1.28039	5.6007	6.90512	5.32442	7.65365	0.928817	7.05516	5.20951	7.78729	-0.392088	8.28185	5.60905	6.78539	4.83497	6.62475	6.03624	7.31372	7.26262	6.47424	7.41719	5.42334	-0.186642	0.376337	8.07402	6.18998	6.93101	6.37778	5.35567	6.23596	4.81311	4.60302	6.65657	8.6357	0.0617569	5.48874
5_55187105_55187123_+	unannotated	1.28032	-0.0633654	7.08896	5.43231	1.6666	-0.284093	1.5636	-0.10869	-0.231267	-0.100407	1.18915	2.04452	4.57922	1.28039	-0.0717246	0.817662	6.00249	0.746761	0.928817	0.0107657	3.79447	6.46536	-0.392088	-0.008169	-0.457035	0.48161	0.0800809	0.0701604	0.308323	-0.217661	0.0827102	0.344952	7.25369	4.83838	-0.186642	0.376337	-0.216	-0.219412	0.346049	-0.0979561	0.146217	0.148502	-0.0937797	-0.0974231	7.45453	6.52022	0.0617569	0.20334
5_82959861_82959882_+	unannotated	1.28032	-0.0633654	0.565401	0.0747597	1.6666	-0.284093	1.5636	-0.10869	5.44116	-0.100407	1.18915	2.04452	-0.00574665	1.28039	-0.0717246	0.817662	0.195134	0.746761	0.928817	0.0107657	0.209511	5.42097	-0.392088	-0.008169	-0.457035	0.48161	0.0800809	7.89034	0.308323	-0.217661	0.0827102	0.344952	1.02487	5.45309	-0.186642	0.376337	5.80637	5.75787	0.346049	9.59029	0.146217	0.148502	-0.0937797	-0.0974231	0.197139	4.93526	0.0617569	0.20334
5_98063699_98063719_+	unannotated	1.28032	-0.0633654	0.565401	5.62935	1.6666	3.41635	1.5636	6.85709	5.69947	5.83033	1.18915	2.04452	-0.00574665	6.86536	7.85309	10.2481	3.7801	10.428	0.928817	6.96496	0.209511	0.420971	-0.392088	4.31376	4.2434	4.80354	6.22983	5.79808	5.76775	-0.217661	0.0827102	5.47424	4.72531	-0.161623	-0.186642	7.23432	7.33089	4.30415	9.38497	5.51675	6.60565	0.148502	-0.0937797	5.18798	6.17442	4.17627	0.0617569	7.6296
5_104474672_104474691_+	unannotated	7.50914	-0.0633654	0.565401	0.0747597	1.6666	-0.284093	1.5636	6.26635	3.76873	7.33422	1.18915	2.04452	-0.00574665	1.28039	-0.0717246	7.81766	0.195134	7.83422	0.928817	6.33269	4.20951	4.12141	-0.392088	7.69919	4.82837	5.94104	0.0800809	6.62475	5.43761	3.48278	4.66767	7.23977	1.02487	-0.161623	-0.186642	0.376337	7.15904	5.20685	3.93101	5.42561	0.146217	4.95586	3.90622	-0.0974231	4.00449	7.50925	0.0617569	0.20334
5_118485941_118485958_+	unannotated	1.28032	-0.0633654	0.565401	0.0747597	1.6666	-0.284093	1.5636	5.99983	-0.231267	-0.100407	1.18915	2.04452	-0.00574665	1.28039	-0.0717246	7.5181	0.195134	0.746761	0.928817	0.0107657	3.90995	0.420971	-0.392088	-0.008169	-0.457035	0.48161	0.0800809	0.0701604	0.308323	-0.217661	0.0827102	0.344952	1.02487	-0.161623	-0.186642	0.376337	-0.216	-0.219412	9.11423	-0.0979561	0.146217	0.148502	-0.0937797	-0.0974231	0.197139	0.475826	0.0617569	4.11023
5_128006595_128006619_+	unannotated	1.28032	-0.0633654	0.565401	0.0747597	1.6666	5.69319	1.5636	-0.10869	6.55009	-0.100407	1.18915	2.04452	-0.00574665	1.28039	6.01574	0.817662	0.195134	4.65365	0.928817	0.0107657	3.90995	6.6108	-0.392088	-0.008169	-0.457035	0.48161	0.0800809	7.1891	3.89329	-0.217661	0.0827102	0.344952	1.02487	3.53882	-0.186642	0.376337	5.76128	-0.219412	0.346049	6.22397	0.146217	0.148502	-0.0937797	-0.0974231	0.197139	6.33381	0.0617569	0.20334
5_141069296_141069312_+	unannotated	7.11321	-0.0633654	7.79422	0.0747597	6.952	-0.284093	8.05545	-0.10869	5.7911	-0.100407	1.18915	5.50395	4.24218	1.28039	-0.0717246	5.06559	6.30366	0.746761	0.928817	9.22022	4.90995	0.420971	-0.392088	7.12111	-0.457035	6.56907	0.0800809	4.7706	0.308323	-0.217661	8.73735	6.57377	7.95561	-0.161623	-0.186642	8.92708	6.92355	7.33518	5.96076	7.34499	5.50377	9.99556	9.2191	7.16936	8.37705	0.475826	0.0617569	9.35562
5_157120868_157120885_+	unannotated	4.98076	-0.0633654	0.565401	0.0747597	1.6666	6.83485	1.5636	-0.10869	-0.231267	5.83033	1.18915	2.04452	-0.00574665	1.28039	-0.0717246	0.817662	3.7801	5.50165	0.928817	3.71121	0.209511	5.00593	-0.392088	4.79919	-0.457035	0.48161	0.0800809	5.02436	0.308323	-0.217661	3.9896	0.344952	1.02487	3.42334	-0.186642	0.376337	3.87146	-0.219412	0.346049	3.60248	0.146217	4.84894	4.60666	-0.0974231	3.89758	0.475826	0.0617569	0.20334
5_164648373_164648392_+	unannotated	1.28032	-0.0633654	0.565401	0.0747597	8.10954	-0.284093	1.5636	-0.10869	-0.231267	-0.100407	1.18915	2.04452	-0.00574665	1.28039	-0.0717246	0.817662	0.195134	0.746761	0.928817	0.0107657	0.209511	0.420971	-0.392088	-0.008169	-0.457035	0.48161	0.0800809	0.0701604	0.308323	-0.217661	0.0827102	0.344952	1.02487	-0.161623	-0.186642	8.84394	-0.216	-0.219412	0.346049	-0.0979561	0.146217	0.148502	-0.0937797	-0.0974231	0.197139	0.475826	0.0617569	9.37076
5_166405990_166406013_+	unannotated	1.28032	-0.0633654	0.565401	0.0747597	1.6666	-0.284093	1.5636	-0.10869	-0.231267	-0.100407	1.18915	2.04452	-0.00574665	1.28039	-0.0717246	0.817662	0.195134	0.746761	0.928817	5.4702	7.78694	0.420971	-0.392088	8.7333	-0.457035	0.48161	0.0800809	0.0701604	6.37441	-0.217661	0.0827102	0.344952	4.60984	-0.161623	-0.186642	4.54626	-0.216	-0.219412	0.346049	-0.0979561	0.146217	0.148502	-0.0937797	-0.0974231	3.89758	0.475826	0.0617569	4.11023
5_175964354_175964371_+	unannotated	1.28032	-0.0633654	0.565401	0.0747597	1.6666	-0.284093	1.5636	-0.10869	5.97819	5.29191	1.18915	2.04452	-0.00574665	1.28039	-0.0717246	0.817662	6.26122	0.746761	0.928817	7.76565	7.43833	8.32184	-0.392088	6.82472	-0.457035	6.80354	0.0800809	5.7706	8.26252	-0.217661	6.9282	5.15231	7.96739	6.29781	-0.186642	7.14452	6.45642	5.73478	7.86961	4.94644	6.79007	7.13719	6.82508	5.60302	7.2846	7.14825	0.0617569	7.59566
5_176012345_176012369_+	unannotated	1.28032	-0.0633654	0.565401	0.0747597	1.6666	-0.284093	1.5636	-0.10869	3.57609	-0.100407	1.18915	2.04452	-0.00574665	1.28039	-0.0717246	4.98759	0.195134	0.746761	0.928817	0.0107657	0.209511	0.420971	-0.392088	4.63569	-0.457035	0.48161	0.0800809	5.79808	0.308323	-0.217661	0.0827102	0.344952	1.02487	-0.161623	-0.186642	0.376337	4.03193	4.24002	0.346049	5.94644	0.146217	4.47043	-0.0937797	-0.0974231	0.197139	4.38272	0.0617569	0.20334
5_180600697_180600725_+	unannotated	1.28032	-0.0633654	0.565401	0.0747597	1.6666	5.23947	7.69288	6.10076	6.42694	5.54345	1.18915	2.04452	4.94845	1.28039	6.26813	9.03198	0.195134	5.87604	0.928817	4.01077	7.07988	5.7429	-0.392088	6.79919	-0.457035	6.97346	0.0800809	5.90305	4.70064	-0.217661	0.0827102	0.344952	6.02487	3.42334	-0.186642	4.07678	4.87146	10.1578	7.40133	5.2596	0.146217	0.148502	-0.0937797	-0.0974231	5.05512	5.64575	0.0617569	5.45127
5_8691937_8691952_-	unannotated	1.28032	-0.0633654	8.35982	0.0747597	1.6666	-0.284093	1.5636	-0.10869	-0.231267	-0.100407	1.18915	6.56808	5.69469	1.28039	-0.0717246	0.817662	7.37504	0.746761	0.928817	0.0107657	5.06749	0.420971	-0.392088	-0.008169	-0.457035	0.48161	0.0800809	0.0701604	0.308323	-0.217661	0.0827102	0.344952	8.0583	-0.161623	-0.186642	0.376337	-0.216	-0.219412	0.346049	-0.0979561	0.146217	0.148502	-0.0937797	-0.0974231	8.07978	0.475826	0.0617569	0.20334
5_10238717_10238735_-	unannotated	1.28032	-0.0633654	0.565401	0.0747597	1.6666	-0.284093	1.5636	5.38316	8.13068	-0.100407	1.18915	2.04452	-0.00574665	1.28039	-0.0717246	5.94694	0.195134	0.746761	0.928817	0.0107657	0.209511	0.420971	-0.392088	-0.008169	-0.457035	5.33959	0.0800809	6.15762	0.308323	-0.217661	0.0827102	0.344952	1.02487	-0.161623	-0.186642	0.376337	-0.216	5.82498	6.47533	8.19666	0.146217	0.148502	-0.0937797	-0.0974231	0.197139	0.475826	0.0617569	0.20334
5_25851245_25851262_-	unannotated	1.28032	-0.0633654	0.565401	0.0747597	1.6666	-0.284093	1.5636	-0.10869	-0.231267	-0.100407	1.18915	2.04452	-0.00574665	1.28039	-0.0717246	0.817662	0.195134	0.746761	0.928817	5.53433	5.79447	0.420971	-0.392088	-0.008169	-0.457035	0.48161	0.0800809	0.0701604	5.51778	-0.217661	0.0827102	0.344952	4.93177	-0.161623	-0.186642	4.54626	-0.216	-0.219412	4.04649	-0.0979561	0.146217	0.148502	-0.0937797	4.70993	0.197139	4.28318	0.0617569	5.45127
5_32197528_32197546_-	unannotated	5.45025	-0.0633654	0.565401	0.0747597	1.6666	5.10822	1.5636	-0.10869	4.01666	6.04934	1.18915	2.04452	-0.00574665	1.28039	-0.0717246	4.5181	0.195134	4.55412	0.928817	5.18069	4.53144	0.420971	-0.392088	4.99183	-0.457035	0.48161	0.0800809	4.65512	0.308323	-0.217661	0.0827102	5.59288	1.02487	-0.161623	-0.186642	0.376337	3.36896	-0.219412	0.346049	-0.0979561	0.146217	3.84894	-0.0937797	3.70993	3.65657	7.29601	0.0617569	0.20334
5_39035751_39035768_-	unannotated	1.28032	-0.0633654	0.565401	0.0747597	1.6666	6.6701	1.5636	-0.10869	-0.231267	-0.100407	1.18915	2.04452	-0.00574665	1.28039	5.2502	0.817662	0.195134	5.60474	0.928817	0.0107657	0.209511	0.420971	-0.392088	-0.008169	7.2083	0.48161	0.0800809	0.0701604	0.308323	-0.217661	0.0827102	0.344952	1.02487	-0.161623	-0.186642	0.376337	9.38205	-0.219412	0.346049	-0.0979561	0.146217	0.148502	-0.0937797	-0.0974231	0.197139	0.475826	0.0617569	0.20334
5_56329419_56329436_-	unannotated	1.28032	-0.0633654	0.565401	0.0747597	1.6666	-0.284093	1.5636	-0.10869	-0.231267	-0.100407	1.18915	2.04452	-0.00574665	1.28039	-0.0717246	0.817662	0.195134	0.746761	0.928817	0.0107657	0.209511	0.420971	-0.392088	-0.008169	-0.457035	0.48161	0.0800809	0.0701604	0.308323	-0.217661	0.0827102	0.344952	1.02487	-0.161623	-0.186642	0.376337	-0.216	-0.219412	5.98991	-0.0979561	0.146217	0.148502	-0.0937797	-0.0974231	0.197139	0.475826	0.0617569	0.20334
5_61645895_61645912_-	unannotated	4.98076	-0.0633654	7.67393	0.0747597	7.83652	-0.284093	6.95592	4.9357	6.32332	-0.100407	1.18915	2.04452	4.31618	1.28039	3.62872	5.94694	6.26122	4.91669	0.928817	9.44956	6.73307	0.420971	-0.392088	7.62846	-0.457035	0.48161	0.0800809	0.0701604	0.308323	-0.217661	3.9896	4.51488	8.6973	-0.161623	-0.186642	10.7644	4.10593	-0.219412	6.61284	3.80893	3.73118	5.73346	4.86042	7.02152	9.25513	0.475826	0.0617569	11.1927
5_66124266_66124284_-	unannotated	1.28032	-0.0633654	0.565401	0.0747597	1.6666	-0.284093	1.5636	-0.10869	3.57609	-0.100407	1.18915	2.04452	-0.00574665	1.28039	-0.0717246	0.817662	3.7801	5.50165	0.928817	5.01077	0.209511	4.22833	-0.392088	5.60654	-0.457035	0.48161	0.0800809	0.0701604	0.308323	-0.217661	3.66767	0.344952	5.93177	3.83838	-0.186642	0.376337	-0.216	-0.219412	0.346049	-0.0979561	0.146217	4.60793	4.22815	-0.0974231	4.89758	0.475826	0.0617569	0.20334
5_74063439_74063461_-	unannotated	6.86529	-0.0633654	0.565401	0.0747597	1.6666	7.45737	1.5636	5.6462	7.72293	6.98706	1.18915	2.04452	-0.00574665	1.28039	6.15709	5.40262	3.65457	4.4472	7.03734	6.98805	8.16371	8.88858	-0.392088	10.0872	5.03482	5.72954	0.0800809	7.7706	7.508	4.91162	6.31153	6.17784	1.02487	5.12378	-0.186642	0.376337	7.89774	5.78059	6.25294	5.22397	4.66978	7.24653	5.39807	3.70993	4.00449	10.8268	0.0617569	5.59566
5_89344216_89344233_-	unannotated	1.28032	-0.0633654	0.565401	0.0747597	1.6666	-0.284093	1.5636	-0.10869	5.46917	-0.100407	1.18915	2.04452	-0.00574665	1.28039	-0.0717246	0.817662	0.195134	0.746761	0.928817	0.0107657	0.209511	0.420971	-0.392088	-0.008169	-0.457035	0.48161	0.0800809	5.31809	0.308323	-0.217661	0.0827102	0.344952	1.02487	-0.161623	-0.186642	0.376337	-0.216	4.30415	0.346049	7.30292	0.146217	0.148502	-0.0937797	-0.0974231	0.197139	0.475826	0.0617569	0.20334
5_102047051_102047067_-	unannotated	1.28032	-0.0633654	0.565401	0.0747597	1.6666	-0.284093	1.5636	-0.10869	-0.231267	-0.100407	1.18915	2.04452	-0.00574665	1.28039	-0.0717246	0.817662	3.65457	0.746761	0.928817	4.25869	0.209511	4.32786	-0.392088	-0.008169	-0.457035	4.48161	0.0800809	4.92814	4.70064	-0.217661	5.03691	4.25184	4.48431	-0.161623	-0.186642	0.376337	3.48444	3.48103	0.346049	4.7094	3.95357	7.67206	5.33249	-0.0974231	3.89758	5.06079	0.0617569	6.15754
5_122981870_122981886_-	unannotated	6.63788	-0.0633654	0.565401	0.0747597	1.6666	4.96383	1.5636	5.24886	5.195	4.60003	1.18915	2.04452	-0.00574665	1.28039	5.38771	5.67564	4.00249	5.13908	0.928817	6.31455	5.88194	7.4322	-0.392088	8.47565	5.18682	5.43581	3.66504	6.13625	6.53714	3.95226	7.02522	5.09984	1.02487	3.92584	-0.186642	4.37634	7.07862	6.7231	5.8379	6.16883	4.66978	6.21459	6.33249	3.70993	5.00449	8.68528	0.0617569	4.95823
5_149787624_149787649_-	unannotated	1.28032	-0.0633654	0.565401	0.0747597	1.6666	-0.284093	1.5636	-0.10869	5.09066	5.83033	1.18915	2.04452	-0.00574665	1.28039	-0.0717246	0.817662	0.195134	0.746761	0.928817	0.0107657	5.1164	0.420971	-0.392088	4.57679	-0.457035	0.48161	0.0800809	4.07016	3.76775	-0.217661	3.78315	4.15231	1.02487	-0.161623	-0.186642	0.376337	3.36896	3.48103	0.346049	-0.0979561	0.146217	6.29825	-0.0937797	-0.0974231	0.197139	8.66565	0.0617569	0.20334
5_158522422_158522440_-	unannotated	1.28032	-0.0633654	0.565401	0.0747597	1.6666	-0.284093	1.5636	-0.10869	3.3537	-0.100407	1.18915	2.04452	-0.00574665	1.28039	-0.0717246	4.5181	5.00249	0.746761	0.928817	6.86875	4.9644	9.32786	-0.392088	-0.008169	-0.457035	5.18205	0.0800809	0.0701604	7.45807	-0.217661	5.57456	0.344952	6.02487	4.23069	-0.186642	6.93093	3.784	3.78059	7.41214	-0.0979561	4.14622	6.45228	5.63414	4.80947	6.7363	5.93526	0.0617569	6.64628
5_160990770_160990790_-	unannotated	6.86529	-0.0633654	0.565401	0.0747597	1.6666	-0.284093	1.5636	6.19509	4.46917	5.80648	1.18915	2.04452	-0.00574665	1.28039	-0.0717246	4.62502	4.2826	7.47468	0.928817	5.4702	4.79447	4.8804	-0.392088	6.12111	-0.457035	4.28897	0.0800809	0.0701604	0.308323	-0.217661	3.78315	4.04539	5.48431	-0.161623	-0.186642	0.376337	5.64198	-0.219412	4.34605	3.48701	0.146217	0.148502	4.36565	-0.0974231	3.7821	4.56329	0.0617569	0.20334
5_174220876_174220897_-	unannotated	5.73976	-0.0633654	6.99167	0.0747597	1.6666	6.41635	1.5636	-0.10869	9.58732	8.95216	1.18915	2.04452	-0.00574665	1.28039	5.83517	6.86206	8.86047	7.1218	6.65674	10.2527	10.3297	11.0069	-0.392088	10.6239	-0.457035	9.53146	0.0800809	8.54994	11.2705	-0.217661	9.48998	8.06605	10.1644	8.91252	-0.186642	9.78573	9.45819	8.64477	10.3475	7.80893	9.15744	9.87131	9.38195	8.47622	9.92165	9.78644	0.0617569	10.4225
5_180649394_180649420_-	unannotated	1.28032	-0.0633654	0.565401	0.0747597	1.6666	-0.284093	1.5636	-0.10869	-0.231267	-0.100407	1.18915	2.04452	-0.00574665	1.28039	-0.0717246	6.34122	0.195134	0.746761	0.928817	0.0107657	0.209511	4.32786	-0.392088	5.27723	-0.457035	5.65154	0.0800809	4.07016	0.308323	-0.217661	0.0827102	0.344952	1.02487	-0.161623	-0.186642	0.376337	3.48444	8.66323	5.59398	3.60248	0.146217	0.148502	-0.0937797	-0.0974231	0.197139	4.28318	0.0617569	0.20334
5_180670312_180670378_-	unannotated	7.38885	-0.0633654	8.62068	7.48415	1.6666	7.03783	9.89003	9.86859	7.84555	-0.100407	1.18915	2.04452	-0.00574665	1.28039	-0.0717246	0.817662	4.51706	0.746761	0.928817	6.89341	10.0329	8.29134	-0.392088	12.1514	5.73279	8.3145	5.50635	6.74259	8.57511	3.78234	6.62187	6.38935	6.15416	5.83838	-0.186642	5.4638	8.23521	10.5595	6.75544	3.7094	0.146217	8.24126	6.66111	3.48754	5.6234	12.7508	0.0617569	5.24773
6_4371062_4371077_+	unannotated	5.08768	-0.0633654	0.565401	0.0747597	1.6666	-0.284093	1.5636	-0.10869	4.67562	-0.100407	1.18915	2.04452	-0.00574665	1.28039	-0.0717246	0.817662	4.83899	0.746761	0.928817	5.81812	0.209511	4.42097	-0.392088	-0.008169	-0.457035	4.56907	0.0800809	0.0701604	0.308323	-0.217661	4.8376	0.344952	6.11234	-0.161623	-0.186642	5.73389	3.59135	3.86805	0.346049	-0.0979561	5.2755	7.1027	4.7642	4.29489	6.64008	4.17627	0.0617569	5.6296
6_6169576_6169599_+	unannotated	8.02179	-0.0633654	0.565401	0.0747597	1.6666	6.81394	1.5636	6.41487	5.93866	7.22152	1.18915	2.04452	-0.00574665	6.70666	4.83517	5.94694	0.195134	6.4472	0.928817	5.36832	7.00393	4.12141	-0.392088	7.67131	-0.457035	6.48161	0.0800809	5.11455	0.308323	4.48278	5.6373	0.344952	1.02487	-0.161623	-0.186642	0.376337	6.59135	5.66323	4.51597	7.56026	3.95357	6.1485	6.56443	5.78522	0.197139	4.17627	0.0617569	0.20334
6_10887837_10887855_+	unannotated	1.28032	-0.0633654	0.565401	0.0747597	1.6666	-0.284093	1.5636	-0.10869	3.3537	3.48456	1.18915	2.04452	-0.00574665	1.28039	-0.0717246	0.817662	4.10202	0.746761	0.928817	4.81812	4.9644	4.50843	-0.392088	6.03623	-0.457035	5.2365	0.0800809	4.31809	4.47825	-0.217661	3.89007	0.344952	1.02487	-0.161623	-0.186642	0.376337	4.59135	8.38792	0.346049	5.14997	0.146217	5.67206	3.60666	-0.0974231	5.6234	0.475826	0.0617569	0.20334
6_26538329_26538357_+	unannotated	1.28032	-0.0633654	0.565401	0.0747597	1.6666	-0.284093	1.5636	-0.10869	-0.231267	-0.100407	1.18915	2.04452	-0.00574665	1.28039	-0.0717246	6.34122	0.195134	0.746761	0.928817	0.0107657	0.209511	4.32786	-0.392088	5.27723	-0.457035	5.65154	0.0800809	4.07016	0.308323	-0.217661	0.0827102	0.344952	1.02487	-0.161623	-0.186642	0.376337	3.48444	8.66323	5.59398	3.60248	0.146217	0.148502	-0.0937797	-0.0974231	0.197139	4.28318	0.0617569	0.20334
6_27125905_27125936_+	unannotated	8.70659	-0.0633654	0.565401	0.0747597	1.6666	6.95431	7.79242	8.01543	8.27256	7.52895	1.18915	2.04452	-0.00574665	1.28039	6.26813	9.04648	5.97649	8.04138	0.928817	8.92665	8.41408	7.0934	-0.392088	9.76497	5.71289	9.13982	6.01082	8.4452	8.82008	6.49658	8.4534	8.27569	7.48431	4.48223	-0.186642	7.30707	8.96639	8.53881	8.64067	7.71583	6.23368	8.31843	7.55727	6.0725	7.23056	7.66565	0.0617569	7.49796
6_28574979_28575008_+	unannotated	1.28032	-0.0633654	0.565401	0.0747597	1.6666	-0.284093	1.5636	-0.10869	6.36865	4.06952	1.18915	2.04452	-0.00574665	1.28039	4.01574	6.54558	5.23953	0.746761	0.928817	6.56535	4.60183	5.37517	-0.392088	5.74672	-0.457035	4.06657	0.0800809	6.92814	5.70064	-0.217661	4.40464	4.43242	5.60984	3.64573	-0.186642	5.69827	5.76128	5.97041	5.66798	6.03133	3.73118	6.6563	5.07615	3.99004	6.75173	6.72375	0.0617569	6.6296
6_29817920_29817940_+	unannotated	1.28032	-0.0633654	0.565401	0.0747597	1.6666	-0.284093	1.5636	-0.10869	-0.231267	-0.100407	1.18915	2.04452	-0.00574665	1.28039	-0.0717246	0.817662	0.195134	0.746761	0.928817	0.0107657	0.209511	0.420971	-0.392088	8.07929	-0.457035	0.48161	0.0800809	0.0701604	4.21521	-0.217661	0.0827102	0.344952	1.02487	-0.161623	-0.186642	0.376337	3.87146	-0.219412	0.346049	-0.0979561	0.146217	0.148502	-0.0937797	-0.0974231	0.197139	6.25719	0.0617569	0.20334
6_52821069_52821086_+	unannotated	1.28032	-0.0633654	6.79422	0.0747597	1.6666	-0.284093	1.5636	-0.10869	-0.231267	-0.100407	1.18915	8.55231	7.62361	1.28039	-0.0717246	0.817662	7.72652	0.746761	0.928817	0.0107657	4.01687	0.420971	-0.392088	-0.008169	-0.457035	0.48161	0.0800809	0.0701604	0.308323	-0.217661	0.0827102	0.344952	8.71836	-0.161623	-0.186642	0.376337	-0.216	-0.219412	0.346049	-0.0979561	0.146217	0.148502	-0.0937797	-0.0974231	8.58946	0.475826	0.0617569	0.20334
6_71998898_71998915_+	unannotated	6.45025	-0.0633654	0.565401	0.0747597	1.6666	4.96383	1.5636	-0.10869	-0.231267	-0.100407	1.18915	2.04452	-0.00574665	1.28039	4.73563	0.817662	0.195134	7.60474	0.928817	3.91766	4.9644	5.94453	-0.392088	6.0142	-0.457035	4.94104	0.0800809	5.15762	0.308323	-0.217661	3.78315	0.344952	1.02487	3.42334	-0.186642	5.02019	3.59135	6.24002	5.66798	-0.0979561	0.146217	0.148502	-0.0937797	-0.0974231	4.841	0.475826	0.0617569	5.52527
6_80451644_80451671_+	unannotated	1.28032	-0.0633654	0.565401	0.0747597	1.6666	-0.284093	1.5636	-0.10869	5.99755	-0.100407	1.18915	2.04452	-0.00574665	1.28039	-0.0717246	5.40262	0.195134	0.746761	0.928817	6.31455	6.86772	6.44334	-0.392088	6.63569	4.12793	4.3885	0.0800809	3.65512	7.90078	-0.217661	4.78315	4.34495	1.02487	-0.161623	-0.186642	0.376337	5.51192	-0.219412	4.98991	3.48701	3.84666	6.1929	4.60666	3.80947	5.7207	5.52022	0.0617569	4.8472
6_109282816_109282834_+	unannotated	1.28032	-0.0633654	8.92734	0.0747597	1.6666	-0.284093	1.5636	-0.10869	-0.231267	-0.100407	1.18915	6.50395	7.65959	1.28039	-0.0717246	0.817662	9.63393	0.746761	0.928817	0.0107657	6.68524	6.14889	-0.392088	-0.008169	-0.457035	0.48161	0.0800809	0.0701604	0.308323	-0.217661	0.0827102	0.344952	10.5698	4.29781	-0.186642	0.376337	-0.216	-0.219412	0.346049	-0.0979561	0.146217	0.148502	-0.0937797	-0.0974231	10.8589	6.49819	0.0617569	0.20334
6_109703674_109703693_+	unannotated	1.28032	-0.0633654	0.565401	0.0747597	1.6666	-0.284093	1.5636	-0.10869	-0.231267	-0.100407	1.18915	2.04452	-0.00574665	1.28039	-0.0717246	0.817662	4.58745	0.746761	0.928817	6.89341	6.6189	8.54509	-0.392088	4.94603	-0.457035	0.48161	0.0800809	0.0701604	7.2856	-0.217661	5.9156	0.344952	6.38243	4.0863	-0.186642	5.99105	-0.216	-0.219412	6.12741	-0.0979561	3.73118	6.77786	5.95061	4.48754	4.36706	6.14825	0.0617569	5.66277
6_129051582_129051597_+	unannotated	1.28032	-0.0633654	0.565401	0.0747597	1.6666	-0.284093	6.88553	-0.10869	-0.231267	-0.100407	1.18915	2.04452	-0.00574665	1.28039	-0.0717246	0.817662	0.195134	0.746761	0.928817	0.0107657	0.209511	0.420971	-0.392088	-0.008169	-0.457035	5.56907	0.0800809	0.0701604	0.308323	-0.217661	0.0827102	0.344952	1.02487	-0.161623	-0.186642	0.376337	-0.216	6.33518	0.346049	-0.0979561	0.146217	0.148502	-0.0937797	-0.0974231	0.197139	0.475826	0.0617569	0.20334
6_138303638_138303654_+	unannotated	6.56573	-0.0633654	0.565401	0.0747597	1.6666	-0.284093	1.5636	-0.10869	-0.231267	-0.100407	1.18915	2.04452	-0.00574665	1.28039	-0.0717246	0.817662	0.195134	0.746761	0.928817	0.0107657	0.209511	0.420971	-0.392088	-0.008169	-0.457035	0.48161	0.0800809	0.0701604	0.308323	-0.217661	5.25264	0.344952	1.02487	-0.161623	-0.186642	0.376337	-0.216	-0.219412	0.346049	-0.0979561	0.146217	6.99399	5.60666	-0.0974231	0.197139	0.475826	0.0617569	0.20334
6_155166300_155166316_+	unannotated	8.16297	-0.0633654	0.565401	0.0747597	1.6666	-0.284093	1.5636	-0.10869	-0.231267	-0.100407	1.18915	2.04452	-0.00574665	1.28039	-0.0717246	0.817662	0.195134	0.746761	0.928817	0.0107657	0.209511	0.420971	-0.392088	-0.008169	-0.457035	0.48161	0.0800809	0.0701604	0.308323	-0.217661	7.87061	0.344952	1.02487	-0.161623	-0.186642	0.376337	-0.216	-0.219412	0.346049	-0.0979561	0.146217	0.148502	8.04577	-0.0974231	0.197139	0.475826	0.0617569	0.20334
6_162057852_162057870_+	unannotated	1.28032	-0.0633654	5.81333	0.0747597	1.6666	-0.284093	1.5636	-0.10869	4.41259	-0.100407	1.18915	2.04452	4.38657	1.28039	-0.0717246	0.817662	5.23953	0.746761	0.928817	4.33269	6.54936	0.420971	-0.392088	-0.008169	-0.457035	0.48161	0.0800809	0.0701604	0.308323	-0.217661	3.89007	0.344952	8.49248	-0.161623	-0.186642	6.48486	-0.216	-0.219412	7.01847	5.2596	5.92758	5.76321	4.81311	-0.0974231	8.81185	0.475826	0.0617569	6.90378
6_6880264_6880282_-	unannotated	1.28032	-0.0633654	0.565401	0.0747597	1.6666	-0.284093	1.5636	-0.10869	-0.231267	-0.100407	1.18915	2.04452	3.99425	1.28039	-0.0717246	0.817662	4.7187	0.746761	0.928817	0.0107657	0.209511	0.420971	-0.392088	-0.008169	-0.457035	0.48161	0.0800809	0.0701604	0.308323	5.3059	3.66767	0.344952	6.80623	-0.161623	-0.186642	0.376337	-0.216	-0.219412	0.346049	-0.0979561	0.146217	12.7489	4.60666	-0.0974231	6.85535	0.475826	0.0617569	0.20334
6_9249072_9249089_-	unannotated	1.28032	-0.0633654	0.565401	0.0747597	1.6666	-0.284093	1.5636	-0.10869	-0.231267	-0.100407	1.18915	2.04452	-0.00574665	1.28039	-0.0717246	0.817662	0.195134	0.746761	0.928817	0.0107657	0.209511	0.420971	-0.392088	5.96911	-0.457035	0.48161	0.0800809	0.0701604	0.308323	-0.217661	0.0827102	0.344952	1.02487	-0.161623	-0.186642	0.376337	-0.216	-0.219412	0.346049	-0.0979561	0.146217	0.148502	-0.0937797	-0.0974231	0.197139	0.475826	0.0617569	0.20334
6_40044162_40044177_-	unannotated	1.28032	-0.0633654	0.565401	0.0747597	1.6666	-0.284093	1.5636	-0.10869	9.64678	-0.100407	1.18915	2.04452	-0.00574665	1.28039	-0.0717246	0.817662	0.195134	0.746761	0.928817	0.0107657	0.209511	0.420971	-0.392088	-0.008169	-0.457035	0.48161	0.0800809	7.7355	0.308323	-0.217661	0.0827102	0.344952	1.02487	-0.161623	-0.186642	0.376337	-0.216	-0.219412	0.346049	9.58854	0.146217	0.148502	-0.0937797	-0.0974231	0.197139	0.475826	0.0617569	0.20334
6_40847787_40847803_-	unannotated	8.16297	-0.0633654	0.565401	0.0747597	1.6666	-0.284093	1.5636	-0.10869	-0.231267	-0.100407	1.18915	2.04452	-0.00574665	1.28039	-0.0717246	0.817662	0.195134	0.746761	0.928817	0.0107657	0.209511	0.420971	-0.392088	-0.008169	-0.457035	0.48161	0.0800809	0.0701604	0.308323	-0.217661	7.87061	0.344952	1.02487	-0.161623	-0.186642	0.376337	-0.216	-0.219412	0.346049	-0.0979561	0.146217	0.148502	7.99368	-0.0974231	0.197139	0.475826	0.0617569	0.20334
6_46751206_46751228_-	unannotated	1.28032	-0.0633654	0.565401	0.0747597	1.6666	-0.284093	1.5636	-0.10869	-0.231267	-0.100407	1.18915	2.04452	-0.00574665	1.28039	-0.0717246	0.817662	0.195134	0.746761	0.928817	0.0107657	0.209511	0.420971	-0.392088	-0.008169	-0.457035	0.48161	0.0800809	0.0701604	0.308323	6.03027	0.0827102	0.344952	1.02487	-0.161623	-0.186642	0.376337	-0.216	-0.219412	0.346049	-0.0979561	0.146217	9.1085	-0.0937797	-0.0974231	0.197139	0.475826	0.0617569	0.20334
6_47519627_47519643_-	unannotated	1.28032	-0.0633654	0.565401	0.0747597	1.6666	-0.284093	1.5636	-0.10869	5.74601	-0.100407	1.18915	2.04452	-0.00574665	1.28039	-0.0717246	0.817662	4.00249	0.746761	0.928817	0.0107657	8.23742	0.420971	-0.392088	-0.008169	-0.457035	0.48161	0.0800809	0.0701604	0.308323	-0.217661	0.0827102	0.344952	6.63958	-0.161623	-0.186642	3.9613	-0.216	-0.219412	0.346049	-0.0979561	0.146217	0.148502	-0.0937797	-0.0974231	6.76699	0.475826	0.0617569	0.20334
6_81658853_81658869_-	unannotated	7.11321	-0.0633654	7.79422	0.0747597	6.952	-0.284093	8.05545	-0.10869	5.7911	-0.100407	1.18915	5.50395	4.24218	1.28039	-0.0717246	5.06559	6.30366	0.746761	0.928817	9.28223	5.53144	0.420971	-0.392088	7.23024	-0.457035	6.56907	0.0800809	4.7706	0.308323	-0.217661	8.73735	6.57377	7.95561	-0.161623	-0.186642	9.01296	6.92355	7.33518	5.96076	7.34499	5.50377	10.0266	9.2191	7.16936	8.55469	0.475826	0.0617569	9.43696
6_110679357_110679377_-	unannotated	1.28032	-0.0633654	0.565401	0.0747597	1.6666	5.84519	1.5636	-0.10869	-0.231267	3.60003	1.18915	2.04452	-0.00574665	1.28039	3.38771	0.817662	0.195134	0.746761	0.928817	3.71121	3.79447	0.420971	-0.392088	4.07929	-0.457035	0.48161	0.0800809	4.7706	0.308323	-0.217661	4.08271	0.344952	1.02487	3.29781	-0.186642	0.376337	-0.216	4.68748	0.346049	3.36148	0.146217	0.148502	3.81311	-0.0974231	0.197139	0.475826	0.0617569	0.20334
6_125076282_125076298_-	unannotated	1.28032	-0.0633654	0.565401	7.96958	1.6666	-0.284093	1.5636	-0.10869	-0.231267	-0.100407	1.18915	2.04452	-0.00574665	6.5658	-0.0717246	0.817662	4.44306	0.746761	0.928817	7.18069	0.209511	0.420971	-0.392088	-0.008169	-0.457035	0.48161	0.0800809	0.0701604	0.308323	-0.217661	0.0827102	4.43242	5.97907	-0.161623	-0.186642	6.20923	3.69089	-0.219412	3.93101	-0.0979561	3.73118	6.71836	4.29854	4.99004	6.6234	0.475826	0.0617569	7.08598
6_144692197_144692247_-	unannotated	1.28032	-0.0633654	0.565401	0.0747597	1.6666	-0.284093	1.5636	-0.10869	-0.231267	-0.100407	1.18915	2.04452	-0.00574665	1.28039	-0.0717246	0.817662	0.195134	0.746761	0.928817	0.0107657	0.209511	0.420971	-0.392088	8.55025	-0.457035	0.48161	0.0800809	0.0701604	4.39579	-0.217661	0.0827102	0.344952	1.02487	-0.161623	-0.186642	0.376337	-0.216	5.20685	0.346049	-0.0979561	0.146217	0.148502	-0.0937797	-0.0974231	0.197139	5.93526	0.0617569	0.20334
6_154538507_154538523_-	unannotated	8.16297	-0.0633654	0.565401	0.0747597	1.6666	-0.284093	1.5636	-0.10869	-0.231267	-0.100407	1.18915	2.04452	-0.00574665	1.28039	-0.0717246	0.817662	0.195134	0.746761	0.928817	0.0107657	0.209511	0.420971	-0.392088	-0.008169	-0.457035	0.48161	0.0800809	0.0701604	0.308323	-0.217661	7.87061	0.344952	1.02487	-0.161623	-0.186642	0.376337	-0.216	-0.219412	0.346049	-0.0979561	0.146217	0.148502	8.04577	-0.0974231	0.197139	0.475826	0.0617569	0.20334
6_163210060_163210084_-	unannotated	1.28032	5.42849	0.565401	10.6709	1.6666	-0.284093	1.5636	4.6462	-0.231267	-0.100407	1.18915	2.04452	-0.00574665	1.28039	-0.0717246	0.817662	0.195134	0.746761	0.928817	0.0107657	0.209511	4.00593	-0.392088	3.69227	-0.457035	0.48161	0.0800809	0.0701604	4.00876	-0.217661	0.0827102	3.92991	1.02487	-0.161623	-0.186642	0.376337	-0.216	-0.219412	0.346049	-0.0979561	0.146217	0.148502	-0.0937797	4.60302	0.197139	5.38272	0.0617569	0.20334
7_46502792_46502809_+	unannotated	5.86529	-0.0633654	0.565401	0.0747597	1.6666	-0.284093	1.5636	-0.10869	4.01666	7.08942	1.18915	2.04452	-0.00574665	1.28039	3.83517	5.81766	0.195134	5.87604	0.928817	5.01077	3.79447	5.42097	-0.392088	6.07929	3.54297	0.48161	0.0800809	3.97705	0.308323	4.3059	4.33064	0.344952	4.93177	3.53882	-0.186642	0.376337	5.59135	4.17291	0.346049	3.60248	0.146217	3.84894	-0.0937797	-0.0974231	3.89758	6.03041	0.0617569	0.20334
7_68527521_68527556_+	unannotated	1.28032	-0.0633654	0.565401	0.0747597	1.6666	-0.284093	1.5636	-0.10869	-0.231267	-0.100407	1.18915	2.04452	-0.00574665	1.28039	-0.0717246	0.817662	0.195134	4.20619	0.928817	0.0107657	0.209511	0.420971	-0.392088	7.37554	-0.457035	0.48161	0.0800809	0.0701604	0.308323	-0.217661	0.0827102	0.344952	1.02487	-0.161623	-0.186642	5.4638	-0.216	-0.219412	0.346049	-0.0979561	0.146217	0.148502	-0.0937797	-0.0974231	0.197139	0.475826	0.0617569	6.20334
7_80281733_80281763_+	unannotated	7.2576	-0.0633654	0.565401	6.65972	1.6666	-0.284093	1.5636	5.67267	5.7911	4.94399	1.18915	2.04452	-0.00574665	1.28039	5.78626	6.20998	0.195134	6.06869	0.928817	7.09823	4.85337	7.07918	-0.392088	7.16176	5.35032	7.05147	0.0800809	6.19944	6.63025	5.53723	8.03108	5.51488	1.02487	-0.161623	-0.186642	0.376337	7.70286	6.84668	0.346049	5.2596	0.146217	7.00648	7.90057	-0.0974231	0.197139	5.38272	0.0617569	0.20334
7_94300914_94300933_+	unannotated	8.63788	-0.0633654	4.37276	0.0747597	1.6666	-0.284093	1.5636	7.65286	8.01191	-0.100407	1.18915	2.04452	-0.00574665	1.28039	-0.0717246	0.817662	0.195134	0.746761	0.928817	0.0107657	5.01687	4.22833	-0.392088	6.87447	-0.457035	0.48161	0.0800809	0.0701604	5.63025	-0.217661	4.17017	0.344952	1.02487	-0.161623	-0.186642	0.376337	-0.216	4.90987	0.346049	-0.0979561	0.146217	0.148502	4.42978	-0.0974231	0.197139	5.64575	0.0617569	0.20334
7_123795772_123795790_+	unannotated	11.4726	-0.0633654	10.0145	0.0747597	5.47395	10.3759	11.193	11.522	10.2485	11.7317	1.18915	2.04452	-0.00574665	1.28039	8.84415	10.7878	9.77633	11.5549	7.21422	11.6107	9.44553	12.8256	-0.392088	11.2445	9.3161	11.7928	9.06022	11.8585	10.1663	9.31372	9.88037	11.2398	10.6469	11.0263	-0.186642	9.345	11.675	10.0764	11.1282	10.1828	9.38223	10.9331	8.71679	9.59606	10.798	12.2299	0.0617569	10.0251
7_148638630_148638663_+	unannotated	1.28032	-0.0633654	5.99167	0.0747597	1.6666	-0.284093	1.5636	5.74929	7.69947	-0.100407	1.18915	2.04452	-0.00574665	1.28039	-0.0717246	0.817662	0.195134	0.746761	0.928817	5.40308	9.97604	6.42097	-0.392088	8.91069	-0.457035	0.48161	0.0800809	0.0701604	9.83384	-0.217661	3.66767	0.344952	6.23433	-0.161623	-0.186642	0.376337	-0.216	5.66323	0.346049	-0.0979561	0.146217	7.54938	3.81311	-0.0974231	5.68899	9.81122	0.0617569	0.20334
7_148991878_148991898_+	unannotated	1.28032	-0.0633654	0.565401	9.8446	1.6666	-0.284093	1.5636	-0.10869	-0.231267	-0.100407	1.18915	2.04452	-0.00574665	6.03528	-0.0717246	0.817662	0.195134	0.746761	0.928817	0.0107657	0.209511	0.420971	-0.392088	-0.008169	-0.457035	0.48161	0.0800809	0.0701604	0.308323	-0.217661	0.0827102	0.344952	1.02487	-0.161623	-0.186642	6.9613	4.59135	-0.219412	0.346049	-0.0979561	0.146217	0.148502	-0.0937797	-0.0974231	0.197139	0.475826	0.0617569	7.58704
7_150778358_150778376_+	unannotated	1.28032	-0.0633654	0.565401	0.0747597	1.6666	-0.284093	1.5636	-0.10869	5.67562	-0.100407	1.18915	2.04452	-0.00574665	1.28039	-0.0717246	0.817662	4.2826	0.746761	0.928817	6.09823	5.25391	6.17586	-0.392088	4.74672	-0.457035	4.65154	0.0800809	3.87752	5.89329	-0.217661	6.38649	0.344952	4.93177	4.69636	-0.186642	4.83577	5.51192	4.17291	6.04649	3.80893	5.35567	7.07924	6.31561	-0.0974231	5.48254	4.06079	0.0617569	3.90378
7_155321917_155321933_+	unannotated	5.08768	-0.0633654	0.565401	7.09713	1.6666	-0.284093	1.5636	-0.10869	4.67562	-0.100407	1.18915	2.04452	-0.00574665	1.28039	-0.0717246	0.817662	4.83899	0.746761	0.928817	5.81812	0.209511	4.42097	-0.392088	-0.008169	-0.457035	4.56907	0.0800809	0.0701604	0.308323	-0.217661	4.8376	0.344952	6.11234	-0.161623	-0.186642	5.73389	3.59135	3.86805	0.346049	-0.0979561	5.2755	7.1027	4.7642	4.29489	6.64008	4.17627	0.0617569	5.6296
7_157804196_157804213_+	unannotated	1.28032	-0.0633654	7.30687	0.0747597	1.6666	-0.284093	1.5636	-0.10869	-0.231267	-0.100407	1.18915	5.95141	4.69469	1.28039	-0.0717246	0.817662	6.38496	0.746761	0.928817	0.0107657	0.209511	0.420971	-0.392088	-0.008169	-0.457035	0.48161	0.0800809	0.0701604	0.308323	-0.217661	0.0827102	0.344952	7.83223	-0.161623	-0.186642	0.376337	-0.216	-0.219412	3.80548	-0.0979561	0.146217	6.57477	-0.0937797	-0.0974231	7.89063	0.475826	0.0617569	0.20334
7_3221342_3221362_-	unannotated	1.28032	-0.0633654	0.565401	0.0747597	8.49949	-0.284093	1.5636	-0.10869	-0.231267	-0.100407	1.18915	2.04452	-0.00574665	1.28039	-0.0717246	0.817662	0.195134	0.746761	0.928817	0.0107657	0.209511	0.420971	-0.392088	-0.008169	-0.457035	0.48161	0.0800809	0.0701604	0.308323	-0.217661	0.0827102	0.344952	1.02487	-0.161623	-0.186642	8.00569	-0.216	-0.219412	0.346049	-0.0979561	0.146217	0.148502	-0.0937797	-0.0974231	0.197139	0.475826	0.0617569	8.13408
7_3549814_3549836_-	unannotated	1.28032	-0.0633654	0.565401	9.09713	1.6666	-0.284093	1.5636	-0.10869	-0.231267	-0.100407	1.18915	2.04452	-0.00574665	9.79609	-0.0717246	0.817662	0.195134	0.746761	0.928817	0.0107657	0.209511	5.06483	-0.392088	-0.008169	-0.457035	0.48161	0.0800809	0.0701604	0.308323	-0.217661	0.0827102	0.344952	1.02487	-0.161623	-0.186642	0.376337	-0.216	-0.219412	0.346049	-0.0979561	0.146217	0.148502	-0.0937797	-0.0974231	0.197139	5.43002	0.0617569	0.20334
7_4672214_4672232_-	unannotated	6.13831	-0.0633654	8.86002	0.0747597	1.6666	-0.284093	7.26404	5.61923	6.58891	7.39145	1.18915	2.04452	3.99425	4.86536	-0.0717246	7.66315	8.0655	5.99469	5.57267	9.64558	8.24293	11.1378	-0.392088	9.43891	-0.457035	8.32081	0.0800809	7.0009	8.23906	-0.217661	9.87875	8.11974	9.25849	8.20906	-0.186642	7.9155	8.90294	8.12932	10.1372	7.36965	9.08873	11.4574	10.1278	6.0111	9.27128	10.5526	0.0617569	9.8472
7_7760797_7760813_-	unannotated	1.28032	-0.0633654	0.565401	0.0747597	1.6666	-0.284093	1.5636	-0.10869	-0.231267	-0.100407	1.18915	2.04452	-0.00574665	1.28039	-0.0717246	0.817662	0.195134	0.746761	0.928817	9.40951	0.209511	0.420971	-0.392088	-0.008169	-0.457035	0.48161	0.0800809	0.0701604	0.308323	-0.217661	0.0827102	6.25184	1.02487	-0.161623	-0.186642	0.376337	-0.216	-0.219412	0.346049	-0.0979561	0.146217	0.148502	-0.0937797	7.40242	0.197139	0.475826	0.0617569	0.20334
7_30961873_30961895_-	unannotated	1.28032	-0.0633654	0.565401	0.0747597	1.6666	-0.284093	1.5636	-0.10869	4.41259	-0.100407	1.18915	2.04452	-0.00574665	1.28039	-0.0717246	0.817662	0.195134	0.746761	0.928817	5.62548	4.90995	7.03568	-0.392088	4.23976	-0.457035	4.72954	0.0800809	3.65512	6.57511	-0.217661	6.66767	0.344952	4.83223	4.29781	-0.186642	5.8026	3.36896	3.68748	6.10094	-0.0979561	4.84666	4.90339	6.11567	3.90258	4.95203	5.52022	0.0617569	5.7883
7_41876127_41876143_-	unannotated	1.28032	-0.0633654	0.565401	0.0747597	1.6666	-0.284093	1.5636	-0.10869	10.1929	-0.100407	1.18915	2.04452	-0.00574665	1.28039	-0.0717246	0.817662	0.195134	0.746761	0.928817	0.0107657	0.209511	0.420971	-0.392088	-0.008169	-0.457035	0.48161	0.0800809	9.28448	0.308323	-0.217661	0.0827102	0.344952	1.02487	-0.161623	-0.186642	0.376337	-0.216	-0.219412	0.346049	11.3315	0.146217	0.148502	-0.0937797	-0.0974231	0.197139	0.475826	0.0617569	0.20334
7_44706431_44706451_-	unannotated	7.2576	-0.0633654	0.565401	4.65972	1.6666	-0.284093	1.5636	-0.10869	-0.231267	-0.100407	1.18915	2.04452	-0.00574665	1.28039	-0.0717246	0.817662	0.195134	0.746761	0.928817	0.0107657	0.209511	0.420971	-0.392088	-0.008169	-0.457035	0.48161	0.0800809	0.0701604	0.308323	-0.217661	7.07139	0.344952	1.02487	-0.161623	-0.186642	0.376337	-0.216	-0.219412	0.346049	-0.0979561	0.146217	0.148502	7.39807	-0.0974231	0.197139	0.475826	0.0617569	0.20334
7_54267752_54267769_-	unannotated	1.28032	-0.0633654	7.27965	0.0747597	1.6666	-0.284093	7.05545	5.31758	-0.231267	-0.100407	1.18915	2.04452	-0.00574665	4.86536	-0.0717246	4.81766	4.44306	0.746761	0.928817	0.0107657	0.209511	6.17586	-0.392088	-0.008169	-0.457035	0.48161	0.0800809	0.0701604	0.308323	-0.217661	4.89007	0.344952	7.72531	4.92584	-0.186642	0.376337	-0.216	5.78059	7.64983	6.20582	0.146217	6.64036	5.22815	-0.0974231	8.24699	6.83338	0.0617569	4.11023
7_70617543_70617559_-	unannotated	1.28032	-0.0633654	0.565401	0.0747597	1.6666	-0.284093	1.5636	-0.10869	4.97819	-0.100407	1.18915	2.04452	-0.00574665	1.28039	-0.0717246	0.817662	0.195134	0.746761	0.928817	5.18069	4.1164	5.37517	-0.392088	-0.008169	-0.457035	0.48161	0.0800809	4.24009	4.30832	-0.217661	5.78315	0.344952	1.02487	3.74527	-0.186642	0.376337	-0.216	-0.219412	4.04649	3.48701	0.146217	4.1485	5.60666	-0.0974231	3.7821	0.475826	0.0617569	0.20334
7_72972095_72972113_-	unannotated	1.28032	-0.0633654	0.565401	0.0747597	1.6666	-0.284093	1.5636	-0.10869	-0.231267	-0.100407	1.18915	2.04452	-0.00574665	1.28039	-0.0717246	0.817662	4.19513	0.746761	0.928817	5.50262	6.58455	5.32786	-0.392088	5.60654	-0.457035	4.48161	0.0800809	0.0701604	6.90824	-0.217661	5.03691	0.344952	1.02487	-0.161623	-0.186642	5.73389	4.53889	3.48103	5.20403	-0.0979561	3.84666	3.73346	4.7642	-0.0974231	4.36706	4.28318	0.0617569	4.01069
7_92188922_92188939_-	unannotated	1.28032	-0.0633654	0.565401	0.0747597	1.6666	-0.284093	1.5636	-0.10869	-0.231267	-0.100407	1.18915	2.04452	-0.00574665	1.28039	-0.0717246	0.817662	0.195134	0.746761	0.928817	9.76231	0.209511	0.420971	-0.392088	-0.008169	-0.457035	0.48161	0.0800809	0.0701604	0.308323	-0.217661	0.0827102	4.25184	1.02487	-0.161623	-0.186642	0.376337	-0.216	-0.219412	0.346049	-0.0979561	0.146217	0.148502	-0.0937797	6.9138	0.197139	0.475826	0.0617569	0.20334
7_92462868_92462894_-	unannotated	1.28032	-0.0633654	0.565401	0.0747597	1.6666	7.59242	5.37095	-0.10869	5.83482	5.96568	1.18915	2.04452	-0.00574665	4.86536	8.78626	7.17521	0.195134	10.2781	6.73617	7.36832	6.66894	8.4266	-0.392088	11.6415	3.2434	8.85665	0.0800809	6.86458	7.68336	-0.217661	7.74092	5.38935	4.83223	4.53882	-0.186642	7.82755	8.24752	9.4388	8.21024	6.95733	6.70081	5.39643	6.83696	5.80947	6.26323	8.29601	0.0617569	6.94481
7_111921228_111921248_-	unannotated	1.28032	-0.0633654	0.565401	0.0747597	8.12603	-0.284093	1.5636	-0.10869	-0.231267	-0.100407	1.18915	2.04452	-0.00574665	1.28039	-0.0717246	0.817662	0.195134	0.746761	0.928817	0.0107657	0.209511	0.420971	-0.392088	-0.008169	-0.457035	0.48161	0.0800809	0.0701604	0.308323	-0.217661	0.0827102	0.344952	1.02487	-0.161623	-0.186642	8.30707	5.33859	-0.219412	0.346049	-0.0979561	0.146217	0.148502	-0.0937797	-0.0974231	0.197139	0.475826	0.0617569	8.84358
7_118560856_118560879_-	unannotated	1.28032	-0.0633654	0.565401	0.0747597	1.6666	-0.284093	1.5636	-0.10869	3.57609	-0.100407	1.18915	2.04452	-0.00574665	1.28039	-0.0717246	4.98759	0.195134	0.746761	0.928817	0.0107657	0.209511	0.420971	-0.392088	4.63569	-0.457035	0.48161	0.0800809	5.79808	0.308323	-0.217661	0.0827102	0.344952	1.02487	-0.161623	-0.186642	0.376337	4.03193	4.24002	0.346049	5.94644	0.146217	4.47043	-0.0937797	-0.0974231	0.197139	4.38272	0.0617569	0.20334
7_122922440_122922457_-	unannotated	1.28032	-0.0633654	0.565401	0.0747597	1.6666	-0.284093	1.5636	-0.10869	4.16105	-0.100407	1.18915	6.43683	-0.00574665	1.28039	-0.0717246	4.40262	4.95002	0.746761	0.928817	8.43703	7.42868	0.420971	-0.392088	-0.008169	-0.457035	0.48161	0.0800809	4.15762	4.55625	-0.217661	0.0827102	5.20293	7.59473	5.0863	-0.186642	7.85207	6.24343	4.82498	6.66798	5.78469	7.1349	5.95586	5.11567	6.77294	7.81919	6.74261	0.0617569	8.13408
7_128045291_128045307_-	unannotated	1.28032	-0.0633654	0.565401	0.0747597	1.6666	-0.284093	1.5636	-0.10869	5.76873	-0.100407	1.18915	2.04452	-0.00574665	1.28039	-0.0717246	0.817662	7.22856	0.746761	0.928817	7.46198	6.1164	8.27272	-0.392088	7.46756	-0.457035	6.7484	0.0800809	5.65512	7.63924	-0.217661	6.62187	4.51488	7.11234	6.31411	-0.186642	6.56616	6.97382	5.53548	7.69478	5.5459	6.1235	6.98139	6.7264	5.76056	7.99156	7.28318	0.0617569	7.24773
7_128436729_128436746_-	unannotated	8.69818	-0.0633654	0.565401	0.0747597	1.6666	-0.284093	1.5636	-0.10869	-0.231267	-0.100407	1.18915	2.04452	-0.00574665	1.28039	-0.0717246	0.817662	0.195134	0.746761	0.928817	0.0107657	0.209511	0.420971	-0.392088	-0.008169	-0.457035	0.48161	0.0800809	0.0701604	0.308323	-0.217661	8.8542	0.344952	1.02487	-0.161623	-0.186642	0.376337	-0.216	-0.219412	0.346049	-0.0979561	0.146217	0.148502	8.99633	-0.0974231	0.197139	0.475826	0.0617569	0.20334
7_133539286_133539304_-	unannotated	1.28032	-0.0633654	0.565401	0.0747597	1.6666	-0.284093	1.5636	-0.10869	10.1929	-0.100407	1.18915	2.04452	-0.00574665	1.28039	-0.0717246	4.62502	0.195134	0.746761	0.928817	0.0107657	0.209511	0.420971	-0.392088	-0.008169	-0.457035	0.48161	0.0800809	9.28448	0.308323	-0.217661	0.0827102	0.344952	1.02487	-0.161623	-0.186642	0.376337	-0.216	-0.219412	0.346049	11.3013	0.146217	0.148502	-0.0937797	-0.0974231	0.197139	0.475826	0.0617569	0.20334
7_139881724_139881745_-	unannotated	7.43007	-0.0633654	0.565401	5.50102	1.6666	4.57389	1.5636	5.91368	3.8562	6.39145	1.18915	2.04452	-0.00574665	4.98083	3.51324	6.62502	4.00249	6.39062	0.928817	5.22022	0.209511	4.7429	-0.392088	6.81201	3.54297	6.7484	0.0800809	5.74259	0.308323	3.3673	5.66767	0.344952	1.02487	3.83838	-0.186642	0.376337	6.30756	5.30415	0.346049	-0.0979561	0.146217	6.35796	4.15415	-0.0974231	0.197139	4.72375	0.0617569	0.20334
7_140086578_140086608_-	unannotated	1.28032	-0.0633654	0.565401	0.0747597	1.6666	-0.284093	1.5636	-0.10869	-0.231267	5.25715	1.18915	2.04452	3.45368	1.28039	-0.0717246	0.817662	0.195134	0.746761	0.928817	0.0107657	7.33879	4.8804	-0.392088	8.01974	-0.457035	4.87393	5.63467	0.0701604	0.308323	-0.217661	6.23246	0.344952	1.02487	-0.161623	-0.186642	5.28323	4.64198	9.64941	7.1534	-0.0979561	0.146217	5.70309	3.36565	-0.0974231	0.197139	0.475826	0.0617569	6.7883
7_155170790_155170813_-	unannotated	5.08768	-0.0633654	0.565401	0.0747597	1.6666	5.00131	1.5636	-0.10869	3.3537	6.12841	1.18915	2.04452	-0.00574665	1.28039	-0.0717246	0.817662	0.195134	0.746761	0.928817	5.43703	3.90995	6.97556	-0.392088	4.99183	-0.457035	6.15404	0.0800809	5.62475	5.92303	-0.217661	0.0827102	0.344952	1.02487	5.29781	-0.186642	0.376337	3.48444	6.28838	0.346049	-0.0979561	0.146217	0.148502	-0.0937797	-0.0974231	0.197139	4.06079	0.0617569	3.90378
8_16740084_16740099_+	unannotated	1.28032	-0.0633654	0.565401	0.0747597	1.6666	-0.284093	9.84437	-0.10869	-0.231267	-0.100407	1.18915	2.04452	-0.00574665	1.28039	-0.0717246	0.817662	0.195134	0.746761	0.928817	0.0107657	0.209511	0.420971	-0.392088	-0.008169	-0.457035	8.10366	0.0800809	0.0701604	0.308323	-0.217661	0.0827102	0.344952	1.02487	-0.161623	-0.186642	0.376337	-0.216	8.36179	0.346049	-0.0979561	0.146217	0.148502	-0.0937797	-0.0974231	0.197139	0.475826	0.0617569	0.20334
8_30441615_30441635_+	unannotated	1.28032	-0.0633654	0.565401	0.0747597	1.6666	-0.284093	1.5636	-0.10869	13.0091	-0.100407	1.18915	2.04452	-0.00574665	1.28039	-0.0717246	0.817662	0.195134	0.746761	0.928817	0.0107657	0.209511	0.420971	-0.392088	-0.008169	-0.457035	0.48161	0.0800809	10.0446	0.308323	-0.217661	0.0827102	0.344952	1.02487	-0.161623	-0.186642	0.376337	-0.216	3.58794	0.346049	12.0666	0.146217	0.148502	-0.0937797	-0.0974231	0.197139	0.475826	0.0617569	0.20334
8_68008350_68008367_+	unannotated	1.28032	-0.0633654	0.565401	0.0747597	1.6666	-0.284093	1.5636	-0.10869	4.57609	-0.100407	1.18915	2.04452	-0.00574665	1.28039	-0.0717246	0.817662	0.195134	0.746761	0.928817	5.9415	5.53144	0.420971	-0.392088	4.57679	-0.457035	0.48161	0.0800809	0.0701604	0.308323	-0.217661	0.0827102	0.344952	4.83223	-0.161623	-0.186642	4.4638	-0.216	-0.219412	4.66798	-0.0979561	0.146217	4.05539	3.71358	4.70993	5.51907	0.475826	0.0617569	4.66277
8_96433580_96433597_+	unannotated	11.9151	-0.0633654	8.20203	8.14622	6.19016	9.42327	10.122	10.6865	9.69355	11.8647	1.18915	6.74496	3.90114	10.1691	8.76117	10.1508	8.93323	10.4916	7.83571	10.5441	9.00717	11.3339	-0.392088	10.9092	8.73772	10.5396	8.22474	10.2059	9.36361	10.4871	10.6199	10.1873	10.7494	8.95472	-0.186642	7.71619	11.1854	9.88388	10.4983	10.2519	8.78646	9.69153	8.48365	8.04724	10.116	12.1061	0.0617569	9.09816
8_108619912_108619930_+	unannotated	5.36779	-0.0633654	0.565401	0.0747597	1.6666	-0.284093	1.5636	6.17671	6.01666	4.48456	1.18915	2.04452	-0.00574665	1.28039	4.0982	6.57255	5.2826	6.47468	0.928817	6.16051	5.20951	6.6689	-0.392088	6.82472	-0.457035	4.06657	0.0800809	4.39209	4.30832	-0.217661	4.47503	4.04539	6.85776	4.83838	-0.186642	4.69827	4.99345	3.36555	6.22869	5.14997	0.146217	5.73346	5.36565	-0.0974231	6.841	6.03041	0.0617569	5.56089
8_122827872_122827901_+	unannotated	1.28032	-0.0633654	0.565401	0.0747597	1.6666	-0.284093	1.5636	-0.10869	4.41259	-0.100407	1.18915	2.04452	-0.00574665	1.28039	5.35454	5.34122	0.195134	0.746761	0.928817	4.86875	6.45744	0.420971	-0.392088	4.57679	-0.457035	6.18205	0.0800809	0.0701604	4.00876	-0.217661	0.0827102	0.344952	1.02487	-0.161623	-0.186642	0.376337	6.17632	4.78059	0.346049	-0.0979561	0.146217	0.148502	-0.0937797	-0.0974231	0.197139	0.475826	0.0617569	0.20334
8_145780202_145780221_+	unannotated	1.28032	-0.0633654	0.565401	0.0747597	1.6666	-0.284093	1.5636	-0.10869	8.96103	-0.100407	1.18915	2.04452	-0.00574665	1.28039	-0.0717246	0.817662	0.195134	0.746761	0.928817	0.0107657	0.209511	0.420971	-0.392088	-0.008169	-0.457035	0.48161	0.0800809	10.9474	0.308323	-0.217661	0.0827102	0.344952	1.02487	-0.161623	-0.186642	0.376337	-0.216	-0.219412	0.346049	7.95189	0.146217	0.148502	-0.0937797	-0.0974231	0.197139	0.475826	0.0617569	0.20334
8_10774085_10774101_-	unannotated	6.36779	-0.0633654	0.565401	3.7752	1.6666	5.23947	1.5636	-0.10869	5.38344	5.60003	1.18915	2.04452	-0.00574665	1.28039	3.38771	0.817662	3.65457	0.746761	0.928817	6.01077	5.01687	6.8967	-0.392088	4.99183	-0.457035	4.87393	0.0800809	6.42771	0.308323	3.8698	6.31153	5.51488	1.02487	5.12378	-0.186642	0.376337	4.30756	3.58794	4.34605	4.76002	0.146217	5.67206	5.39807	3.70993	0.197139	7.40656	0.0617569	4.37326
8_13591516_13591534_-	unannotated	1.28032	-0.0633654	0.565401	0.0747597	1.6666	-0.284093	9.03121	-0.10869	4.8562	-0.100407	1.18915	2.04452	-0.00574665	1.28039	-0.0717246	0.817662	0.195134	0.746761	0.928817	0.0107657	0.209511	0.420971	-0.392088	-0.008169	-0.457035	7.60055	0.0800809	3.87752	0.308323	-0.217661	0.0827102	0.344952	1.02487	-0.161623	-0.186642	0.376337	-0.216	8.60077	0.346049	5.1115	0.146217	0.148502	-0.0937797	-0.0974231	0.197139	0.475826	0.0617569	0.20334
8_14175359_14175377_-	unannotated	9.4849	-0.0633654	0.565401	0.0747597	1.6666	6.90573	5.26404	8.29645	6.97819	9.31955	1.18915	2.04452	-0.00574665	1.28039	6.19506	7.63784	6.32442	8.54118	0.928817	7.88728	6.25391	8.7474	-0.392088	8.53486	6.52025	7.71043	5.78052	7.42771	7.07651	7.99179	8.08271	7.47424	8.31028	6.28132	-0.186642	0.376337	8.81191	7.19844	7.86175	7.34499	6.21231	6.87642	5.71358	5.54643	7.58084	9.20034	0.0617569	6.03623
8_22409056_22409074_-	unannotated	1.28032	-0.0633654	0.565401	0.0747597	1.6666	-0.284093	1.5636	-0.10869	3.3537	-0.100407	1.18915	2.04452	-0.00574665	1.28039	-0.0717246	0.817662	0.195134	0.746761	0.928817	5.05516	0.209511	0.420971	-0.392088	3.99183	-0.457035	4.18205	0.0800809	0.0701604	5.51778	-0.217661	5.1271	0.344952	1.02487	-0.161623	-0.186642	0.376337	-0.216	4.17291	4.43351	4.94644	0.146217	4.39643	4.90622	3.48754	4.95203	0.475826	0.0617569	4.66277
8_29498420_29498435_-	unannotated	1.28032	-0.0633654	0.565401	0.0747597	1.6666	-0.284093	1.5636	-0.10869	-0.231267	-0.100407	1.18915	2.04452	-0.00574665	1.28039	-0.0717246	0.817662	0.195134	0.746761	0.928817	0.0107657	0.209511	0.420971	-0.392088	-0.008169	-0.457035	0.48161	0.0800809	0.0701604	0.308323	4.3673	0.0827102	0.344952	1.02487	-0.161623	-0.186642	0.376337	-0.216	-0.219412	0.346049	-0.0979561	0.146217	9.90172	-0.0937797	-0.0974231	0.197139	0.475826	0.0617569	0.20334
8_54794774_54794793_-	unannotated	1.28032	-0.0633654	0.565401	0.0747597	1.6666	-0.284093	1.5636	-0.10869	5.05414	-0.100407	1.18915	2.04452	-0.00574665	1.28039	-0.0717246	0.817662	0.195134	0.746761	0.928817	4.71121	6.99087	6.00593	-0.392088	4.89872	-0.457035	4.94104	0.0800809	0.0701604	7.27411	-0.217661	4.72657	0.344952	1.02487	-0.161623	-0.186642	3.9613	4.48444	-0.219412	4.98991	-0.0979561	0.146217	3.95586	4.90622	-0.0974231	4.2846	4.28318	0.0617569	0.20334
8_59509877_59509902_-	unannotated	1.28032	-0.0633654	0.565401	0.0747597	1.6666	-0.284093	1.5636	-0.10869	-0.231267	-0.100407	1.18915	2.04452	-0.00574665	1.28039	-0.0717246	0.817662	0.195134	0.746761	0.928817	3.81812	4.45744	5.00593	-0.392088	5.60654	3.71289	0.48161	0.0800809	3.97705	0.308323	-0.217661	4.89007	0.344952	1.02487	-0.161623	-0.186642	0.376337	5.03193	-0.219412	0.346049	-0.0979561	0.146217	3.73346	4.81311	-0.0974231	0.197139	4.28318	0.0617569	0.20334
8_70602299_70602373_-	unannotated	1.28032	-0.0633654	0.565401	0.0747597	1.6666	-0.284093	1.5636	-0.10869	-0.231267	-0.100407	1.18915	2.04452	-0.00574665	1.28039	-0.0717246	0.817662	0.195134	0.746761	0.928817	0.0107657	0.209511	0.420971	-0.392088	8.51147	-0.457035	0.48161	0.0800809	0.0701604	0.308323	-0.217661	0.0827102	0.344952	1.02487	-0.161623	-0.186642	0.376337	-0.216	4.73478	0.346049	-0.0979561	0.146217	0.148502	-0.0937797	-0.0974231	0.197139	5.47583	0.0617569	0.20334
8_70602434_70602526_-	unannotated	1.28032	-0.0633654	0.565401	0.0747597	1.6666	-0.284093	1.5636	-0.10869	-0.231267	-0.100407	1.18915	2.04452	-0.00574665	1.28039	-0.0717246	0.817662	0.195134	7.4472	0.928817	3.4702	3.90995	0.420971	-0.392088	9.63569	-0.457035	0.48161	0.0800809	0.0701604	0.308323	-0.217661	0.0827102	0.344952	1.02487	-0.161623	-0.186642	6.52608	-0.216	4.02852	0.346049	-0.0979561	0.146217	3.60793	-0.0937797	-0.0974231	0.197139	0.475826	0.0617569	7.0737
8_70602539_70602557_-	unannotated	1.28032	-0.0633654	0.565401	0.0747597	1.6666	-0.284093	1.5636	-0.10869	-0.231267	-0.100407	1.18915	2.04452	-0.00574665	1.28039	-0.0717246	0.817662	0.195134	0.746761	0.928817	4.81812	0.209511	6.03568	-0.392088	-0.008169	-0.457035	0.48161	0.0800809	5.24009	0.308323	-0.217661	4.08271	0.344952	5.54844	-0.161623	-0.186642	0.376337	-0.216	4.10252	4.1534	5.29436	0.146217	6.835	4.49118	3.48754	0.197139	5.86814	0.0617569	3.90378
8_70602567_70602618_-	unannotated	1.28032	-0.0633654	0.565401	0.0747597	1.6666	-0.284093	1.5636	-0.10869	-0.231267	-0.100407	1.18915	2.04452	-0.00574665	1.28039	-0.0717246	0.817662	0.195134	9.1519	0.928817	0.0107657	0.209511	0.420971	-0.392088	10.6871	-0.457035	4.06657	0.0800809	0.0701604	0.308323	-0.217661	3.66767	0.344952	1.02487	-0.161623	-0.186642	0.376337	-0.216	7.03798	0.346049	-0.0979561	0.146217	0.148502	-0.0937797	-0.0974231	0.197139	4.28318	0.0617569	0.20334
8_85861773_85861791_-	unannotated	1.28032	-0.0633654	0.565401	0.0747597	1.6666	-0.284093	1.5636	-0.10869	6.10858	-0.100407	1.18915	2.04452	-0.00574665	1.28039	-0.0717246	0.817662	0.195134	0.746761	0.928817	0.0107657	6.45744	0.420971	-0.392088	-0.008169	-0.457035	0.48161	0.0800809	0.0701604	6.39579	-0.217661	0.0827102	0.344952	1.02487	-0.161623	-0.186642	0.376337	-0.216	-0.219412	0.346049	-0.0979561	0.146217	0.148502	-0.0937797	-0.0974231	0.197139	0.475826	0.0617569	0.20334
8_86087593_86087610_-	unannotated	1.28032	-0.0633654	0.565401	6.05204	1.6666	-0.284093	8.08716	-0.10869	9.43762	-0.100407	1.18915	2.04452	-0.00574665	1.28039	-0.0717246	0.817662	0.195134	0.746761	0.928817	0.0107657	0.209511	0.420971	-0.392088	3.99183	-0.457035	5.80354	0.0800809	6.71402	0.308323	-0.217661	0.0827102	0.344952	1.02487	-0.161623	-0.186642	0.376337	-0.216	7.03798	0.346049	8.73809	0.146217	0.148502	-0.0937797	-0.0974231	0.197139	0.475826	0.0617569	0.20334
8_98584825_98584841_-	unannotated	1.28032	-0.0633654	0.565401	0.0747597	1.6666	-0.284093	1.5636	-0.10869	4.89802	-0.100407	1.18915	2.04452	-0.00574665	1.28039	-0.0717246	0.817662	0.195134	0.746761	0.928817	0.0107657	0.209511	0.420971	-0.392088	-0.008169	-0.457035	0.48161	0.0800809	8.16292	0.308323	-0.217661	0.0827102	0.344952	1.02487	-0.161623	-0.186642	0.376337	-0.216	-0.219412	0.346049	4.94644	0.146217	0.148502	-0.0937797	-0.0974231	0.197139	0.475826	0.0617569	0.20334
8_110709119_110709137_-	unannotated	4.86529	-0.0633654	0.565401	0.0747597	1.6666	-0.284093	1.5636	-0.10869	4.09066	-0.100407	1.18915	2.04452	-0.00574665	1.28039	-0.0717246	0.817662	7.50802	0.746761	0.928817	9.16051	6.09215	7.82185	-0.392088	5.84981	-0.457035	5.43581	0.0800809	4.71402	6.55625	-0.217661	7.20165	4.15231	9.00787	6.26464	-0.186642	8.6478	5.7382	5.30415	7.45457	6.3939	6.87414	8.98455	7.41401	6.18798	8.93523	7.06079	0.0617569	8.13998
8_120083248_120083270_-	unannotated	5.08768	-0.0633654	0.565401	0.0747597	1.6666	-0.284093	1.5636	5.9574	3.46917	4.75757	1.18915	2.04452	-0.00574665	1.28039	-0.0717246	4.72455	0.195134	0.746761	0.928817	4.40308	0.209511	7.00593	-0.392088	6.34938	4.2434	5.83916	4.16754	4.71402	0.308323	5.33693	5.21199	6.04539	5.41719	-0.161623	-0.186642	0.376337	5.85009	4.63857	0.346049	3.80893	0.146217	4.73346	3.60666	-0.0974231	0.197139	6.56329	0.0617569	0.20334
8_124169460_124169503_-	unannotated	5.08768	-0.0633654	0.565401	0.0747597	1.6666	-0.284093	1.5636	-0.10869	6.5102	5.42316	1.18915	2.04452	-0.00574665	1.28039	-0.0717246	4.72455	4.10202	0.746761	0.928817	5.14005	7.49491	8.26646	-0.392088	6.25862	-0.457035	6.26297	0.0800809	5.27961	7.508	-0.217661	5.21199	0.344952	7.41719	-0.161623	-0.186642	4.18369	4.784	7.68145	6.94596	6.29436	0.146217	5.64036	5.73911	-0.0974231	5.36706	7.46451	0.0617569	4.20334
8_126444951_126444969_-	unannotated	1.28032	-0.0633654	4.47229	0.0747597	1.6666	-0.284093	1.5636	-0.10869	-0.231267	-0.100407	1.18915	2.04452	4.38657	1.28039	7.89406	0.817662	4.95002	9.56374	0.928817	0.0107657	3.90995	5.42097	-0.392088	-0.008169	3.63043	0.48161	0.0800809	0.0701604	0.308323	-0.217661	0.0827102	0.344952	6.15416	5.0083	-0.186642	6.56616	7.39871	-0.219412	0.346049	-0.0979561	0.146217	0.148502	-0.0937797	-0.0974231	6.75173	7.85953	0.0617569	6.97152
8_132840322_132840339_-	unannotated	1.28032	-0.0633654	0.565401	0.0747597	1.6666	-0.284093	1.5636	7.52067	-0.231267	-0.100407	1.18915	2.04452	-0.00574665	1.28039	-0.0717246	8.26061	0.195134	0.746761	0.928817	0.0107657	0.209511	0.420971	-0.392088	-0.008169	-0.457035	0.48161	6.3089	0.0701604	0.308323	-0.217661	0.0827102	0.344952	1.02487	-0.161623	-0.186642	0.376337	-0.216	-0.219412	10.2087	-0.0979561	0.146217	0.148502	-0.0937797	-0.0974231	0.197139	0.475826	0.0617569	0.20334
8_134029126_134029141_-	unannotated	1.28032	-0.0633654	0.565401	0.0747597	1.6666	-0.284093	1.5636	-0.10869	-0.231267	-0.100407	1.18915	2.04452	-0.00574665	1.28039	-0.0717246	0.817662	0.195134	0.746761	0.928817	0.0107657	0.209511	0.420971	-0.392088	-0.008169	-0.457035	0.48161	0.0800809	0.0701604	0.308323	4.3673	0.0827102	0.344952	1.02487	-0.161623	-0.186642	0.376337	-0.216	-0.219412	0.346049	-0.0979561	0.146217	9.90172	-0.0937797	-0.0974231	0.197139	0.475826	0.0617569	0.20334
8_136786056_136786085_-	unannotated	1.28032	-0.0633654	0.565401	0.0747597	1.6666	-0.284093	1.5636	-0.10869	-0.231267	-0.100407	1.18915	2.04452	-0.00574665	1.28039	-0.0717246	0.817662	0.195134	0.746761	0.928817	0.0107657	0.209511	0.420971	-0.392088	-0.008169	-0.457035	5.00517	0.0800809	0.0701604	0.308323	-0.217661	0.0827102	0.344952	1.02487	-0.161623	-0.186642	0.376337	-0.216	7.49483	0.346049	-0.0979561	0.146217	0.148502	-0.0937797	-0.0974231	0.197139	0.475826	0.0617569	0.20334
9_8506726_8506743_+	unannotated	1.28032	-0.0633654	10.3967	0.0747597	1.6666	-0.284093	1.5636	-0.10869	-0.231267	-0.100407	1.18915	9.1738	8.81124	1.28039	-0.0717246	0.817662	10.637	0.746761	0.928817	0.0107657	7.33879	0.420971	-0.392088	-0.008169	-0.457035	0.48161	0.0800809	0.0701604	0.308323	-0.217661	0.0827102	0.344952	11.2893	-0.161623	-0.186642	0.376337	-0.216	-0.219412	0.346049	-0.0979561	0.146217	0.148502	-0.0937797	-0.0974231	11.6102	0.475826	0.0617569	0.20334
9_17898491_17898508_+	unannotated	1.28032	-0.0633654	10.3935	0.0747597	1.6666	-0.284093	1.5636	-0.10869	-0.231267	-0.100407	1.18915	9.1738	8.72557	1.28039	-0.0717246	0.817662	10.5472	0.746761	0.928817	0.0107657	7.33879	0.420971	-0.392088	-0.008169	-0.457035	0.48161	0.0800809	0.0701604	0.308323	-0.217661	0.0827102	0.344952	11.1282	-0.161623	-0.186642	0.376337	-0.216	-0.219412	0.346049	-0.0979561	0.146217	0.148502	-0.0937797	-0.0974231	11.4958	0.475826	0.0617569	0.20334
9_29852633_29852648_+	unannotated	4.98076	-0.0633654	0.565401	0.0747597	1.6666	-0.284093	1.5636	-0.10869	-0.231267	-0.100407	1.18915	2.04452	-0.00574665	1.28039	-0.0717246	4.90512	0.195134	0.746761	0.928817	0.0107657	0.209511	5.70637	-0.392088	-0.008169	-0.457035	0.48161	0.0800809	0.0701604	0.308323	-0.217661	0.0827102	0.344952	1.02487	-0.161623	-0.186642	0.376337	-0.216	-0.219412	0.346049	-0.0979561	0.146217	0.148502	-0.0937797	-0.0974231	0.197139	4.93526	0.0617569	0.20334
9_35617065_35617081_+	unannotated	1.28032	-0.0633654	0.565401	0.0747597	1.6666	-0.284093	1.5636	-0.10869	4.89802	-0.100407	1.18915	2.04452	-0.00574665	1.28039	-0.0717246	0.817662	4.7187	0.746761	0.928817	5.89341	6.0424	5.94453	-0.392088	4.74672	-0.457035	0.48161	0.0800809	0.0701604	7.03624	-0.217661	6.03691	0.344952	5.60984	4.59326	-0.186642	4.37634	3.784	3.24002	7.98991	-0.0979561	6.10041	7.91005	6.26377	-0.0974231	5.86956	5.06079	0.0617569	6.06132
9_86432400_86432416_+	unannotated	1.28032	-0.0633654	0.565401	0.0747597	1.6666	-0.284093	1.5636	-0.10869	4.57609	-0.100407	1.18915	2.04452	-0.00574665	1.28039	-0.0717246	0.817662	0.195134	0.746761	0.928817	5.53433	6.2756	6.06483	-0.392088	4.94603	-0.457035	0.48161	0.0800809	0.0701604	8.09623	-0.217661	3.89007	0.344952	4.60984	3.42334	-0.186642	4.54626	-0.216	-0.219412	4.34605	-0.0979561	0.146217	4.05539	3.60666	-0.0974231	4.7207	3.93526	0.0617569	5.37326
9_112831518_112831534_+	unannotated	1.28032	-0.0633654	0.565401	0.0747597	1.6666	-0.284093	1.5636	-0.10869	7.96841	-0.100407	1.18915	2.04452	-0.00574665	1.28039	-0.0717246	0.817662	0.195134	0.746761	0.928817	0.0107657	0.209511	0.420971	-0.392088	-0.008169	-0.457035	0.48161	0.0800809	6.19944	0.308323	-0.217661	0.0827102	0.344952	1.02487	-0.161623	-0.186642	0.376337	-0.216	-0.219412	0.346049	7.87932	0.146217	0.148502	-0.0937797	-0.0974231	0.197139	0.475826	0.0617569	0.20334
9_116971919_116971935_+	unannotated	1.28032	-0.0633654	0.565401	0.0747597	1.6666	5.86565	1.5636	-0.10869	-0.231267	6.99763	1.18915	2.04452	-0.00574665	1.28039	-0.0717246	7.66315	0.195134	5.60474	0.928817	6.16051	0.209511	0.420971	-0.392088	4.84981	-0.457035	5.56907	0.0800809	4.07016	6.2856	4.17466	4.60627	4.80438	1.02487	-0.161623	-0.186642	0.376337	5.03193	5.86805	7.42286	-0.0979561	0.146217	4.39643	-0.0937797	3.48754	0.197139	0.475826	0.0617569	0.20334
9_125288897_125288915_+	unannotated	1.28032	-0.0633654	0.565401	0.0747597	1.6666	-0.284093	1.5636	-0.10869	4.41259	-0.100407	1.18915	2.04452	-0.00574665	1.28039	-0.0717246	0.817662	5.7187	0.746761	0.928817	6.11929	6.37944	5.84724	-0.392088	5.84981	-0.457035	6.41235	0.0800809	4.24009	5.86291	-0.217661	5.17017	0.344952	6.02487	4.88277	-0.186642	3.9613	5.85009	6.06599	6.32333	3.60248	3.73118	8.18193	6.01474	3.99004	6.81185	6.54192	0.0617569	5.56089
9_126842689_126842714_+	unannotated	7.03521	-0.0633654	0.565401	0.0747597	1.6666	4.30087	1.5636	-0.10869	6.09066	8.11391	1.18915	2.04452	-0.00574665	1.28039	6.48286	6.24393	4.65457	8.21437	0.928817	4.76565	7.64414	6.12141	-0.392088	7.43477	3.2434	4.18205	0.0800809	6.75666	7.25084	5.27419	6.1488	5.55441	6.90752	-0.161623	-0.186642	4.18369	6.24343	4.48103	0.346049	5.18745	6.55561	7.11429	3.60666	3.70993	5.7821	11.3205	0.0617569	0.20334
9_130279289_130279307_+	unannotated	1.28032	-0.0633654	0.565401	10.1728	1.6666	-0.284093	1.5636	-0.10869	-0.231267	-0.100407	1.18915	2.04452	-0.00574665	8.57501	-0.0717246	0.817662	0.195134	0.746761	0.928817	0.0107657	0.209511	0.420971	-0.392088	-0.008169	-0.457035	0.48161	0.0800809	0.0701604	0.308323	-0.217661	0.0827102	0.344952	1.02487	-0.161623	-0.186642	0.376337	-0.216	-0.219412	0.346049	-0.0979561	0.146217	0.148502	-0.0937797	-0.0974231	0.197139	0.475826	0.0617569	0.20334
9_132372986_132373005_+	unannotated	6.13831	-0.0633654	8.20926	7.70412	7.31045	-0.284093	7.71335	-0.10869	10.953	9.11148	1.18915	2.04452	6.24218	6.70666	5.78626	8.88375	11.214	4.33172	8.88882	11.992	12.1637	13.9626	-0.392088	12.3796	-0.457035	11.7319	6.05736	10.3694	12.986	5.73654	10.8885	10.0332	11.7988	10.3775	-0.186642	12.0733	11.3012	10.506	12.1594	10.0339	10.6989	12.1847	10.8597	10.5006	12.1305	11.6883	0.0617569	12.6656
9_134269679_134269694_+	unannotated	1.28032	-0.0633654	0.565401	0.0747597	1.6666	-0.284093	1.5636	-0.10869	-0.231267	-0.100407	1.18915	2.04452	-0.00574665	1.28039	-0.0717246	0.817662	0.195134	0.746761	0.928817	5.73869	0.209511	5.81329	-0.392088	-0.008169	-0.457035	0.48161	0.0800809	0.0701604	0.308323	-0.217661	0.0827102	0.344952	1.02487	-0.161623	-0.186642	6.62426	-0.216	-0.219412	0.346049	-0.0979561	0.146217	0.148502	-0.0937797	4.65746	0.197139	3.93526	0.0617569	7.53426
9_136933666_136933690_+	unannotated	1.28032	-0.0633654	0.565401	0.0747597	1.6666	7.51681	1.5636	-0.10869	3.76873	3.70695	1.18915	2.04452	3.99425	1.28039	6.45184	6.06559	8.30888	11.9677	0.928817	9.88267	9.3618	9.41249	-0.392088	9.83103	-0.457035	4.56907	0.0800809	5.59372	10.4453	-0.217661	5.96535	3.92991	9.05278	6.53882	-0.186642	10.4625	6.24343	6.24002	9.99531	5.6834	5.46814	0.148502	5.36565	8.11203	9.08588	6.06079	0.0617569	10.5499
9_139011224_139011245_+	unannotated	1.28032	-0.0633654	0.565401	0.0747597	1.6666	4.52326	1.5636	-0.10869	-0.231267	5.10905	1.18915	2.04452	-0.00574665	1.28039	3.51324	4.5181	0.195134	4.99469	0.928817	0.0107657	0.209511	0.420971	-0.392088	5.16176	-0.457035	0.48161	0.0800809	5.24009	0.308323	-0.217661	3.66767	0.344952	1.02487	-0.161623	-0.186642	0.376337	-0.216	4.58794	0.346049	3.48701	0.146217	0.148502	-0.0937797	-0.0974231	0.197139	4.47583	0.0617569	0.20334
9_139137299_139137317_+	unannotated	1.28032	-0.0633654	0.565401	7.13004	1.6666	-0.284093	1.5636	-0.10869	7.44821	5.87687	1.18915	2.04452	-0.00574665	5.52832	3.38771	0.817662	8.08995	0.746761	5.51378	8.79213	9.20669	9.8967	-0.392088	9.22545	-0.457035	8.3458	0.0800809	7.27961	9.45298	-0.217661	7.15953	6.80438	8.4595	7.36976	-0.186642	8.4478	8.24343	7.02852	8.57487	6.07197	7.25474	8.30837	7.11567	7.48754	8.75556	8.23071	0.0617569	9.66277
9_140853170_140853188_+	unannotated	1.28032	-0.0633654	0.565401	0.0747597	1.6666	-0.284093	1.5636	-0.10869	-0.231267	-0.100407	1.18915	2.04452	-0.00574665	1.28039	-0.0717246	7.13959	0.195134	0.746761	0.928817	8.82455	6.85337	0.420971	-0.392088	-0.008169	-0.457035	0.48161	0.0800809	0.0701604	5.89329	-0.217661	0.0827102	7.72866	6.63958	4.0083	-0.186642	9.54124	-0.216	-0.219412	8.27679	4.22397	6.53853	0.148502	-0.0937797	7.48001	6.51907	6.11968	0.0617569	9.75601
9_14433920_14433938_-	unannotated	1.28032	-0.0633654	0.565401	0.0747597	1.6666	-0.284093	1.5636	-0.10869	-0.231267	-0.100407	1.18915	2.04452	-0.00574665	1.28039	4.88247	6.06559	0.195134	0.746761	0.928817	4.09823	0.209511	0.420971	-0.392088	3.79919	-0.457035	6.12547	0.0800809	0.0701604	0.308323	-0.217661	3.66767	0.344952	1.02487	-0.161623	-0.186642	0.376337	4.64198	5.90987	0.346049	-0.0979561	0.146217	7.79955	4.55008	-0.0974231	4.7207	0.475826	0.0617569	0.20334
9_14433980_14434011_-	unannotated	8.70659	-0.0633654	0.565401	0.0747597	1.6666	6.95431	7.79242	8.01543	8.27256	7.52895	1.18915	2.04452	-0.00574665	1.28039	6.26813	9.04648	5.97649	8.04138	0.928817	8.92665	8.41408	7.0934	-0.392088	9.76497	5.71289	9.13982	6.01082	8.4452	8.82008	6.49658	8.4534	8.27569	7.48431	4.48223	-0.186642	7.30707	8.96639	8.53881	8.64067	7.71583	6.23368	8.31843	7.55727	6.0725	7.23056	7.66565	0.0617569	7.49796
9_15039817_15039832_-	unannotated	1.28032	-0.0633654	8.97479	0.0747597	1.6666	-0.284093	1.5636	-0.10869	-0.231267	-0.100407	1.18915	7.08891	6.35181	1.28039	-0.0717246	0.817662	8.36506	0.746761	0.928817	0.0107657	5.41896	0.420971	-0.392088	-0.008169	-0.457035	0.48161	0.0800809	0.0701604	0.308323	-0.217661	0.0827102	0.344952	9.301	-0.161623	-0.186642	0.376337	-0.216	-0.219412	0.346049	-0.0979561	0.146217	0.148502	-0.0937797	-0.0974231	9.44031	0.475826	0.0617569	0.20334
9_30574416_30574433_-	unannotated	1.28032	-0.0633654	0.565401	0.0747597	1.6666	-0.284093	1.5636	-0.10869	-0.231267	-0.100407	1.18915	2.04452	-0.00574665	1.28039	-0.0717246	0.817662	0.195134	0.746761	0.928817	3.59573	5.79447	0.420971	-0.392088	4.74672	-0.457035	0.48161	0.0800809	0.0701604	4.11568	-0.217661	0.0827102	0.344952	1.02487	-0.161623	-0.186642	7.23432	-0.216	4.36555	0.346049	-0.0979561	0.146217	0.148502	-0.0937797	-0.0974231	0.197139	4.47583	0.0617569	8.14585
9_35657986_35658017_-	unannotated	1.28032	-0.0633654	0.565401	0.0747597	1.6666	-0.284093	1.5636	6.68573	-0.231267	-0.100407	1.18915	2.04452	-0.00574665	1.28039	-0.0717246	4.40262	0.195134	0.746761	0.928817	3.59573	5.9644	4.42097	-0.392088	6.7333	3.44986	0.48161	3.88744	3.7706	4.11568	-0.217661	0.0827102	0.344952	1.02487	-0.161623	-0.186642	0.376337	5.89252	4.36555	4.43351	-0.0979561	0.146217	4.39643	-0.0937797	-0.0974231	0.197139	8.24401	0.0617569	0.20334
9_37036623_37036642_-	unannotated	1.28032	-0.0633654	0.565401	7.44108	1.6666	-0.284093	1.5636	-0.10869	6.17812	-0.100407	1.18915	2.04452	-0.00574665	1.28039	-0.0717246	0.817662	6.17241	6.06869	0.928817	8.21534	8.09825	9.05397	-0.392088	7.84358	-0.457035	4.06657	0.0800809	4.07016	9.9878	-0.217661	6.05999	4.04539	7.7528	5.39297	-0.186642	8.30115	4.24343	3.86805	7.96076	-0.0979561	6.25474	7.12578	6.26377	6.26013	7.92506	6.23071	0.0617569	8.67501
9_71082017_71082034_-	unannotated	8.69818	-0.0633654	0.565401	0.0747597	1.6666	-0.284093	1.5636	7.48377	-0.231267	-0.100407	1.18915	2.04452	-0.00574665	1.28039	-0.0717246	8.71248	0.195134	0.746761	0.928817	0.0107657	0.209511	0.420971	-0.392088	-0.008169	-0.457035	0.48161	0.0800809	0.0701604	0.308323	-0.217661	8.74805	0.344952	1.02487	-0.161623	-0.186642	0.376337	-0.216	-0.219412	8.51597	-0.0979561	0.146217	0.148502	8.85459	-0.0974231	0.197139	0.475826	0.0617569	0.20334
9_71166999_71167016_-	unannotated	1.28032	-0.0633654	0.565401	0.0747597	1.6666	-0.284093	1.5636	-0.10869	-0.231267	-0.100407	1.18915	2.04452	-0.00574665	1.28039	-0.0717246	0.817662	0.195134	0.746761	0.928817	0.0107657	7.28633	0.420971	-0.392088	5.38415	-0.457035	0.48161	0.0800809	0.0701604	0.308323	-0.217661	0.0827102	0.344952	1.02487	-0.161623	-0.186642	0.376337	-0.216	-0.219412	0.346049	-0.0979561	0.146217	0.148502	-0.0937797	-0.0974231	5.44507	0.475826	0.0617569	3.7883
9_82894772_82894790_-	unannotated	1.28032	-0.0633654	0.565401	0.0747597	1.6666	-0.284093	1.5636	-0.10869	-0.231267	-0.100407	1.18915	2.04452	-0.00574665	1.28039	-0.0717246	0.817662	0.195134	0.746761	0.928817	0.0107657	0.209511	0.420971	-0.392088	-0.008169	-0.457035	0.48161	0.0800809	0.0701604	0.308323	5.8698	0.0827102	0.344952	1.02487	-0.161623	-0.186642	0.376337	-0.216	-0.219412	0.346049	-0.0979561	0.146217	11.9909	-0.0937797	-0.0974231	0.197139	0.475826	0.0617569	0.20334
9_85048492_85048512_-	unannotated	1.28032	-0.0633654	0.565401	0.0747597	1.6666	-0.284093	1.5636	-0.10869	4.52362	-0.100407	1.18915	2.04452	-0.00574665	1.28039	-0.0717246	0.817662	3.65457	0.746761	0.928817	5.96496	4.9644	6.83036	-0.392088	5.4181	-0.457035	4.65154	0.0800809	0.0701604	7.03624	-0.217661	4.66767	0.344952	4.48431	3.64573	-0.186642	5.23432	-0.216	3.24002	5.04649	-0.0979561	0.146217	5.4339	4.71358	-0.0974231	5.32642	5.56329	0.0617569	5.41279
9_88420529_88420545_-	unannotated	1.28032	-0.0633654	0.565401	0.0747597	1.6666	-0.284093	1.5636	-0.10869	4.57609	-0.100407	1.18915	2.04452	-0.00574665	1.28039	-0.0717246	0.817662	0.195134	0.746761	0.928817	5.53433	6.2756	6.06483	-0.392088	4.94603	-0.457035	0.48161	0.0800809	0.0701604	8.09623	-0.217661	3.89007	0.344952	4.60984	3.42334	-0.186642	4.54626	-0.216	-0.219412	4.34605	-0.0979561	0.146217	4.05539	3.60666	-0.0974231	4.7207	3.93526	0.0617569	5.37326
9_90474963_90474983_-	unannotated	1.28032	-0.0633654	0.565401	0.0747597	1.6666	-0.284093	1.5636	-0.10869	4.52362	-0.100407	1.18915	2.04452	-0.00574665	1.28039	-0.0717246	0.817662	3.65457	0.746761	0.928817	5.96496	4.9644	6.83036	-0.392088	5.4181	-0.457035	4.65154	0.0800809	0.0701604	7.03624	-0.217661	4.66767	0.344952	4.48431	3.64573	-0.186642	5.23432	-0.216	3.24002	5.04649	-0.0979561	0.146217	5.4339	4.71358	-0.0974231	5.32642	5.56329	0.0617569	5.41279
9_115493301_115493320_-	unannotated	1.28032	-0.0633654	5.81333	0.0747597	1.6666	-0.284093	1.5636	-0.10869	4.41259	-0.100407	1.18915	2.04452	4.38657	1.28039	-0.0717246	0.817662	5.23953	0.746761	0.928817	4.33269	6.54936	0.420971	-0.392088	-0.008169	-0.457035	0.48161	0.0800809	0.0701604	0.308323	-0.217661	3.89007	0.344952	8.49248	-0.161623	-0.186642	6.48486	-0.216	-0.219412	6.72109	5.2596	6.73118	5.76321	4.81311	-0.0974231	9.0675	0.475826	0.0617569	7.08598
9_132069909_132069925_-	unannotated	8.15069	-0.0633654	0.565401	0.0747597	1.6666	3.96383	1.5636	6.31758	4.72293	6.42316	1.18915	2.04452	-0.00574665	1.28039	-0.0717246	6.72455	4.7801	6.65365	0.928817	7.17064	5.66894	6.92877	-0.392088	7.65004	5.77178	6.00517	3.78052	6.42771	6.00876	5.3673	7.13799	7.01738	6.38243	5.61974	-0.186642	5.42073	7.80081	5.24002	5.25294	6.20582	3.84666	5.82093	5.49118	5.60302	5.51907	7.81568	0.0617569	6.06132
9_136676253_136676272_-	unannotated	6.83491	-0.0633654	0.565401	0.0747597	1.6666	-0.284093	1.5636	-0.10869	-0.231267	3.60003	1.18915	2.04452	-0.00574665	1.28039	-0.0717246	0.817662	0.195134	0.746761	0.928817	3.91766	0.209511	0.420971	-0.392088	8.47565	-0.457035	0.48161	0.0800809	0.0701604	0.308323	-0.217661	0.0827102	0.344952	1.02487	-0.161623	-0.186642	0.376337	-0.216	-0.219412	0.346049	-0.0979561	0.146217	0.148502	-0.0937797	-0.0974231	0.197139	0.475826	0.0617569	0.20334
9_138476906_138476921_-	unannotated	5.73976	-0.0633654	0.565401	0.0747597	1.6666	-0.284093	1.5636	5.47627	-0.231267	-0.100407	1.18915	2.04452	-0.00574665	1.28039	-0.0717246	4.81766	4.00249	0.746761	0.928817	4.59573	0.209511	5.12141	-0.392088	5.07929	-0.457035	4.48161	0.0800809	0.0701604	0.308323	-0.217661	5.89007	0.344952	4.83223	-0.161623	-0.186642	4.28323	4.48444	3.78059	0.346049	-0.0979561	0.146217	7.26744	6.09604	-0.0974231	5.32642	4.17627	0.0617569	5.20334
9_139762148_139762164_-	unannotated	1.28032	-0.0633654	0.565401	0.0747597	1.6666	3.30087	1.5636	6.46117	7.21168	-0.100407	1.18915	5.62948	4.69469	1.28039	5.81092	8.27709	4.89557	7.34667	0.928817	3.81812	7.42868	0.420971	-0.392088	-0.008169	-0.457035	4.48161	0.0800809	8.03016	0.308323	-0.217661	0.0827102	0.344952	7.17462	3.64573	-0.186642	6.86819	4.42786	5.42444	6.8379	7.97886	0.146217	4.79236	-0.0937797	-0.0974231	6.95203	5.23071	0.0617569	6.88984
9_140853013_140853030_-	unannotated	1.28032	-0.0633654	0.565401	6.09713	1.6666	-0.284093	1.5636	4.41487	7.01666	-0.100407	1.18915	2.04452	-0.00574665	7.36786	-0.0717246	5.57255	0.195134	0.746761	0.928817	0.0107657	0.209511	0.420971	-0.392088	-0.008169	-0.457035	0.48161	0.0800809	0.0701604	0.308323	-0.217661	0.0827102	0.344952	1.02487	-0.161623	-0.186642	0.376337	-0.216	4.63857	5.34605	5.5459	0.146217	0.148502	-0.0937797	-0.0974231	0.197139	0.475826	0.0617569	0.20334
MT_10032_10088_+	unannotated	1.28032	-0.0633654	0.565401	0.0747597	1.6666	-0.284093	1.5636	-0.10869	3.8562	-0.100407	1.18915	2.04452	-0.00574665	1.28039	-0.0717246	0.817662	0.195134	0.746761	0.928817	0.0107657	5.60183	0.420971	-0.392088	-0.008169	-0.457035	4.65154	0.0800809	0.0701604	0.308323	-0.217661	0.0827102	0.344952	1.02487	-0.161623	-0.186642	0.376337	-0.216	-0.219412	0.346049	-0.0979561	0.146217	0.148502	-0.0937797	-0.0974231	0.197139	4.72375	0.0617569	0.20334
MT_376_409_-	unannotated	1.28032	-0.0633654	0.565401	0.0747597	1.6666	-0.284093	1.5636	4.13924	-0.231267	-0.100407	1.18915	2.04452	-0.00574665	1.28039	-0.0717246	0.817662	0.195134	0.746761	0.928817	0.0107657	0.209511	0.420971	-0.392088	6.60654	-0.457035	0.48161	0.0800809	0.0701604	0.308323	-0.217661	0.0827102	0.344952	1.02487	-0.161623	-0.186642	0.376337	5.51192	5.3953	0.346049	-0.0979561	0.146217	0.148502	-0.0937797	-0.0974231	0.197139	7.14825	0.0617569	0.20334
MT_5730_5761_-	unannotated	1.28032	-0.0633654	0.565401	0.0747597	1.6666	-0.284093	1.5636	-0.10869	-0.231267	-0.100407	1.18915	2.04452	-0.00574665	1.28039	-0.0717246	0.817662	0.195134	0.746761	0.928817	6.72501	0.209511	5.06483	-0.392088	-0.008169	-0.457035	0.48161	0.0800809	0.0701604	0.308323	-0.217661	5.36811	0.344952	4.83223	3.42334	-0.186642	5.69827	-0.216	-0.219412	0.346049	-0.0979561	0.146217	6.39643	5.57865	6.18798	6.88364	4.17627	0.0617569	0.20334
X_24046473_24046489_+	unannotated	1.28032	-0.0633654	0.565401	0.0747597	1.6666	-0.284093	1.5636	6.10076	-0.231267	-0.100407	1.18915	2.04452	-0.00574665	1.28039	-0.0717246	7.27709	0.195134	0.746761	0.928817	0.0107657	0.209511	0.420971	-0.392088	-0.008169	-0.457035	6.5477	0.0800809	0.0701604	0.308323	-0.217661	0.0827102	0.344952	1.02487	-0.161623	-0.186642	0.376337	-0.216	9.42083	5.43351	-0.0979561	0.146217	0.148502	-0.0937797	-0.0974231	0.197139	0.475826	0.0617569	3.66277
X_68892415_68892444_+	unannotated	1.28032	-0.0633654	0.565401	0.0747597	1.6666	-0.284093	1.5636	-0.10869	-0.231267	6.02888	1.18915	2.04452	3.45368	1.28039	-0.0717246	0.817662	0.195134	0.746761	0.928817	0.0107657	6.79447	4.8804	-0.392088	7.88057	-0.457035	4.87393	5.98697	0.0701604	0.308323	-0.217661	6.23246	0.344952	1.02487	-0.161623	-0.186642	4.69827	4.64198	9.59597	7.52596	-0.0979561	0.146217	5.70309	3.36565	-0.0974231	0.197139	0.475826	0.0617569	6.59566
X_76158994_76159009_+	unannotated	1.28032	-0.0633654	8.97479	0.0747597	1.6666	-0.284093	1.5636	-0.10869	-0.231267	-0.100407	1.18915	7.08891	6.35181	1.28039	-0.0717246	0.817662	8.36506	0.746761	0.928817	0.0107657	5.41896	0.420971	-0.392088	-0.008169	-0.457035	0.48161	0.0800809	0.0701604	0.308323	-0.217661	0.0827102	0.344952	9.24888	-0.161623	-0.186642	0.376337	-0.216	-0.219412	0.346049	-0.0979561	0.146217	0.148502	-0.0937797	-0.0974231	9.44031	0.475826	0.0617569	0.20334
X_79897910_79897927_+	unannotated	1.28032	-0.0633654	0.565401	0.0747597	1.6666	-0.284093	1.5636	-0.10869	-0.231267	-0.100407	1.18915	2.04452	-0.00574665	1.28039	-0.0717246	0.817662	3.7801	0.746761	0.928817	0.0107657	7.37944	0.420971	-0.392088	4.16176	-0.457035	0.48161	0.0800809	0.0701604	0.308323	-0.217661	0.0827102	0.344952	5.60984	-0.161623	-0.186642	5.18369	-0.216	-0.219412	0.346049	-0.0979561	0.146217	0.148502	-0.0937797	-0.0974231	5.65657	0.475826	0.0617569	5.15754
X_88961689_88961715_+	unannotated	7.00825	-0.0633654	0.565401	6.71862	1.6666	-0.284093	1.5636	6.26635	6.195	-0.100407	1.18915	2.04452	-0.00574665	1.28039	-0.0717246	0.817662	0.195134	0.746761	0.928817	0.0107657	6.18679	6.6108	-0.392088	9.52905	6.74264	0.48161	0.0800809	4.7706	8.89329	5.5637	5.21199	6.17784	1.02487	-0.161623	-0.186642	0.376337	8.34624	5.84668	0.346049	-0.0979561	0.146217	4.31843	-0.0937797	-0.0974231	0.197139	8.80674	0.0617569	4.11023
X_90284198_90284219_+	unannotated	6.40961	-0.0633654	0.565401	0.0747597	1.6666	5.41635	1.5636	5.10076	-0.231267	5.39145	1.18915	2.04452	-0.00574665	1.28039	3.62872	5.67564	0.195134	5.74676	0.928817	5.50262	0.209511	5.22833	-0.392088	5.99183	3.93528	5.526	0.0800809	5.19944	0.308323	3.24177	5.33064	4.51488	1.02487	3.42334	-0.186642	0.376337	5.7382	4.24002	0.346049	-0.0979561	0.146217	5.84894	3.90622	3.48754	0.197139	4.86814	0.0617569	0.20334
X_108297377_108297499_+	unannotated	1.28032	-0.0633654	0.565401	0.0747597	1.6666	-0.284093	1.5636	-0.10869	4.8562	-0.100407	1.18915	2.04452	-0.00574665	1.28039	-0.0717246	4.72455	0.195134	7.89651	0.928817	7.89341	6.92376	9.98512	-0.392088	8.37985	-0.457035	6.78539	0.0800809	6.59372	7.6121	-0.217661	5.40464	4.86851	7.62479	-0.161623	-0.186642	7.86015	-0.216	7.29629	8.21641	6.40984	4.31614	9.21996	5.97231	6.94697	5.7207	9.53652	0.0617569	8.53873
X_108297604_108297832_+	unannotated	1.28032	-0.0633654	0.565401	0.0747597	1.6666	-0.284093	1.5636	-0.10869	5.46917	-0.100407	1.18915	2.04452	-0.00574665	1.28039	-0.0717246	0.817662	3.7801	0.746761	0.928817	8.06061	8.0424	10.3502	-0.392088	9.72145	-0.457035	5.56907	0.0800809	7.69221	8.04303	-0.217661	7.11613	5.04539	1.02487	5.79257	-0.186642	7.54626	5.10593	5.86805	6.04649	3.48701	4.79007	8.57057	7.28126	6.32884	6.38696	6.60511	0.0617569	7.76558
X_124528655_124528671_+	unannotated	1.28032	-0.0633654	0.565401	0.0747597	1.6666	-0.284093	7.5178	-0.10869	-0.231267	-0.100407	1.18915	2.04452	-0.00574665	1.28039	-0.0717246	0.817662	0.195134	0.746761	0.928817	0.0107657	0.209511	0.420971	-0.392088	-0.008169	-0.457035	8.08894	0.0800809	0.0701604	0.308323	-0.217661	0.0827102	0.344952	1.02487	-0.161623	-0.186642	0.376337	-0.216	8.37304	0.346049	-0.0979561	0.146217	0.148502	-0.0937797	-0.0974231	0.197139	0.475826	0.0617569	0.20334
X_140182071_140182088_+	unannotated	5.98076	-0.0633654	0.565401	0.0747597	1.6666	4.7603	1.5636	5.41487	-0.231267	6.04934	1.18915	2.04452	-0.00574665	1.28039	-0.0717246	0.817662	4.19513	6.20619	0.928817	5.14005	0.209511	5.77852	-0.392088	-0.008169	-0.457035	6.80354	0.0800809	0.0701604	0.308323	-0.217661	5.21199	0.344952	1.02487	5.36194	-0.186642	0.376337	5.784	4.17291	5.30025	5.48701	0.146217	6.50605	5.60666	4.60302	5.19714	4.99939	0.0617569	3.90378
X_153200661_153200682_+	unannotated	1.28032	-0.0633654	0.565401	0.0747597	1.6666	-0.284093	1.5636	-0.10869	6.48298	-0.100407	1.18915	2.04452	-0.00574665	1.28039	-0.0717246	0.817662	7.99603	0.746761	0.928817	8.03867	6.83887	9.04668	-0.392088	8.05253	-0.457035	7.526	0.0800809	5.9528	8.23906	-0.217661	7.3401	4.51488	7.60984	7.09577	-0.186642	7.03455	7.66664	6.18998	8.25294	5.5459	6.99171	7.6642	7.37383	6.67076	8.58516	7.87671	0.0617569	7.81067
X_153618793_153618811_+	unannotated	1.28032	-0.0633654	0.565401	0.0747597	1.6666	-0.284093	1.5636	-0.10869	-0.231267	-0.100407	1.18915	2.04452	-0.00574665	1.28039	-0.0717246	0.817662	6.70293	0.746761	0.928817	7.26815	7.01687	7.57072	-0.392088	7.25862	-0.457035	0.48161	0.0800809	0.0701604	7.56571	-0.217661	0.0827102	3.80438	5.93177	3.64573	-0.186642	6.71619	-0.216	-0.219412	5.30025	-0.0979561	0.146217	0.148502	-0.0937797	5.32884	6.93861	4.79775	0.0617569	7.93126
X_9983089_9983109_-	unannotated	1.28032	-0.0633654	0.565401	0.0747597	1.6666	-0.284093	1.5636	-0.10869	8.47954	-0.100407	1.18915	2.04452	-0.00574665	1.28039	-0.0717246	0.817662	7.88862	0.746761	5.01628	8.78555	7.06749	9.35466	-0.392088	7.23976	-0.457035	8.27603	0.0800809	6.54589	10.971	-0.217661	8.87713	5.04539	8.73912	7.05755	-0.186642	7.90772	7.51871	6.98026	8.69035	6.87932	6.65401	8.38691	8.78274	6.6305	8.55469	8.86384	0.0617569	8.2908
X_12809911_12809930_-	unannotated	1.28032	-0.0633654	0.565401	0.0747597	1.6666	-0.284093	1.5636	-0.10869	-0.231267	-0.100407	1.18915	2.04452	-0.00574665	1.28039	-0.0717246	0.817662	0.195134	0.746761	0.928817	7.57301	6.0424	3.8804	-0.392088	6.94603	-0.457035	0.48161	0.0800809	0.0701604	5.63025	-0.217661	0.0827102	0.344952	6.23433	-0.161623	-0.186642	8.47963	-0.216	-0.219412	5.1534	-0.0979561	0.146217	0.148502	-0.0937797	6.575	3.7821	0.475826	0.0617569	8.71113
X_15344579_15344596_-	unannotated	1.28032	-0.0633654	0.565401	12.0449	1.6666	-0.284093	1.5636	-0.10869	-0.231267	-0.100407	1.18915	2.04452	-0.00574665	13.0613	-0.0717246	0.817662	0.195134	0.746761	0.928817	0.0107657	0.209511	0.420971	-0.392088	-0.008169	-0.457035	0.48161	0.0800809	0.0701604	0.308323	-0.217661	0.0827102	0.344952	1.02487	-0.161623	-0.186642	0.376337	-0.216	-0.219412	0.346049	-0.0979561	0.146217	0.148502	-0.0937797	-0.0974231	0.197139	0.475826	0.0617569	0.20334
X_27701608_27701624_-	unannotated	1.28032	-0.0633654	0.565401	0.0747597	1.6666	-0.284093	1.5636	-0.10869	-0.231267	-0.100407	1.18915	2.04452	-0.00574665	1.28039	-0.0717246	0.817662	0.195134	0.746761	0.928817	0.0107657	0.209511	0.420971	-0.392088	-0.008169	-0.457035	5.12547	0.0800809	0.0701604	0.308323	-0.217661	0.0827102	0.344952	1.02487	-0.161623	-0.186642	0.376337	-0.216	6.46709	0.346049	-0.0979561	0.146217	0.148502	-0.0937797	-0.0974231	0.197139	0.475826	0.0617569	0.20334
X_29000967_29000996_-	unannotated	1.28032	-0.0633654	0.565401	0.0747597	1.6666	-0.284093	1.5636	-0.10869	-0.231267	5.25715	1.18915	2.04452	3.45368	1.28039	-0.0717246	0.817662	0.195134	0.746761	0.928817	0.0107657	7.33879	4.8804	-0.392088	8.01974	-0.457035	4.87393	5.63467	0.0701604	0.308323	-0.217661	6.23246	0.344952	1.02487	-0.161623	-0.186642	5.28323	4.64198	9.59597	7.1534	-0.0979561	0.146217	5.70309	3.36565	-0.0974231	0.197139	0.475826	0.0617569	6.7883
X_39034399_39034415_-	unannotated	1.28032	-0.0633654	0.565401	0.0747597	1.6666	-0.284093	1.5636	7.52067	-0.231267	-0.100407	1.18915	2.04452	-0.00574665	1.28039	-0.0717246	7.26061	0.195134	0.746761	0.928817	0.0107657	0.209511	0.420971	-0.392088	-0.008169	-0.457035	0.48161	0.0800809	0.0701604	0.308323	-0.217661	0.0827102	0.344952	1.02487	-0.161623	-0.186642	0.376337	-0.216	-0.219412	7.71237	-0.0979561	0.146217	0.148502	-0.0937797	-0.0974231	0.197139	0.475826	0.0617569	0.20334
X_40470946_40470962_-	unannotated	1.28032	-0.0633654	0.565401	0.0747597	1.6666	-0.284093	1.5636	-0.10869	7.26059	-0.100407	1.18915	2.04452	-0.00574665	1.28039	-0.0717246	0.817662	0.195134	0.746761	0.928817	0.0107657	0.209511	0.420971	-0.392088	-0.008169	-0.457035	0.48161	0.0800809	9.48167	0.308323	-0.217661	0.0827102	0.344952	1.02487	-0.161623	-0.186642	0.376337	-0.216	-0.219412	0.346049	6.87932	0.146217	0.148502	-0.0937797	-0.0974231	0.197139	0.475826	0.0617569	0.20334
X_46300109_46300135_-	unannotated	1.28032	-0.0633654	0.565401	0.0747597	1.6666	-0.284093	1.5636	-0.10869	7.62048	-0.100407	1.18915	2.04452	-0.00574665	1.28039	-0.0717246	0.817662	0.195134	0.746761	0.928817	0.0107657	6.6189	0.420971	-0.392088	-0.008169	-0.457035	0.48161	0.0800809	0.0701604	5.43761	-0.217661	0.0827102	0.344952	1.02487	-0.161623	-0.186642	0.376337	-0.216	5.71133	0.346049	-0.0979561	0.146217	0.148502	-0.0937797	-0.0974231	0.197139	0.475826	0.0617569	0.20334
X_46717031_46717049_-	unannotated	1.28032	-0.0633654	0.565401	0.0747597	1.6666	-0.284093	1.5636	6.53517	-0.231267	-0.100407	1.18915	2.04452	-0.00574665	1.28039	-0.0717246	7.81766	0.195134	0.746761	0.928817	0.0107657	0.209511	0.420971	-0.392088	-0.008169	-0.457035	0.48161	0.0800809	0.0701604	0.308323	-0.217661	0.0827102	0.344952	1.02487	-0.161623	-0.186642	0.376337	-0.216	-0.219412	10.9617	-0.0979561	0.146217	0.148502	-0.0937797	-0.0974231	0.197139	0.475826	0.0617569	0.20334
X_52897541_52897560_-	unannotated	1.28032	-0.0633654	6.11999	5.68947	1.6666	-0.284093	1.5636	-0.10869	-0.231267	-0.100407	1.18915	2.04452	4.31618	1.28039	-0.0717246	0.817662	6.17241	0.746761	0.928817	5.79213	0.209511	6.30361	-0.392088	-0.008169	-0.457035	0.48161	0.0800809	0.0701604	0.308323	-0.217661	0.0827102	0.344952	7.17462	-0.161623	-0.186642	4.07678	-0.216	-0.219412	0.346049	4.42561	0.146217	6.55789	-0.0937797	-0.0974231	7.45453	5.56329	0.0617569	4.11023
X_53408601_53408626_-	unannotated	6.83491	-0.0633654	0.565401	0.0747597	1.6666	6.59855	1.5636	7.27501	4.67562	6.78224	1.18915	2.04452	-0.00574665	1.28039	5.21368	7.2934	4.65457	7.46101	0.928817	5.84366	4.60183	6.30361	-0.392088	6.54642	5.27089	0.48161	4.78052	6.35556	5.51778	4.17466	6.3495	5.47424	5.60984	4.48223	-0.186642	0.376337	7.33089	-0.219412	6.93101	5.14997	5.0042	5.67206	5.22815	4.48754	5.05512	6.68528	0.0617569	0.20334
X_55684827_55684846_-	unannotated	1.28032	-0.0633654	6.11999	5.68947	1.6666	-0.284093	1.5636	-0.10869	-0.231267	-0.100407	1.18915	2.04452	4.31618	1.28039	-0.0717246	0.817662	6.17241	0.746761	0.928817	5.79213	0.209511	6.30361	-0.392088	-0.008169	-0.457035	0.48161	0.0800809	0.0701604	0.308323	-0.217661	0.0827102	0.344952	7.17462	-0.161623	-0.186642	4.07678	-0.216	-0.219412	0.346049	4.42561	0.146217	6.55789	-0.0937797	-0.0974231	7.45453	5.56329	0.0617569	4.11023
X_66349051_66349071_-	unannotated	11.9169	-0.0633654	10.0289	9.26211	8.07599	10.8915	12.0065	11.1321	8.53692	11.8897	4.77411	7.53637	3.57922	10.0083	8.41209	10.2709	10.1479	12.3066	10.6136	11.3639	7.73307	11.9756	3.41527	8.69573	7.99005	12.9609	6.76658	10.3252	7.19097	8.58647	11.4905	10.1394	10.7061	11.5637	5.30521	9.65943	12.0367	10.543	11.6117	11.582	10.3593	12.657	11.442	10.2841	11.3513	11.4117	6.30968	10.5365
X_70798388_70798403_-	unannotated	1.28032	-0.0633654	7.30687	0.0747597	1.6666	-0.284093	1.5636	3.47627	-0.231267	-0.100407	1.18915	5.74496	5.16418	1.28039	-0.0717246	5.57255	5.58745	0.746761	0.928817	6.83094	4.45744	6.8967	-0.392088	-0.008169	-0.457035	0.48161	0.0800809	0.0701604	0.308323	-0.217661	4.25264	5.04539	7.48431	5.72102	-0.186642	6.44243	3.784	4.95051	7.32333	5.98951	5.66978	5.64036	4.71358	4.65746	7.64835	7.33381	0.0617569	6.81805
X_83434361_83434378_-	unannotated	5.86529	-0.0633654	0.565401	0.0747597	1.6666	-0.284093	1.5636	-0.10869	4.01666	7.08942	1.18915	2.04452	-0.00574665	1.28039	3.83517	5.81766	0.195134	5.87604	0.928817	5.01077	3.79447	5.42097	-0.392088	6.07929	3.54297	0.48161	0.0800809	3.97705	0.308323	4.3059	4.33064	0.344952	4.93177	3.53882	-0.186642	0.376337	5.59135	4.17291	0.346049	3.60248	0.146217	3.84894	-0.0937797	-0.0974231	3.89758	6.03041	0.0617569	0.20334
X_99359768_99359787_-	unannotated	6.40961	-0.0633654	0.565401	0.0747597	1.6666	5.41635	1.5636	5.10076	-0.231267	5.39145	1.18915	2.04452	-0.00574665	1.28039	3.62872	5.67564	0.195134	5.74676	0.928817	5.50262	0.209511	5.22833	-0.392088	5.99183	3.93528	5.526	0.0800809	5.19944	0.308323	3.24177	5.33064	4.51488	1.02487	3.42334	-0.186642	0.376337	5.7382	4.24002	0.346049	-0.0979561	0.146217	5.84894	3.90622	3.48754	0.197139	4.86814	0.0617569	0.20334
X_101004435_101004454_-	unannotated	1.28032	-0.0633654	8.18011	0.0747597	1.6666	-0.284093	1.5636	-0.10869	-0.231267	-0.100407	1.18915	2.04452	6.56411	1.28039	-0.0717246	0.817662	8.90938	0.746761	0.928817	0.0107657	6.2756	0.420971	-0.392088	-0.008169	-0.457035	0.48161	0.0800809	0.0701604	0.308323	-0.217661	0.0827102	0.344952	10.0164	-0.161623	-0.186642	0.376337	-0.216	-0.219412	0.346049	-0.0979561	0.146217	0.148502	-0.0937797	-0.0974231	10.2319	0.475826	0.0617569	0.20334
X_108297417_108297437_-	unannotated	1.28032	-0.0633654	0.565401	0.0747597	1.6666	-0.284093	1.5636	-0.10869	-0.231267	-0.100407	1.18915	2.04452	-0.00574665	1.28039	-0.0717246	0.817662	0.195134	0.746761	0.928817	3.81812	0.209511	7.64979	-0.392088	-0.008169	-0.457035	0.48161	0.0800809	0.0701604	0.308323	-0.217661	0.0827102	0.344952	1.02487	-0.161623	-0.186642	0.376337	4.48444	-0.219412	4.25294	-0.0979561	0.146217	0.148502	-0.0937797	-0.0974231	0.197139	7.41834	0.0617569	0.20334
X_109716814_109716830_-	unannotated	1.28032	-0.0633654	6.15036	0.0747597	5.25156	-0.284093	1.5636	-0.10869	3.57609	-0.100407	1.18915	2.04452	4.08172	1.28039	-0.0717246	5.67564	0.195134	0.746761	0.928817	8.15542	5.66894	0.420971	-0.392088	-0.008169	-0.457035	0.48161	0.0800809	0.0701604	0.308323	-0.217661	0.0827102	5.89954	7.06927	4.0083	-0.186642	8.83577	4.17632	3.86805	8.09424	3.80893	6.53853	3.95586	3.81311	6.32884	7.12788	6.03041	0.0617569	9.20334
X_115642804_115642820_-	unannotated	1.28032	-0.0633654	0.565401	0.0747597	1.6666	-0.284093	1.5636	-0.10869	3.46917	-0.100407	1.18915	2.04452	-0.00574665	1.28039	-0.0717246	0.817662	4.00249	0.746761	0.928817	0.0107657	0.209511	5.27895	-0.392088	-0.008169	-0.457035	0.48161	0.0800809	3.65512	0.308323	-0.217661	4.54214	0.344952	1.02487	-0.161623	-0.186642	0.376337	-0.216	3.36555	0.346049	3.48701	0.146217	5.92986	4.49118	-0.0974231	5.6234	5.56329	0.0617569	0.20334
X_123787612_123787629_-	unannotated	1.28032	-0.0633654	0.565401	0.0747597	1.6666	-0.284093	1.5636	-0.10869	-0.231267	-0.100407	1.18915	2.04452	-0.00574665	1.28039	-0.0717246	0.817662	4.36506	0.746761	0.928817	5.84366	0.209511	6.27895	-0.392088	-0.008169	-0.457035	4.80354	0.0800809	0.0701604	0.308323	-0.217661	0.0827102	0.344952	4.72531	-0.161623	-0.186642	0.376337	4.53889	3.58794	0.346049	4.48701	0.146217	6.1485	3.90622	3.36201	4.841	0.475826	0.0617569	0.20334
X_140587492_140587510_-	unannotated	5.98076	-0.0633654	0.565401	0.0747597	1.6666	4.7603	1.5636	5.41487	-0.231267	6.04934	1.18915	2.04452	-0.00574665	1.28039	-0.0717246	0.817662	4.19513	6.20619	0.928817	5.14005	0.209511	5.77852	-0.392088	-0.008169	-0.457035	6.80354	0.0800809	0.0701604	0.308323	-0.217661	5.21199	0.344952	1.02487	5.36194	-0.186642	0.376337	5.784	4.17291	5.30025	5.48701	0.146217	6.50605	5.60666	4.60302	5.19714	4.99939	0.0617569	3.90378
X_149861814_149861836_-	unannotated	1.28032	-0.0633654	0.565401	0.0747597	1.6666	6.01969	1.5636	-0.10869	-0.231267	-0.100407	1.18915	2.04452	-0.00574665	1.28039	3.62872	4.72455	5.19513	9.93411	0.928817	7.01077	5.70136	6.77852	-0.392088	7.66426	-0.457035	4.56907	0.0800809	3.7706	7.26252	-0.217661	3.78315	0.344952	4.72531	4.48223	-0.186642	6.97625	4.82839	3.48103	7.26491	-0.0979561	0.146217	0.148502	3.36565	5.6305	5.55469	0.475826	0.0617569	8.15754
X_153570033_153570051_-	unannotated	1.28032	-0.0633654	0.565401	0.0747597	1.6666	-0.284093	1.5636	-0.10869	-0.231267	-0.100407	1.18915	2.04452	-0.00574665	1.28039	-0.0717246	0.817662	6.70293	0.746761	0.928817	7.26815	7.01687	7.57072	-0.392088	7.25862	-0.457035	0.48161	0.0800809	0.0701604	7.56571	-0.217661	0.0827102	3.80438	5.93177	3.64573	-0.186642	6.71619	-0.216	-0.219412	5.30025	-0.0979561	0.146217	0.148502	-0.0937797	5.32884	6.93861	4.79775	0.0617569	7.93126
Y_586296_586325_+	unannotated	7.38885	-0.0633654	0.565401	0.0747597	1.6666	3.71591	1.5636	7.86859	8.78554	-0.100407	1.18915	2.04452	-0.00574665	1.28039	-0.0717246	0.817662	0.195134	0.746761	0.928817	0.0107657	7.38942	8.67364	-0.392088	10.4348	6.08212	6.09632	4.83497	7.87752	9.026	4.64032	5.36811	5.47424	1.02487	-0.161623	-0.186642	0.376337	8.06012	7.48795	5.25294	5.42561	0.146217	5.67206	-0.0937797	-0.0974231	0.197139	10.3646	0.0617569	0.20334
Y_1822771_1822791_+	unannotated	6.40961	-0.0633654	0.565401	0.0747597	1.6666	5.41635	1.5636	5.10076	-0.231267	5.39145	1.18915	2.04452	-0.00574665	1.28039	3.62872	5.67564	0.195134	5.74676	0.928817	5.50262	0.209511	5.22833	-0.392088	5.99183	3.93528	5.526	0.0800809	5.19944	0.308323	3.24177	5.33064	4.51488	1.02487	3.42334	-0.186642	0.376337	5.7382	4.24002	0.346049	-0.0979561	0.146217	5.84894	3.90622	3.48754	0.197139	4.86814	0.0617569	0.20334
Y_7385864_7385904_+	unannotated	1.28032	-0.0633654	0.565401	0.0747597	1.6666	-0.284093	1.5636	-0.10869	-0.231267	-0.100407	1.18915	2.04452	-0.00574665	1.28039	-0.0717246	0.817662	0.195134	0.746761	0.928817	0.0107657	0.209511	0.420971	-0.392088	7.34056	-0.457035	0.48161	0.0800809	0.0701604	0.308323	-0.217661	0.0827102	0.344952	1.02487	-0.161623	-0.186642	0.376337	-0.216	-0.219412	0.346049	-0.0979561	0.146217	0.148502	-0.0937797	-0.0974231	0.197139	0.475826	0.0617569	0.20334
Y_7385930_7385968_+	unannotated	4.86529	-0.0633654	0.565401	0.0747597	1.6666	-0.284093	1.5636	-0.10869	-0.231267	-0.100407	1.18915	2.04452	-0.00574665	1.28039	-0.0717246	0.817662	0.195134	0.746761	0.928817	0.0107657	0.209511	0.420971	-0.392088	8.51931	-0.457035	0.48161	0.0800809	0.0701604	0.308323	-0.217661	0.0827102	0.344952	1.02487	-0.161623	-0.186642	4.76865	-0.216	-0.219412	0.346049	-0.0979561	0.146217	0.148502	-0.0937797	-0.0974231	0.197139	0.475826	0.0617569	6.03623
Y_7386352_7386419_+	unannotated	1.28032	-0.0633654	0.565401	0.0747597	1.6666	-0.284093	1.5636	-0.10869	-0.231267	-0.100407	1.18915	2.04452	-0.00574665	1.28039	-0.0717246	0.817662	0.195134	5.99469	0.928817	0.0107657	0.209511	0.420971	-0.392088	8.38415	-0.457035	0.48161	0.0800809	0.0701604	0.308323	-0.217661	0.0827102	0.344952	1.02487	-0.161623	-0.186642	0.376337	-0.216	-0.219412	0.346049	-0.0979561	0.146217	0.148502	-0.0937797	-0.0974231	0.197139	0.475826	0.0617569	0.20334
Y_7386932_7386965_+	unannotated	1.28032	-0.0633654	0.565401	0.0747597	1.6666	-0.284093	1.5636	-0.10869	-0.231267	-0.100407	1.18915	2.04452	-0.00574665	1.28039	-0.0717246	0.817662	0.195134	0.746761	0.928817	0.0107657	0.209511	0.420971	-0.392088	7.10036	-0.457035	0.48161	0.0800809	0.0701604	0.308323	-0.217661	0.0827102	0.344952	1.02487	-0.161623	-0.186642	0.376337	-0.216	-0.219412	0.346049	-0.0979561	0.146217	0.148502	-0.0937797	-0.0974231	0.197139	0.475826	0.0617569	0.20334
Y_7387015_7387084_+	unannotated	1.28032	-0.0633654	0.565401	0.0747597	1.6666	-0.284093	1.5636	-0.10869	3.67562	-0.100407	1.18915	2.04452	-0.00574665	1.28039	-0.0717246	0.817662	5.7801	0.746761	0.928817	6.97655	9.98923	5.50843	-0.392088	6.89872	-0.457035	0.48161	0.0800809	5.39209	8.37979	-0.217661	7.15953	0.344952	6.06927	6.65856	-0.186642	5.07678	-0.216	3.86805	6.96076	-0.0979561	0.146217	5.57477	7.23714	4.2245	6.65657	0.475826	0.0617569	3.90378
Y_7387110_7387152_+	unannotated	1.28032	-0.0633654	0.565401	0.0747597	1.6666	-0.284093	1.5636	-0.10869	-0.231267	-0.100407	1.18915	2.04452	-0.00574665	1.28039	-0.0717246	0.817662	0.195134	0.746761	0.928817	0.0107657	0.209511	4.81329	-0.392088	5.16176	-0.457035	0.48161	0.0800809	0.0701604	0.308323	-0.217661	0.0827102	0.344952	1.02487	-0.161623	-0.186642	0.376337	-0.216	-0.219412	0.346049	-0.0979561	0.146217	4.67206	-0.0937797	-0.0974231	0.197139	5.96768	0.0617569	0.20334
Y_21304774_21304792_+	unannotated	1.28032	-0.0633654	0.565401	0.0747597	1.6666	-0.284093	1.5636	-0.10869	-0.231267	-0.100407	1.18915	2.04452	-0.00574665	1.28039	-0.0717246	0.817662	0.195134	0.746761	0.928817	8.93558	0.209511	0.420971	-0.392088	-0.008169	-0.457035	0.48161	0.0800809	0.0701604	0.308323	-0.217661	0.0827102	8.50482	1.02487	-0.161623	-0.186642	0.376337	-0.216	-0.219412	0.346049	-0.0979561	0.146217	0.148502	-0.0937797	7.0725	0.197139	0.475826	0.0617569	0.20334
Y_18690406_18690425_-	unannotated	5.73976	-0.0633654	7.41089	0.0747597	1.6666	-0.284093	1.5636	5.74929	6.195	4.54345	6.5467	2.04452	4.94845	1.28039	5.78626	7.92619	5.97649	8.4121	0.928817	8.89951	12.4503	4.12141	-0.392088	5.38415	3.35032	5.76701	0.0800809	4.71402	5.55625	-0.217661	5.25264	7.79616	8.80623	3.83838	-0.186642	8.16424	6.59135	6.17291	8.08752	5.62996	7.01658	7.78513	6.05597	7.33721	8.65247	6.45311	0.0617569	8.58704
Y_19251916_19251931_-	unannotated	7.28032	-0.0633654	6.90525	0.0747597	1.6666	-0.284093	6.14856	-0.10869	5.69947	-0.100407	1.18915	2.04452	5.16418	1.28039	-0.0717246	0.817662	6.05311	4.33172	0.928817	7.72501	0.209511	0.420971	-0.392088	6.54642	-0.457035	4.65154	0.0800809	0.0701604	0.308323	-0.217661	6.69742	5.47424	7.02487	-0.161623	-0.186642	6.71619	6.4705	4.78059	0.346049	5.29436	0.146217	8.44771	6.90622	5.39443	7.58084	0.475826	0.0617569	7.32228
[truncated: 83 more columns]
