# Supplementary material for: Extent, Causes, and Consequences of Small RNA Expression Variation in Human Adipose Tissue
Source: PLoS Genet. 2012 May 10;8(5):e1002704. doi: 10.1371/journal.pgen.1002704 (PMC3349731; doi:10.1371/journal.pgen.1002704)
Supplement: Table S9 — Anthropometric characterisation of the cohort. Summaries of mean, SD, and range are given for each of the measured traits. * 21 individuals did not have the PTFM measurements. § Insulin values <13 (the detection limit of the assay) were set to 12 in analyses (XLS) [file pgen.1002704.s018.xls]

## Sheet: table_S9.tab
Phenotype	Mean±SD (range)
Age (years)	58.5±9.41 (39.94-84.60)
PTFM* (%)	36.37±8.21 (10.90-50.26)
BMI (kg/m2)	27.36±5.53 (17.8-45.8)
Fasting Insulin^ (pmol/l)	59.33±50.69(<13-302)
Fasting Glucose (mmol/l)	5.09±0.59 (4.2-8.6)
* 21 individuals did not have the PTFM measurements
^ Insulin values <13 (the detection limit of the assay) were set to 12 in analyses
