# Supplementary material for: Extent, Causes, and Consequences of Small RNA Expression Variation in Human Adipose Tissue
Source: PLoS Genet. 2012 May 10;8(5):e1002704. doi: 10.1371/journal.pgen.1002704 (PMC3349731; doi:10.1371/journal.pgen.1002704)
Supplement: Table S10 — Targets of miRNAs associated with metabolic traits. For each mirna, the BioLead and TargetScan targets are listed. For each of the lists, we applied g:Profiler [56] with hierarchical sorting and 1e-10 significance cutoff to produce enriched GO categories. (XLS) [file pgen.1002704.s019.xls]

## Sheet: table_S10.tab
# For each mirna, the BioLead and TargetScan targets are listed. For each of the lists, we applied g:Profiler (http://biit.cs.ut.ee/gprofiler/index.cgi)
# with hierarchical sorting and 1e-10 significance cutoff to produce the enriched GO categories.
hsa-miR-146b-3p
Validated targets from BioLead (0 total):
Enriched GO categories:
Predicted targets from TargetScan (0 total):
Enriched GO categories:
hsa-miR-146b-5p
Validated targets from BioLead (1 total):	ENSG00000156103
Enriched GO categories:
Predicted targets from TargetScan (0 total):
Enriched GO categories:
hsa-miR-215
Validated targets from BioLead (0 total):
Enriched GO categories:
Predicted targets from TargetScan (80 total):	ENSG00000066777	ENSG00000102974	ENSG00000102908	ENSG00000166619	ENSG00000070718	ENSG00000196090	ENSG00000186075	ENSG00000130635	ENSG00000151338	ENSG00000142178	ENSG00000188580	ENSG00000147256	ENSG00000137992	ENSG00000110367	ENSG00000177468	ENSG00000147202	ENSG00000152760	ENSG00000124882	ENSG00000170017	ENSG00000121769	ENSG00000030419	ENSG00000171603	ENSG00000162105	ENSG00000114541	ENSG00000100697	ENSG00000025800	ENSG00000132254	ENSG00000180957	ENSG00000164327	ENSG00000169085	ENSG00000141424	ENSG00000164190	ENSG00000181061	ENSG00000180828	ENSG00000112164	ENSG00000132475	ENSG00000017427	ENSG00000177125	ENSG00000174473	ENSG00000140836	ENSG00000123268	ENSG00000064309	ENSG00000162783	ENSG00000131725	ENSG00000164951	ENSG00000132825	ENSG00000171316	ENSG00000134153	ENSG00000178585
Enriched GO categories:
hsa-miR-21
Validated targets from BioLead (31 total):	ENSG00000026103	ENSG00000069702	ENSG00000099810	ENSG00000100234	ENSG00000101412	ENSG00000102218	ENSG00000104205	ENSG00000105329	ENSG00000105810	ENSG00000106415	ENSG00000107796	ENSG00000108179	ENSG00000110422	ENSG00000112394	ENSG00000120868	ENSG00000122707	ENSG00000124762	ENSG00000135378	ENSG00000139687	ENSG00000143514	ENSG00000145715	ENSG00000147862	ENSG00000150593	ENSG00000152409	ENSG00000159388	ENSG00000163513	ENSG00000165119	ENSG00000165410	ENSG00000171150	ENSG00000197579	ENSG00000204217
Enriched GO categories:
Predicted targets from TargetScan (193 total):	ENSG00000172575	ENSG00000138640	ENSG00000173698	ENSG00000105810	ENSG00000164056	ENSG00000136158	ENSG00000069345	ENSG00000115365	ENSG00000137693	ENSG00000102908	ENSG00000101972	ENSG00000134121	ENSG00000110047	ENSG00000123124	ENSG00000118922	ENSG00000157107	ENSG00000164691	ENSG00000092871	ENSG00000126353	ENSG00000122756	ENSG00000187498	ENSG00000123612	ENSG00000143867	ENSG00000111269	ENSG00000127325	ENSG00000176055	ENSG00000101384	ENSG00000134698	ENSG00000165244	ENSG00000179388	ENSG00000148730	ENSG00000109381	ENSG00000115020	ENSG00000116106	ENSG00000113578	ENSG00000173208	ENSG00000107864	ENSG00000153339	ENSG00000140320	ENSG00000211455	ENSG00000133401	ENSG00000133104	ENSG00000100354	ENSG00000133030	ENSG00000116138	ENSG00000196914	ENSG00000174106	ENSG00000157741	ENSG00000180979
Enriched GO categories:
#		p-value		T	Q	Q&T	Q&T/Q	Q&T/T	term ID		term domain and name
1	!	2.18e-14	3101	193	78	0.429	0.025	GO:0048519	BP	1	negative regulation of biological process 1
1	!	3.87e-13	2822	193	72	0.396	0.026	GO:0048523	BP	1	negative regulation of cellular process 1
hsa-miR-1179
Validated targets from BioLead (0 total):
Enriched GO categories:
Predicted targets from TargetScan (0 total):
Enriched GO categories:
hsa-miR-146a
Validated targets from BioLead (6 total):	ENSG00000012048	ENSG00000121966	ENSG00000139618	ENSG00000170515	ENSG00000175104	ENSG00000184216
Enriched GO categories:
Predicted targets from TargetScan (114 total):	ENSG00000158195	ENSG00000048740	ENSG00000070718	ENSG00000182134	ENSG00000107651	ENSG00000144043	ENSG00000144648	ENSG00000122756	ENSG00000143862	ENSG00000162944	ENSG00000172061	ENSG00000164088	ENSG00000146281	ENSG00000154548	ENSG00000182578	ENSG00000182359	ENSG00000058866	ENSG00000136160	ENSG00000110321	ENSG00000169689	ENSG00000178568	ENSG00000164651	ENSG00000153814	ENSG00000121871	ENSG00000163531	ENSG00000132510	ENSG00000113194	ENSG00000132589	ENSG00000123992	ENSG00000025800	ENSG00000011454	ENSG00000178033	ENSG00000198876	ENSG00000157500	ENSG00000119402	ENSG00000174576	ENSG00000143322	ENSG00000075539	ENSG00000182771	ENSG00000132463	ENSG00000100065	ENSG00000115041	ENSG00000138668	ENSG00000186638	ENSG00000147255	ENSG00000184216	ENSG00000188848	ENSG00000178776	ENSG00000188483
Enriched GO categories:
hsa-miR-340*
Validated targets from BioLead (0 total):
Enriched GO categories:
Predicted targets from TargetScan (857 total):	ENSG00000136754	ENSG00000114770	ENSG00000188042	ENSG00000122644	ENSG00000015153	ENSG00000135823	ENSG00000168939	ENSG00000136158	ENSG00000173848	ENSG00000113108	ENSG00000131148	ENSG00000213928	ENSG00000164741	ENSG00000120992	ENSG00000014824	ENSG00000182952	ENSG00000170035	ENSG00000187764	ENSG00000184990	ENSG00000172239	ENSG00000163110	ENSG00000116679	ENSG00000155876	ENSG00000102908	ENSG00000101972	ENSG00000170577	ENSG00000169967	ENSG00000134121	ENSG00000015171	ENSG00000119408	ENSG00000121742	ENSG00000166225	ENSG00000166619	ENSG00000006634	ENSG00000106723	ENSG00000105438	ENSG00000073712	ENSG00000157110	ENSG00000100106	ENSG00000154736	ENSG00000111615	ENSG00000122966	ENSG00000112276	ENSG00000122367	ENSG00000164985	ENSG00000076108	ENSG00000184575	ENSG00000013392	ENSG00000168488
Enriched GO categories:
#		p-value		T	Q	Q&T	Q&T/Q	Q&T/T	term ID		term domain and name
1	!	1.51e-14	9059	856	506	0.621	0.056	GO:0065007	BP	1	biological regulation	1
1	!	2.61e-15	8570	856	488	0.599	0.057	GO:0050789	BP	1	regulation of biological process	2
1	!	1.11e-15	4998	856	327	0.401	0.065	GO:0019222	BP	1	regulation of metabolic process	3
1	!	7.94e-15	3594	856	254	0.312	0.071	GO:0051171	BP	1	regulation of nitrogen compound metabolic process	4
1	!	6.15e-12	13431	856	669	0.821	0.05	GO:0009987	BP	1	cellular process	1
1	!	1.97e-16	8106	856	472	0.579	0.058	GO:0050794	BP	1	regulation of cellular process	2
1	!	6.95e-15	4421	856	296	0.363	0.067	GO:0032502	BP	1	developmental process	1
1	!	2.8e-15	3799	856	266	0.326	0.07	GO:0048856	BP	1	anatomical structure development	2
1	!	4.16e-13	2786	856	206	0.253	0.074	GO:0048869	BP	1	cellular developmental process	2
1	!	3.23e-12	2634	856	195	0.239	0.074	GO:0030154	BP	1	cell differentiation	3
1	!	6.19e-13	1373	856	125	0.153	0.091	GO:0048468	BP	1	cell development	3
1	!	1.64e-11	1984	856	157	0.193	0.079	GO:0009653	BP	1	anatomical structure morphogenesis	2
1	!	9.12e-12	1340	856	120	0.147	0.09	GO:0050793	BP	1	regulation of developmental process	2
1	!	2.97e-13	6658	856	396	0.486	0.059	GO:0044260	BP	1	cellular macromolecule metabolic process	1
1	!	1.01e-14	4231	856	286	0.351	0.068	GO:0060255	BP	1	regulation of macromolecule metabolic process	1
1	!	2.54e-13	3496	856	244	0.299	0.07	GO:0009889	BP	1	regulation of biosynthetic process	1
1	!	9.26e-13	4430	856	289	0.355	0.065	GO:0080090	BP	1	regulation of primary metabolic process	1
1	!	5.32e-11	4380	856	280	0.344	0.064	GO:0010467	BP	1	gene expression	1
1	!	1.34e-15	3393	856	246	0.302	0.073	GO:0010468	BP	1	regulation of gene expression	2
1	!	8.48e-14	3955	856	269	0.33	0.068	GO:0007275	BP	1	multicellular organismal development	1
1	!	3.73e-13	3352	856	236	0.29	0.07	GO:0048731	BP	1	system development	2
1	!	4.58e-12	1678	856	141	0.173	0.084	GO:0007399	BP	1	nervous system development	3
1	!	8.71e-13	4125	856	274	0.336	0.066	GO:0009059	BP	1	macromolecule biosynthetic process	1
1	!	3.57e-14	3269	856	235	0.288	0.072	GO:0010556	BP	1	regulation of macromolecule biosynthetic process	2
1	!	2.61e-11	1749	856	143	0.175	0.082	GO:0009893	BP	1	positive regulation of metabolic process	1
1	!	2.82e-11	1579	856	133	0.163	0.084	GO:0010604	BP	1	positive regulation of macromolecule metabolic process	2
1	!	4.17e-12	1102	856	106	0.13	0.096	GO:0010557	BP	1	positive regulation of macromolecule biosynthetic process	3
1	!	4.84e-13	1022	856	103	0.126	0.101	GO:0010628	BP	1	positive regulation of gene expression	3
1	!	7.78e-14	4535	856	298	0.366	0.066	GO:0031323	BP	1	regulation of cellular metabolic process	1
1	!	3.85e-13	3469	856	242	0.297	0.07	GO:0031326	BP	1	regulation of cellular biosynthetic process	2
1	!	1.46e-16	3489	856	254	0.312	0.073	GO:0019219	BP	1	regulation of nucleobase-containing compound metabolic process	2
1	!	4.79e-11	1159	856	107	0.131	0.092	GO:0045935	BP	1	positive regulation of nucleobase-containing compound metabolic process	3
1	!	1.57e-12	4043	856	269	0.33	0.067	GO:0034645	BP	1	cellular macromolecule biosynthetic process	1
1	!	1.18e-14	3202	856	233	0.286	0.073	GO:2000112	BP	1	regulation of cellular macromolecule biosynthetic process	2
1	!	4.67e-11	3890	856	256	0.314	0.066	GO:0016070	BP	1	RNA metabolic process	1
1	!	1.86e-11	3193	856	222	0.272	0.07	GO:0032774	BP	1	RNA biosynthetic process	2
1	!	1.35e-12	3100	856	221	0.271	0.071	GO:0006351	BP	1	transcription, DNA-dependent	3
1	!	2.12e-14	3047	856	224	0.275	0.074	GO:0051252	BP	1	regulation of RNA metabolic process	2
1	!	2.1e-12	2979	856	214	0.263	0.072	GO:2001141	BP	1	regulation of RNA biosynthetic process	3
1	!	2.26e-12	2962	856	213	0.261	0.072	GO:0006355	BP	1	regulation of transcription, DNA-dependent	4
1	!	4.35e-11	1015	856	98	0.12	0.097	GO:0051254	BP	1	positive regulation of RNA metabolic process	3
1	!	5.91e-12	953	856	96	0.118	0.101	GO:0045893	BP	1	positive regulation of transcription, DNA-dependent	4
1	!	4.7e-13	6129	856	371	0.455	0.061	GO:0005634	CC	4	nucleus	1
1	!	1.21e-13	12549	856	642	0.788	0.051	GO:0005488	MF	3	binding	1
1	!	1.23e-14	7186	856	425	0.521	0.059	GO:0005515	MF	3	protein binding	2
hsa-miR-193a-5p
Validated targets from BioLead (0 total):
Enriched GO categories:
Predicted targets from TargetScan (0 total):
Enriched GO categories:
hsa-miR-181a-2*
Validated targets from BioLead (0 total):
Enriched GO categories:
Predicted targets from TargetScan (779 total):	ENSG00000136754	ENSG00000170248	ENSG00000153094	ENSG00000140945	ENSG00000139793	ENSG00000144677	ENSG00000090316	ENSG00000130669	ENSG00000124406	ENSG00000131788	ENSG00000175866	ENSG00000165556	ENSG00000198689	ENSG00000165675	ENSG00000142453	ENSG00000197381	ENSG00000075223	ENSG00000149428	ENSG00000133704	ENSG00000204310	ENSG00000117479	ENSG00000181541	ENSG00000110171	ENSG00000186834	ENSG00000102908	ENSG00000170577	ENSG00000108557	ENSG00000015171	ENSG00000145703	ENSG00000164742	ENSG00000166225	ENSG00000112541	ENSG00000135960	ENSG00000113649	ENSG00000017797	ENSG00000111142	ENSG00000148704	ENSG00000153922	ENSG00000154736	ENSG00000110851	ENSG00000147475	ENSG00000049192	ENSG00000076108	ENSG00000068028	ENSG00000143507	ENSG00000169239	ENSG00000109466	ENSG00000011009	ENSG00000161813
Enriched GO categories:
#		p-value		T	Q	Q&T	Q&T/Q	Q&T/T	term ID		term domain and name
1	!	5.26e-12	4421	778	265	0.357	0.06	GO:0032502	BP	3	developmental process	1
1	!	6.57e-14	3799	778	243	0.327	0.064	GO:0048856	BP	3	anatomical structure development	2
1	!	8.05e-14	1984	778	153	0.206	0.077	GO:0009653	BP	3	anatomical structure morphogenesis	2
1	!	1.58e-13	3955	778	249	0.335	0.063	GO:0007275	BP	3	multicellular organismal development	1
1	!	1.37e-14	3352	778	224	0.301	0.067	GO:0048731	BP	3	system development	2
1	!	9.37e-18	1678	778	146	0.197	0.087	GO:0007399	BP	3	nervous system development	3
1	!	1.25e-11	1373	778	114	0.153	0.083	GO:0048468	BP	3	cell development	1
1	!	7.21e-13	1080	778	100	0.135	0.093	GO:0022008	BP	3	neurogenesis	1
1	!	6.59e-11	1021	778	92	0.124	0.09	GO:0048699	BP	3	generation of neurons	2
1	!	2.61e-18	9059	778	479	0.645	0.053	GO:0065007	BP	2	biological regulation	1
1	!	1.25e-17	8570	778	458	0.616	0.053	GO:0050789	BP	2	regulation of biological process	2
1	!	2.2e-14	4998	778	299	0.402	0.06	GO:0019222	BP	2	regulation of metabolic process	3
1	!	4.29e-11	3594	778	224	0.301	0.062	GO:0051171	BP	2	regulation of nitrogen compound metabolic process	4
1	!	9.47e-11	3193	778	204	0.275	0.064	GO:0032774	BP	2	RNA biosynthetic process	1
1	!	3.14e-14	4231	778	264	0.355	0.062	GO:0060255	BP	2	regulation of macromolecule metabolic process	1
1	!	2.51e-13	3393	778	222	0.299	0.065	GO:0010468	BP	2	regulation of gene expression	2
1	!	1.92e-12	3496	778	224	0.301	0.064	GO:0009889	BP	2	regulation of biosynthetic process	1
1	!	2.66e-13	3269	778	216	0.291	0.066	GO:0010556	BP	2	regulation of macromolecule biosynthetic process	2
1	!	6.52e-14	4430	778	272	0.366	0.061	GO:0080090	BP	2	regulation of primary metabolic process	1
1	!	2.63e-18	8106	778	442	0.595	0.055	GO:0050794	BP	2	regulation of cellular process	1
1	!	6.84e-15	4535	778	280	0.377	0.062	GO:0031323	BP	2	regulation of cellular metabolic process	1
1	!	1.59e-12	3469	778	223	0.3	0.064	GO:0031326	BP	2	regulation of cellular biosynthetic process	2
1	!	2.27e-13	3202	778	213	0.287	0.067	GO:2000112	BP	2	regulation of cellular macromolecule biosynthetic process	3
1	!	3.06e-12	3489	778	223	0.3	0.064	GO:0019219	BP	2	regulation of nucleobase-containing compound metabolic process	2
1	!	3.31e-13	3047	778	205	0.276	0.067	GO:0051252	BP	2	regulation of RNA metabolic process	3
1	!	2.4e-12	2979	778	199	0.268	0.067	GO:2001141	BP	2	regulation of RNA biosynthetic process	4
1	!	4.38e-12	3100	778	204	0.275	0.066	GO:0006351	BP	2	transcription, DNA-dependent	1
1	!	1.31e-12	2962	778	199	0.268	0.067	GO:0006355	BP	2	regulation of transcription, DNA-dependent	2
1	!	5.03e-11	12549	778	581	0.782	0.046	GO:0005488	MF	7	binding	1
1	!	5.61e-11	7186	778	379	0.51	0.053	GO:0005515	MF	7	protein binding	2
hsa-miR-4421
Validated targets from BioLead (0 total):
Enriched GO categories:
Predicted targets from TargetScan (0 total):
Enriched GO categories:
hsa-miR-598
Validated targets from BioLead (0 total):
Enriched GO categories:
Predicted targets from TargetScan (0 total):
Enriched GO categories:
hsa-miR-218
Validated targets from BioLead (5 total):	ENSG00000002834	ENSG00000108821	ENSG00000154978	ENSG00000196878	ENSG00000197063
Enriched GO categories:
Predicted targets from TargetScan (621 total):	ENSG00000170558	ENSG00000141232	ENSG00000138640	ENSG00000139793	ENSG00000183722	ENSG00000181852	ENSG00000144677	ENSG00000105810	ENSG00000115145	ENSG00000125257	ENSG00000133318	ENSG00000185811	ENSG00000072952	ENSG00000170275	ENSG00000108828	ENSG00000197381	ENSG00000167680	ENSG00000133704	ENSG00000078114	ENSG00000095637	ENSG00000125817	ENSG00000070367	ENSG00000110931	ENSG00000172461	ENSG00000077514	ENSG00000169967	ENSG00000134121	ENSG00000093000	ENSG00000128989	ENSG00000164742	ENSG00000132970	ENSG00000011105	ENSG00000109819	ENSG00000078295	ENSG00000180198	ENSG00000196090	ENSG00000053254	ENSG00000188419	ENSG00000170881	ENSG00000129521	ENSG00000135973	ENSG00000178996	ENSG00000118922	ENSG00000112079	ENSG00000100505	ENSG00000166987	ENSG00000164796	ENSG00000166897	ENSG00000144278
Enriched GO categories:
#		p-value		T	Q	Q&T	Q&T/Q	Q&T/T	term ID		term domain and name
1	!	1.12e-13	1678	620	116	0.197	0.069	GO:0007399	BP	4	nervous system development	1
hsa-miR-29b-2*
Validated targets from BioLead (0 total):
Enriched GO categories:
Predicted targets from TargetScan (757 total):	ENSG00000117020	ENSG00000115657	ENSG00000169018	ENSG00000122644	ENSG00000166509	ENSG00000158195	ENSG00000105810	ENSG00000136485	ENSG00000164056	ENSG00000120992	ENSG00000160445	ENSG00000175866	ENSG00000198722	ENSG00000078114	ENSG00000124198	ENSG00000125817	ENSG00000110931	ENSG00000048740	ENSG00000120063	ENSG00000102908	ENSG00000101972	ENSG00000117139	ENSG00000128989	ENSG00000137204	ENSG00000011105	ENSG00000125966	ENSG00000135148	ENSG00000213190	ENSG00000073712	ENSG00000166974	ENSG00000111142	ENSG00000160325	ENSG00000154736	ENSG00000053254	ENSG00000147475	ENSG00000163430	ENSG00000136378	ENSG00000049192	ENSG00000170776	ENSG00000118922	ENSG00000161013	ENSG00000071073	ENSG00000161813	ENSG00000100505	ENSG00000206579	ENSG00000133466	ENSG00000124702	ENSG00000144893	ENSG00000171365
Enriched GO categories:
#		p-value		T	Q	Q&T	Q&T/Q	Q&T/T	term ID		term domain and name
1	!	5.49e-11	4421	756	252	0.354	0.057	GO:0032502	BP	9	developmental process	1
1	!	2.2e-11	412	756	52	0.073	0.126	GO:0031012	CC	6	extracellular matrix	1
1	!	3.63e-12	381	756	51	0.072	0.134	GO:0005578	CC	6	proteinaceous extracellular matrix	2
1	!	4.27e-15	191	756	39	0.055	0.204	GO:0044420	CC	6	extracellular matrix part	1
1	!	4.14e-11	100	756	25	0.035	0.25	GO:0005581	CC	6	collagen	2
[truncated: 206 more columns]
