# Supplementary material for: Extent, Causes, and Consequences of Small RNA Expression Variation in Human Adipose Tissue
Source: PLoS Genet. 2012 May 10;8(5):e1002704. doi: 10.1371/journal.pgen.1002704 (PMC3349731; doi:10.1371/journal.pgen.1002704)
Supplement: Table S11 — Small RNA expression difference between lean and obese individuals. Each row corresponds to one significant (q-value<0.05) association. The columns give the name (column 1), miRBase ID (if applicable, 2), p-value (3), q-value (4) and log likelihood ratio of the linear model fit. (XLS) [file pgen.1002704.s020.xls]

## Sheet: table_S11.tab
RNA_name	miRBase_ID	P-value	Q-value	Log2 ratio
hsa-miR-146b-5p	MIMAT0002809	5.25e-09	1.96e-06	1.794
hsa-miR-1179	MIMAT0005824	1.85e-07	2.33e-05	-1.511
hsa-miR-146b-3p	MIMAT0004766	1.88e-07	2.33e-05	1.416
hsa-miR-340-3p	MIMAT0000750	1.64e-06	0.000152	-0.661
hsa-miR-193a-5p	MIMAT0004614	4.83e-06	0.00036	-0.69
hsa-miR-10a-5p	MIMAT0000253	8.89e-06	0.000552	-0.517
hsa-miR-4421	MIMAT0018934	2.19e-05	0.00117	-0.971
hsa-miR-215	MIMAT0000272	3.31e-05	0.00128	-0.921
hsa-miR-181a-3p	MIMAT0000270	3.33e-05	0.00128	-0.562
hsa-miR-195-3p	MIMAT0004615	3.66e-05	0.00128	-0.662
hsa-miR-598	MIMAT0003266	3.8e-05	0.00128	-0.69
hsa-miR-148a-3p	MIMAT0000243	4.13e-05	0.00128	-0.469
hsa-miR-29b-2-5p	MIMAT0004515	5.31e-05	0.00152	-0.538
hsa-miR-378a-5p	MIMAT0000731	8.43e-05	0.00224	-0.587
hsa-miR-21-5p	MIMAT0000076	0.000108	0.00262	0.609
hsa-miR-146a-5p	MIMAT0000449	0.000112	0.00262	0.7
SNORA33		0.000148	0.00325	0.76
hsa-miR-652-3p	MIMAT0003322	0.000175	0.00361	-0.572
hsa-miR-155-5p	MIMAT0000646	0.0002	0.00392	0.634
SNORD33		0.000263	0.0049	0.475
hsa-miR-203	MIMAT0000264	0.000315	0.00534	-1.069
hsa-miR-3545-5p	MIMAT0019813	0.000315	0.00534	-1.069
hsa-miR-148a-5p	MIMAT0004549	0.000333	0.00539	-0.423
hsa-miR-99a-5p	MIMAT0000097	0.000374	0.00581	-0.367
hsa-miR-204-5p	MIMAT0000265	0.000499	0.00744	0.923
hsa-miR-10b-5p	MIMAT0000254	0.000747	0.0107	-0.43
hsa-miR-3065-3p	MIMAT0015378	0.00092	0.0127	-0.638
hsa-miR-193b-5p	MIMAT0004767	0.00107	0.0142	-0.556
hsa-miR-338-5p	MIMAT0004701	0.00118	0.0151	-0.635
hsa-miR-181a-5p	MIMAT0000256	0.00175	0.0211	-0.302
hsa-miR-181a-5p	MIMAT0000256	0.00176	0.0211	-0.302
hsa-miR-218-5p	MIMAT0000275	0.00188	0.0218	0.451
hsa-miR-218-5p	MIMAT0000275	0.00206	0.0233	0.448
hsa-miR-532-3p	MIMAT0004780	0.00229	0.0251	0.456
SNORA65		0.00246	0.0261	0.693
hsa-miR-186-3p	MIMAT0004612	0.00315	0.0321	0.623
snoU2-30		0.00318	0.0321	0.514
SNORD28		0.00356	0.0349	0.567
hsa-miR-30d-5p	MIMAT0000245	0.00388	0.0371	-0.315
hsa-miR-335-3p	MIMAT0004703	0.00417	0.0388	-0.531
SNORD32A		0.00542	0.0489	0.518
hsa-miR-378a-3p	MIMAT0000732	0.00565	0.0489	-0.496
